# Supplementary material for: Formation, collective motion, and merging of macroscopic bacterial aggregates
Source: PLoS Comput Biol. 2022 Jan 4;18(1):e1009153. doi: 10.1371/journal.pcbi.1009153 (PMC8759663; doi:10.1371/journal.pcbi.1009153)
Supplement: S1 Appendix — (ZIP) [file pcbi.1009153.s007.zip]

Archive with 6 entries (6 files):
- Spots in tracks statistics region A.csv
- Spots in tracks statistics region B.csv
- Spots in tracks statistics region C.csv
- Spots in tracks statistics region D.csv
- Spots in tracks statistics region E.csv
- Spots in tracks statistics region F.csv
