# Supplementary material for: Formation, collective motion, and merging of macroscopic bacterial aggregates
Source: PLoS Comput Biol. 2022 Jan 4;18(1):e1009153. doi: 10.1371/journal.pcbi.1009153 (PMC8759663; doi:10.1371/journal.pcbi.1009153)
Supplement: S1 Appendix — (ZIP) [file pcbi.1009153.s007.zip › Spots in tracks statistics region A.csv]

Label	ID	TRACK_ID	QUALITY	POSITION_X	POSITION_Y	POSITION_Z	POSITION_T	FRAME	RADIUS	VISIBILITY	MANUAL_COLOR	MEAN_INTENSITY	MEDIAN_INTENSITY	MIN_INTENSITY	MAX_INTENSITY	TOTAL_INTENSITY	STANDARD_DEVIATION	ESTIMATED_DIAMETER	CONTRAST	SNR
ID58	58	0	7.652	234.188	3.717	0	0	0	9	1	-10921639	217.166	255	0	255	60155	82.723	15.816	0.900	2.487
ID181	181	0	7.825	234.261	2.784	0	1	1	9	1	-10921639	214.397	255	0	255	59388	82.651	15.748	0.908	2.469
ID116	116	0	7.777	234.005	3.572	0	2	2	9	1	-10921639	218.087	255	0	255	60410	81.710	15.788	0.915	2.551
ID373	373	0	7.643	234.209	3.845	0	3	3	9	1	-10921639	219.928	255	0	255	60920	79.614	15.835	0.896	2.611
ID451	451	0	7.587	234.252	5.117	0	4	4	9	1	-10921639	219.989	255	0	255	60937	83.558	15.832	0.897	2.490
ID436	436	0	7.588	233.804	4.972	0	5	5	9	1	-10921639	219.989	255	0	255	60937	83.558	15.845	0.894	2.485
ID309	309	0	7.614	234.148	5.159	0	6	6	9	1	-10921639	222.751	255	0	255	61702	80.383	15.885	0.901	2.627
ID245	245	0	7.585	233.895	6.103	0	7	7	9	1	-10921639	218.690	255	0	255	60577	87.592	15.839	0.886	2.345
ID569	569	0	7.374	233.721	5.668	0	8	8	9	1	-10921639	172.661	255	0	255	47827	118.200	14.424	0.911	1.393
ID637	637	0	7.579	233.824	7.044	0	9	9	9	1	-10921639	214.188	255	0	255	59330	93.273	15.758	0.864	2.129
ID700	700	0	7.598	233.703	6.807	0	10	10	9	1	-10921639	215.108	255	0	255	59585	92.406	15.776	0.868	2.164
ID831	831	0	7.581	233.762	6.916	0	11	11	9	1	-10921639	220.632	255	0	255	61115	86.815	15.879	0.863	2.354
ID765	765	0	7.581	233.955	7.004	0	12	12	9	1	-10921639	216.949	255	0	255	60095	90.618	15.786	0.864	2.220
ID960	960	0	7.587	233.737	7.552	0	13	13	9	1	-10921639	216.336	255	0	255	59925	91.623	15.735	0.844	2.161
ID1153	1153	0	7.634	233.907	7.607	0	14	14	9	1	-10921639	216.336	255	0	255	59925	91.623	15.798	0.846	2.165
ID1220	1220	0	7.616	234.005	7.268	0	15	15	9	1	-10921639	214.188	255	0	255	59330	93.273	15.760	0.868	2.135
ID1025	1025	0	7.590	234.027	6.541	0	16	16	9	1	-10921639	209.585	255	0	255	58055	97.363	15.779	0.878	2.013
ID895	895	0	7.605	234.143	6.760	0	17	17	9	1	-10921639	214.188	255	0	255	59330	93.273	15.834	0.875	2.143
ID1090	1090	0	7.601	234.034	6.293	0	18	18	9	1	-10921639	219.610	255	0	255	60832	86.620	15.871	0.897	2.397
ID1284	1284	0	7.570	234.179	6.253	0	19	19	9	1	-10921639	226.975	255	0	255	62872	78.019	15.989	0.889	2.738
ID1414	1414	0	7.590	234.331	6.367	0	20	20	9	1	-10921639	221.451	255	0	255	61342	84.612	15.890	0.897	2.475
ID1348	1348	0	7.624	234.255	6.647	0	21	21	9	1	-10921639	207.744	255	0	255	57545	98.891	15.739	0.880	1.967
ID1607	1607	0	7.597	234.204	6.320	0	22	22	9	1	-10921639	223.292	255	0	255	61852	82.514	15.892	0.892	2.551
ID1738	1738	0	7.587	234.106	6.350	0	23	23	9	1	-10921639	226.054	255	0	255	62617	79.183	15.975	0.893	2.694
ID1479	1479	0	7.593	234.280	6.173	0	24	24	9	1	-10921639	220.531	255	0	255	61087	85.627	15.891	0.899	2.439
ID1543	1543	0	7.592	234.242	6.573	0	25	25	9	1	-10921639	217.870	255	0	255	60350	89.697	15.864	0.870	2.260
ID1673	1673	0	7.579	233.971	6.467	0	26	26	9	1	-10921639	228.816	255	0	255	63382	75.604	16.052	0.894	2.856
ID1804	1804	0	7.603	234.088	6.310	0	27	27	9	1	-10921639	225.134	255	0	255	62362	80.319	15.962	0.896	2.650
ID1869	1869	0	7.613	234.218	5.881	0	28	28	9	1	-10921639	218.690	255	0	255	60577	87.592	15.840	0.893	2.356
ID1935	1935	0	7.559	234.363	6.268	0	29	29	9	1	-10921639	223.292	255	0	255	61852	82.514	15.996	0.898	2.561
ID2256	2256	0	7.592	234.350	6.505	0	30	30	9	1	-10921639	211.426	255	0	255	58565	95.775	15.762	0.873	2.058
ID2192	2192	0	7.578	234.683	6.341	0	31	31	9	1	-10921639	226.054	255	0	255	62617	79.183	15.983	0.887	2.684
ID2000	2000	0	7.579	234.551	6.231	0	32	32	9	1	-10921639	227.895	255	0	255	63127	76.827	15.973	0.885	2.786
ID2128	2128	0	7.592	234.457	5.704	0	33	33	9	1	-10921639	219.610	255	0	255	60832	86.620	15.873	0.893	2.392
ID2065	2065	0	7.657	234.724	4.800	0	34	34	9	1	-10921639	225.513	255	0	255	62467	76.979	15.951	0.906	2.785
ID2320	2320	0	7.643	234.548	4.952	0	35	35	9	1	-10921639	225.513	255	0	255	62467	76.979	15.957	0.905	2.784
ID2445	2445	0	7.630	234.574	5.008	0	36	36	9	1	-10921639	227.354	255	0	255	62977	74.567	16.002	0.908	2.902
ID2383	2383	0	7.599	234.804	5.857	0	37	37	9	1	-10921639	219.610	255	0	255	60832	86.620	15.891	0.894	2.393
ID2507	2507	0	7.651	234.647	4.923	0	38	38	9	1	-10921639	224.592	255	0	255	62212	78.141	15.959	0.915	2.746
ID2570	2570	0	7.643	234.729	4.873	0	39	39	9	1	-10921639	225.513	255	0	255	62467	76.979	16.018	0.920	2.807
ID2634	2634	0	7.562	234.712	5.513	0	40	40	9	1	-10921639	227.895	255	0	255	63127	76.827	16.052	0.890	2.793
ID2698	2698	0	7.592	234.980	5.346	0	41	41	9	1	-10921639	227.354	255	0	255	62977	74.567	16.015	0.907	2.900
ID2759	2759	0	7.615	234.887	4.854	0	42	42	9	1	-10921639	226.433	255	0	255	62722	75.788	16.004	0.915	2.856
ID2819	2819	0	7.652	234.842	4.638	0	43	43	9	1	-10921639	231.036	255	0	255	63997	69.344	16.056	0.911	3.177
ID2997	2997	0	7.643	235.125	4.429	0	44	44	9	1	-10921639	231.895	255	0	255	64235	63.042	16.137	0.897	3.478
ID2938	2938	0	7.647	235.371	5.056	0	45	45	9	1	-10921639	221.830	255	0	255	61447	81.466	15.836	0.910	2.594
ID2879	2879	0	7.681	235.215	4.347	0	46	46	9	1	-10921639	225.451	255	0	255	62450	72.684	15.967	0.910	2.956
ID3172	3172	0	7.631	235.285	4.541	0	47	47	9	1	-10921639	227.354	255	0	255	62977	74.567	16.001	0.905	2.897
ID3057	3057	0	7.642	235.429	4.289	0	48	48	9	1	-10921639	228.213	255	0	255	63215	68.792	16.060	0.897	3.138
ID3116	3116	0	7.706	235.394	3.818	0	49	49	9	1	-10921639	229.134	255	0	255	63470	67.419	16.084	0.909	3.236
ID3230	3230	0	7.836	235.429	2.640	0	50	50	9	1	-10921639	217.159	255	0	255	60153	79.636	15.863	0.905	2.592
ID3288	3288	0	7.622	235.594	5.044	0	51	51	9	1	-10921639	229.195	255	0	255	63487	72.026	15.983	0.899	3.013
ID3568	3568	0	7.627	235.571	4.633	0	52	52	9	1	-10921639	229.195	255	0	255	63487	72.026	16.049	0.908	3.029
ID3347	3347	0	7.801	235.649	3.142	0	53	53	9	1	-10921639	215.318	255	0	255	59643	81.669	15.792	0.901	2.499
ID3404	3404	0	7.740	235.825	3.680	0	54	54	9	1	-10921639	226.372	255	0	255	62705	71.422	16.003	0.911	3.023
ID3458	3458	0	7.646	235.841	4.534	0	55	55	9	1	-10921639	225.513	255	0	255	62467	76.979	16.033	0.917	2.803
ID3512	3512	0	7.844	235.844	2.187	0	56	56	9	1	-10921639	209.722	255	0	255	58093	85.309	15.846	0.868	2.284
ID3626	3626	0	7.958	235.600	0.675	0	57	57	9	1	-10921639	196.361	255	0	255	54392	95.517	15.911	0.843	1.880
ID3681	3681	0	7.817	235.722	2.559	0	58	58	9	1	-10921639	221.762	255	0	255	61428	74.109	15.941	0.902	2.838
ID3785	3785	0	8.082	236.000	0.000	0	59	59	9	1	-10921639	178.480	255	0	255	49439	105.914	15.718	0.804	1.502
ID3734	3734	0	8.105	236.000	0.000	0	60	60	9	1	-10921639	176.177	255	0	255	48801	107.392	15.507	0.800	1.459
ID3835	3835	0	8.235	236.000	0.000	0	61	61	9	1	-10921639	186.487	255	0	255	51657	101.349	16.164	0.816	1.653
ID4078	4078	0	8.177	236.000	0.000	0	62	62	9	1	-10921639	178.722	255	0	255	49506	105.973	15.735	0.813	1.512
ID3885	3885	0	8.237	236.000	0.000	0	63	63	9	1	-10921639	179.643	255	0	255	49761	105.521	15.603	0.819	1.533
ID3980	3980	0	8.288	236.000	0.000	0	64	64	9	1	-10921639	185.628	255	0	255	51419	101.918	16.017	0.821	1.642
ID3933	3933	0	8.379	236.000	0.000	0	65	65	9	1	-10921639	187.408	255	0	255	51912	100.806	16.183	0.837	1.694
ID4029	4029	0	8.450	236.000	0.000	0	66	66	9	1	-10921639	179.643	255	0	255	49761	105.521	15.626	0.845	1.560
ID4129	4129	0	8.493	237.000	0.000	0	67	67	9	1	-10921639	182.404	255	0	255	50526	104.106	15.854	0.848	1.607
ID4177	4177	0	8.618	236.000	0.000	0	68	68	9	1	-10921639	187.408	255	0	255	51912	100.806	16.190	0.859	1.718
ID4224	4224	0	8.782	236.000	0.000	0	69	69	9	1	-10921639	189.249	255	0	255	52422	99.684	16.204	0.884	1.782
ID4269	4269	0	8.840	236.000	0.000	0	70	70	9	1	-10921639	187.408	255	0	255	51912	100.806	16.200	0.891	1.752
ID4399	4399	0	8.730	237.000	0.000	0	71	71	9	1	-10921639	182.404	255	0	255	50526	104.106	15.866	0.880	1.640
ID4443	4443	0	8.737	237.000	0.000	0	72	72	9	1	-10921639	178.722	255	0	255	49506	105.973	15.657	0.884	1.583
ID4313	4313	0	8.942	237.000	0.000	0	73	73	9	1	-10921639	185.931	255	0	255	51503	101.999	16.014	0.911	1.738
ID4487	4487	0	8.924	237.000	0.000	0	74	74	9	1	-10921639	185.628	255	0	255	51419	101.918	16.051	0.910	1.736
ID4356	4356	0	9.063	237.000	0.000	0	75	75	9	1	-10921639	190.170	255	0	255	52677	99.106	16.212	0.922	1.841
ID4532	4532	0	9.072	237.000	0.000	0	76	76	9	1	-10921639	185.253	255	0	255	51315	102.569	16.050	0.935	1.745
ID4574	4574	0	9.093	237.000	0.000	0	77	77	9	1	-10921639	185.166	255	0	255	51291	102.596	15.973	0.931	1.740
ID4616	4616	0	9.092	237.000	0.000	0	78	78	9	1	-10921639	179.946	255	0	255	49845	105.617	15.833	0.949	1.660
ID4700	4700	0	9.019	237.000	0.000	0	79	79	9	1	-10921639	177.401	255	0	255	49140	107.070	15.734	0.932	1.599
ID4658	4658	0	8.944	237.000	0.000	0	80	80	9	1	-10921639	194.711	255	0	255	53935	95.997	16.274	0.902	1.924
ID4741	4741	0	9.215	237.000	0.000	0	81	81	9	1	-10921639	185.253	255	0	255	51315	102.569	16.099	0.970	1.779
ID4781	4781	0	9.130	237.000	0.000	0	82	82	9	1	-10921639	179.884	255	0	255	49828	105.578	15.903	0.959	1.668
ID4822	4822	0	9.187	237.000	0.000	0	83	83	9	1	-10921639	187.711	255	0	255	51996	100.882	16.175	0.960	1.822
ID4861	4861	0	9.223	237.000	0.000	0	84	84	9	1	-10921639	188.632	255	0	255	52251	100.325	16.129	0.968	1.849
ID4898	4898	0	9.193	237.000	0.000	0	85	85	9	1	-10921639	187.711	255	0	255	51996	100.882	16.082	0.957	1.819
ID4934	4934	0	9.152	237.000	0.000	0	86	86	9	1	-10921639	191.090	255	0	255	52932	98.516	16.216	0.945	1.885
ID4971	4971	0	9.127	237.000	0.000	0	87	87	9	1	-10921639	187.866	255	0	255	52039	100.953	16.086	0.941	1.804
ID5008	5008	0	9.020	237.000	0.000	0	88	88	9	1	-10921639	186.025	255	0	255	51529	102.035	16.019	0.916	1.743
ID5044	5044	0	9.038	237.000	0.000	0	89	89	9	1	-10921639	199.253	255	0	255	55193	92.560	19.289	0.887	2.023
ID5117	5117	0	9.180	237.000	0.000	0	90	90	9	1	-10921639	190.108	255	0	255	52660	99.071	16.217	0.953	1.873
ID5081	5081	0	9.122	237.000	0.000	0	91	91	9	1	-10921639	183.325	255	0	255	50781	103.613	15.977	0.946	1.720
ID5153	5153	0	9.185	237.000	0.000	0	92	92	9	1	-10921639	184.029	255	0	255	50976	102.998	16.043	0.967	1.757
ID5191	5191	0	9.233	238.000	0.000	0	93	93	9	1	-10921639	175.282	255	0	255	48553	107.747	15.885	0.996	1.624
ID5228	5228	0	9.195	238.000	0.000	0	94	94	9	1	-10921639	170.996	255	0	255	47366	110.223	15.764	0.989	1.543
ID5265	5265	0	9.117	238.000	0.000	0	95	95	9	1	-10921639	163.921	238	0	255	45406	113.545	15.570	0.992	1.438
ID5301	5301	0	8.998	239.000	0.000	0	96	96	9	1	-10921639	156.173	238	0	255	43260	114.911	15.268	1.000	1.359
ID5336	5336	0	8.909	238.000	0.000	0	97	97	9	1	-10921639	147.412	212	0	255	40833	117.646	14.655	1.000	1.253
ID5404	5404	0	8.790	238.000	0.000	0	98	98	9	1	-10921639	150.668	212	0	255	41735	116.698	15.186	1.000	1.291
ID5370	5370	0	9.050	238.000	0.000	0	99	99	9	1	-10921639	153.931	238	0	255	42639	115.880	15.314	1.000	1.328
ID5440	5440	0	9.081	238.000	0.000	0	100	100	9	1	-10921639	163.780	238	0	255	45367	112.898	15.512	0.985	1.440
ID5472	5472	0	9.207	238.000	0.000	0	101	101	9	1	-10921639	176.148	255	0	255	48793	107.667	15.821	0.983	1.622
ID5503	5503	0	9.190	238.000	0.000	0	102	102	9	1	-10921639	167.375	255	0	255	46363	111.655	15.753	1.000	1.499
ID5560	5560	0	9.094	238.000	0.000	0	103	103	9	1	-10921639	167.444	238	0	255	46382	111.078	15.556	0.989	1.499
ID59	59	1	7.658	133.818	8.177	0	0	0	9	1	-10921639	228.303	255	0	255	63240	78.211	16.100	0.866	2.710
ID63	63	1	9.039	137.402	35.397	0	0	0	9	1	-10921639	201.606	255	0	255	55845	103.940	15.683	0.994	1.934
ID183	183	1	7.600	133.740	7.858	0	1	1	9	1	-10921639	222.780	255	0	255	61710	84.876	15.977	0.859	2.426
ID186	186	1	9.094	137.332	35.251	0	1	1	9	1	-10921639	212.653	255	0	255	58905	95.067	15.819	0.983	2.217
ID117	117	1	7.657	133.704	8.162	0	2	2	9	1	-10921639	222.780	255	0	255	61710	84.876	15.978	0.863	2.431
ID121	121	1	9.094	137.368	35.724	0	2	2	9	1	-10921639	212.653	255	0	255	58905	95.067	15.793	0.983	2.217
ID375	375	1	7.694	133.891	8.556	0	3	3	9	1	-10921639	220.939	255	0	255	61200	86.906	15.894	0.834	2.312
ID378	378	1	9.092	137.623	35.763	0	3	3	9	1	-10921639	210.812	255	0	255	58395	96.691	15.793	0.985	2.164
ID453	453	1	7.700	133.892	8.789	0	4	4	9	1	-10921639	221.859	255	0	255	61455	85.902	15.947	0.837	2.354
ID456	456	1	9.096	137.287	35.941	0	4	4	9	1	-10921639	209.892	255	0	255	58140	97.479	15.807	0.991	2.144
ID438	438	1	7.748	133.855	8.975	0	5	5	9	1	-10921639	227.383	255	0	255	62985	79.388	16.072	0.851	2.633
ID441	441	1	9.082	137.259	35.660	0	5	5	9	1	-10921639	214.495	255	0	255	59415	93.379	15.821	0.986	2.280
ID311	311	1	7.748	133.518	8.902	0	6	6	9	1	-10921639	218.177	255	0	255	60435	89.795	15.857	0.847	2.229
ID314	314	1	9.145	137.030	35.741	0	6	6	9	1	-10921639	218.177	255	0	255	60435	89.795	15.920	0.986	2.412
ID247	247	1	7.840	133.506	9.511	0	7	7	9	1	-10921639	215.415	255	0	255	59670	92.510	15.683	0.829	2.111
ID250	250	1	9.159	137.361	37.049	0	7	7	9	1	-10921639	220.939	255	0	255	61200	86.906	15.947	0.978	2.514
ID570	570	1	7.935	133.407	10.022	0	8	8	9	1	-10921639	173.069	255	0	255	47940	119.294	14.565	0.914	1.386
ID575	575	1	8.651	136.809	36.671	0	8	8	9	1	-10921639	162.942	255	0	255	45135	122.697	14.362	1.000	1.328
ID638	638	1	8.123	133.707	10.272	0	9	9	9	1	-10921639	223.700	255	0	255	61965	83.828	16.010	0.894	2.520
ID642	642	1	9.126	137.109	36.737	0	9	9	9	1	-10921639	214.495	255	0	255	59415	93.379	15.870	0.991	2.287
ID701	701	1	8.070	133.691	10.137	0	10	10	9	1	-10921639	219.097	255	0	255	60690	88.852	15.917	0.881	2.310
ID705	705	1	9.110	137.457	37.049	0	10	10	9	1	-10921639	226.462	255	0	255	62730	80.537	15.981	0.962	2.758
ID833	833	1	8.245	134.055	10.665	0	11	11	9	1	-10921639	220.939	255	0	255	61200	86.906	15.901	0.871	2.367
ID836	836	1	9.085	137.204	37.224	0	11	11	9	1	-10921639	209.892	255	0	255	58140	97.479	15.826	0.988	2.140
ID767	767	1	8.170	133.972	10.393	0	12	12	9	1	-10921639	228.303	255	0	255	63240	78.211	16.133	0.900	2.766
ID770	770	1	9.104	136.904	37.141	0	12	12	9	1	-10921639	208.971	255	0	255	57885	98.253	15.828	1.000	2.127
ID962	962	1	8.205	133.888	10.512	0	13	13	9	1	-10921639	218.177	255	0	255	60435	89.795	15.779	0.862	2.250
ID965	965	1	9.088	137.198	37.080	0	13	13	9	1	-10921639	203.448	255	0	255	56355	102.597	15.759	1.000	1.983
ID1155	1155	1	8.201	134.052	10.576	0	14	14	9	1	-10921639	220.939	255	0	255	61200	86.906	15.877	0.855	2.344
ID1159	1159	1	9.115	137.040	37.199	0	14	14	9	1	-10921639	211.733	255	0	255	58650	95.887	15.864	0.991	2.198
ID1222	1222	1	8.239	133.859	10.668	0	15	15	9	1	-10921639	220.018	255	0	255	60945	87.889	15.864	0.864	2.321
ID1225	1225	1	9.059	136.920	37.313	0	15	15	9	1	-10921639	203.448	255	0	255	56355	102.597	15.757	0.991	1.974
ID1027	1027	1	8.236	134.148	10.766	0	16	16	9	1	-10921639	225.542	255	0	255	62475	81.659	15.970	0.859	2.552
ID1030	1030	1	9.047	136.986	36.772	0	16	16	9	1	-10921639	206.209	255	0	255	57120	100.486	15.760	0.988	2.040
ID897	897	1	8.225	133.903	10.671	0	17	17	9	1	-10921639	217.256	255	0	255	60180	90.718	15.826	0.861	2.217
ID901	901	1	8.979	137.350	36.918	0	17	17	9	1	-10921639	195.162	255	0	255	54060	108.261	15.553	0.990	1.794
ID1092	1092	1	8.278	134.182	10.650	0	18	18	9	1	-10921639	213.574	255	0	255	59160	94.231	15.777	0.882	2.125
ID1095	1095	1	9.027	136.831	36.635	0	18	18	9	1	-10921639	200.686	255	0	255	55590	104.592	15.606	1.000	1.919
ID1286	1286	1	8.289	133.950	10.808	0	19	19	9	1	-10921639	221.859	255	0	255	61455	85.902	15.900	0.870	2.403
ID1289	1289	1	8.974	137.256	36.756	0	19	19	9	1	-10921639	196.083	255	0	255	54315	107.678	15.560	0.987	1.809
ID1416	1416	1	8.286	134.112	10.724	0	20	20	9	1	-10921639	218.177	255	0	255	60435	89.795	15.884	0.878	2.272
ID1420	1420	1	9.087	136.974	36.937	0	20	20	9	1	-10921639	208.051	255	0	255	57630	99.011	15.802	0.994	2.095
ID1350	1350	1	8.299	134.117	10.711	0	21	21	9	1	-10921639	220.018	255	0	255	60945	87.889	15.884	0.881	2.345
ID1354	1354	1	8.948	136.985	36.603	0	21	21	9	1	-10921639	192.401	255	0	255	53295	109.944	15.371	1.000	1.750
ID1609	1609	1	8.360	134.423	10.950	0	22	22	9	1	-10921639	212.653	255	0	255	58905	95.067	15.803	0.905	2.125
ID1613	1613	1	9.011	137.353	36.820	0	22	22	9	1	-10921639	202.527	255	0	255	56100	103.275	15.654	0.988	1.949
ID1740	1740	1	8.351	134.421	10.992	0	23	23	9	1	-10921639	222.780	255	0	255	61710	84.876	15.956	0.887	2.468
ID1744	1744	1	9.007	137.289	36.739	0	23	23	9	1	-10921639	204.368	255	0	255	56610	101.907	15.683	0.979	1.984
ID1481	1481	1	8.387	134.375	11.066	0	24	24	9	1	-10921639	220.939	255	0	255	61200	86.906	15.942	0.897	2.404
ID1485	1485	1	9.000	137.419	36.660	0	24	24	9	1	-10921639	204.368	255	0	255	56610	101.907	15.652	0.982	1.987
ID1545	1545	1	8.291	134.230	10.889	0	25	25	9	1	-10921639	217.256	255	0	255	60180	90.718	15.869	0.877	2.238
ID1549	1549	1	9.040	137.231	36.887	0	25	25	9	1	-10921639	204.368	255	0	255	56610	101.907	15.746	0.985	1.990
ID1675	1675	1	8.250	134.414	10.852	0	26	26	9	1	-10921639	221.859	255	0	255	61455	85.902	15.919	0.867	2.398
ID1679	1679	1	8.969	137.012	36.600	0	26	26	9	1	-10921639	203.448	255	0	255	56355	102.597	15.589	0.973	1.956
ID1806	1806	1	8.431	134.396	11.181	0	27	27	9	1	-10921639	224.621	255	0	255	62220	82.756	15.999	0.902	2.575
ID1810	1810	1	8.968	136.802	36.616	0	27	27	9	1	-10921639	200.686	255	0	255	55590	104.592	15.582	0.979	1.898
ID1871	1871	1	8.396	134.411	11.411	0	28	28	9	1	-10921639	223.700	255	0	255	61965	83.828	15.977	0.897	2.524
ID1875	1875	1	8.854	136.931	36.601	0	28	28	9	1	-10921639	191.480	255	0	255	53040	110.485	15.283	0.965	1.702
ID1937	1937	1	8.475	134.375	11.276	0	29	29	9	1	-10921639	216.336	255	0	255	59925	91.623	15.928	0.923	2.266
ID1941	1941	1	9.013	136.953	36.658	0	29	29	9	1	-10921639	206.209	255	0	255	57120	100.486	15.731	0.982	2.034
ID2258	2258	1	8.423	134.445	11.278	0	30	30	9	1	-10921639	216.336	255	0	255	59925	91.623	15.931	0.912	2.252
ID2261	2261	1	8.939	137.024	36.447	0	30	30	9	1	-10921639	201.606	255	0	255	55845	103.940	15.710	0.955	1.895
ID2193	2193	1	8.478	134.517	11.484	0	31	31	9	1	-10921639	219.097	255	0	255	60690	88.852	15.960	0.914	2.356
ID2197	2197	1	8.889	136.916	36.566	0	31	31	9	1	-10921639	196.083	255	0	255	54315	107.678	15.423	0.972	1.795
ID2001	2001	1	8.397	134.606	11.230	0	32	32	9	1	-10921639	222.780	255	0	255	61710	84.876	15.984	0.894	2.477
ID2006	2006	1	8.974	137.009	36.622	0	32	32	9	1	-10921639	203.448	255	0	255	56355	102.597	15.663	0.976	1.959
ID2130	2130	1	8.408	134.687	11.543	0	33	33	9	1	-10921639	215.415	255	0	255	59670	92.510	15.815	0.849	2.138
ID2134	2134	1	8.857	137.154	36.602	0	33	33	9	1	-10921639	196.083	255	0	255	54315	107.678	15.356	0.954	1.778
ID2067	2067	1	8.452	134.812	11.449	0	34	34	9	1	-10921639	220.939	255	0	255	61200	86.906	15.971	0.899	2.407
ID2071	2071	1	8.920	136.796	36.287	0	34	34	9	1	-10921639	205.289	255	0	255	56865	101.203	15.739	0.944	1.970
ID2322	2322	1	8.465	134.767	11.457	0	35	35	9	1	-10921639	220.939	255	0	255	61200	86.906	16.001	0.913	2.426
ID2326	2326	1	8.956	137.099	36.432	0	35	35	9	1	-10921639	208.051	255	0	255	57630	99.011	15.818	0.945	2.042
ID2447	2447	1	8.433	134.664	11.578	0	36	36	9	1	-10921639	221.859	255	0	255	61455	85.902	15.913	0.851	2.375
ID2451	2451	1	8.897	136.810	36.270	0	36	36	9	1	-10921639	205.289	255	0	255	56865	101.203	15.759	0.933	1.958
ID2385	2385	1	8.522	134.879	11.684	0	37	37	9	1	-10921639	225.542	255	0	255	62475	81.659	16.005	0.868	2.567
ID2389	2389	1	8.815	136.925	36.036	0	37	37	9	1	-10921639	195.162	255	0	255	54060	108.261	15.593	0.929	1.737
ID2509	2509	1	8.458	134.744	11.530	0	38	38	9	1	-10921639	221.859	255	0	255	61455	85.902	15.916	0.858	2.385
ID2513	2513	1	8.882	136.935	36.264	0	38	38	9	1	-10921639	203.448	255	0	255	56355	102.597	15.716	0.935	1.916
ID2572	2572	1	8.591	134.665	11.863	0	39	39	9	1	-10921639	219.097	255	0	255	60690	88.852	15.943	0.899	2.334
ID2576	2576	1	8.835	136.855	36.454	0	39	39	9	1	-10921639	198.845	255	0	255	55080	105.861	15.678	0.925	1.805
ID2636	2636	1	8.580	135.151	11.832	0	40	40	9	1	-10921639	228.303	255	0	255	63240	78.211	16.077	0.883	2.737
ID2639	2639	1	8.853	137.110	36.174	0	40	40	9	1	-10921639	206.209	255	0	255	57120	100.486	15.734	0.925	1.972
ID2700	2700	1	8.549	135.009	11.776	0	41	41	9	1	-10921639	222.780	255	0	255	61710	84.876	15.968	0.879	2.456
ID2704	2704	1	8.813	137.024	36.245	0	41	41	9	1	-10921639	196.083	255	0	255	54315	107.678	15.619	0.921	1.746
ID2761	2761	1	8.563	134.997	11.799	0	42	42	9	1	-10921639	223.700	255	0	255	61965	83.828	16.008	0.883	2.503
ID2765	2765	1	8.796	136.944	36.028	0	42	42	9	1	-10921639	197.004	255	0	255	54570	107.084	15.516	0.924	1.767
ID2821	2821	1	8.525	134.948	11.843	0	43	43	9	1	-10921639	230.144	255	0	255	63750	75.770	16.100	0.868	2.823
ID2825	2825	1	8.848	136.920	36.219	0	43	43	9	1	-10921639	208.971	255	0	255	57885	98.253	15.808	0.917	2.035
ID2999	2999	1	8.581	135.103	11.946	0	44	44	9	1	-10921639	223.700	255	0	255	61965	83.828	16.053	0.890	2.514
ID3003	3003	1	8.828	136.771	36.081	0	44	44	9	1	-10921639	207.130	255	0	255	57375	99.756	15.734	0.908	1.977
ID2940	2940	1	8.530	134.918	12.008	0	45	45	9	1	-10921639	224.621	255	0	255	62220	82.756	16.028	0.875	2.534
ID2944	2944	1	8.722	136.896	35.738	0	45	45	9	1	-10921639	202.527	255	0	255	56100	103.275	15.637	0.901	1.859
ID2881	2881	1	8.550	134.952	12.177	0	46	46	9	1	-10921639	225.542	255	0	255	62475	81.659	16.006	0.875	2.578
ID2884	2884	1	8.771	137.075	36.095	0	46	46	9	1	-10921639	208.051	255	0	255	57630	99.011	15.777	0.898	1.988
ID3174	3174	1	8.529	135.440	11.997	0	47	47	9	1	-10921639	221.859	255	0	255	61455	85.902	15.974	0.882	2.421
ID3177	3177	1	8.730	136.840	35.832	0	47	47	9	1	-10921639	198.845	255	0	255	55080	105.861	15.689	0.905	1.784
ID3059	3059	1	8.573	135.130	12.047	0	48	48	9	1	-10921639	226.462	255	0	255	62730	80.537	16.126	0.888	2.644
ID3063	3063	1	8.706	136.839	35.809	0	48	48	9	1	-10921639	195.162	255	0	255	54060	108.261	15.396	0.903	1.711
ID3118	3118	1	8.521	135.192	12.104	0	49	49	9	1	-10921639	221.859	255	0	255	61455	85.902	16.029	0.873	2.408
ID3121	3121	1	8.718	136.563	35.944	0	49	49	9	1	-10921639	204.368	255	0	255	56610	101.907	15.584	0.891	1.889
ID3232	3232	1	8.511	135.612	12.161	0	50	50	9	1	-10921639	227.383	255	0	255	62985	79.388	16.027	0.866	2.659
ID3235	3235	1	8.709	136.807	35.998	0	50	50	9	1	-10921639	206.209	255	0	255	57120	100.486	15.651	0.884	1.925
ID3290	3290	1	8.526	135.232	12.228	0	51	51	9	1	-10921639	223.700	255	0	255	61965	83.828	15.966	0.866	2.477
ID3293	3293	1	8.595	136.940	35.528	0	51	51	9	1	-10921639	196.083	255	0	255	54315	107.678	15.016	0.875	1.700
ID3570	3570	1	8.615	135.155	12.631	0	52	52	9	1	-10921639	220.939	255	0	255	61200	86.906	16.006	0.870	2.366
ID3573	3573	1	8.723	136.844	35.949	0	52	52	9	1	-10921639	207.130	255	0	255	57375	99.756	15.713	0.884	1.949
ID3349	3349	1	8.540	135.427	12.269	0	53	53	9	1	-10921639	220.939	255	0	255	61200	86.906	15.901	0.872	2.369
ID3352	3352	1	8.668	136.985	35.775	0	53	53	9	1	-10921639	197.924	255	0	255	54825	106.478	15.399	0.890	1.751
ID3406	3406	1	8.492	135.522	12.768	0	54	54	9	1	-10921639	225.542	255	0	255	62475	81.659	15.981	0.840	2.522
ID3409	3409	1	8.578	136.838	35.947	0	54	54	9	1	-10921639	205.289	255	0	255	56865	101.203	15.663	0.844	1.856
ID3460	3460	1	8.596	135.454	13.057	0	55	55	9	1	-10921639	215.415	255	0	255	59670	92.510	15.833	0.868	2.164
ID3463	3463	1	8.725	136.986	36.444	0	55	55	9	1	-10921639	217.256	255	0	255	60180	90.718	15.936	0.876	2.237
ID3514	3514	1	8.505	135.485	12.611	0	56	56	9	1	-10921639	217.256	255	0	255	60180	90.718	15.876	0.851	2.202
ID3517	3517	1	8.587	136.955	35.454	0	56	56	9	1	-10921639	205.289	255	0	255	56865	101.203	15.746	0.854	1.869
ID3628	3628	1	8.482	135.556	12.716	0	57	57	9	1	-10921639	230.144	255	0	255	63750	75.770	16.033	0.833	2.761
ID3631	3631	1	8.464	136.937	35.383	0	57	57	9	1	-10921639	200.686	255	0	255	55590	104.592	15.652	0.830	1.740
ID3683	3683	1	8.441	135.623	12.665	0	58	58	9	1	-10921639	227.383	255	0	255	62985	79.388	16.087	0.831	2.600
ID3686	3686	1	8.388	136.624	35.057	0	58	58	9	1	-10921639	194.242	255	0	255	53805	108.833	15.178	0.822	1.610
ID3788	3788	1	8.415	135.443	12.378	0	59	59	9	1	-10921639	217.256	255	0	255	60180	90.718	15.826	0.849	2.200
ID3791	3791	1	8.519	136.653	35.040	0	59	59	9	1	-10921639	196.083	255	0	255	54315	107.678	15.376	0.853	1.677
ID3737	3737	1	8.415	135.348	12.566	0	60	60	9	1	-10921639	220.018	255	0	255	60945	87.889	15.973	0.832	2.274
ID3740	3740	1	8.488	137.203	35.142	0	60	60	9	1	-10921639	201.606	255	0	255	55845	103.940	15.531	0.833	1.763
ID3838	3838	1	8.369	135.505	12.577	0	61	61	9	1	-10921639	220.939	255	0	255	61200	86.906	15.952	0.814	2.282
ID3841	3841	1	8.356	136.713	34.630	0	61	61	9	1	-10921639	193.321	255	0	255	53550	109.394	14.829	0.819	1.591
ID4081	4081	1	8.372	135.659	12.653	0	62	62	9	1	-10921639	220.018	255	0	255	60945	87.889	15.890	0.814	2.247
ID4084	4084	1	8.438	136.569	34.817	0	62	62	9	1	-10921639	202.527	255	0	255	56100	103.275	15.436	0.824	1.771
ID3888	3888	1	8.432	135.643	12.600	0	63	63	9	1	-10921639	225.542	255	0	255	62475	81.659	16.032	0.828	2.502
ID3891	3891	1	8.363	136.523	34.766	0	63	63	9	1	-10921639	192.401	255	0	255	53295	109.944	14.768	0.826	1.583
ID3983	3983	1	8.258	135.762	12.491	0	64	64	9	1	-10921639	217.256	255	0	255	60180	90.718	15.824	0.811	2.145
ID3987	3987	1	8.374	136.332	34.440	0	64	64	9	1	-10921639	206.209	255	0	255	57120	100.486	15.724	0.802	1.826
ID3936	3936	1	8.281	135.406	12.468	0	65	65	9	1	-10921639	223.700	255	0	255	61965	83.828	15.931	0.810	2.389
ID3939	3939	1	8.333	136.850	34.421	0	65	65	9	1	-10921639	199.765	255	0	255	55335	105.233	15.629	0.798	1.686
ID4032	4032	1	8.425	135.671	12.754	0	66	66	9	1	-10921639	217.256	255	0	255	60180	90.718	15.894	0.836	2.181
ID4035	4035	1	8.218	136.637	34.567	0	66	66	9	1	-10921639	184.116	255	0	255	51000	114.447	14.448	0.813	1.443
ID4132	4132	1	8.201	135.823	12.640	0	67	67	9	1	-10921639	224.621	255	0	255	62220	82.756	15.950	0.776	2.372
ID4135	4135	1	8.056	136.423	33.685	0	67	67	9	1	-10921639	190.560	255	0	255	52785	111.015	15.093	0.764	1.487
ID4180	4180	1	8.289	135.487	12.574	0	68	68	9	1	-10921639	231.986	255	0	255	64260	73.201	16.061	0.790	2.798
ID4183	4183	1	8.130	136.586	33.912	0	68	68	9	1	-10921639	190.560	255	0	255	52785	111.015	14.931	0.777	1.501
ID4227	4227	1	8.106	135.716	12.545	0	69	69	9	1	-10921639	218.177	255	0	255	60435	89.795	15.877	0.769	2.112
ID4230	4230	1	8.089	136.248	33.299	0	69	69	9	1	-10921639	193.321	255	0	255	53550	109.394	15.333	0.752	1.517
ID4271	4271	1	8.098	135.787	12.509	0	70	70	9	1	-10921639	225.542	255	0	255	62475	81.659	15.995	0.760	2.386
ID4273	4273	1	7.876	136.566	32.951	0	70	70	9	1	-10921639	183.195	255	0	255	50745	114.900	14.655	0.732	1.348
ID4401	4401	1	8.017	135.701	12.752	0	71	71	9	1	-10921639	235.668	255	0	255	65280	67.620	16.208	0.739	2.962
ID4403	4403	1	7.764	136.182	32.391	0	71	71	9	1	-10921639	190.560	255	0	255	52785	111.015	14.891	0.684	1.394
ID4445	4445	1	8.151	135.556	12.997	0	72	72	9	1	-10921639	229.224	255	0	255	63495	77.006	16.032	0.765	2.580
ID4447	4447	1	7.726	136.321	32.982	0	72	72	9	1	-10921639	178.592	255	0	255	49470	117.027	14.403	0.698	1.255
ID4315	4315	1	8.042	135.347	13.075	0	73	73	9	1	-10921639	228.303	255	0	255	63240	78.211	15.991	0.741	2.486
ID4317	4317	1	7.554	136.669	32.459	0	73	73	9	1	-10921639	180.433	255	0	255	49980	116.203	14.418	0.662	1.237
ID4489	4489	1	8.141	135.435	13.127	0	74	74	9	1	-10921639	232.906	255	0	255	64515	71.864	16.170	0.767	2.814
ID4492	4492	1	7.416	136.016	32.715	0	74	74	9	1	-10921639	165.704	255	0	255	45900	121.862	14.061	0.660	1.082
ID4358	4358	1	8.047	135.671	13.325	0	75	75	9	1	-10921639	233.827	255	0	255	64770	70.490	16.106	0.737	2.816
ID4360	4360	1	7.308	136.205	31.990	0	75	75	9	1	-10921639	169.386	255	0	255	46920	120.641	14.124	0.622	1.077
ID4534	4534	1	8.044	135.846	12.799	0	76	76	9	1	-10921639	231.065	255	0	255	64005	74.502	16.080	0.746	2.651
ID4536	4536	1	7.714	135.990	32.121	0	76	76	9	1	-10921639	184.116	255	0	255	51000	114.447	14.605	0.684	1.307
ID4576	4576	1	8.167	135.851	13.505	0	77	77	9	1	-10921639	241.191	255	0	255	66810	57.815	16.173	0.750	3.575
ID4578	4578	1	6.912	135.653	31.957	0	77	77	9	1	-10921639	153.736	255	0	255	42585	124.997	9.684	0.591	0.914
ID4618	4618	1	8.125	135.524	13.713	0	78	78	9	1	-10921639	240.271	255	0	255	66555	59.597	16.106	0.741	3.432
ID4620	4620	1	6.784	135.719	31.419	0	78	78	9	1	-10921639	157.419	255	0	255	43605	124.164	9.684	0.569	0.920
ID4701	4701	1	8.115	135.557	13.433	0	79	79	9	1	-10921639	230.144	255	0	255	63750	75.770	16.017	0.751	2.606
ID4703	4703	1	6.709	135.665	31.221	0	79	79	9	1	-10921639	150.054	255	0	255	41565	125.716	9.684	0.568	0.865
ID4660	4660	1	8.064	135.426	14.161	0	80	80	9	1	-10921639	227.383	255	0	255	62985	79.388	15.948	0.726	2.410
ID4662	4662	1	7.019	135.414	31.822	0	80	80	9	1	-10921639	163.863	255	0	255	45390	122.426	9.684	0.595	0.998
ID4743	4743	1	8.152	135.415	13.850	0	81	81	9	1	-10921639	237.509	255	0	255	65790	64.570	16.172	0.740	3.129
ID4745	4745	1	6.225	135.416	29.033	0	81	81	9	1	-10921639	150.054	255	0	255	41565	125.716	9.323	0.516	0.813
ID4783	4783	1	8.171	135.709	14.082	0	82	82	9	1	-10921639	233.827	255	0	255	64770	70.490	16.069	0.747	2.836
ID4785	4785	1	6.333	135.883	30.259	0	82	82	9	1	-10921639	149.134	255	0	255	41310	125.879	9.326	0.528	0.819
ID4823	4823	1	8.164	135.530	14.305	0	83	83	9	1	-10921639	236.588	255	0	255	65535	66.119	16.208	0.749	3.066
ID4825	4825	1	6.061	135.128	28.540	0	83	83	9	1	-10921639	150.054	255	0	255	41565	125.716	9.143	0.507	0.803
ID4862	4862	1	8.371	135.661	14.830	0	84	84	9	1	-10921639	243.953	255	0	255	67575	52.007	16.251	0.764	4.063
ID4899	4899	1	8.324	135.409	14.952	0	85	85	9	1	-10921639	236.588	255	0	255	65535	66.119	16.109	0.755	3.080
ID4935	4935	1	8.389	135.242	15.876	0	86	86	9	1	-10921639	239.350	255	0	255	66300	61.314	16.213	0.770	3.397
ID4972	4972	1	8.296	135.446	15.930	0	87	87	9	1	-10921639	243.953	255	0	255	67575	52.007	16.293	0.748	4.015
ID5009	5009	1	8.298	135.171	16.438	0	88	88	9	1	-10921639	239.350	255	0	255	66300	61.314	16.210	0.752	3.351
ID5045	5045	1	8.582	135.196	17.252	0	89	89	9	1	-10921639	243.953	255	0	255	67575	52.007	16.348	0.807	4.189
ID5118	5118	1	8.667	135.226	17.150	0	90	90	9	1	-10921639	240.271	255	0	255	66555	59.597	16.184	0.817	3.625
ID5082	5082	1	8.604	135.236	17.482	0	91	91	9	1	-10921639	246.715	255	0	255	68340	45.293	16.256	0.802	4.850
ID5154	5154	1	8.676	135.055	17.468	0	92	92	9	1	-10921639	247.635	255	0	255	68595	42.783	16.348	0.813	5.192
ID5192	5192	1	8.729	135.040	16.842	0	93	93	9	1	-10921639	248.556	255	0	255	68850	40.094	16.400	0.816	5.571
ID5229	5229	1	8.588	135.133	17.049	0	94	94	9	1	-10921639	250.397	255	0	255	69360	34.011	16.456	0.783	6.466
ID5266	5266	1	8.684	134.793	17.460	0	95	95	9	1	-10921639	250.397	255	0	255	69360	34.011	16.457	0.809	6.585
ID5302	5302	1	8.738	134.794	17.247	0	96	96	9	1	-10921639	254.079	255	0	255	70380	15.321	19.710	0.802	14.757
ID5337	5337	1	8.597	134.696	17.360	0	97	97	9	1	-10921639	255.000	255	255	255	70635	0.000	19.612	0.781	Infinity
ID5405	5405	1	8.773	134.807	17.310	0	98	98	9	1	-10921639	252.238	255	0	255	69870	26.441	16.522	0.814	8.563
ID5371	5371	1	8.744	134.951	18.010	0	99	99	9	1	-10921639	250.397	255	0	255	69360	34.011	19.640	0.805	6.567
ID5441	5441	1	8.562	134.277	18.695	0	100	100	9	1	-10921639	255.000	255	255	255	70635	0.000	20.253	0.767	Infinity
ID5473	5473	1	8.646	134.548	18.601	0	101	101	9	1	-10921639	250.397	255	0	255	69360	34.011	20.469	0.779	6.448
ID5504	5504	1	8.641	134.544	18.893	0	102	102	9	1	-10921639	253.159	255	0	255	70125	21.629	20.385	0.775	10.224
ID5561	5561	1	8.279	134.240	19.328	0	103	103	9	1	-10921639	255.000	255	255	255	70635	0.000	20.600	0.717	Infinity
ID5533	5533	1	8.421	134.237	19.590	0	104	104	9	1	-10921639	255.000	255	255	255	70635	0.000	20.747	0.737	Infinity
ID5588	5588	1	8.353	134.273	19.769	0	105	105	9	1	-10921639	255.000	255	255	255	70635	0.000	21.003	0.723	Infinity
ID5639	5639	1	8.278	134.306	19.680	0	106	106	9	1	-10921639	254.079	255	0	255	70380	15.321	20.985	0.713	13.803
ID5614	5614	1	8.619	134.195	19.466	0	107	107	9	1	-10921639	255.000	255	255	255	70635	0.000	20.057	0.773	Infinity
ID5666	5666	1	8.437	134.572	20.282	0	108	108	9	1	-10921639	255.000	255	255	255	70635	0.000	20.426	0.739	Infinity
ID5688	5688	1	8.489	134.514	19.342	0	109	109	9	1	-10921639	255.000	255	255	255	70635	0.000	20.106	0.754	Infinity
ID60	60	2	7.624	329.038	7.919	0	0	0	9	1	-10921639	212.653	255	0	255	58905	95.067	15.679	0.846	2.051
ID182	182	2	7.618	329.092	7.100	0	1	1	9	1	-10921639	209.585	255	0	255	58055	97.363	15.619	0.870	2.002
ID118	118	2	7.623	329.214	7.621	0	2	2	9	1	-10921639	197.004	255	0	255	54570	107.084	15.306	0.860	1.702
ID374	374	2	7.630	329.274	7.612	0	3	3	9	1	-10921639	206.209	255	0	255	57120	100.486	15.472	0.852	1.888
ID452	452	2	7.597	328.988	7.777	0	4	4	9	1	-10921639	208.971	255	0	255	57885	98.253	15.386	0.841	1.944
ID437	437	2	7.692	329.217	8.344	0	5	5	9	1	-10921639	217.256	255	0	255	60180	90.718	15.772	0.853	2.205
ID310	310	2	7.703	329.184	8.093	0	6	6	9	1	-10921639	208.971	255	0	255	57885	98.253	15.667	0.858	1.964
ID246	246	2	7.791	329.336	9.068	0	7	7	9	1	-10921639	207.130	255	0	255	57375	99.756	15.735	0.850	1.908
ID571	571	2	7.744	329.300	9.831	0	8	8	9	1	-10921639	170.307	255	0	255	47175	120.317	14.323	0.885	1.329
ID639	639	2	7.883	329.139	9.603	0	9	9	9	1	-10921639	210.812	255	0	255	58395	96.691	15.592	0.826	1.972
ID702	702	2	7.869	329.739	9.585	0	10	10	9	1	-10921639	198.845	255	0	255	55080	105.861	15.367	0.829	1.703
ID832	832	2	7.803	329.616	9.751	0	11	11	9	1	-10921639	197.004	255	0	255	54570	107.084	15.440	0.828	1.666
ID766	766	2	7.839	329.873	9.373	0	12	12	9	1	-10921639	210.812	255	0	255	58395	96.691	15.651	0.853	2.007
ID961	961	2	8.000	329.974	9.988	0	13	13	9	1	-10921639	207.130	255	0	255	57375	99.756	15.664	0.848	1.906
ID1154	1154	2	7.837	329.867	9.984	0	14	14	9	1	-10921639	207.130	255	0	255	57375	99.756	15.520	0.834	1.888
ID1221	1221	2	7.933	329.981	9.671	0	15	15	9	1	-10921639	197.924	255	0	255	54825	106.478	15.196	0.852	1.710
ID1026	1026	2	7.924	330.199	9.765	0	16	16	9	1	-10921639	199.765	255	0	255	55335	105.233	15.382	0.853	1.748
ID896	896	2	7.883	329.943	9.913	0	17	17	9	1	-10921639	205.289	255	0	255	56865	101.203	15.517	0.847	1.860
ID1091	1091	2	8.063	330.285	10.318	0	18	18	9	1	-10921639	205.289	255	0	255	56865	101.203	15.655	0.871	1.889
ID1285	1285	2	7.884	330.212	9.919	0	19	19	9	1	-10921639	202.527	255	0	255	56100	103.275	15.375	0.838	1.788
ID1415	1415	2	7.949	330.116	10.022	0	20	20	9	1	-10921639	196.083	255	0	255	54315	107.678	15.320	0.871	1.696
ID1349	1349	2	7.774	330.477	9.629	0	21	21	9	1	-10921639	193.321	255	0	255	53550	109.394	15.020	0.850	1.624
ID1608	1608	2	7.763	330.489	9.782	0	22	22	9	1	-10921639	192.401	255	0	255	53295	109.944	15.365	0.848	1.606
ID1739	1739	2	7.744	330.471	9.686	0	23	23	9	1	-10921639	188.718	255	0	255	52275	112.044	15.361	0.851	1.548
ID1480	1480	2	7.837	330.624	9.722	0	24	24	9	1	-10921639	193.321	255	0	255	53550	109.394	15.003	0.849	1.622
ID1544	1544	2	7.982	330.771	10.316	0	25	25	9	1	-10921639	199.765	255	0	255	55335	105.233	15.500	0.875	1.772
ID1674	1674	2	8.001	330.745	10.219	0	26	26	9	1	-10921639	203.448	255	0	255	56355	102.597	15.619	0.874	1.850
ID1805	1805	2	7.867	330.847	9.706	0	27	27	9	1	-10921639	194.242	255	0	255	53805	108.833	14.930	0.868	1.659
ID1870	1870	2	7.890	331.097	9.956	0	28	28	9	1	-10921639	195.162	255	0	255	54060	108.261	15.313	0.871	1.678
ID1936	1936	2	7.829	330.902	9.685	0	29	29	9	1	-10921639	198.845	255	0	255	55080	105.861	14.996	0.852	1.728
ID2257	2257	2	8.030	331.467	10.132	0	30	30	9	1	-10921639	192.401	255	0	255	53295	109.944	15.486	0.891	1.649
ID2194	2194	2	8.234	331.406	10.635	0	31	31	9	1	-10921639	198.845	255	0	255	55080	105.861	15.201	0.885	1.764
ID2002	2002	2	8.001	331.018	10.502	0	32	32	9	1	-10921639	194.242	255	0	255	53805	108.833	14.862	0.852	1.642
ID2129	2129	2	7.949	331.441	10.548	0	33	33	9	1	-10921639	194.242	255	0	255	53805	108.833	15.106	0.847	1.636
ID2066	2066	2	7.954	331.457	10.249	0	34	34	9	1	-10921639	188.718	255	0	255	52275	112.044	15.390	0.902	1.598
ID2321	2321	2	7.984	331.721	10.169	0	35	35	9	1	-10921639	201.606	255	0	255	55845	103.940	15.609	0.867	1.802
ID2446	2446	2	7.934	331.747	10.156	0	36	36	9	1	-10921639	196.083	255	0	255	54315	107.678	15.377	0.861	1.685
ID2384	2384	2	7.674	332.249	9.577	0	37	37	9	1	-10921639	190.560	255	0	255	52785	111.015	14.811	0.824	1.551
ID2508	2508	2	7.889	331.932	10.012	0	38	38	9	1	-10921639	194.242	255	0	255	53805	108.833	15.382	0.865	1.656
ID2571	2571	2	7.886	332.044	10.030	0	39	39	9	1	-10921639	198.845	255	0	255	55080	105.861	15.380	0.854	1.730
ID2635	2635	2	8.121	332.624	10.475	0	40	40	9	1	-10921639	192.401	255	0	255	53295	109.944	15.453	0.911	1.669
ID2699	2699	2	7.871	332.473	10.067	0	41	41	9	1	-10921639	190.560	255	0	255	52785	111.015	15.379	0.868	1.595
ID2760	2760	2	7.877	332.390	10.506	0	42	42	9	1	-10921639	199.765	255	0	255	55335	105.233	15.550	0.806	1.694
ID2820	2820	2	7.852	332.567	10.043	0	43	43	9	1	-10921639	197.924	255	0	255	54825	106.478	15.376	0.843	1.701
ID2998	2998	2	7.875	332.650	10.232	0	44	44	9	1	-10921639	197.004	255	0	255	54570	107.084	15.382	0.853	1.694
ID2939	2939	2	7.948	332.697	10.331	0	45	45	9	1	-10921639	203.448	255	0	255	56355	102.597	15.636	0.849	1.821
ID2880	2880	2	8.153	332.976	10.359	0	46	46	9	1	-10921639	198.845	255	0	255	55080	105.861	15.553	0.904	1.783
ID3173	3173	2	8.160	333.099	10.539	0	47	47	9	1	-10921639	197.004	255	0	255	54570	107.084	15.006	0.861	1.702
ID3058	3058	2	7.849	333.374	10.463	0	48	48	9	1	-10921639	197.924	255	0	255	54825	106.478	15.613	0.848	1.706
ID3117	3117	2	8.277	333.323	10.792	0	49	49	9	1	-10921639	193.321	255	0	255	53550	109.394	14.948	0.894	1.668
ID3231	3231	2	8.233	333.931	10.588	0	50	50	9	1	-10921639	195.162	255	0	255	54060	108.261	14.868	0.891	1.699
ID3289	3289	2	8.167	333.710	10.514	0	51	51	9	1	-10921639	188.718	255	0	255	52275	112.044	14.608	0.893	1.589
ID3569	3569	2	8.441	333.846	11.054	0	52	52	9	1	-10921639	195.162	255	0	255	54060	108.261	15.410	0.935	1.742
ID3348	3348	2	8.247	333.877	10.639	0	53	53	9	1	-10921639	197.004	255	0	255	54570	107.084	15.024	0.888	1.730
ID3405	3405	2	8.354	334.087	10.904	0	54	54	9	1	-10921639	194.242	255	0	255	53805	108.833	15.139	0.915	1.706
ID3459	3459	2	8.581	334.395	11.571	0	55	55	9	1	-10921639	201.606	255	0	255	55845	103.940	15.339	0.915	1.853
ID3513	3513	2	8.160	334.562	10.697	0	56	56	9	1	-10921639	187.798	255	0	255	52020	112.544	14.660	0.888	1.570
ID3627	3627	2	8.229	334.617	10.745	0	57	57	9	1	-10921639	186.877	255	0	255	51765	113.034	14.648	0.905	1.571
ID3682	3682	2	8.233	334.983	10.833	0	58	58	9	1	-10921639	195.162	255	0	255	54060	108.261	14.999	0.890	1.697
ID3787	3787	2	8.251	334.919	10.637	0	59	59	9	1	-10921639	191.480	255	0	255	53040	110.485	15.214	0.906	1.648
ID3736	3736	2	8.300	334.925	10.791	0	60	60	9	1	-10921639	200.686	255	0	255	55590	104.592	15.458	0.887	1.804
ID3837	3837	2	8.361	334.886	10.978	0	61	61	9	1	-10921639	200.686	255	0	255	55590	104.592	15.453	0.901	1.819
ID4080	4080	2	8.435	335.409	11.007	0	62	62	9	1	-10921639	208.051	255	0	255	57630	99.011	15.634	0.915	2.008
ID3887	3887	2	8.277	334.961	10.647	0	63	63	9	1	-10921639	200.686	255	0	255	55590	104.592	15.527	0.895	1.812
ID3982	3982	2	7.919	335.181	10.901	0	64	64	9	1	-10921639	204.368	255	0	255	56610	101.907	15.356	0.799	1.781
ID3935	3935	2	8.268	335.423	10.602	0	65	65	9	1	-10921639	195.162	255	0	255	54060	108.261	15.206	0.907	1.714
ID4031	4031	2	8.225	335.827	10.597	0	66	66	9	1	-10921639	187.798	255	0	255	52020	112.544	14.723	0.903	1.583
ID4131	4131	2	8.250	335.907	10.876	0	67	67	9	1	-10921639	189.639	255	0	255	52530	111.534	14.852	0.901	1.612
ID4179	4179	2	8.268	336.299	10.794	0	68	68	9	1	-10921639	209.892	255	0	255	58140	97.479	15.563	0.874	2.008
ID4226	4226	2	8.177	336.433	10.493	0	69	69	9	1	-10921639	194.242	255	0	255	53805	108.833	15.442	0.904	1.695
ID61	61	3	8.929	275.821	24.159	0	0	0	9	1	-10921639	192.401	255	0	255	53295	109.944	15.466	0.990	1.741
ID66	66	3	7.505	288.743	46.231	0	0	0	9	1	-10921639	171.227	255	0	255	47430	119.984	14.594	0.700	1.176
ID67	67	3	8.154	276.203	61.006	0	0	0	9	1	-10921639	197.924	255	0	255	54825	106.478	15.411	0.782	1.631
ID184	184	3	8.899	275.638	24.443	0	1	1	9	1	-10921639	195.162	255	0	255	54060	108.261	15.420	0.975	1.780
ID189	189	3	7.511	288.801	46.002	0	1	1	9	1	-10921639	172.148	255	0	255	47685	119.643	14.408	0.694	1.179
ID190	190	3	8.209	276.107	61.026	0	1	1	9	1	-10921639	202.527	255	0	255	56100	103.275	15.575	0.789	1.729
ID119	119	3	8.953	275.314	24.646	0	2	2	9	1	-10921639	195.162	255	0	255	54060	108.261	15.553	0.987	1.791
ID124	124	3	7.395	288.453	46.582	0	2	2	9	1	-10921639	171.227	255	0	255	47430	119.984	14.306	0.649	1.124
ID125	125	3	8.107	276.275	61.129	0	2	2	9	1	-10921639	200.686	255	0	255	55590	104.592	15.473	0.772	1.672
ID376	376	3	8.975	275.272	24.811	0	3	3	9	1	-10921639	202.527	255	0	255	56100	103.275	15.723	0.976	1.937
ID381	381	3	7.474	288.115	46.676	0	3	3	9	1	-10921639	184.116	255	0	255	51000	114.447	14.849	0.654	1.272
ID382	382	3	7.845	276.517	60.563	0	3	3	9	1	-10921639	192.401	255	0	255	53295	109.944	14.971	0.724	1.470
ID454	454	3	8.968	275.417	24.653	0	4	4	9	1	-10921639	199.765	255	0	255	55335	105.233	15.645	0.988	1.886
ID459	459	3	7.563	288.134	46.761	0	4	4	9	1	-10921639	183.195	255	0	255	50745	114.900	14.756	0.676	1.286
ID460	460	3	7.845	276.672	60.869	0	4	4	9	1	-10921639	187.798	255	0	255	52020	112.544	14.919	0.716	1.392
ID439	439	3	8.924	275.491	24.836	0	5	5	9	1	-10921639	201.606	255	0	255	55845	103.940	15.600	0.976	1.916
ID444	444	3	7.500	287.893	46.739	0	5	5	9	1	-10921639	182.274	255	0	255	50490	115.343	14.687	0.662	1.259
ID445	445	3	7.731	276.698	60.632	0	5	5	9	1	-10921639	182.274	255	0	255	50490	115.343	14.778	0.709	1.311
ID312	312	3	8.971	275.458	24.902	0	6	6	9	1	-10921639	200.686	255	0	255	55590	104.592	15.644	0.985	1.904
ID317	317	3	7.382	287.734	47.127	0	6	6	9	1	-10921639	174.910	255	0	255	48450	118.572	14.467	0.651	1.163
ID318	318	3	7.864	276.897	60.980	0	6	6	9	1	-10921639	190.560	255	0	255	52785	111.015	15.211	0.712	1.428
ID248	248	3	8.925	275.508	25.920	0	7	7	9	1	-10921639	197.924	255	0	255	54825	106.478	15.593	0.975	1.835
ID252	252	3	7.357	287.790	48.054	0	7	7	9	1	-10921639	177.671	255	0	255	49215	117.426	14.563	0.641	1.182
ID253	253	3	7.801	276.790	61.529	0	7	7	9	1	-10921639	192.401	255	0	255	53295	109.944	14.875	0.710	1.453
ID573	573	3	8.572	275.315	25.858	0	8	8	9	1	-10921639	163.863	255	0	255	45390	122.426	14.355	0.996	1.336
ID577	577	3	6.724	287.239	48.245	0	8	8	9	1	-10921639	135.325	255	0	255	37485	127.490	9.684	0.594	0.791
ID580	580	3	7.442	276.629	61.274	0	8	8	9	1	-10921639	156.498	255	0	255	43350	124.383	14.003	0.688	1.026
ID640	640	3	8.825	275.747	26.673	0	9	9	9	1	-10921639	196.083	255	0	255	54315	107.678	15.582	0.960	1.783
ID644	644	3	7.320	287.502	48.426	0	9	9	9	1	-10921639	179.513	255	0	255	49725	116.619	14.552	0.635	1.195
ID645	645	3	7.799	276.857	61.698	0	9	9	9	1	-10921639	193.321	255	0	255	53550	109.394	15.080	0.699	1.455
ID703	703	3	8.912	275.835	26.388	0	10	10	9	1	-10921639	200.686	255	0	255	55590	104.592	15.555	0.976	1.895
ID707	707	3	7.149	287.238	48.363	0	10	10	9	1	-10921639	172.148	255	0	255	47685	119.643	14.242	0.589	1.067
ID708	708	3	7.879	277.181	61.942	0	10	10	9	1	-10921639	195.162	255	0	255	54060	108.261	15.376	0.716	1.504
ID834	834	3	8.924	275.694	26.036	0	11	11	9	1	-10921639	192.401	255	0	255	53295	109.944	15.583	0.984	1.736
ID838	838	3	7.313	287.417	48.430	0	11	11	9	1	-10921639	181.354	255	0	255	50235	115.777	14.467	0.620	1.198
ID840	840	3	7.692	277.337	61.165	0	11	11	9	1	-10921639	189.639	255	0	255	52530	111.534	15.164	0.683	1.380
ID768	768	3	8.988	275.462	26.180	0	12	12	9	1	-10921639	206.209	255	0	255	57120	100.486	15.705	0.979	2.030
ID772	772	3	7.293	287.143	48.630	0	12	12	9	1	-10921639	188.718	255	0	255	52275	112.044	14.589	0.623	1.293
ID774	774	3	7.711	277.733	61.269	0	12	12	9	1	-10921639	197.924	255	0	255	54825	106.478	15.359	0.676	1.500
ID963	963	3	9.000	275.842	26.249	0	13	13	9	1	-10921639	204.368	255	0	255	56610	101.907	15.706	0.985	1.990
ID967	967	3	7.275	286.563	49.444	0	13	13	9	1	-10921639	184.116	255	0	255	51000	114.447	14.454	0.607	1.215
ID969	969	3	7.645	277.733	60.630	0	13	13	9	1	-10921639	197.924	255	0	255	54825	106.478	15.119	0.665	1.485
ID1157	1157	3	8.894	275.750	26.165	0	14	14	9	1	-10921639	191.480	255	0	255	53040	110.485	15.459	0.978	1.713
ID1161	1161	3	7.320	286.357	49.434	0	14	14	9	1	-10921639	194.242	255	0	255	53805	108.833	15.313	0.617	1.362
ID1163	1163	3	7.639	277.981	60.396	0	14	14	9	1	-10921639	201.606	255	0	255	55845	103.940	15.346	0.655	1.536
ID1223	1223	3	8.858	276.036	26.257	0	15	15	9	1	-10921639	196.083	255	0	255	54315	107.678	15.584	0.972	1.795
ID1227	1227	3	7.312	286.259	49.500	0	15	15	9	1	-10921639	197.924	255	0	255	54825	106.478	15.084	0.629	1.435
ID1229	1229	3	7.577	278.135	60.048	0	15	15	9	1	-10921639	191.480	255	0	255	53040	110.485	14.856	0.647	1.362
ID1028	1028	3	8.938	275.900	26.451	0	16	16	9	1	-10921639	197.924	255	0	255	54825	106.478	15.525	0.981	1.841
ID1032	1032	3	7.260	286.191	49.729	0	16	16	9	1	-10921639	193.321	255	0	255	53550	109.394	14.795	0.613	1.344
ID1034	1034	3	7.563	278.489	59.915	0	16	16	9	1	-10921639	188.718	255	0	255	52275	112.044	14.830	0.647	1.324
ID899	899	3	8.903	276.168	26.692	0	17	17	9	1	-10921639	203.448	255	0	255	56355	102.597	15.723	0.961	1.944
ID903	903	3	7.403	285.575	50.276	0	17	17	9	1	-10921639	198.845	255	0	255	55080	105.861	14.784	0.628	1.449
ID906	906	3	7.555	278.811	58.880	0	17	17	9	1	-10921639	197.924	255	0	255	54825	106.478	14.947	0.646	1.459
ID1093	1093	3	8.909	276.126	26.622	0	18	18	9	1	-10921639	200.686	255	0	255	55590	104.592	15.692	0.961	1.880
ID1097	1097	3	7.354	285.632	50.269	0	18	18	9	1	-10921639	195.162	255	0	255	54060	108.261	14.784	0.616	1.375
ID1099	1099	3	7.532	278.539	59.867	0	18	18	9	1	-10921639	198.845	255	0	255	55080	105.861	15.327	0.645	1.473
ID1287	1287	3	8.981	275.995	25.861	0	19	19	9	1	-10921639	198.845	255	0	255	55080	105.861	15.672	0.984	1.864
ID1291	1291	3	7.376	284.774	50.778	0	19	19	9	1	-10921639	207.130	255	0	255	57375	99.756	14.827	0.634	1.612
ID1293	1293	3	7.714	279.399	58.759	0	19	19	9	1	-10921639	203.448	255	0	255	56355	102.597	15.351	0.662	1.580
ID1418	1418	3	8.902	275.827	26.477	0	20	20	9	1	-10921639	205.289	255	0	255	56865	101.203	15.697	0.967	1.995
ID1422	1422	3	7.398	284.737	50.988	0	20	20	9	1	-10921639	208.051	255	0	255	57630	99.011	15.275	0.632	1.627
ID1352	1352	3	8.979	276.088	26.337	0	21	21	9	1	-10921639	201.606	255	0	255	55845	103.940	15.644	0.982	1.922
ID1357	1357	3	7.722	279.613	57.818	0	21	21	9	1	-10921639	212.653	255	0	255	58905	95.067	15.720	0.672	1.799
ID1611	1611	3	8.889	276.180	26.443	0	22	22	9	1	-10921639	196.083	255	0	255	54315	107.678	15.546	0.987	1.809
ID1617	1617	3	7.852	280.145	57.537	0	22	22	9	1	-10921639	212.653	255	0	255	58905	95.067	15.254	0.691	1.828
ID1742	1742	3	8.914	276.241	26.590	0	23	23	9	1	-10921639	197.004	255	0	255	54570	107.084	15.616	0.975	1.816
ID1747	1747	3	7.937	280.951	56.153	0	23	23	9	1	-10921639	219.097	255	0	255	60690	88.852	15.251	0.703	2.035
ID1483	1483	3	8.948	276.382	26.860	0	24	24	9	1	-10921639	206.209	255	0	255	57120	100.486	15.778	0.973	2.024
ID1488	1488	3	8.019	280.924	56.400	0	24	24	9	1	-10921639	216.336	255	0	255	59925	91.623	15.155	0.725	1.984
ID1547	1547	3	8.971	276.305	26.452	0	25	25	9	1	-10921639	203.448	255	0	255	56355	102.597	15.558	0.985	1.968
ID1551	1551	3	8.263	281.691	55.050	0	25	25	9	1	-10921639	217.256	255	0	255	60180	90.718	15.453	0.767	2.079
ID1677	1677	3	8.982	276.389	26.893	0	26	26	9	1	-10921639	203.448	255	0	255	56355	102.597	15.709	0.976	1.959
ID1683	1683	3	8.277	281.608	55.199	0	26	26	9	1	-10921639	222.780	255	0	255	61710	84.876	15.633	0.764	2.273
ID1808	1808	3	8.956	276.300	26.845	0	27	27	9	1	-10921639	200.686	255	0	255	55590	104.592	15.692	0.991	1.910
ID1812	1812	3	8.485	281.946	54.873	0	27	27	9	1	-10921639	223.700	255	0	255	61965	83.828	15.781	0.798	2.368
ID1873	1873	3	8.937	276.219	27.057	0	28	28	9	1	-10921639	202.527	255	0	255	56100	103.275	15.723	0.976	1.937
ID1877	1877	3	8.706	282.094	54.176	0	28	28	9	1	-10921639	220.939	255	0	255	61200	86.906	15.783	0.859	2.349
ID1939	1939	3	9.005	276.298	26.930	0	29	29	9	1	-10921639	204.368	255	0	255	56610	101.907	15.747	0.991	1.996
ID1943	1943	3	8.895	281.956	54.177	0	29	29	9	1	-10921639	220.939	255	0	255	61200	86.906	15.758	0.904	2.413
ID2259	2259	3	8.935	276.493	27.062	0	30	30	9	1	-10921639	201.606	255	0	255	55845	103.940	15.615	0.991	1.931
ID2263	2263	3	8.977	282.060	54.250	0	30	30	9	1	-10921639	231.065	255	0	255	64005	74.502	16.034	0.908	2.951
ID2195	2195	3	8.990	276.474	26.913	0	31	31	9	1	-10921639	205.289	255	0	255	56865	101.203	15.720	0.991	2.019
ID2199	2199	3	8.989	282.021	54.385	0	31	31	9	1	-10921639	228.303	255	0	255	63240	78.211	15.991	0.919	2.796
ID2004	2004	3	8.951	276.648	27.171	0	32	32	9	1	-10921639	205.289	255	0	255	56865	101.203	15.687	0.982	2.010
ID2008	2008	3	9.099	282.124	54.259	0	32	32	9	1	-10921639	231.986	255	0	255	64260	73.201	16.061	0.948	3.084
ID2132	2132	3	9.009	276.667	26.846	0	33	33	9	1	-10921639	200.686	255	0	255	55590	104.592	15.656	0.994	1.913
ID2136	2136	3	9.132	282.107	54.140	0	33	33	9	1	-10921639	231.986	255	0	255	64260	73.201	16.107	0.963	3.110
ID2069	2069	3	8.978	276.679	27.123	0	34	34	9	1	-10921639	203.448	255	0	255	56355	102.597	15.690	0.994	1.977
ID2073	2073	3	9.144	282.203	54.080	0	34	34	9	1	-10921639	225.542	255	0	255	62475	81.659	16.011	0.981	2.735
ID2324	2324	3	8.981	276.663	26.938	0	35	35	9	1	-10921639	204.368	255	0	255	56610	101.907	15.711	0.985	1.990
ID2328	2328	3	9.161	281.953	54.210	0	35	35	9	1	-10921639	230.144	255	0	255	63750	75.770	16.143	0.976	3.000
ID2449	2449	3	8.938	276.684	27.100	0	36	36	9	1	-10921639	201.606	255	0	255	55845	103.940	15.654	0.985	1.925
ID2453	2453	3	9.156	282.069	53.809	0	36	36	9	1	-10921639	231.065	255	0	255	64005	74.502	16.064	0.966	3.047
ID2387	2387	3	8.909	276.765	27.320	0	37	37	9	1	-10921639	203.448	255	0	255	56355	102.597	15.599	0.973	1.956
ID2391	2391	3	9.096	282.332	53.918	0	37	37	9	1	-10921639	230.144	255	0	255	63750	75.770	16.052	0.950	2.959
ID2511	2511	3	9.012	276.477	27.184	0	38	38	9	1	-10921639	208.051	255	0	255	57630	99.011	15.770	0.982	2.082
ID2515	2515	3	9.151	282.096	53.973	0	38	38	9	1	-10921639	229.224	255	0	255	63495	77.006	16.089	0.971	2.932
ID2574	2574	3	8.953	276.789	27.240	0	39	39	9	1	-10921639	206.209	255	0	255	57120	100.486	15.651	0.976	2.027
ID2578	2578	3	9.136	282.059	53.855	0	39	39	9	1	-10921639	228.303	255	0	255	63240	78.211	16.064	0.965	2.867
ID2637	2637	3	8.932	276.522	27.227	0	40	40	9	1	-10921639	205.289	255	0	255	56865	101.203	15.616	0.985	2.013
ID2641	2641	3	9.115	282.143	53.817	0	40	40	9	1	-10921639	226.462	255	0	255	62730	80.537	16.008	0.962	2.758
ID2702	2702	3	8.989	276.645	27.179	0	41	41	9	1	-10921639	203.448	255	0	255	56355	102.597	15.676	0.988	1.971
ID2706	2706	3	9.140	282.194	53.842	0	41	41	9	1	-10921639	231.065	255	0	255	64005	74.502	16.100	0.968	3.051
ID2763	2763	3	8.995	276.677	26.988	0	42	42	9	1	-10921639	212.653	255	0	255	58905	95.067	15.811	0.977	2.211
ID2767	2767	3	9.132	281.978	53.937	0	42	42	9	1	-10921639	235.668	255	0	255	65280	67.620	16.170	0.956	3.407
ID2823	2823	3	8.999	276.813	27.199	0	43	43	9	1	-10921639	212.653	255	0	255	58905	95.067	15.801	0.971	2.204
ID2827	2827	3	9.097	282.056	53.760	0	43	43	9	1	-10921639	227.383	255	0	255	62985	79.388	15.986	0.957	2.802
ID3001	3001	3	8.940	276.772	27.176	0	44	44	9	1	-10921639	202.527	255	0	255	56100	103.275	15.653	0.979	1.940
ID3005	3005	3	9.115	281.966	53.574	0	44	44	9	1	-10921639	228.303	255	0	255	63240	78.211	16.087	0.960	2.859
ID2942	2942	3	8.973	277.010	27.212	0	45	45	9	1	-10921639	205.289	255	0	255	56865	101.203	15.758	0.985	2.013
ID2946	2946	3	9.104	282.154	53.747	0	45	45	9	1	-10921639	234.747	255	0	255	65025	69.076	16.134	0.946	3.304
ID2882	2882	3	8.962	276.787	27.365	0	46	46	9	1	-10921639	209.892	255	0	255	58140	97.479	15.741	0.965	2.115
ID2886	2886	3	9.073	281.815	53.666	0	46	46	9	1	-10921639	229.224	255	0	255	63495	77.006	16.038	0.942	2.888
ID3175	3175	3	8.866	276.855	27.326	0	47	47	9	1	-10921639	200.686	255	0	255	55590	104.592	15.485	0.963	1.883
ID3179	3179	3	9.072	282.009	53.602	0	47	47	9	1	-10921639	231.065	255	0	255	64005	74.502	16.087	0.942	3.010
ID3061	3061	3	8.949	276.861	27.552	0	48	48	9	1	-10921639	210.812	255	0	255	58395	96.691	15.806	0.945	2.119
ID3065	3065	3	9.088	282.266	53.830	0	48	48	9	1	-10921639	237.509	255	0	255	65790	64.570	16.200	0.939	3.563
ID3119	3119	3	8.904	276.920	27.488	0	49	49	9	1	-10921639	205.289	255	0	255	56865	101.203	15.660	0.964	1.992
ID3123	3123	3	9.059	282.249	53.972	0	49	49	9	1	-10921639	233.827	255	0	255	64770	70.490	16.119	0.936	3.207
ID3233	3233	3	8.910	277.071	27.886	0	50	50	9	1	-10921639	208.971	255	0	255	57885	98.253	15.751	0.945	2.067
ID3237	3237	3	9.021	282.134	53.723	0	50	50	9	1	-10921639	228.303	255	0	255	63240	78.211	16.076	0.944	2.836
ID3291	3291	3	9.003	276.980	27.246	0	51	51	9	1	-10921639	215.415	255	0	255	59670	92.510	15.883	0.972	2.295
ID3295	3295	3	9.062	281.982	53.439	0	51	51	9	1	-10921639	230.144	255	0	255	63750	75.770	16.038	0.942	2.947
ID3571	3571	3	8.937	276.818	27.906	0	52	52	9	1	-10921639	203.448	255	0	255	56355	102.597	15.743	0.961	1.944
ID3575	3575	3	9.073	281.930	53.841	0	52	52	9	1	-10921639	236.588	255	0	255	65535	66.119	16.138	0.934	3.456
ID3350	3350	3	8.930	277.222	27.932	0	53	53	9	1	-10921639	204.368	255	0	255	56610	101.907	15.730	0.964	1.969
ID3354	3354	3	9.083	282.199	53.959	0	53	53	9	1	-10921639	231.065	255	0	255	64005	74.502	16.078	0.953	3.026
ID3407	3407	3	8.865	277.288	28.263	0	54	54	9	1	-10921639	202.527	255	0	255	56100	103.275	15.573	0.946	1.907
ID3411	3411	3	9.030	282.355	54.226	0	54	54	9	1	-10921639	236.588	255	0	255	65535	66.119	16.197	0.922	3.432
ID3461	3461	3	8.879	277.022	28.511	0	55	55	9	1	-10921639	212.653	255	0	255	58905	95.067	15.761	0.929	2.155
ID3465	3465	3	8.978	282.142	54.519	0	55	55	9	1	-10921639	224.621	255	0	255	62220	82.756	16.009	0.933	2.620
ID3515	3515	3	8.867	277.220	27.805	0	56	56	9	1	-10921639	212.653	255	0	255	58905	95.067	15.777	0.935	2.162
ID3519	3519	3	8.985	281.705	53.523	0	56	56	9	1	-10921639	231.065	255	0	255	64005	74.502	16.124	0.922	2.976
ID3629	3629	3	8.910	277.186	27.759	0	57	57	9	1	-10921639	206.209	255	0	255	57120	100.486	15.740	0.947	1.996
ID3633	3633	3	9.051	281.947	53.532	0	57	57	9	1	-10921639	228.303	255	0	255	63240	78.211	15.996	0.939	2.828
ID3684	3684	3	8.865	277.327	27.720	0	58	58	9	1	-10921639	200.686	255	0	255	55590	104.592	15.684	0.946	1.865
ID3688	3688	3	9.036	281.952	53.277	0	58	58	9	1	-10921639	232.906	255	0	255	64515	71.864	16.137	0.930	3.124
ID3789	3789	3	8.802	276.953	27.624	0	59	59	9	1	-10921639	197.004	255	0	255	54570	107.084	15.607	0.927	1.770
ID3793	3793	3	9.039	281.915	52.972	0	59	59	9	1	-10921639	235.668	255	0	255	65280	67.620	16.199	0.929	3.356
ID3738	3738	3	8.808	277.024	27.552	0	60	60	9	1	-10921639	208.971	255	0	255	57885	98.253	15.683	0.917	2.035
ID3742	3742	3	8.983	282.064	53.286	0	60	60	9	1	-10921639	239.350	255	0	255	66300	61.314	16.231	0.906	3.711
ID3839	3839	3	8.814	277.308	27.862	0	61	61	9	1	-10921639	200.686	255	0	255	55590	104.592	15.691	0.923	1.841
ID3843	3843	3	9.005	281.913	53.309	0	61	61	9	1	-10921639	236.588	255	0	255	65535	66.119	16.135	0.914	3.418
ID4082	4082	3	8.802	277.139	27.758	0	62	62	9	1	-10921639	198.845	255	0	255	55080	105.861	15.663	0.931	1.811
ID4086	4086	3	8.945	282.228	53.152	0	62	62	9	1	-10921639	227.383	255	0	255	62985	79.388	16.050	0.911	2.731
ID3889	3889	3	8.718	276.925	27.827	0	63	63	9	1	-10921639	198.845	255	0	255	55080	105.861	15.526	0.910	1.790
ID3893	3893	3	8.944	282.089	52.688	0	63	63	9	1	-10921639	227.383	255	0	255	62985	79.388	16.012	0.909	2.727
ID3985	3985	3	8.857	277.149	27.963	0	64	64	9	1	-10921639	211.733	255	0	255	58650	95.887	15.809	0.924	2.121
ID3989	3989	3	8.959	282.056	52.814	0	64	64	9	1	-10921639	225.542	255	0	255	62475	81.659	16.001	0.918	2.644
ID3937	3937	3	8.802	277.121	27.656	0	65	65	9	1	-10921639	208.971	255	0	255	57885	98.253	15.744	0.909	2.026
ID3941	3941	3	8.957	281.890	52.711	0	65	65	9	1	-10921639	230.144	255	0	255	63750	75.770	16.046	0.910	2.894
ID4033	4033	3	8.872	276.907	27.627	0	66	66	9	1	-10921639	213.574	255	0	255	59160	94.231	15.894	0.922	2.174
ID4037	4037	3	8.969	281.821	52.630	0	66	66	9	1	-10921639	223.700	255	0	255	61965	83.828	15.967	0.925	2.565
ID4133	4133	3	8.778	277.324	27.842	0	67	67	9	1	-10921639	206.209	255	0	255	57120	100.486	15.732	0.908	1.953
ID4137	4137	3	8.910	281.849	52.688	0	67	67	9	1	-10921639	230.144	255	0	255	63750	75.770	16.031	0.893	2.865
ID4181	4181	3	8.713	277.445	27.493	0	68	68	9	1	-10921639	204.368	255	0	255	56610	101.907	15.479	0.896	1.896
ID4185	4185	3	8.885	281.580	52.316	0	68	68	9	1	-10921639	243.953	255	0	255	67575	52.007	16.307	0.871	4.368
ID4228	4228	3	8.689	277.048	27.488	0	69	69	9	1	-10921639	201.606	255	0	255	55845	103.940	15.337	0.909	1.847
ID4232	4232	3	8.946	281.858	51.827	0	69	69	9	1	-10921639	232.906	255	0	255	64515	71.864	16.105	0.903	3.076
ID4272	4272	3	8.642	277.171	27.599	0	70	70	9	1	-10921639	197.924	255	0	255	54825	106.478	15.676	0.876	1.736
ID4276	4276	3	8.848	281.860	52.051	0	70	70	9	1	-10921639	234.747	255	0	255	65025	69.076	16.073	0.873	3.169
ID4402	4402	3	8.773	277.140	27.153	0	71	71	9	1	-10921639	199.765	255	0	255	55335	105.233	15.580	0.919	1.819
ID4406	4406	3	8.959	281.928	51.690	0	71	71	9	1	-10921639	225.542	255	0	255	62475	81.659	15.997	0.918	2.644
ID4446	4446	3	8.655	277.216	28.245	0	72	72	9	1	-10921639	206.209	255	0	255	57120	100.486	15.649	0.878	1.919
ID4450	4450	3	8.808	281.480	52.105	0	72	72	9	1	-10921639	239.350	255	0	255	66300	61.314	16.157	0.860	3.610
ID4316	4316	3	8.714	277.197	27.569	0	73	73	9	1	-10921639	220.018	255	0	255	60945	87.889	15.917	0.873	2.334
ID4320	4320	3	8.793	281.655	51.959	0	73	73	9	1	-10921639	232.906	255	0	255	64515	71.864	16.081	0.856	2.990
ID4490	4490	3	8.683	276.947	27.545	0	74	74	9	1	-10921639	218.177	255	0	255	60435	89.795	15.917	0.867	2.257
ID4494	4494	3	8.758	281.460	51.427	0	74	74	9	1	-10921639	242.112	255	0	255	67065	55.961	16.225	0.852	3.982
ID4359	4359	3	8.589	277.378	27.625	0	75	75	9	1	-10921639	210.812	255	0	255	58395	96.691	15.745	0.860	2.016
ID4363	4363	3	8.673	281.687	51.711	0	75	75	9	1	-10921639	231.986	255	0	255	64260	73.201	16.000	0.831	2.876
ID4535	4535	3	8.586	276.840	27.446	0	76	76	9	1	-10921639	209.892	255	0	255	58140	97.479	15.609	0.867	2.000
ID4539	4539	3	8.749	281.288	51.416	0	76	76	9	1	-10921639	235.668	255	0	255	65280	67.620	16.189	0.849	3.200
ID4577	4577	3	8.569	276.817	27.711	0	77	77	9	1	-10921639	219.097	255	0	255	60690	88.852	15.896	0.841	2.252
ID4581	4581	3	8.611	281.781	51.769	0	77	77	9	1	-10921639	233.827	255	0	255	64770	70.490	16.044	0.816	2.982
ID4619	4619	3	8.519	277.056	28.013	0	78	78	9	1	-10921639	210.812	255	0	255	58395	96.691	15.674	0.840	1.991
ID4623	4623	3	8.677	281.680	51.325	0	78	78	9	1	-10921639	235.668	255	0	255	65280	67.620	16.187	0.835	3.172
ID4702	4702	3	8.581	276.947	27.629	0	79	79	9	1	-10921639	209.892	255	0	255	58140	97.479	15.810	0.847	1.975
ID4706	4706	3	8.745	281.311	51.097	0	79	79	9	1	-10921639	243.032	255	0	255	67320	54.028	16.223	0.842	4.113
ID4661	4661	3	8.383	276.891	28.444	0	80	80	9	1	-10921639	195.162	255	0	255	54060	108.261	15.181	0.825	1.630
ID4665	4665	3	8.699	281.029	51.930	0	80	80	9	1	-10921639	238.430	255	0	255	66045	62.970	16.187	0.837	3.451
ID4744	4744	3	8.513	276.972	27.473	0	81	81	9	1	-10921639	202.527	255	0	255	56100	103.275	15.453	0.849	1.801
ID4748	4748	3	8.680	281.527	51.800	0	81	81	9	1	-10921639	234.747	255	0	255	65025	69.076	16.108	0.832	3.088
ID4784	4784	3	8.480	276.489	28.029	0	82	82	9	1	-10921639	201.606	255	0	255	55845	103.940	15.440	0.844	1.775
ID4788	4788	3	8.701	281.213	51.487	0	82	82	9	1	-10921639	238.430	255	0	255	66045	62.970	16.222	0.835	3.446
ID4824	4824	3	8.308	276.648	27.992	0	83	83	9	1	-10921639	192.401	255	0	255	53295	109.944	15.161	0.823	1.580
ID4828	4828	3	8.697	281.075	51.332	0	83	83	9	1	-10921639	241.191	255	0	255	66810	57.815	16.261	0.832	3.790
ID4865	4865	3	9.114	280.604	50.272	0	84	84	9	1	-10921639	238.430	255	0	255	66045	62.970	16.135	0.915	3.619
ID4902	4902	3	9.186	280.836	50.244	0	85	85	9	1	-10921639	243.032	255	0	255	67320	54.028	16.359	0.936	4.349
ID4938	4938	3	9.081	280.568	51.278	0	86	86	9	1	-10921639	244.874	255	0	255	67830	49.886	16.230	0.894	4.634
ID4976	4976	3	8.480	280.928	52.256	0	87	87	9	1	-10921639	243.032	255	0	255	67320	54.028	16.299	0.791	3.974
ID5012	5012	3	9.104	280.448	51.041	0	88	88	9	1	-10921639	239.350	255	0	255	66300	61.314	16.197	0.915	3.731
ID5046	5046	3	7.207	276.637	31.137	0	89	89	9	1	-10921639	157.419	255	0	255	43605	124.164	13.825	0.632	0.982
ID5049	5049	3	8.335	280.381	51.689	0	89	89	9	1	-10921639	240.271	255	0	255	66555	59.597	16.175	0.761	3.484
ID5122	5122	3	8.423	280.625	51.847	0	90	90	9	1	-10921639	238.430	255	0	255	66045	62.970	16.179	0.788	3.337
ID5119	5119	3	7.445	276.032	30.723	0	90	90	9	1	-10921639	162.942	255	0	255	45135	122.697	14.087	0.669	1.064
ID5083	5083	3	7.253	277.073	30.969	0	91	91	9	1	-10921639	156.498	255	0	255	43350	124.383	13.905	0.655	0.996
ID5086	5086	3	8.411	280.672	52.081	0	91	91	9	1	-10921639	243.032	255	0	255	67320	54.028	16.297	0.779	3.940
ID5155	5155	3	5.064	277.247	31.198	0	92	92	9	1	-10921639	97.581	0	0	255	27030	124.164	8.983	0.464	0.498
ID5158	5158	3	8.600	280.203	50.723	0	92	92	9	1	-10921639	244.874	255	0	255	67830	49.886	16.219	0.816	4.410
ID5193	5193	3	5.177	276.038	30.839	0	93	93	9	1	-10921639	103.105	0	0	255	28560	125.371	9.097	0.459	0.517
ID5196	5196	3	8.525	280.669	50.271	0	93	93	9	1	-10921639	243.032	255	0	255	67320	54.028	16.300	0.802	4.003
ID5230	5230	3	3.880	276.294	31.146	0	94	94	9	1	-10921639	82.852	0	0	255	22950	119.643	8.817	0.383	0.383
ID5233	5233	3	8.642	280.334	50.037	0	94	94	9	1	-10921639	240.271	255	0	255	66555	59.597	16.222	0.830	3.656
ID5267	5267	3	4.896	277.803	31.042	0	95	95	9	1	-10921639	99.422	0	0	255	27540	124.595	9.011	0.412	0.466
ID5270	5270	3	8.511	280.582	49.986	0	95	95	9	1	-10921639	243.953	255	0	255	67575	52.007	16.299	0.796	4.159
ID5305	5305	3	8.982	280.100	49.318	0	96	96	9	1	-10921639	241.191	255	0	255	66810	57.815	16.309	0.881	3.908
ID5340	5340	3	8.880	279.882	49.067	0	97	97	9	1	-10921639	246.715	255	0	255	68340	45.293	16.403	0.857	5.028
ID5408	5408	3	8.969	279.632	49.011	0	98	98	9	1	-10921639	249.477	255	0	255	69105	37.188	16.403	0.863	6.215
ID5374	5374	3	8.809	279.785	50.210	0	99	99	9	1	-10921639	246.715	255	0	255	68340	45.293	16.402	0.842	4.980
ID5444	5444	3	8.829	279.692	50.075	0	100	100	9	1	-10921639	246.715	255	0	255	68340	45.293	16.351	0.840	4.973
ID5476	5476	3	8.938	279.582	49.779	0	101	101	9	1	-10921639	250.397	255	0	255	69360	34.011	16.459	0.855	6.786
ID5507	5507	3	8.784	279.364	50.273	0	102	102	9	1	-10921639	253.159	255	0	255	70125	21.629	16.522	0.825	10.583
ID5564	5564	3	8.841	279.601	50.753	0	103	103	9	1	-10921639	249.477	255	0	255	69105	37.188	16.401	0.835	6.106
ID5536	5536	3	8.819	279.465	50.313	0	104	104	9	1	-10921639	251.318	255	0	255	69615	30.476	19.484	0.822	7.440
ID5591	5591	3	8.699	279.326	50.613	0	105	105	9	1	-10921639	249.477	255	0	255	69105	37.188	16.348	0.810	6.006
ID5642	5642	3	8.753	279.042	50.011	0	106	106	9	1	-10921639	255.000	255	255	255	70635	0.000	19.442	0.812	Infinity
ID5617	5617	3	8.528	279.140	50.414	0	107	107	9	1	-10921639	255.000	255	255	255	70635	0.000	19.792	0.763	Infinity
ID5669	5669	3	8.399	279.210	50.556	0	108	108	9	1	-10921639	253.159	255	0	255	70125	21.629	19.659	0.751	10.037
ID5691	5691	3	8.645	278.906	50.458	0	109	109	9	1	-10921639	255.000	255	255	255	70635	0.000	20.210	0.777	Infinity
ID5712	5712	3	8.584	279.403	50.432	0	110	110	9	1	-10921639	254.079	255	0	255	70380	15.321	19.906	0.774	14.472
ID5745	5745	3	8.416	279.122	50.017	0	111	111	9	1	-10921639	255.000	255	255	255	70635	0.000	20.213	0.743	Infinity
ID5728	5728	3	8.412	279.005	50.301	0	112	112	9	1	-10921639	255.000	255	255	255	70635	0.000	19.688	0.750	Infinity
ID62	62	4	7.783	23.423	28.490	0	0	0	9	1	-10921639	205.289	255	0	255	56865	101.203	15.362	0.677	1.638
ID64	64	4	7.278	14.215	38.176	0	0	0	9	1	-10921639	185.957	255	0	255	51510	113.515	14.414	0.614	1.246
ID185	185	4	7.854	23.511	28.793	0	1	1	9	1	-10921639	218.177	255	0	255	60435	89.795	15.826	0.689	1.983
ID187	187	4	7.223	14.465	37.432	0	1	1	9	1	-10921639	193.321	255	0	255	53550	109.394	15.563	0.605	1.332
ID120	120	4	7.988	23.584	28.782	0	2	2	9	1	-10921639	215.415	255	0	255	59670	92.510	15.817	0.720	1.949
ID122	122	4	6.876	14.324	38.142	0	2	2	9	1	-10921639	173.069	255	0	255	47940	119.294	9.684	0.573	1.057
ID377	377	4	7.809	23.279	29.236	0	3	3	9	1	-10921639	209.892	255	0	255	58140	97.479	15.657	0.679	1.742
ID379	379	4	7.261	14.371	38.729	0	3	3	9	1	-10921639	185.036	255	0	255	51255	113.986	14.529	0.608	1.228
ID455	455	4	7.906	23.354	29.519	0	4	4	9	1	-10921639	219.097	255	0	255	60690	88.852	15.770	0.690	2.014
ID457	457	4	7.056	14.620	37.802	0	4	4	9	1	-10921639	190.560	255	0	255	52785	111.015	15.041	0.607	1.296
ID440	440	4	7.881	23.006	29.817	0	5	5	9	1	-10921639	219.097	255	0	255	60690	88.852	15.816	0.693	2.018
ID442	442	4	7.217	15.077	37.601	0	5	5	9	1	-10921639	193.321	255	0	255	53550	109.394	14.616	0.603	1.329
ID313	313	4	7.953	23.202	29.987	0	6	6	9	1	-10921639	220.939	255	0	255	61200	86.906	15.901	0.701	2.095
ID315	315	4	7.087	15.035	37.851	0	6	6	9	1	-10921639	190.560	255	0	255	52785	111.015	15.169	0.598	1.285
ID249	249	4	8.075	22.669	31.138	0	7	7	9	1	-10921639	220.939	255	0	255	61200	86.906	15.905	0.719	2.127
ID574	574	4	8.158	21.521	32.319	0	8	8	9	1	-10921639	192.401	255	0	255	53295	109.944	14.617	0.794	1.549
ID641	641	4	8.353	22.252	31.621	0	9	9	9	1	-10921639	225.542	255	0	255	62475	81.659	15.919	0.775	2.412
ID704	704	4	8.155	22.032	32.288	0	10	10	9	1	-10921639	228.303	255	0	255	63240	78.211	15.928	0.735	2.474
ID835	835	4	8.114	22.316	32.264	0	11	11	9	1	-10921639	230.144	255	0	255	63750	75.770	15.987	0.727	2.557
ID769	769	4	8.213	21.915	32.541	0	12	12	9	1	-10921639	231.065	255	0	255	64005	74.502	15.985	0.748	2.655
ID964	964	4	8.420	21.915	32.637	0	13	13	9	1	-10921639	234.747	255	0	255	65025	69.076	16.077	0.785	2.989
ID1158	1158	4	8.504	22.053	32.576	0	14	14	9	1	-10921639	230.144	255	0	255	63750	75.770	16.003	0.803	2.705
ID1224	1224	4	8.629	21.857	32.918	0	15	15	9	1	-10921639	231.986	255	0	255	64260	73.201	16.034	0.833	2.880
ID1029	1029	4	8.893	21.651	32.990	0	16	16	9	1	-10921639	237.509	255	0	255	65790	64.570	16.228	0.879	3.442
ID900	900	4	8.992	21.821	33.190	0	17	17	9	1	-10921639	237.509	255	0	255	65790	64.570	16.269	0.900	3.486
ID1094	1094	4	9.065	21.522	33.207	0	18	18	9	1	-10921639	240.271	255	0	255	66555	59.597	16.232	0.909	3.839
ID1288	1288	4	9.164	21.816	32.985	0	19	19	9	1	-10921639	241.191	255	0	255	66810	57.815	16.314	0.935	4.032
ID1419	1419	4	9.116	21.648	33.182	0	20	20	9	1	-10921639	231.065	255	0	255	64005	74.502	16.110	0.935	2.997
ID1353	1353	4	9.139	21.634	33.324	0	21	21	9	1	-10921639	238.430	255	0	255	66045	62.970	16.234	0.930	3.648
ID1612	1612	4	9.234	21.760	33.066	0	22	22	9	1	-10921639	237.509	255	0	255	65790	64.570	16.276	0.967	3.616
ID1743	1743	4	9.232	22.000	33.040	0	23	23	9	1	-10921639	232.906	255	0	255	64515	71.864	16.239	0.971	3.193
ID1484	1484	4	9.226	21.801	33.202	0	24	24	9	1	-10921639	240.271	255	0	255	66555	59.597	16.360	0.959	3.948
ID1548	1548	4	9.213	21.906	33.336	0	25	25	9	1	-10921639	240.271	255	0	255	66555	59.597	16.315	0.950	3.927
ID1678	1678	4	9.193	21.551	33.431	0	26	26	9	1	-10921639	241.191	255	0	255	66810	57.815	16.314	0.942	4.048
ID1809	1809	4	9.188	21.790	33.494	0	27	27	9	1	-10921639	238.430	255	0	255	66045	62.970	16.236	0.949	3.688
ID1874	1874	4	9.217	21.828	33.457	0	28	28	9	1	-10921639	240.271	255	0	255	66555	59.597	16.316	0.957	3.943
ID1940	1940	4	9.227	21.971	33.477	0	29	29	9	1	-10921639	240.271	255	0	255	66555	59.597	16.202	0.957	3.943
ID2260	2260	4	9.210	21.888	33.763	0	30	30	9	1	-10921639	242.112	255	0	255	67065	55.961	16.273	0.943	4.199
ID2196	2196	4	9.215	22.012	33.636	0	31	31	9	1	-10921639	243.032	255	0	255	67320	54.028	16.408	0.950	4.383
ID2005	2005	4	9.201	22.146	33.697	0	32	32	9	1	-10921639	245.794	255	0	255	68085	47.654	16.408	0.939	4.995
ID2133	2133	4	9.200	21.882	33.649	0	33	33	9	1	-10921639	245.794	255	0	255	68085	47.654	16.359	0.939	4.995
ID2070	2070	4	9.222	22.074	33.711	0	34	34	9	1	-10921639	245.794	255	0	255	68085	47.654	16.359	0.948	5.021
ID2325	2325	4	9.186	22.069	33.673	0	35	35	9	1	-10921639	247.635	255	0	255	68595	42.783	16.462	0.932	5.585
ID2450	2450	4	9.222	21.892	33.931	0	36	36	9	1	-10921639	243.032	255	0	255	67320	54.028	16.360	0.950	4.383
ID2388	2388	4	9.227	22.116	33.883	0	37	37	9	1	-10921639	243.953	255	0	255	67575	52.007	16.462	0.955	4.583
ID2512	2512	4	9.225	22.278	34.072	0	38	38	9	1	-10921639	245.794	255	0	255	68085	47.654	16.360	0.951	5.027
ID2575	2575	4	9.192	22.316	33.960	0	39	39	9	1	-10921639	244.874	255	0	255	67830	49.886	16.314	0.936	4.747
ID2638	2638	4	9.171	22.075	33.996	0	40	40	9	1	-10921639	247.635	255	0	255	68595	42.783	16.407	0.920	5.548
ID2703	2703	4	9.225	22.062	33.743	0	41	41	9	1	-10921639	242.112	255	0	255	67065	55.961	16.315	0.952	4.221
ID2764	2764	4	9.175	22.291	34.110	0	42	42	9	1	-10921639	249.477	255	0	255	69105	37.188	16.461	0.921	6.433
ID2824	2824	4	9.221	22.457	34.029	0	43	43	9	1	-10921639	239.350	255	0	255	66300	61.314	16.316	0.959	3.823
ID3002	3002	4	9.213	22.184	34.080	0	44	44	9	1	-10921639	247.635	255	0	255	68595	42.783	16.408	0.941	5.614
ID2943	2943	4	9.207	22.069	33.799	0	45	45	9	1	-10921639	246.715	255	0	255	68340	45.293	16.462	0.939	5.275
ID2883	2883	4	9.207	22.321	34.007	0	46	46	9	1	-10921639	244.874	255	0	255	67830	49.886	16.359	0.941	4.759
ID3176	3176	4	9.215	22.364	33.878	0	47	47	9	1	-10921639	243.032	255	0	255	67320	54.028	16.359	0.948	4.377
ID3062	3062	4	9.184	22.283	34.094	0	48	48	9	1	-10921639	249.477	255	0	255	69105	37.188	16.407	0.923	6.441
ID3120	3120	4	9.155	22.225	34.173	0	49	49	9	1	-10921639	250.397	255	0	255	69360	34.011	16.461	0.912	7.024
ID3234	3234	4	9.182	22.470	33.983	0	50	50	9	1	-10921639	243.032	255	0	255	67320	54.028	16.272	0.933	4.343
ID3292	3292	4	9.209	22.423	34.009	0	51	51	9	1	-10921639	246.715	255	0	255	68340	45.293	16.408	0.939	5.275
ID3572	3572	4	9.177	22.616	34.620	0	52	52	9	1	-10921639	245.794	255	0	255	68085	47.654	16.313	0.927	4.962
ID3351	3351	4	9.176	22.384	34.478	0	53	53	9	1	-10921639	240.271	255	0	255	66555	59.597	16.235	0.935	3.896
ID3408	3408	4	9.158	22.697	34.484	0	54	54	9	1	-10921639	242.112	255	0	255	67065	55.961	16.272	0.928	4.165
ID3462	3462	4	9.189	22.487	34.925	0	55	55	9	1	-10921639	240.271	255	0	255	66555	59.597	16.235	0.940	3.906
ID3516	3516	4	9.176	22.484	34.485	0	56	56	9	1	-10921639	235.668	255	0	255	65280	67.620	16.201	0.944	3.384
ID3630	3630	4	9.193	22.503	34.277	0	57	57	9	1	-10921639	242.112	255	0	255	67065	55.961	16.408	0.943	4.199
ID3685	3685	4	9.174	22.554	34.417	0	58	58	9	1	-10921639	242.112	255	0	255	67065	55.961	16.313	0.933	4.176
ID3790	3790	4	9.174	22.390	34.184	0	59	59	9	1	-10921639	246.715	255	0	255	68340	45.293	16.358	0.927	5.241
ID3739	3739	4	9.225	22.879	34.287	0	60	60	9	1	-10921639	242.112	255	0	255	67065	55.961	16.316	0.957	4.232
ID3840	3840	4	9.230	22.279	33.965	0	61	61	9	1	-10921639	243.032	255	0	255	67320	54.028	16.360	0.957	4.400
ID4083	4083	4	9.148	22.528	34.143	0	62	62	9	1	-10921639	246.715	255	0	255	68340	45.293	16.406	0.913	5.200
ID3890	3890	4	9.182	22.612	34.190	0	63	63	9	1	-10921639	244.874	255	0	255	67830	49.886	16.272	0.929	4.728
ID3986	3986	4	9.204	22.890	33.967	0	64	64	9	1	-10921639	250.397	255	0	255	69360	34.011	16.462	0.933	7.106
ID3938	3938	4	9.174	22.760	33.783	0	65	65	9	1	-10921639	248.556	255	0	255	68850	40.094	16.407	0.918	5.936
ID4034	4034	4	9.195	22.956	34.313	0	66	66	9	1	-10921639	244.874	255	0	255	67830	49.886	16.462	0.938	4.753
ID4134	4134	4	9.198	22.669	33.715	0	67	67	9	1	-10921639	243.953	255	0	255	67575	52.007	16.408	0.938	4.541
ID4182	4182	4	9.136	22.872	33.494	0	68	68	9	1	-10921639	249.477	255	0	255	69105	37.188	16.406	0.912	6.399
ID4229	4229	4	9.191	22.516	33.356	0	69	69	9	1	-10921639	241.191	255	0	255	66810	57.815	16.314	0.942	4.048
ID4274	4274	4	9.143	22.703	33.703	0	70	70	9	1	-10921639	245.794	255	0	255	68085	47.654	16.407	0.918	4.936
ID4404	4404	4	9.148	22.583	33.095	0	71	71	9	1	-10921639	247.635	255	0	255	68595	42.783	16.357	0.911	5.519
ID4448	4448	4	9.161	22.601	33.875	0	72	72	9	1	-10921639	250.397	255	0	255	69360	34.011	16.406	0.912	7.024
ID4318	4318	4	9.140	22.701	33.377	0	73	73	9	1	-10921639	250.397	255	0	255	69360	34.011	16.522	0.912	7.024
ID4491	4491	4	9.192	22.645	33.366	0	74	74	9	1	-10921639	243.953	255	0	255	67575	52.007	16.408	0.941	4.547
ID4361	4361	4	9.158	22.710	33.314	0	75	75	9	1	-10921639	241.191	255	0	255	66810	57.815	16.276	0.930	4.021
ID4537	4537	4	9.159	22.738	33.255	0	76	76	9	1	-10921639	249.477	255	0	255	69105	37.188	16.407	0.916	6.416
ID4579	4579	4	9.110	22.614	33.590	0	77	77	9	1	-10921639	246.715	255	0	255	68340	45.293	16.356	0.902	5.166
ID4621	4621	4	9.142	22.451	33.286	0	78	78	9	1	-10921639	243.032	255	0	255	67320	54.028	16.407	0.921	4.314
ID4704	4704	4	9.133	22.580	33.154	0	79	79	9	1	-10921639	248.556	255	0	255	68850	40.094	16.406	0.905	5.889
ID4663	4663	4	9.133	22.827	33.818	0	80	80	9	1	-10921639	253.159	255	0	255	70125	21.629	16.522	0.900	11.087
ID4746	4746	4	9.077	22.743	33.343	0	81	81	9	1	-10921639	248.556	255	0	255	68850	40.094	16.460	0.889	5.835
ID4786	4786	4	9.082	22.374	33.340	0	82	82	9	1	-10921639	252.238	255	0	255	69870	26.441	16.460	0.886	8.963
ID4826	4826	4	9.169	22.703	33.143	0	83	83	9	1	-10921639	251.318	255	0	255	69615	30.476	16.461	0.917	7.889
ID4863	4863	4	9.148	22.665	33.271	0	84	84	9	1	-10921639	250.397	255	0	255	69360	34.011	16.461	0.908	7.006
ID4900	4900	4	9.040	22.469	33.531	0	85	85	9	1	-10921639	251.318	255	0	255	69615	30.476	16.460	0.873	7.685
ID4936	4936	4	9.140	22.385	34.254	0	86	86	9	1	-10921639	249.477	255	0	255	69105	37.188	16.461	0.910	6.391
ID4974	4974	4	9.029	22.338	34.480	0	87	87	9	1	-10921639	249.477	255	0	255	69105	37.188	16.522	0.880	6.282
ID5010	5010	4	9.001	22.934	34.624	0	88	88	9	1	-10921639	251.318	255	0	255	69615	30.476	19.329	0.860	7.624
ID5047	5047	4	9.073	22.674	34.389	0	89	89	9	1	-10921639	252.238	255	0	255	69870	26.441	16.460	0.882	8.940
ID5120	5120	4	9.020	22.595	34.701	0	90	90	9	1	-10921639	255.000	255	255	255	70635	0.000	19.308	0.864	Infinity
ID5084	5084	4	9.086	22.729	34.631	0	91	91	9	1	-10921639	246.715	255	0	255	68340	45.293	16.405	0.895	5.145
ID5156	5156	4	9.084	22.575	34.608	0	92	92	9	1	-10921639	249.477	255	0	255	69105	37.188	16.460	0.889	6.315
ID5194	5194	4	9.062	22.296	33.653	0	93	93	9	1	-10921639	247.635	255	0	255	68595	42.783	16.405	0.886	5.439
ID5231	5231	4	9.061	22.803	33.438	0	94	94	9	1	-10921639	254.079	255	0	255	70380	15.321	16.522	0.878	15.508
ID5268	5268	4	9.053	22.624	33.474	0	95	95	9	1	-10921639	250.397	255	0	255	69360	34.011	16.460	0.883	6.905
ID5303	5303	4	9.112	22.385	33.176	0	96	96	9	1	-10921639	251.318	255	0	255	69615	30.476	16.460	0.897	7.797
ID5338	5338	4	9.013	22.407	33.594	0	97	97	9	1	-10921639	252.238	255	0	255	69870	26.441	19.398	0.860	8.822
ID5406	5406	4	9.031	22.365	33.452	0	98	98	9	1	-10921639	249.477	255	0	255	69105	37.188	16.404	0.872	6.249
ID5372	5372	4	9.060	22.318	34.140	0	99	99	9	1	-10921639	255.000	255	255	255	70635	0.000	19.271	0.874	Infinity
ID5442	5442	4	9.017	22.155	34.132	0	100	100	9	1	-10921639	255.000	255	255	255	70635	0.000	19.364	0.859	Infinity
ID5474	5474	4	8.980	22.061	34.593	0	101	101	9	1	-10921639	254.079	255	0	255	70380	15.321	19.386	0.853	15.264
ID5505	5505	4	9.020	22.395	34.910	0	102	102	9	1	-10921639	253.159	255	0	255	70125	21.629	16.459	0.863	10.842
ID5562	5562	4	8.938	22.110	35.181	0	103	103	9	1	-10921639	255.000	255	255	255	70635	0.000	19.487	0.841	Infinity
ID5534	5534	4	8.903	22.519	34.954	0	104	104	9	1	-10921639	255.000	255	255	255	70635	0.000	19.546	0.832	Infinity
ID5589	5589	4	8.806	22.611	35.356	0	105	105	9	1	-10921639	255.000	255	255	255	70635	0.000	19.688	0.810	Infinity
ID5640	5640	4	8.820	21.890	35.543	0	106	106	9	1	-10921639	255.000	255	255	255	70635	0.000	19.782	0.812	Infinity
ID5615	5615	4	8.790	22.377	35.590	0	107	107	9	1	-10921639	255.000	255	255	255	70635	0.000	19.862	0.802	Infinity
ID5667	5667	4	8.855	21.944	35.454	0	108	108	9	1	-10921639	255.000	255	255	255	70635	0.000	19.583	0.820	Infinity
ID5689	5689	4	8.761	22.402	35.652	0	109	109	9	1	-10921639	255.000	255	255	255	70635	0.000	19.788	0.798	Infinity
ID5710	5710	4	8.535	22.155	35.558	0	110	110	9	1	-10921639	255.000	255	255	255	70635	0.000	20.815	0.752	Infinity
ID5743	5743	4	8.635	22.204	35.746	0	111	111	9	1	-10921639	255.000	255	255	255	70635	0.000	20.465	0.771	Infinity
ID5727	5727	4	8.499	22.274	35.804	0	112	112	9	1	-10921639	255.000	255	255	255	70635	0.000	20.923	0.745	Infinity
ID65	65	5	8.899	67.450	39.695	0	0	0	9	1	-10921639	220.018	255	0	255	60945	87.889	15.940	0.906	2.380
ID188	188	5	9.155	67.399	39.730	0	1	1	9	1	-10921639	220.939	255	0	255	61200	86.906	15.962	0.964	2.496
ID123	123	5	9.203	67.308	40.062	0	2	2	9	1	-10921639	224.621	255	0	255	62220	82.756	16.021	0.973	2.677
ID380	380	5	9.125	67.507	39.623	0	3	3	9	1	-10921639	225.542	255	0	255	62475	81.659	16.000	0.959	2.705
ID458	458	5	9.156	67.529	39.897	0	4	4	9	1	-10921639	221.859	255	0	255	61455	85.902	15.948	0.975	2.550
ID443	443	5	9.163	67.608	39.848	0	5	5	9	1	-10921639	219.097	255	0	255	60690	88.852	15.922	0.978	2.438
ID316	316	5	9.150	67.476	40.251	0	6	6	9	1	-10921639	225.542	255	0	255	62475	81.659	16.018	0.957	2.701
ID251	251	5	9.138	67.530	40.624	0	7	7	9	1	-10921639	228.303	255	0	255	63240	78.211	16.045	0.950	2.844
ID576	576	5	8.692	67.484	40.889	0	8	8	9	1	-10921639	163.863	255	0	255	45390	122.426	14.305	1.000	1.338
ID643	643	5	9.219	67.909	40.805	0	9	9	9	1	-10921639	231.065	255	0	255	64005	74.502	16.172	0.968	3.051
ID706	706	5	9.233	67.751	40.711	0	10	10	9	1	-10921639	231.986	255	0	255	64260	73.201	16.173	0.976	3.131
ID837	837	5	9.243	67.853	40.745	0	11	11	9	1	-10921639	232.906	255	0	255	64515	71.864	16.240	0.979	3.206
ID771	771	5	9.234	67.847	40.695	0	12	12	9	1	-10921639	230.144	255	0	255	63750	75.770	16.116	0.979	3.005
ID966	966	5	9.232	68.008	40.817	0	13	13	9	1	-10921639	231.065	255	0	255	64005	74.502	16.173	0.976	3.064
ID1160	1160	5	9.233	68.086	40.586	0	14	14	9	1	-10921639	232.906	255	0	255	64515	71.864	16.142	0.971	3.193
ID1226	1226	5	9.218	68.206	40.433	0	15	15	9	1	-10921639	231.986	255	0	255	64260	73.201	16.114	0.966	3.114
ID1031	1031	5	9.216	68.371	40.230	0	16	16	9	1	-10921639	234.747	255	0	255	65025	69.076	16.140	0.956	3.322
ID902	902	5	9.224	68.295	40.449	0	17	17	9	1	-10921639	231.986	255	0	255	64260	73.201	16.142	0.971	3.122
ID1096	1096	5	9.236	68.373	39.992	0	18	18	9	1	-10921639	232.906	255	0	255	64515	71.864	16.172	0.971	3.193
ID1290	1290	5	9.198	68.471	40.273	0	19	19	9	1	-10921639	232.906	255	0	255	64515	71.864	16.078	0.956	3.167
ID1421	1421	5	9.175	68.605	40.140	0	20	20	9	1	-10921639	235.668	255	0	255	65280	67.620	16.242	0.951	3.398
ID1355	1355	5	9.224	68.342	40.100	0	21	21	9	1	-10921639	234.747	255	0	255	65025	69.076	16.203	0.964	3.335
ID1614	1614	5	9.226	68.400	40.040	0	22	22	9	1	-10921639	236.588	255	0	255	65535	66.119	16.203	0.964	3.512
ID1745	1745	5	9.188	68.409	40.208	0	23	23	9	1	-10921639	226.462	255	0	255	62730	80.537	16.008	0.965	2.762
ID1486	1486	5	9.223	68.636	40.043	0	24	24	9	1	-10921639	232.906	255	0	255	64515	71.864	16.115	0.971	3.193
ID1550	1550	5	9.238	68.822	39.790	0	25	25	9	1	-10921639	233.827	255	0	255	64770	70.490	16.172	0.971	3.269
ID1680	1680	5	9.225	68.647	40.089	0	26	26	9	1	-10921639	236.588	255	0	255	65535	66.119	16.204	0.966	3.517
ID1811	1811	5	9.228	68.852	40.195	0	27	27	9	1	-10921639	237.509	255	0	255	65790	64.570	16.275	0.961	3.606
ID1876	1876	5	9.243	68.893	40.127	0	28	28	9	1	-10921639	236.588	255	0	255	65535	66.119	16.276	0.971	3.526
ID1942	1942	5	9.229	68.947	39.907	0	29	29	9	1	-10921639	228.303	255	0	255	63240	78.211	16.116	0.981	2.891
ID2262	2262	5	9.212	69.036	40.004	0	30	30	9	1	-10921639	240.271	255	0	255	66555	59.597	16.315	0.947	3.922
ID2198	2198	5	9.239	69.091	40.123	0	31	31	9	1	-10921639	240.271	255	0	255	66555	59.597	16.410	0.969	3.969
ID2007	2007	5	9.231	68.898	39.831	0	32	32	9	1	-10921639	233.827	255	0	255	64770	70.490	16.172	0.969	3.264
ID2135	2135	5	9.222	69.085	39.774	0	33	33	9	1	-10921639	236.588	255	0	255	65535	66.119	16.275	0.959	3.503
ID2072	2072	5	9.231	68.899	39.984	0	34	34	9	1	-10921639	243.953	255	0	255	67575	52.007	16.360	0.955	4.583
ID2327	2327	5	9.224	69.172	39.756	0	35	35	9	1	-10921639	243.953	255	0	255	67575	52.007	16.409	0.953	4.577
ID2452	2452	5	9.235	69.055	39.734	0	36	36	9	1	-10921639	235.668	255	0	255	65280	67.620	16.204	0.966	3.425
ID2390	2390	5	9.225	68.805	39.855	0	37	37	9	1	-10921639	243.953	255	0	255	67575	52.007	16.360	0.950	4.571
ID2514	2514	5	9.225	69.377	39.707	0	38	38	9	1	-10921639	235.668	255	0	255	65280	67.620	16.203	0.964	3.421
ID2577	2577	5	9.237	68.953	39.533	0	39	39	9	1	-10921639	236.588	255	0	255	65535	66.119	16.238	0.966	3.517
ID2640	2640	5	9.220	69.252	39.863	0	40	40	9	1	-10921639	235.668	255	0	255	65280	67.620	16.203	0.964	3.421
ID2705	2705	5	9.210	69.340	39.599	0	41	41	9	1	-10921639	239.350	255	0	255	66300	61.314	16.202	0.952	3.807
ID2766	2766	5	9.174	69.202	39.584	0	42	42	9	1	-10921639	235.668	255	0	255	65280	67.620	16.201	0.941	3.379
ID2826	2826	5	9.199	69.398	39.549	0	43	43	9	1	-10921639	239.350	255	0	255	66300	61.314	16.201	0.944	3.792
ID3004	3004	5	9.195	69.272	39.324	0	44	44	9	1	-10921639	241.191	255	0	255	66810	57.815	16.314	0.940	4.043
ID2945	2945	5	9.176	69.457	39.457	0	45	45	9	1	-10921639	238.430	255	0	255	66045	62.970	16.236	0.942	3.673
ID2885	2885	5	9.140	69.380	39.605	0	46	46	9	1	-10921639	239.350	255	0	255	66300	61.314	16.136	0.920	3.741
ID3178	3178	5	9.170	69.469	39.609	0	47	47	9	1	-10921639	244.874	255	0	255	67830	49.886	16.407	0.927	4.722
ID3064	3064	5	9.193	69.594	39.593	0	48	48	9	1	-10921639	239.350	255	0	255	66300	61.314	16.236	0.944	3.792
ID3122	3122	5	9.192	69.576	39.971	0	49	49	9	1	-10921639	243.032	255	0	255	67320	54.028	16.371	0.940	4.360
ID3236	3236	5	9.194	69.649	39.688	0	50	50	9	1	-10921639	243.953	255	0	255	67575	52.007	16.322	0.941	4.547
ID3294	3294	5	9.185	69.633	39.471	0	51	51	9	1	-10921639	241.191	255	0	255	66810	57.815	16.235	0.938	4.037
ID3574	3574	5	9.147	69.958	39.854	0	52	52	9	1	-10921639	244.874	255	0	255	67830	49.886	16.407	0.917	4.697
ID3353	3353	5	9.216	69.719	39.746	0	53	53	9	1	-10921639	243.953	255	0	255	67575	52.007	16.359	0.945	4.559
ID3410	3410	5	9.184	69.710	40.085	0	54	54	9	1	-10921639	239.350	255	0	255	66300	61.314	16.236	0.942	3.787
ID3464	3464	5	9.197	69.998	40.105	0	55	55	9	1	-10921639	243.953	255	0	255	67575	52.007	16.359	0.938	4.541
ID3518	3518	5	9.187	69.973	39.428	0	56	56	9	1	-10921639	239.350	255	0	255	66300	61.314	16.274	0.944	3.792
ID3632	3632	5	9.184	69.622	39.407	0	57	57	9	1	-10921639	232.906	255	0	255	64515	71.864	16.112	0.948	3.154
ID3687	3687	5	9.218	70.152	39.078	0	58	58	9	1	-10921639	243.953	255	0	255	67575	52.007	16.408	0.948	4.565
ID3792	3792	5	9.209	70.218	38.811	0	59	59	9	1	-10921639	246.715	255	0	255	68340	45.293	16.462	0.939	5.275
ID3741	3741	5	9.186	69.896	39.187	0	60	60	9	1	-10921639	245.794	255	0	255	68085	47.654	16.408	0.934	4.982
ID3842	3842	5	9.184	70.161	38.911	0	61	61	9	1	-10921639	246.715	255	0	255	68340	45.293	16.407	0.932	5.255
ID4085	4085	5	9.176	69.997	39.375	0	62	62	9	1	-10921639	241.191	255	0	255	66810	57.815	16.359	0.935	4.032
ID3892	3892	5	9.168	70.411	38.887	0	63	63	9	1	-10921639	246.715	255	0	255	68340	45.293	16.407	0.922	5.227
ID3988	3988	5	9.196	69.958	38.588	0	64	64	9	1	-10921639	235.668	255	0	255	65280	67.620	16.237	0.954	3.402
ID3940	3940	5	9.180	69.993	38.722	0	65	65	9	1	-10921639	247.635	255	0	255	68595	42.783	16.462	0.927	5.570
ID4036	4036	5	9.178	69.753	38.475	0	66	66	9	1	-10921639	242.112	255	0	255	67065	55.961	16.313	0.933	4.176
ID4136	4136	5	9.135	70.432	38.624	0	67	67	9	1	-10921639	244.874	255	0	255	67830	49.886	16.232	0.913	4.684
ID4184	4184	5	9.166	70.251	38.246	0	68	68	9	1	-10921639	248.556	255	0	255	68850	40.094	16.461	0.923	5.951
ID4231	4231	5	9.208	70.067	37.926	0	69	69	9	1	-10921639	247.635	255	0	255	68595	42.783	16.522	0.939	5.607
ID4275	4275	5	9.195	70.255	38.111	0	70	70	9	1	-10921639	248.556	255	0	255	68850	40.094	16.462	0.932	5.982
ID4405	4405	5	9.150	70.287	37.499	0	71	71	9	1	-10921639	243.953	255	0	255	67575	52.007	16.313	0.924	4.505
ID4449	4449	5	9.194	69.995	37.900	0	72	72	9	1	-10921639	243.953	255	0	255	67575	52.007	16.408	0.938	4.541
ID4319	4319	5	9.165	70.291	37.868	0	73	73	9	1	-10921639	244.874	255	0	255	67830	49.886	16.358	0.924	4.715
ID4493	4493	5	9.174	70.242	37.915	0	74	74	9	1	-10921639	250.397	255	0	255	69360	34.011	16.461	0.919	7.051
ID4362	4362	5	9.123	70.264	37.536	0	75	75	9	1	-10921639	247.635	255	0	255	68595	42.783	16.406	0.907	5.505
ID4538	4538	5	9.104	70.537	37.363	0	76	76	9	1	-10921639	247.635	255	0	255	68595	42.783	16.461	0.900	5.483
ID4580	4580	5	9.133	70.331	37.676	0	77	77	9	1	-10921639	245.794	255	0	255	68085	47.654	16.406	0.911	4.916
ID4622	4622	5	9.123	70.270	37.396	0	78	78	9	1	-10921639	247.635	255	0	255	68595	42.783	16.461	0.909	5.512
ID4705	4705	5	9.102	70.098	37.240	0	79	79	9	1	-10921639	246.715	255	0	255	68340	45.293	16.406	0.899	5.159
ID4664	4664	5	9.199	70.305	38.069	0	80	80	9	1	-10921639	247.635	255	0	255	68595	42.783	16.462	0.932	5.585
ID4747	4747	5	9.080	70.140	37.454	0	81	81	9	1	-10921639	246.715	255	0	255	68340	45.293	16.405	0.890	5.131
ID4787	4787	5	9.152	70.248	37.246	0	82	82	9	1	-10921639	247.635	255	0	255	68595	42.783	16.357	0.918	5.541
ID4827	4827	5	9.091	70.161	37.351	0	83	83	9	1	-10921639	244.874	255	0	255	67830	49.886	16.356	0.899	4.647
ID4864	4864	5	9.117	70.200	37.076	0	84	84	9	1	-10921639	250.397	255	0	255	69360	34.011	16.460	0.894	6.951
ID4901	4901	5	9.110	70.290	37.178	0	85	85	9	1	-10921639	247.635	255	0	255	68595	42.783	16.461	0.900	5.483
ID4937	4937	5	9.081	70.277	38.002	0	86	86	9	1	-10921639	250.397	255	0	255	69360	34.011	16.460	0.885	6.914
ID4975	4975	5	9.131	70.257	38.257	0	87	87	9	1	-10921639	247.635	255	0	255	68595	42.783	16.406	0.909	5.512
ID5011	5011	5	8.991	70.272	38.924	0	88	88	9	1	-10921639	254.079	255	0	255	70380	15.321	19.408	0.853	15.264
ID5048	5048	5	9.118	69.938	38.107	0	89	89	9	1	-10921639	253.159	255	0	255	70125	21.629	16.522	0.893	11.043
ID5121	5121	5	9.003	70.284	38.013	0	90	90	9	1	-10921639	251.318	255	0	255	69615	30.476	19.329	0.860	7.624
ID5085	5085	5	9.117	70.604	38.322	0	91	91	9	1	-10921639	248.556	255	0	255	68850	40.094	16.461	0.905	5.889
ID5157	5157	5	9.121	70.313	37.658	0	92	92	9	1	-10921639	248.556	255	0	255	68850	40.094	16.461	0.900	5.874
ID5195	5195	5	8.965	70.578	37.616	0	93	93	9	1	-10921639	255.000	255	255	255	70635	0.000	19.332	0.853	Infinity
ID5232	5232	5	8.965	70.577	37.303	0	94	94	9	1	-10921639	252.238	255	0	255	69870	26.441	16.522	0.856	8.799
ID5269	5269	5	8.950	70.522	37.279	0	95	95	9	1	-10921639	252.238	255	0	255	69870	26.441	19.426	0.845	8.740
ID5304	5304	5	9.012	70.016	36.885	0	96	96	9	1	-10921639	248.556	255	0	255	68850	40.094	16.404	0.867	5.757
ID5339	5339	5	8.874	70.191	36.780	0	97	97	9	1	-10921639	251.318	255	0	255	69615	30.476	19.521	0.832	7.491
ID5407	5407	5	8.765	70.354	37.187	0	98	98	9	1	-10921639	253.159	255	0	255	70125	21.629	19.973	0.805	10.440
ID5373	5373	5	8.879	70.443	38.055	0	99	99	9	1	-10921639	252.238	255	0	255	69870	26.441	19.570	0.829	8.646
ID5443	5443	5	8.996	70.024	37.816	0	100	100	9	1	-10921639	251.318	255	0	255	69615	30.476	16.459	0.860	7.624
ID5475	5475	5	8.883	69.856	38.212	0	101	101	9	1	-10921639	249.477	255	0	255	69105	37.188	16.458	0.839	6.123
ID5506	5506	5	8.788	70.141	38.562	0	102	102	9	1	-10921639	253.159	255	0	255	70125	21.629	19.728	0.809	10.468
ID5563	5563	5	8.795	69.903	38.145	0	103	103	9	1	-10921639	255.000	255	255	255	70635	0.000	19.744	0.808	Infinity
ID5535	5535	5	8.744	70.220	38.428	0	104	104	9	1	-10921639	255.000	255	255	255	70635	0.000	19.861	0.796	Infinity
ID5590	5590	5	8.631	70.238	38.507	0	105	105	9	1	-10921639	255.000	255	255	255	70635	0.000	20.085	0.777	Infinity
ID5641	5641	5	8.591	70.396	38.622	0	106	106	9	1	-10921639	255.000	255	255	255	70635	0.000	20.248	0.769	Infinity
ID5616	5616	5	8.602	70.132	38.216	0	107	107	9	1	-10921639	255.000	255	255	255	70635	0.000	20.201	0.767	Infinity
ID5668	5668	5	8.783	70.028	38.569	0	108	108	9	1	-10921639	255.000	255	255	255	70635	0.000	19.646	0.808	Infinity
ID5690	5690	5	8.709	70.377	38.877	0	109	109	9	1	-10921639	255.000	255	255	255	70635	0.000	19.577	0.798	Infinity
ID5711	5711	5	8.678	70.013	38.778	0	110	110	9	1	-10921639	255.000	255	255	255	70635	0.000	20.342	0.779	Infinity
ID5744	5744	5	8.598	69.797	38.660	0	111	111	9	1	-10921639	255.000	255	255	255	70635	0.000	20.033	0.769	Infinity
ID68	68	6	9.023	209.185	67.136	0	0	0	9	1	-10921639	186.877	255	0	255	51765	113.034	15.408	1.000	1.653
ID191	191	6	9.107	209.288	66.905	0	1	1	9	1	-10921639	197.004	255	0	255	54570	107.084	15.658	1.000	1.840
ID126	126	6	9.054	208.963	66.861	0	2	2	9	1	-10921639	189.639	255	0	255	52530	111.534	15.546	1.000	1.700
ID383	383	6	9.000	208.953	66.764	0	3	3	9	1	-10921639	185.036	255	0	255	51255	113.986	15.360	1.000	1.623
ID461	461	6	8.971	208.626	66.897	0	4	4	9	1	-10921639	182.274	255	0	255	50490	115.343	15.112	1.000	1.580
ID446	446	6	9.068	209.143	67.131	0	5	5	9	1	-10921639	192.401	255	0	255	53295	109.944	15.563	1.000	1.750
ID319	319	6	9.060	208.821	66.908	0	6	6	9	1	-10921639	190.560	255	0	255	52785	111.015	15.551	1.000	1.717
ID254	254	6	8.998	208.705	67.402	0	7	7	9	1	-10921639	185.036	255	0	255	51255	113.986	15.310	1.000	1.623
ID581	581	6	8.397	208.517	68.162	0	8	8	9	1	-10921639	157.419	255	0	255	43605	124.164	14.192	0.992	1.263
ID646	646	6	9.068	208.658	67.721	0	9	9	9	1	-10921639	192.401	255	0	255	53295	109.944	15.536	1.000	1.750
ID709	709	6	9.001	208.435	67.998	0	10	10	9	1	-10921639	185.957	255	0	255	51510	113.515	15.309	1.000	1.638
ID839	839	6	8.126	186.560	55.561	0	11	11	9	1	-10921639	220.018	255	0	255	60945	87.889	15.784	0.759	2.160
ID841	841	6	8.709	209.008	68.221	0	11	11	9	1	-10921639	183.195	255	0	255	50745	114.900	15.303	0.973	1.573
ID773	773	6	8.267	186.984	55.362	0	12	12	9	1	-10921639	229.224	255	0	255	63495	77.006	16.141	0.791	2.629
ID775	775	6	8.705	209.034	67.840	0	12	12	9	1	-10921639	188.718	255	0	255	52275	112.044	15.401	0.955	1.645
ID968	968	6	8.303	187.551	55.567	0	13	13	9	1	-10921639	227.383	255	0	255	62985	79.388	15.937	0.774	2.500
ID970	970	6	8.652	208.932	67.995	0	13	13	9	1	-10921639	187.798	255	0	255	52020	112.544	15.270	0.933	1.611
ID1162	1162	6	8.327	187.773	55.628	0	14	14	9	1	-10921639	229.224	255	0	255	63495	77.006	15.976	0.778	2.605
ID1164	1164	6	8.525	208.917	67.639	0	14	14	9	1	-10921639	183.195	255	0	255	50745	114.900	14.768	0.922	1.529
ID1228	1228	6	8.369	188.913	54.750	0	15	15	9	1	-10921639	212.653	255	0	255	58905	95.067	15.374	0.809	2.001
ID1230	1230	6	8.565	208.918	67.372	0	15	15	9	1	-10921639	185.957	255	0	255	51510	113.515	15.051	0.907	1.559
ID1033	1033	6	8.492	189.049	54.512	0	16	16	9	1	-10921639	206.209	255	0	255	57120	100.486	15.515	0.842	1.876
ID1035	1035	6	8.443	208.554	67.148	0	16	16	9	1	-10921639	175.830	255	0	255	48705	118.198	14.744	0.919	1.424
ID905	905	6	8.556	188.681	55.018	0	17	17	9	1	-10921639	202.527	255	0	255	56100	103.275	15.000	0.873	1.829
ID907	907	6	8.622	208.763	67.166	0	17	17	9	1	-10921639	183.195	255	0	255	50745	114.900	15.049	0.934	1.540
ID1098	1098	6	8.623	188.704	55.193	0	18	18	9	1	-10921639	205.289	255	0	255	56865	101.203	15.532	0.883	1.902
ID1100	1100	6	8.523	208.543	67.214	0	18	18	9	1	-10921639	182.274	255	0	255	50490	115.343	14.608	0.915	1.510
ID1292	1292	6	8.691	188.979	54.765	0	19	19	9	1	-10921639	206.209	255	0	255	57120	100.486	15.595	0.892	1.935
ID1294	1294	6	8.477	208.658	66.984	0	19	19	9	1	-10921639	178.592	255	0	255	49470	117.027	14.808	0.910	1.454
ID1423	1423	6	8.565	189.054	54.759	0	20	20	9	1	-10921639	193.321	255	0	255	53550	109.394	15.121	0.888	1.662
ID1425	1425	6	8.584	208.461	67.124	0	20	20	9	1	-10921639	186.877	255	0	255	51765	113.034	15.381	0.896	1.562
ID1356	1356	6	8.546	189.046	55.305	0	21	21	9	1	-10921639	191.480	255	0	255	53040	110.485	15.328	0.898	1.640
ID1358	1358	6	8.578	208.457	67.137	0	21	21	9	1	-10921639	192.401	255	0	255	53295	109.944	15.539	0.881	1.640
ID1616	1616	6	8.569	188.729	55.446	0	22	22	9	1	-10921639	193.321	255	0	255	53550	109.394	15.513	0.896	1.671
ID1618	1618	6	8.550	208.431	67.159	0	22	22	9	1	-10921639	189.639	255	0	255	52530	111.534	15.494	0.874	1.586
ID1746	1746	6	8.531	189.098	55.148	0	23	23	9	1	-10921639	190.560	255	0	255	52785	111.015	15.492	0.889	1.616
ID1748	1748	6	8.563	208.323	67.127	0	23	23	9	1	-10921639	191.480	255	0	255	53040	110.485	15.557	0.875	1.618
ID1487	1487	6	8.376	189.446	55.392	0	24	24	9	1	-10921639	185.036	255	0	255	51255	113.986	15.389	0.892	1.531
ID1489	1489	6	8.454	208.395	66.814	0	24	24	9	1	-10921639	185.957	255	0	255	51510	113.515	15.226	0.863	1.518
ID1552	1552	6	8.302	189.334	55.622	0	25	25	9	1	-10921639	185.957	255	0	255	51510	113.515	15.056	0.840	1.496
ID1553	1553	6	8.427	208.023	66.897	0	25	25	9	1	-10921639	189.639	255	0	255	52530	111.534	15.316	0.854	1.566
ID1682	1682	6	8.324	189.376	55.351	0	26	26	9	1	-10921639	182.274	255	0	255	50490	115.343	14.701	0.869	1.470
ID1684	1684	6	8.446	208.263	66.714	0	26	26	9	1	-10921639	187.798	255	0	255	52020	112.544	15.113	0.861	1.544
ID1813	1813	6	8.390	189.246	55.570	0	27	27	9	1	-10921639	186.877	255	0	255	51765	113.034	15.089	0.858	1.527
ID1814	1814	6	8.449	208.224	66.807	0	27	27	9	1	-10921639	187.798	255	0	255	52020	112.544	15.218	0.858	1.542
ID1878	1878	6	8.319	189.392	55.661	0	28	28	9	1	-10921639	185.036	255	0	255	51255	113.986	15.035	0.854	1.495
ID1879	1879	6	8.257	208.008	66.514	0	28	28	9	1	-10921639	182.274	255	0	255	50490	115.343	15.004	0.846	1.448
ID1944	1944	6	8.223	189.902	56.101	0	29	29	9	1	-10921639	193.321	255	0	255	53550	109.394	15.469	0.808	1.580
ID1945	1945	6	8.264	207.997	66.724	0	29	29	9	1	-10921639	194.242	255	0	255	53805	108.833	15.287	0.811	1.599
ID2264	2264	6	8.213	189.541	56.078	0	30	30	9	1	-10921639	191.480	255	0	255	53040	110.485	15.406	0.801	1.542
ID2265	2265	6	8.217	207.806	66.436	0	30	30	9	1	-10921639	191.480	255	0	255	53040	110.485	15.564	0.809	1.550
ID2200	2200	6	8.108	190.058	56.183	0	31	31	9	1	-10921639	182.274	255	0	255	50490	115.343	14.846	0.803	1.408
ID2201	2201	6	8.133	207.870	66.387	0	31	31	9	1	-10921639	185.036	255	0	255	51255	113.986	15.046	0.792	1.435
ID2009	2009	6	8.001	190.239	56.021	0	32	32	9	1	-10921639	182.274	255	0	255	50490	115.343	15.334	0.778	1.383
ID2010	2010	6	8.063	207.508	66.216	0	32	32	9	1	-10921639	187.798	255	0	255	52020	112.544	14.977	0.790	1.472
ID2137	2137	6	8.052	190.001	56.211	0	33	33	9	1	-10921639	185.957	255	0	255	51510	113.515	14.815	0.777	1.433
ID2138	2138	6	8.100	207.633	66.162	0	33	33	9	1	-10921639	190.560	255	0	255	52785	111.015	15.405	0.785	1.509
ID2074	2074	6	7.970	190.170	56.597	0	34	34	9	1	-10921639	184.116	255	0	255	51000	114.447	14.773	0.762	1.391
ID2075	2075	6	8.016	207.549	66.285	0	34	34	9	1	-10921639	188.718	255	0	255	52275	112.044	15.330	0.777	1.473
ID2329	2329	6	7.868	190.361	56.519	0	35	35	9	1	-10921639	182.274	255	0	255	50490	115.343	14.769	0.749	1.354
ID2330	2330	6	7.973	207.346	66.014	0	35	35	9	1	-10921639	186.877	255	0	255	51765	113.034	15.133	0.745	1.411
ID2454	2454	6	7.818	190.180	56.686	0	36	36	9	1	-10921639	181.354	255	0	255	50235	115.777	14.945	0.733	1.325
ID2455	2455	6	7.978	207.071	65.751	0	36	36	9	1	-10921639	190.560	255	0	255	52785	111.015	15.242	0.751	1.473
ID2392	2392	6	7.841	190.223	56.864	0	37	37	9	1	-10921639	180.433	255	0	255	49980	116.203	14.589	0.737	1.317
ID2393	2393	6	7.917	207.260	65.630	0	37	37	9	1	-10921639	185.036	255	0	255	51255	113.986	14.864	0.742	1.383
ID2516	2516	6	7.800	190.476	56.977	0	38	38	9	1	-10921639	187.798	255	0	255	52020	112.544	14.709	0.733	1.412
ID2517	2517	6	7.831	207.100	65.536	0	38	38	9	1	-10921639	186.877	255	0	255	51765	113.034	14.711	0.722	1.386
ID2579	2579	6	7.693	190.885	57.182	0	39	39	9	1	-10921639	181.354	255	0	255	50235	115.777	14.915	0.697	1.287
ID2580	2580	6	7.780	207.004	65.543	0	39	39	9	1	-10921639	185.036	255	0	255	51255	113.986	14.811	0.712	1.351
ID2642	2642	6	7.629	191.153	57.390	0	40	40	9	1	-10921639	181.354	255	0	255	50235	115.777	14.568	0.685	1.274
ID2643	2643	6	7.781	206.829	65.066	0	40	40	9	1	-10921639	187.798	255	0	255	52020	112.544	14.991	0.697	1.370
ID2707	2707	6	7.659	191.728	57.646	0	41	41	9	1	-10921639	191.480	255	0	255	53040	110.485	14.958	0.667	1.387
ID2708	2708	6	7.591	206.342	65.175	0	41	41	9	1	-10921639	185.957	255	0	255	51510	113.515	14.673	0.654	1.296
ID2768	2768	6	7.504	191.860	58.039	0	42	42	9	1	-10921639	181.354	255	0	255	50235	115.777	14.532	0.642	1.225
ID2769	2769	6	7.683	205.978	65.078	0	42	42	9	1	-10921639	188.718	255	0	255	52275	112.044	15.066	0.668	1.348
ID2828	2828	6	7.570	192.023	57.930	0	43	43	9	1	-10921639	188.718	255	0	255	52275	112.044	14.867	0.647	1.324
ID2829	2829	6	7.659	205.917	64.889	0	43	43	9	1	-10921639	192.401	255	0	255	53295	109.944	15.350	0.662	1.394
ID3006	3006	6	7.439	192.326	57.971	0	44	44	9	1	-10921639	185.957	255	0	255	51510	113.515	14.602	0.629	1.266
ID3007	3007	6	7.725	205.794	64.658	0	44	44	9	1	-10921639	200.686	255	0	255	55590	104.592	15.466	0.671	1.541
ID2947	2947	6	7.425	192.466	58.328	0	45	45	9	1	-10921639	184.116	255	0	255	51000	114.447	14.518	0.629	1.242
ID2948	2948	6	7.701	205.522	64.589	0	45	45	9	1	-10921639	197.004	255	0	255	54570	107.084	15.406	0.668	1.474
ID2887	2887	6	7.433	192.824	58.573	0	46	46	9	1	-10921639	194.242	255	0	255	53805	108.833	15.320	0.627	1.376
ID2888	2888	6	7.676	205.234	64.671	0	46	46	9	1	-10921639	201.606	255	0	255	55845	103.940	15.414	0.660	1.542
ID3180	3180	6	7.509	193.213	58.785	0	47	47	9	1	-10921639	195.162	255	0	255	54060	108.261	15.009	0.629	1.392
ID3181	3181	6	7.567	204.713	64.150	0	47	47	9	1	-10921639	196.083	255	0	255	54315	107.678	15.124	0.639	1.420
ID3066	3066	6	7.481	193.580	59.233	0	48	48	9	1	-10921639	204.368	255	0	255	56610	101.907	14.810	0.632	1.554
ID3067	3067	6	7.642	204.926	63.958	0	48	48	9	1	-10921639	203.448	255	0	255	56355	102.597	15.505	0.643	1.553
ID3124	3124	6	7.538	193.785	59.261	0	49	49	9	1	-10921639	206.209	255	0	255	57120	100.486	14.976	0.633	1.591
ID3125	3125	6	7.632	204.376	64.020	0	49	49	9	1	-10921639	211.733	255	0	255	58650	95.887	15.331	0.645	1.731
ID3238	3238	6	7.334	194.093	59.634	0	50	50	9	1	-10921639	200.686	255	0	255	55590	104.592	15.397	0.615	1.461
ID3239	3239	6	7.748	204.201	63.547	0	50	50	9	1	-10921639	212.653	255	0	255	58905	95.067	15.582	0.668	1.792
ID3296	3296	6	7.531	194.415	59.639	0	51	51	9	1	-10921639	202.527	255	0	255	56100	103.275	15.317	0.632	1.518
ID3297	3297	6	7.657	203.895	63.860	0	51	51	9	1	-10921639	206.209	255	0	255	57120	100.486	15.217	0.647	1.613
ID3576	3576	6	7.764	195.535	60.644	0	52	52	9	1	-10921639	218.177	255	0	255	60435	89.795	15.598	0.679	1.966
ID3577	3577	6	7.706	202.175	63.973	0	52	52	9	1	-10921639	216.336	255	0	255	59925	91.623	15.783	0.675	1.903
ID3355	3355	6	7.761	196.148	60.877	0	53	53	9	1	-10921639	214.495	255	0	255	59415	93.379	15.756	0.689	1.874
ID3357	3357	6	7.798	202.092	63.217	0	53	53	9	1	-10921639	215.415	255	0	255	59670	92.510	15.819	0.692	1.905
ID3413	3413	6	7.949	201.000	63.000	0	54	54	9	1	-10921639	219.097	255	0	255	60690	88.852	15.716	0.715	2.056
ID3466	3466	6	8.107	200.553	63.108	0	55	55	9	1	-10921639	224.621	255	0	255	62220	82.756	15.969	0.736	2.301
ID3520	3520	6	8.160	199.190	61.949	0	56	56	9	1	-10921639	220.939	255	0	255	61200	86.906	23.048	0.745	2.170
ID3634	3634	6	8.356	199.686	62.111	0	57	57	9	1	-10921639	221.859	255	0	255	61455	85.902	15.779	0.778	2.260
ID3689	3689	6	8.536	199.436	61.806	0	58	58	9	1	-10921639	225.542	255	0	255	62475	81.659	15.765	0.801	2.457
ID3794	3794	6	8.723	199.543	61.818	0	59	59	9	1	-10921639	227.383	255	0	255	62985	79.388	15.958	0.841	2.617
ID3743	3743	6	8.714	199.076	61.594	0	60	60	9	1	-10921639	231.065	255	0	255	64005	74.502	15.979	0.830	2.813
ID3844	3844	6	8.898	199.215	61.341	0	61	61	9	1	-10921639	234.747	255	0	255	65025	69.076	16.064	0.864	3.151
ID4087	4087	6	9.014	199.262	61.572	0	62	62	9	1	-10921639	238.430	255	0	255	66045	62.970	16.153	0.891	3.569
ID3894	3894	6	9.045	199.299	61.672	0	63	63	9	1	-10921639	237.509	255	0	255	65790	64.570	16.192	0.900	3.486
ID3990	3990	6	9.146	199.237	61.676	0	64	64	9	1	-10921639	242.112	255	0	255	67065	55.961	16.272	0.926	4.160
ID3942	3942	6	9.173	199.453	61.290	0	65	65	9	1	-10921639	242.112	255	0	255	67065	55.961	16.359	0.938	4.187
ID4038	4038	6	9.175	199.487	61.579	0	66	66	9	1	-10921639	240.271	255	0	255	66555	59.597	16.235	0.940	3.906
ID4138	4138	6	9.203	199.160	61.277	0	67	67	9	1	-10921639	238.430	255	0	255	66045	62.970	16.237	0.959	3.707
ID4186	4186	6	9.178	199.482	60.994	0	68	68	9	1	-10921639	241.191	255	0	255	66810	57.815	16.278	0.945	4.053
ID4233	4233	6	9.157	199.470	60.785	0	69	69	9	1	-10921639	240.271	255	0	255	66555	59.597	16.278	0.942	3.912
ID4277	4277	6	9.141	199.499	60.789	0	70	70	9	1	-10921639	234.747	255	0	255	65025	69.076	16.199	0.948	3.308
ID4407	4407	6	9.165	199.253	60.628	0	71	71	9	1	-10921639	235.668	255	0	255	65280	67.620	16.236	0.949	3.393
ID4451	4451	6	9.183	199.181	61.004	0	72	72	9	1	-10921639	237.509	255	0	255	65790	64.570	16.202	0.959	3.601
ID4321	4321	6	9.148	199.197	60.870	0	73	73	9	1	-10921639	239.350	255	0	255	66300	61.314	16.200	0.937	3.777
ID4495	4495	6	9.065	199.291	60.591	0	74	74	9	1	-10921639	233.827	255	0	255	64770	70.490	16.101	0.921	3.180
ID4364	4364	6	9.087	199.225	60.318	0	75	75	9	1	-10921639	239.350	255	0	255	66300	61.314	16.194	0.915	3.731
ID4540	4540	6	9.122	199.329	60.367	0	76	76	9	1	-10921639	238.430	255	0	255	66045	62.970	16.131	0.925	3.638
ID4582	4582	6	9.082	199.006	60.383	0	77	77	9	1	-10921639	234.747	255	0	255	65025	69.076	16.159	0.928	3.272
ID4624	4624	6	9.086	199.241	60.480	0	78	78	9	1	-10921639	230.144	255	0	255	63750	75.770	16.094	0.932	2.931
ID4707	4707	6	9.099	199.254	60.345	0	79	79	9	1	-10921639	240.271	255	0	255	66555	59.597	16.234	0.918	3.859
ID4666	4666	6	9.032	199.089	60.644	0	80	80	9	1	-10921639	237.509	255	0	255	65790	64.570	16.105	0.900	3.486
ID4749	4749	6	9.000	199.004	60.334	0	81	81	9	1	-10921639	239.350	255	0	255	66300	61.314	16.192	0.887	3.670
ID4789	4789	6	9.100	198.884	60.645	0	82	82	9	1	-10921639	243.953	255	0	255	67575	52.007	16.312	0.922	4.499
ID4829	4829	6	9.069	198.869	60.644	0	83	83	9	1	-10921639	241.191	255	0	255	66810	57.815	16.233	0.918	3.994
ID4866	4866	6	9.001	198.870	60.710	0	84	84	9	1	-10921639	240.271	255	0	255	66555	59.597	16.231	0.892	3.802
ID4903	4903	6	9.074	198.958	60.672	0	85	85	9	1	-10921639	243.032	255	0	255	67320	54.028	16.271	0.917	4.303
ID4939	4939	6	8.921	198.724	61.171	0	86	86	9	1	-10921639	235.668	255	0	255	65280	67.620	16.074	0.879	3.260
ID4977	4977	6	9.063	198.878	61.377	0	87	87	9	1	-10921639	241.191	255	0	255	66810	57.815	16.357	0.918	3.994
ID5013	5013	6	8.991	198.782	61.501	0	88	88	9	1	-10921639	236.588	255	0	255	65535	66.119	16.150	0.907	3.404
ID5050	5050	6	9.011	198.620	62.217	0	89	89	9	1	-10921639	239.350	255	0	255	66300	61.314	16.195	0.908	3.716
ID5123	5123	6	8.974	199.091	61.462	0	90	90	9	1	-10921639	238.430	255	0	255	66045	62.970	16.162	0.894	3.574
ID5087	5087	6	8.928	198.955	61.746	0	91	91	9	1	-10921639	241.191	255	0	255	66810	57.815	16.317	0.883	3.914
ID5159	5159	6	8.993	198.888	61.254	0	92	92	9	1	-10921639	237.509	255	0	255	65790	64.570	16.160	0.908	3.500
ID5197	5197	6	8.819	198.825	60.697	0	93	93	9	1	-10921639	234.747	255	0	255	65025	69.076	16.072	0.869	3.160
ID5234	5234	6	8.802	198.648	60.532	0	94	94	9	1	-10921639	231.065	255	0	255	64005	74.502	15.977	0.862	2.872
ID5271	5271	6	8.942	198.649	60.823	0	95	95	9	1	-10921639	238.430	255	0	255	66045	62.970	16.192	0.898	3.584
ID5306	5306	6	8.787	198.608	60.254	0	96	96	9	1	-10921639	237.509	255	0	255	65790	64.570	16.230	0.870	3.423
ID5341	5341	6	8.907	198.391	60.847	0	97	97	9	1	-10921639	241.191	255	0	255	66810	57.815	16.194	0.888	3.924
ID5409	5409	6	8.918	198.644	60.793	0	98	98	9	1	-10921639	240.271	255	0	255	66555	59.597	16.189	0.899	3.818
ID5375	5375	6	8.929	198.784	61.294	0	99	99	9	1	-10921639	233.827	255	0	255	64770	70.490	16.055	0.906	3.154
ID5445	5445	6	8.912	198.405	62.044	0	100	100	9	1	-10921639	234.747	255	0	255	65025	69.076	16.196	0.902	3.223
ID5477	5477	6	8.875	198.748	61.745	0	101	101	9	1	-10921639	240.271	255	0	255	66555	59.597	16.271	0.885	3.786
ID5508	5508	6	8.746	198.354	61.968	0	102	102	9	1	-10921639	239.350	255	0	255	66300	61.314	16.118	0.846	3.579
ID5565	5565	6	8.746	198.245	62.758	0	103	103	9	1	-10921639	242.112	255	0	255	67065	55.961	16.189	0.850	3.976
ID5537	5537	6	8.745	198.408	62.364	0	104	104	9	1	-10921639	245.794	255	0	255	68085	47.654	16.262	0.846	4.727
ID5592	5592	6	9.024	198.111	62.702	0	105	105	9	1	-10921639	245.794	255	0	255	68085	47.654	16.405	0.885	4.845
ID5643	5643	6	9.063	198.190	62.969	0	106	106	9	1	-10921639	244.874	255	0	255	67830	49.886	16.309	0.890	4.622
ID5618	5618	6	9.045	197.801	63.550	0	107	107	9	1	-10921639	241.191	255	0	255	66810	57.815	16.230	0.895	3.940
ID5670	5670	6	8.994	198.139	63.182	0	108	108	9	1	-10921639	245.794	255	0	255	68085	47.654	16.265	0.868	4.792
ID5692	5692	6	8.980	197.680	63.591	0	109	109	9	1	-10921639	243.953	255	0	255	67575	52.007	16.308	0.876	4.380
ID5713	5713	6	8.895	197.787	63.464	0	110	110	9	1	-10921639	244.874	255	0	255	67830	49.886	16.352	0.852	4.516
ID5746	5746	6	8.960	197.832	63.246	0	111	111	9	1	-10921639	243.953	255	0	255	67575	52.007	16.353	0.869	4.362
ID5729	5729	6	8.519	197.593	63.522	0	112	112	9	1	-10921639	248.556	255	0	255	68850	40.094	16.398	0.782	5.439
ID69	69	7	8.931	104.064	77.985	0	0	0	9	1	-10921639	198.845	255	0	255	55080	105.861	15.430	0.981	1.861
ID72	72	7	8.569	84.202	97.426	0	0	0	9	1	-10921639	176.751	255	0	255	48960	117.816	14.894	0.939	1.453
ID74	74	7	8.979	59.596	101.209	0	0	0	9	1	-10921639	207.130	255	0	255	57375	99.756	15.809	0.953	2.026
ID192	192	7	8.895	104.321	78.056	0	1	1	9	1	-10921639	192.401	255	0	255	53295	109.944	15.425	0.990	1.741
ID196	196	7	8.576	84.178	97.094	0	1	1	9	1	-10921639	175.830	255	0	255	48705	118.198	14.727	0.932	1.435
ID199	199	7	8.970	59.825	101.224	0	1	1	9	1	-10921639	206.209	255	0	255	57120	100.486	15.792	0.962	2.012
ID127	127	7	8.815	104.115	78.345	0	2	2	9	1	-10921639	188.718	255	0	255	52275	112.044	15.363	0.997	1.682
ID131	131	7	8.570	84.194	96.950	0	2	2	9	1	-10921639	174.910	255	0	255	48450	118.572	14.582	0.935	1.425
ID134	134	7	8.924	60.043	101.445	0	2	2	9	1	-10921639	201.606	255	0	255	55845	103.940	15.677	0.958	1.898
ID384	384	7	8.870	103.950	78.325	0	3	3	9	1	-10921639	191.480	255	0	255	53040	110.485	15.557	0.990	1.725
ID388	388	7	8.503	84.198	97.543	0	3	3	9	1	-10921639	170.307	255	0	255	47175	120.317	14.469	0.923	1.359
ID390	390	7	8.904	59.843	101.361	0	3	3	9	1	-10921639	196.083	255	0	255	54315	107.678	15.626	0.960	1.783
ID462	462	7	8.831	103.890	78.378	0	4	4	9	1	-10921639	184.116	255	0	255	51000	114.447	15.408	1.000	1.609
ID466	466	7	8.609	84.421	97.230	0	4	4	9	1	-10921639	176.751	255	0	255	48960	117.816	14.787	0.939	1.453
ID469	469	7	8.958	59.772	101.597	0	4	4	9	1	-10921639	204.368	255	0	255	56610	101.907	15.754	0.964	1.969
ID447	447	7	8.859	103.663	79.026	0	5	5	9	1	-10921639	194.242	255	0	255	53805	108.833	15.297	0.990	1.776
ID470	470	7	8.581	84.253	97.567	0	5	5	9	1	-10921639	177.671	255	0	255	49215	117.426	14.726	0.936	1.463
ID476	476	7	8.973	59.725	101.818	0	5	5	9	1	-10921639	206.209	255	0	255	57120	100.486	15.785	0.964	2.015
ID320	320	7	8.920	104.014	78.963	0	6	6	9	1	-10921639	194.242	255	0	255	53805	108.833	15.479	1.000	1.785
ID324	324	7	8.618	84.171	97.527	0	6	6	9	1	-10921639	182.274	255	0	255	50490	115.343	14.836	0.928	1.521
ID327	327	7	8.960	59.904	101.191	0	6	6	9	1	-10921639	208.051	255	0	255	57630	99.011	15.814	0.953	2.051
ID255	255	7	8.928	103.772	79.442	0	7	7	9	1	-10921639	197.004	255	0	255	54570	107.084	15.522	0.994	1.834
ID259	259	7	8.568	84.144	97.588	0	7	7	9	1	-10921639	179.513	255	0	255	49725	116.619	14.777	0.927	1.481
ID262	262	7	8.939	59.783	101.661	0	7	7	9	1	-10921639	207.130	255	0	255	57375	99.756	15.788	0.956	2.030
ID582	582	7	8.358	103.215	79.913	0	8	8	9	1	-10921639	149.134	255	0	255	41310	125.879	14.034	1.000	1.185
ID586	586	7	7.991	84.036	98.291	0	8	8	9	1	-10921639	139.928	255	0	255	38760	127.123	13.799	0.944	1.069
ID589	589	7	8.552	60.259	102.076	0	8	8	9	1	-10921639	162.022	255	0	255	44880	122.960	14.284	0.985	1.308
ID647	647	7	8.804	103.810	79.947	0	9	9	9	1	-10921639	181.354	255	0	255	50235	115.777	14.944	1.000	1.566
ID651	651	7	8.616	84.283	98.198	0	9	9	9	1	-10921639	180.433	255	0	255	49980	116.203	15.057	0.937	1.502
ID654	654	7	8.913	59.944	102.123	0	9	9	9	1	-10921639	197.924	255	0	255	54825	106.478	15.675	0.960	1.821
ID710	710	7	8.947	103.902	80.127	0	10	10	9	1	-10921639	196.083	255	0	255	54315	107.678	15.613	1.000	1.821
ID714	714	7	8.550	84.096	98.147	0	10	10	9	1	-10921639	179.513	255	0	255	49725	116.619	14.839	0.923	1.478
ID717	717	7	8.941	60.154	102.013	0	10	10	9	1	-10921639	205.289	255	0	255	56865	101.203	15.773	0.958	1.985
ID842	842	7	8.880	103.960	80.701	0	11	11	9	1	-10921639	191.480	255	0	255	53040	110.485	15.464	1.000	1.733
ID846	846	7	8.354	84.130	98.318	0	11	11	9	1	-10921639	168.466	255	0	255	46665	120.958	14.372	0.905	1.323
ID849	849	7	8.922	60.213	101.852	0	11	11	9	1	-10921639	208.051	255	0	255	57630	99.011	15.777	0.948	2.045
ID776	776	7	8.863	103.815	80.346	0	12	12	9	1	-10921639	196.083	255	0	255	54315	107.678	15.531	0.994	1.815
ID780	780	7	8.523	84.127	97.931	0	12	12	9	1	-10921639	175.830	255	0	255	48705	118.198	14.622	0.925	1.430
ID783	783	7	8.902	60.077	101.790	0	12	12	9	1	-10921639	202.527	255	0	255	56100	103.275	15.694	0.949	1.910
ID971	971	7	8.844	103.542	80.270	0	13	13	9	1	-10921639	193.321	255	0	255	53550	109.394	15.189	0.997	1.764
ID975	975	7	8.427	84.496	98.162	0	13	13	9	1	-10921639	171.227	255	0	255	47430	119.984	14.549	0.920	1.367
ID978	978	7	8.948	60.273	101.723	0	13	13	9	1	-10921639	205.289	255	0	255	56865	101.203	15.731	0.970	1.998
ID1165	1165	7	8.820	103.615	80.398	0	14	14	9	1	-10921639	196.083	255	0	255	54315	107.678	15.369	0.987	1.809
ID1169	1169	7	8.453	84.391	97.595	0	14	14	9	1	-10921639	177.671	255	0	255	49215	117.426	14.570	0.913	1.444
ID1171	1171	7	8.896	60.325	101.488	0	14	14	9	1	-10921639	201.606	255	0	255	55845	103.940	15.626	0.967	1.907
ID1231	1231	7	8.738	103.497	80.478	0	15	15	9	1	-10921639	189.639	255	0	255	52530	111.534	15.362	0.993	1.695
ID1235	1235	7	8.431	84.295	97.607	0	15	15	9	1	-10921639	179.513	255	0	255	49725	116.619	14.760	0.892	1.451
ID1238	1238	7	8.868	60.603	101.600	0	15	15	9	1	-10921639	208.051	255	0	255	57630	99.011	15.788	0.934	2.029
ID1036	1036	7	8.855	103.623	80.637	0	16	16	9	1	-10921639	193.321	255	0	255	53550	109.394	15.511	1.000	1.767
ID1040	1040	7	8.446	84.266	97.679	0	16	16	9	1	-10921639	182.274	255	0	255	50490	115.343	14.817	0.890	1.489
ID1042	1042	7	8.844	60.844	101.301	0	16	16	9	1	-10921639	202.527	255	0	255	56100	103.275	15.706	0.932	1.892
ID908	908	7	8.770	103.599	80.451	0	17	17	9	1	-10921639	188.718	255	0	255	52275	112.044	15.421	0.993	1.679
ID912	912	7	8.439	84.283	97.792	0	17	17	9	1	-10921639	173.069	255	0	255	47940	119.294	14.575	0.907	1.380
ID915	915	7	8.794	60.681	101.500	0	17	17	9	1	-10921639	194.242	255	0	255	53805	108.833	15.500	0.935	1.725
ID1101	1101	7	8.697	103.494	80.364	0	18	18	9	1	-10921639	185.957	255	0	255	51510	113.515	15.268	0.990	1.630
ID1105	1105	7	8.459	84.475	97.330	0	18	18	9	1	-10921639	179.513	255	0	255	49725	116.619	14.970	0.892	1.451
ID1108	1108	7	8.883	60.745	101.270	0	18	18	9	1	-10921639	203.448	255	0	255	56355	102.597	15.739	0.938	1.919
ID1295	1295	7	8.717	103.640	80.572	0	19	19	9	1	-10921639	185.957	255	0	255	51510	113.515	15.008	0.980	1.622
ID1299	1299	7	8.377	84.166	96.909	0	19	19	9	1	-10921639	174.910	255	0	255	48450	118.572	14.677	0.889	1.389
ID1301	1301	7	8.854	60.763	100.884	0	19	19	9	1	-10921639	199.765	255	0	255	55335	105.233	15.713	0.931	1.830
ID1426	1426	7	8.797	103.707	80.573	0	20	20	9	1	-10921639	190.560	255	0	255	52785	111.015	15.418	1.000	1.717
ID1429	1429	7	8.121	84.193	96.999	0	20	20	9	1	-10921639	161.101	255	0	255	44625	123.215	14.253	0.857	1.207
ID1433	1433	7	8.874	61.123	100.799	0	20	20	9	1	-10921639	201.606	255	0	255	55845	103.940	15.676	0.946	1.886
ID1359	1359	7	8.802	103.703	80.668	0	21	21	9	1	-10921639	191.480	255	0	255	53040	110.485	15.524	0.990	1.725
ID1363	1363	7	8.326	84.269	96.839	0	21	21	9	1	-10921639	173.989	255	0	255	48195	118.937	14.557	0.867	1.358
ID1366	1366	7	8.838	61.087	100.785	0	21	21	9	1	-10921639	200.686	255	0	255	55590	104.592	15.644	0.937	1.856
ID1619	1619	7	8.817	103.509	81.050	0	22	22	9	1	-10921639	193.321	255	0	255	53550	109.394	15.468	0.997	1.764
ID1622	1622	7	8.152	84.147	96.962	0	22	22	9	1	-10921639	162.942	255	0	255	45135	122.697	14.271	0.855	1.224
ID1625	1625	7	8.841	61.111	100.689	0	22	22	9	1	-10921639	197.924	255	0	255	54825	106.478	15.593	0.942	1.803
ID1749	1749	7	8.720	103.609	80.649	0	23	23	9	1	-10921639	186.877	255	0	255	51765	113.034	15.356	0.977	1.634
ID1752	1752	7	8.205	84.286	96.503	0	23	23	9	1	-10921639	169.386	255	0	255	46920	120.641	14.460	0.870	1.306
ID1756	1756	7	8.843	61.086	100.541	0	23	23	9	1	-10921639	197.004	255	0	255	54570	107.084	15.558	0.948	1.790
ID1490	1490	7	8.701	103.471	80.958	0	24	24	9	1	-10921639	186.877	255	0	255	51765	113.034	15.183	0.967	1.626
ID1493	1493	7	8.219	84.179	96.507	0	24	24	9	1	-10921639	173.069	255	0	255	47940	119.294	14.526	0.850	1.333
ID1496	1496	7	8.825	61.215	100.585	0	24	24	9	1	-10921639	201.606	255	0	255	55845	103.940	15.589	0.937	1.877
ID1554	1554	7	8.694	103.448	80.929	0	25	25	9	1	-10921639	189.639	255	0	255	52530	111.534	15.175	0.965	1.670
ID1557	1557	7	8.265	84.220	96.290	0	25	25	9	1	-10921639	174.910	255	0	255	48450	118.572	14.590	0.843	1.349
ID1560	1560	7	8.770	61.029	100.384	0	25	25	9	1	-10921639	195.162	255	0	255	54060	108.261	15.567	0.926	1.734
ID1685	1685	7	8.773	103.332	80.915	0	26	26	9	1	-10921639	191.480	255	0	255	53040	110.485	15.552	0.971	1.708
ID1688	1688	7	8.095	84.370	96.306	0	26	26	9	1	-10921639	163.863	255	0	255	45390	122.426	14.272	0.833	1.217
ID1691	1691	7	8.779	61.362	100.356	0	26	26	9	1	-10921639	196.083	255	0	255	54315	107.678	15.416	0.941	1.766
ID1815	1815	7	8.677	103.225	81.168	0	27	27	9	1	-10921639	192.401	255	0	255	53295	109.944	15.468	0.959	1.713
ID1818	1818	7	8.264	84.435	96.348	0	27	27	9	1	-10921639	183.195	255	0	255	50745	114.900	15.007	0.826	1.443
ID1821	1821	7	8.709	61.436	100.078	0	27	27	9	1	-10921639	196.083	255	0	255	54315	107.678	15.342	0.921	1.746
ID1880	1880	7	8.696	103.338	80.886	0	28	28	9	1	-10921639	190.560	255	0	255	52785	111.015	15.283	0.962	1.683
ID1883	1883	7	8.119	84.341	96.087	0	28	28	9	1	-10921639	171.227	255	0	255	47430	119.984	14.501	0.803	1.272
ID1886	1886	7	8.827	61.485	100.040	0	28	28	9	1	-10921639	208.971	255	0	255	57885	98.253	15.714	0.928	2.048
ID1946	1946	7	8.657	103.144	81.435	0	29	29	9	1	-10921639	190.560	255	0	255	52785	111.015	15.169	0.958	1.680
ID1949	1949	7	8.121	84.306	95.812	0	29	29	9	1	-10921639	176.751	255	0	255	48960	117.816	14.663	0.798	1.331
ID1952	1952	7	8.750	61.629	99.607	0	29	29	9	1	-10921639	199.765	255	0	255	55335	105.233	15.628	0.911	1.810
ID2266	2266	7	8.679	103.643	81.153	0	30	30	9	1	-10921639	185.036	255	0	255	51255	113.986	15.294	0.980	1.607
ID2269	2269	7	8.009	84.145	96.079	0	30	30	9	1	-10921639	162.022	255	0	255	44880	122.960	14.221	0.806	1.176
ID2272	2272	7	8.768	61.657	99.538	0	30	30	9	1	-10921639	202.527	255	0	255	56100	103.275	15.697	0.912	1.871
ID2203	2203	7	8.564	103.770	81.539	0	31	31	9	1	-10921639	187.798	255	0	255	52020	112.544	15.160	0.933	1.611
ID2205	2205	7	8.128	84.705	95.752	0	31	31	9	1	-10921639	173.069	255	0	255	47940	119.294	14.549	0.820	1.307
ID2208	2208	7	8.755	61.871	99.593	0	31	31	9	1	-10921639	196.083	255	0	255	54315	107.678	15.572	0.918	1.743
ID2012	2012	7	8.431	103.325	81.610	0	32	32	9	1	-10921639	175.830	255	0	255	48705	118.198	14.812	0.915	1.422
ID2014	2014	7	8.068	84.197	95.120	0	32	32	9	1	-10921639	172.148	255	0	255	47685	119.643	14.495	0.793	1.272
ID2017	2017	7	8.739	61.822	99.554	0	32	32	9	1	-10921639	197.924	255	0	255	54825	106.478	15.585	0.910	1.771
ID2140	2140	7	8.463	102.995	81.719	0	33	33	9	1	-10921639	186.877	255	0	255	51765	113.034	15.140	0.899	1.565
ID2142	2142	7	8.014	84.442	95.070	0	33	33	9	1	-10921639	183.195	255	0	255	50745	114.900	14.959	0.756	1.372
ID2144	2144	7	8.740	62.131	99.426	0	33	33	9	1	-10921639	202.527	255	0	255	56100	103.275	15.657	0.906	1.865
ID2077	2077	7	8.600	103.073	81.776	0	34	34	9	1	-10921639	187.798	255	0	255	52020	112.544	15.433	0.933	1.611
ID2079	2079	7	7.894	84.135	95.436	0	34	34	9	1	-10921639	167.545	255	0	255	46410	121.267	14.298	0.753	1.187
ID2081	2081	7	8.618	62.131	99.199	0	34	34	9	1	-10921639	189.639	255	0	255	52530	111.534	15.332	0.897	1.608
ID2332	2332	7	8.430	103.282	81.674	0	35	35	9	1	-10921639	180.433	255	0	255	49980	116.203	14.828	0.905	1.475
ID2334	2334	7	7.968	84.239	94.756	0	35	35	9	1	-10921639	174.910	255	0	255	48450	118.572	14.551	0.756	1.271
ID2336	2336	7	8.649	62.304	98.988	0	35	35	9	1	-10921639	194.242	255	0	255	53805	108.833	15.332	0.900	1.690
ID2457	2457	7	8.425	102.830	81.637	0	36	36	9	1	-10921639	185.036	255	0	255	51255	113.986	15.046	0.895	1.533
ID2459	2459	7	7.962	84.284	94.636	0	36	36	9	1	-10921639	179.513	255	0	255	49725	116.619	14.636	0.757	1.326
ID2461	2461	7	8.678	62.285	98.948	0	36	36	9	1	-10921639	197.004	255	0	255	54570	107.084	15.510	0.907	1.750
ID2395	2395	7	8.837	102.297	81.909	0	37	37	9	1	-10921639	182.274	255	0	255	50490	115.343	15.022	1.000	1.580
ID2398	2398	7	9.120	63.141	98.728	0	37	37	9	1	-10921639	204.368	255	0	255	56610	101.907	15.722	1.000	2.005
ID2519	2519	7	8.447	103.064	81.901	0	38	38	9	1	-10921639	183.195	255	0	255	50745	114.900	15.329	0.897	1.508
ID2521	2521	7	7.850	83.955	94.399	0	38	38	9	1	-10921639	173.069	255	0	255	47940	119.294	14.554	0.735	1.229
ID2523	2523	7	8.688	62.260	98.800	0	38	38	9	1	-10921639	200.686	255	0	255	55590	104.592	15.568	0.897	1.815
ID2582	2582	7	8.278	102.973	81.984	0	39	39	9	1	-10921639	174.910	255	0	255	48450	118.572	14.483	0.880	1.381
ID2584	2584	7	7.916	84.341	94.501	0	39	39	9	1	-10921639	182.274	255	0	255	50490	115.343	14.889	0.744	1.348
ID2586	2586	7	8.586	62.566	98.787	0	39	39	9	1	-10921639	196.083	255	0	255	54315	107.678	15.586	0.867	1.691
ID2645	2645	7	8.140	102.832	81.818	0	40	40	9	1	-10921639	167.545	255	0	255	46410	121.267	14.378	0.859	1.276
ID2647	2647	7	7.953	83.973	94.030	0	40	40	9	1	-10921639	185.957	255	0	255	51510	113.515	15.033	0.741	1.394
ID2650	2650	7	8.477	62.691	98.548	0	40	40	9	1	-10921639	195.162	255	0	255	54060	108.261	15.481	0.850	1.656
ID2710	2710	7	8.604	102.451	82.405	0	41	41	9	1	-10921639	172.148	255	0	255	47685	119.643	14.669	1.000	1.439
ID2712	2712	7	9.048	63.329	98.502	0	41	41	9	1	-10921639	194.242	255	0	255	53805	108.833	15.517	1.000	1.785
ID2771	2771	7	8.092	102.915	82.360	0	42	42	9	1	-10921639	171.227	255	0	255	47430	119.984	14.507	0.858	1.318
ID2773	2773	7	7.712	83.993	93.499	0	42	42	9	1	-10921639	178.592	255	0	255	49470	117.027	14.650	0.711	1.268
ID2775	2775	7	8.481	63.009	98.573	0	42	42	9	1	-10921639	196.083	255	0	255	54315	107.678	15.093	0.861	1.685
ID2831	2831	7	8.113	102.587	82.164	0	43	43	9	1	-10921639	180.433	255	0	255	49980	116.203	14.622	0.830	1.408
ID2833	2833	7	7.518	84.602	93.631	0	43	43	9	1	-10921639	173.069	255	0	255	47940	119.294	14.554	0.677	1.172
ID2834	2834	7	8.571	63.273	98.111	0	43	43	9	1	-10921639	193.321	255	0	255	53550	109.394	15.016	0.879	1.653
ID3009	3009	7	7.822	102.418	82.364	0	44	44	9	1	-10921639	167.545	255	0	255	46410	121.267	14.441	0.812	1.238
ID3011	3011	7	7.529	84.398	93.380	0	44	44	9	1	-10921639	177.671	255	0	255	49215	117.426	14.621	0.660	1.203
ID3013	3013	7	8.570	63.207	98.082	0	44	44	9	1	-10921639	200.686	255	0	255	55590	104.592	15.581	0.862	1.776
ID2950	2950	7	7.823	102.664	82.361	0	45	45	9	1	-10921639	168.466	255	0	255	46665	120.958	14.321	0.795	1.233
ID2952	2952	7	7.606	84.552	92.967	0	45	45	9	1	-10921639	179.513	255	0	255	49725	116.619	14.558	0.675	1.241
ID2953	2953	7	8.583	63.231	97.919	0	45	45	9	1	-10921639	198.845	255	0	255	55080	105.861	15.545	0.874	1.752
ID2890	2890	7	7.732	102.779	82.336	0	46	46	9	1	-10921639	161.101	255	0	255	44625	123.215	14.115	0.783	1.148
ID2892	2892	7	7.723	84.472	93.001	0	46	46	9	1	-10921639	189.639	255	0	255	52530	111.534	14.976	0.687	1.385
ID2893	2893	7	8.495	63.198	97.927	0	46	46	9	1	-10921639	197.924	255	0	255	54825	106.478	15.452	0.857	1.716
ID3183	3183	7	7.376	102.591	82.198	0	47	47	9	1	-10921639	151.895	255	0	255	42075	125.371	9.684	0.737	1.028
ID3185	3185	7	7.764	84.632	92.875	0	47	47	9	1	-10921639	199.765	255	0	255	55335	105.233	15.285	0.685	1.544
ID3186	3186	7	8.322	63.405	97.535	0	47	47	9	1	-10921639	196.083	255	0	255	54315	107.678	15.253	0.842	1.665
ID3072	3072	7	8.396	63.815	97.536	0	48	48	9	1	-10921639	198.845	255	0	255	55080	105.861	15.531	0.828	1.702
ID3070	3070	7	7.607	102.921	82.651	0	48	48	9	1	-10921639	162.022	255	0	255	44880	122.960	14.216	0.731	1.113
ID3071	3071	7	7.551	84.548	92.398	0	48	48	9	1	-10921639	187.798	255	0	255	52020	112.544	14.566	0.659	1.326
ID3128	3128	7	7.330	102.204	83.182	0	49	49	9	1	-10921639	169.386	255	0	255	46920	120.641	14.198	0.672	1.128
ID3129	3129	7	7.389	85.594	92.288	0	49	49	9	1	-10921639	198.845	255	0	255	55080	105.861	14.815	0.620	1.438
ID3130	3130	7	8.434	64.138	97.555	0	49	49	9	1	-10921639	198.845	255	0	255	55080	105.861	15.443	0.836	1.711
ID3242	3242	7	7.434	102.020	82.879	0	50	50	9	1	-10921639	157.419	255	0	255	43605	124.164	14.016	0.712	1.055
ID3243	3243	7	7.325	84.821	92.616	0	50	50	9	1	-10921639	179.513	255	0	255	49725	116.619	14.361	0.630	1.190
ID3244	3244	7	8.470	63.936	97.576	0	50	50	9	1	-10921639	200.686	255	0	255	55590	104.592	15.502	0.843	1.755
ID3300	3300	7	7.380	102.069	82.958	0	51	51	9	1	-10921639	162.022	255	0	255	44880	122.960	14.033	0.692	1.077
ID3301	3301	7	7.203	85.262	92.491	0	51	51	9	1	-10921639	181.354	255	0	255	50235	115.777	14.469	0.600	1.174
ID3302	3302	7	8.477	64.242	97.224	0	51	51	9	1	-10921639	202.527	255	0	255	56100	103.275	15.524	0.842	1.792
ID3580	3580	7	7.385	102.149	83.723	0	52	52	9	1	-10921639	165.704	255	0	255	45900	121.862	14.152	0.684	1.105
ID3581	3581	7	7.139	85.208	92.447	0	52	52	9	1	-10921639	182.274	255	0	255	50490	115.343	14.408	0.592	1.176
ID3582	3582	7	8.431	64.398	97.611	0	52	52	9	1	-10921639	201.606	255	0	255	55845	103.940	15.172	0.836	1.766
ID3360	3360	7	7.209	101.986	83.868	0	53	53	9	1	-10921639	158.339	255	0	255	43860	123.938	13.983	0.650	1.007
ID3361	3361	7	7.375	85.378	92.006	0	53	53	9	1	-10921639	191.480	255	0	255	53040	110.485	15.003	0.617	1.322
ID3362	3362	7	8.371	64.554	97.315	0	53	53	9	1	-10921639	197.924	255	0	255	54825	106.478	15.612	0.812	1.666
ID3416	3416	7	7.129	101.282	84.261	0	54	54	9	1	-10921639	162.022	255	0	255	44880	122.960	9.684	0.657	1.045
ID3417	3417	7	7.193	85.280	92.117	0	54	54	9	1	-10921639	190.560	255	0	255	52785	111.015	14.634	0.588	1.271
ID3418	3418	7	8.330	64.647	97.295	0	54	54	9	1	-10921639	196.083	255	0	255	54315	107.678	15.609	0.803	1.622
ID3469	3469	7	6.391	102.261	83.955	0	55	55	9	1	-10921639	123.357	0	0	255	34170	127.663	9.684	0.588	0.715
ID3470	3470	7	7.347	85.033	92.394	0	55	55	9	1	-10921639	189.639	255	0	255	52530	111.534	14.797	0.616	1.296
ID3471	3471	7	8.252	65.139	97.323	0	55	55	9	1	-10921639	201.606	255	0	255	55845	103.940	15.596	0.785	1.706
ID3523	3523	7	6.963	102.106	83.629	0	56	56	9	1	-10921639	145.451	255	0	255	40290	126.458	9.684	0.642	0.899
ID3524	3524	7	6.951	85.470	91.830	0	56	56	9	1	-10921639	169.386	255	0	255	46920	120.641	14.256	0.559	1.007
ID3525	3525	7	8.438	65.173	96.796	0	56	56	9	1	-10921639	202.527	255	0	255	56100	103.275	15.588	0.829	1.777
ID3637	3637	7	6.343	101.271	83.875	0	57	57	9	1	-10921639	140.848	255	0	255	39015	127.029	9.684	0.549	0.786
ID3638	3638	7	7.262	86.630	90.832	0	57	57	9	1	-10921639	193.321	255	0	255	53550	109.394	14.780	0.601	1.327
ID3639	3639	7	8.372	65.474	96.513	0	57	57	9	1	-10921639	200.686	255	0	255	55590	104.592	15.266	0.825	1.734
ID3692	3692	7	6.341	101.722	83.320	0	58	58	9	1	-10921639	127.960	255	0	255	35445	127.730	9.684	0.581	0.736
ID3693	3693	7	7.225	86.157	91.352	0	58	58	9	1	-10921639	183.195	255	0	255	50745	114.900	14.460	0.601	1.197
ID3694	3694	7	8.313	65.577	96.316	0	58	58	9	1	-10921639	198.845	255	0	255	55080	105.861	15.669	0.793	1.661
ID3797	3797	7	5.683	100.742	84.465	0	59	59	9	1	-10921639	127.040	0	0	255	35190	127.730	9.178	0.492	0.656
ID3798	3798	7	7.285	86.548	90.887	0	59	59	9	1	-10921639	208.051	255	0	255	57630	99.011	15.385	0.600	1.577
ID3799	3799	7	8.208	65.672	96.012	0	59	59	9	1	-10921639	208.971	255	0	255	57885	98.253	15.749	0.764	1.842
ID3746	3746	7	5.758	101.244	83.765	0	60	60	9	1	-10921639	124.278	0	0	255	34425	127.690	9.079	0.521	0.666
ID3747	3747	7	7.164	86.165	90.372	0	60	60	9	1	-10921639	186.877	255	0	255	51765	113.034	14.509	0.592	1.230
ID3748	3748	7	8.247	65.862	96.396	0	60	60	9	1	-10921639	200.686	255	0	255	55590	104.592	15.620	0.782	1.684
ID3847	3847	7	5.911	99.291	85.088	0	61	61	9	1	-10921639	144.531	255	0	255	40035	126.586	9.128	0.542	0.803
ID3848	3848	7	7.104	86.952	90.043	0	61	61	9	1	-10921639	189.639	255	0	255	52530	111.534	14.617	0.578	1.246
ID3849	3849	7	8.340	66.079	96.014	0	61	61	9	1	-10921639	207.130	255	0	255	57375	99.756	15.682	0.800	1.846
ID4090	4090	7	5.856	100.319	84.154	0	62	62	9	1	-10921639	135.325	255	0	255	37485	127.490	9.113	0.529	0.735
ID4091	4091	7	7.100	86.712	90.156	0	62	62	9	1	-10921639	194.242	255	0	255	53805	108.833	14.519	0.572	1.299
ID4092	4092	7	8.257	66.227	95.521	0	62	62	9	1	-10921639	208.051	255	0	255	57630	99.011	15.589	0.789	1.853
ID3897	3897	7	5.535	99.608	84.789	0	63	63	9	1	-10921639	122.437	0	0	255	33915	127.630	9.043	0.504	0.643
ID3898	3898	7	6.779	86.819	90.217	0	63	63	9	1	-10921639	172.148	255	0	255	47685	119.643	14.355	0.549	1.020
ID3899	3899	7	8.331	66.223	95.471	0	63	63	9	1	-10921639	206.209	255	0	255	57120	100.486	15.597	0.799	1.823
ID3993	3993	7	7.322	88.174	90.014	0	64	64	9	1	-10921639	188.718	255	0	255	52275	112.044	14.455	0.608	1.274
ID3994	3994	7	8.308	66.541	95.337	0	64	64	9	1	-10921639	221.859	255	0	255	61455	85.902	15.916	0.778	2.260
ID3945	3945	7	7.004	88.099	89.375	0	65	65	9	1	-10921639	185.036	255	0	255	51255	113.986	14.606	0.574	1.184
ID3946	3946	7	8.325	66.767	94.845	0	65	65	9	1	-10921639	209.892	255	0	255	58140	97.479	15.775	0.788	1.898
ID4041	4041	7	7.252	87.817	89.810	0	66	66	9	1	-10921639	192.401	255	0	255	53295	109.944	14.587	0.599	1.312
ID4042	4042	7	8.231	66.852	95.192	0	66	66	9	1	-10921639	206.209	255	0	255	57120	100.486	15.683	0.773	1.789
ID4141	4141	7	7.734	89.758	89.578	0	67	67	9	1	-10921639	195.162	255	0	255	54060	108.261	14.797	0.706	1.492
ID4142	4142	7	8.370	67.043	95.339	0	67	67	9	1	-10921639	210.812	255	0	255	58395	96.691	15.758	0.806	1.945
ID4189	4189	7	7.869	88.902	88.110	0	68	68	9	1	-10921639	194.242	255	0	255	53805	108.833	14.728	0.729	1.505
ID4190	4190	7	8.258	67.509	94.059	0	68	68	9	1	-10921639	214.495	255	0	255	59415	93.379	15.826	0.774	2.004
ID4236	4236	7	7.936	89.536	88.511	0	69	69	9	1	-10921639	189.639	255	0	255	52530	111.534	14.571	0.753	1.460
ID4237	4237	7	8.391	67.109	94.094	0	69	69	9	1	-10921639	206.209	255	0	255	57120	100.486	15.712	0.812	1.839
ID4280	4280	7	7.645	90.878	87.245	0	70	70	9	1	-10921639	189.639	255	0	255	52530	111.534	14.909	0.709	1.410
ID4281	4281	7	8.261	67.729	94.067	0	70	70	9	1	-10921639	211.733	255	0	255	58650	95.887	15.797	0.780	1.936
ID4410	4410	7	9.158	67.938	93.479	0	71	71	9	1	-10921639	218.177	255	0	255	60435	89.795	15.865	0.975	2.399
ID4454	4454	7	7.986	90.920	88.072	0	72	72	9	1	-10921639	201.606	255	0	255	55845	103.940	15.015	0.744	1.655
ID4455	4455	7	8.333	67.688	93.881	0	72	72	9	1	-10921639	218.177	255	0	255	60435	89.795	15.872	0.786	2.139
ID4324	4324	7	7.779	90.652	87.789	0	73	73	9	1	-10921639	191.480	255	0	255	53040	110.485	15.075	0.740	1.474
ID4325	4325	7	8.261	68.055	93.498	0	73	73	9	1	-10921639	206.209	255	0	255	57120	100.486	15.633	0.785	1.805
ID4498	4498	7	8.224	90.929	87.894	0	74	74	9	1	-10921639	196.083	255	0	255	54315	107.678	15.083	0.800	1.619
ID4499	4499	7	8.449	67.942	93.483	0	74	74	9	1	-10921639	218.177	255	0	255	60435	89.795	15.832	0.816	2.184
ID4367	4367	7	8.050	90.285	87.701	0	75	75	9	1	-10921639	203.448	255	0	255	56355	102.597	15.318	0.746	1.695
ID4368	4368	7	8.234	67.962	92.929	0	75	75	9	1	-10921639	222.780	255	0	255	61710	84.876	15.896	0.766	2.277
ID4543	4543	7	7.785	90.794	87.884	0	76	76	9	1	-10921639	180.433	255	0	255	49980	116.203	14.414	0.737	1.317
ID4544	4544	7	8.286	68.488	92.875	0	76	76	9	1	-10921639	217.256	255	0	255	60180	90.718	15.781	0.779	2.097
ID4585	4585	7	8.242	90.776	88.314	0	77	77	9	1	-10921639	206.209	255	0	255	57120	100.486	15.120	0.785	1.805
ID4586	4586	7	8.384	68.419	92.860	0	77	77	9	1	-10921639	214.495	255	0	255	59415	93.379	15.761	0.804	2.047
ID4627	4627	7	8.112	89.830	87.148	0	78	78	9	1	-10921639	199.765	255	0	255	55335	105.233	15.459	0.761	1.641
ID4628	4628	7	8.283	68.269	92.668	0	78	78	9	1	-10921639	214.495	255	0	255	59415	93.379	15.809	0.785	2.021
ID4710	4710	7	8.097	91.076	86.986	0	79	79	9	1	-10921639	210.812	255	0	255	58395	96.691	15.421	0.750	1.868
ID4711	4711	7	8.220	68.694	92.698	0	79	79	9	1	-10921639	220.018	255	0	255	60945	87.889	15.898	0.768	2.174
ID4669	4669	7	7.854	90.736	88.536	0	80	80	9	1	-10921639	185.957	255	0	255	51510	113.515	14.639	0.741	1.394
ID4670	4670	7	8.318	68.996	93.228	0	80	80	9	1	-10921639	220.018	255	0	255	60945	87.889	15.868	0.779	2.192
ID4751	4751	7	7.895	90.647	87.705	0	81	81	9	1	-10921639	189.639	255	0	255	52530	111.534	14.709	0.730	1.435
ID4752	4752	7	8.251	69.159	92.283	0	81	81	9	1	-10921639	220.939	255	0	255	61200	86.906	15.860	0.769	2.209
ID4791	4791	7	7.725	90.326	87.775	0	82	82	9	1	-10921639	172.148	255	0	255	47685	119.643	14.229	0.726	1.210
ID4792	4792	7	8.472	68.867	92.463	0	82	82	9	1	-10921639	227.383	255	0	255	62985	79.388	15.995	0.807	2.559
ID4831	4831	7	7.424	90.460	87.606	0	83	83	9	1	-10921639	159.260	255	0	255	44115	123.704	9.684	0.704	1.064
ID4832	4832	7	8.491	69.296	92.579	0	83	83	9	1	-10921639	219.097	255	0	255	60690	88.852	15.851	0.822	2.224
ID4868	4868	7	7.095	89.853	87.857	0	84	84	9	1	-10921639	152.816	255	0	255	42330	125.188	9.684	0.651	0.962
ID4869	4869	7	8.318	69.626	92.328	0	84	84	9	1	-10921639	232.906	255	0	255	64515	71.864	16.084	0.769	2.817
ID4905	4905	7	7.893	91.402	87.713	0	85	85	9	1	-10921639	185.036	255	0	255	51255	113.986	14.647	0.745	1.386
ID4906	4906	7	8.468	69.429	92.679	0	85	85	9	1	-10921639	227.383	255	0	255	62985	79.388	15.985	0.814	2.570
ID4941	4941	7	7.635	89.905	88.655	0	86	86	9	1	-10921639	175.830	255	0	255	48705	118.198	14.300	0.687	1.211
ID4942	4942	7	8.297	69.513	92.737	0	86	86	9	1	-10921639	232.906	255	0	255	64515	71.864	16.084	0.769	2.817
ID4979	4979	7	7.611	89.983	89.214	0	87	87	9	1	-10921639	178.592	255	0	255	49470	117.027	14.351	0.691	1.247
ID4980	4980	7	8.300	69.845	92.904	0	87	87	9	1	-10921639	229.224	255	0	255	63495	77.006	16.059	0.776	2.601
ID5015	5015	7	7.379	89.113	89.130	0	88	88	9	1	-10921639	176.751	255	0	255	48960	117.816	14.263	0.649	1.181
ID5016	5016	7	8.176	70.026	93.340	0	88	88	9	1	-10921639	235.668	255	0	255	65280	67.620	16.138	0.742	2.970
ID5052	5052	7	6.544	90.535	89.499	0	89	89	9	1	-10921639	129.801	255	0	255	35955	127.710	9.390	0.652	0.802
ID5053	5053	7	8.464	70.065	93.273	0	89	89	9	1	-10921639	229.224	255	0	255	63495	77.006	16.071	0.802	2.650
ID5125	5125	7	6.763	89.935	88.847	0	90	90	9	1	-10921639	150.975	255	0	255	41820	125.547	9.487	0.596	0.898
ID5126	5126	7	8.243	70.487	92.714	0	90	90	9	1	-10921639	234.747	255	0	255	65025	69.076	16.092	0.754	2.921
ID5089	5089	7	6.312	90.501	89.117	0	91	91	9	1	-10921639	127.960	255	0	255	35445	127.730	9.417	0.584	0.739
ID5090	5090	7	8.434	70.552	92.823	0	91	91	9	1	-10921639	242.112	255	0	255	67065	55.961	16.215	0.789	3.815
ID5161	5161	7	7.017	89.819	89.049	0	92	92	9	1	-10921639	155.578	255	0	255	43095	124.595	9.580	0.626	0.962
ID5162	5162	7	8.345	70.400	92.279	0	92	92	9	1	-10921639	230.144	255	0	255	63750	75.770	16.022	0.775	2.652
ID5199	5199	7	6.127	89.822	88.064	0	93	93	9	1	-10921639	135.325	255	0	255	37485	127.490	9.427	0.568	0.769
ID5200	5200	7	8.275	70.749	92.309	0	93	93	9	1	-10921639	242.112	255	0	255	67065	55.961	16.210	0.752	3.715
ID5236	5236	7	6.642	89.426	88.063	0	94	94	9	1	-10921639	153.736	255	0	255	42585	124.997	9.484	0.576	0.899
ID5237	5237	7	8.311	70.782	91.303	0	94	94	9	1	-10921639	244.874	255	0	255	67830	49.886	16.396	0.765	4.254
ID5273	5273	7	8.426	71.444	91.375	0	95	95	9	1	-10921639	239.350	255	0	255	66300	61.314	16.215	0.782	3.427
ID5309	5309	7	8.467	71.398	90.959	0	96	96	9	1	-10921639	231.986	255	0	255	64260	73.201	16.039	0.795	2.808
ID5343	5343	7	8.320	71.537	91.062	0	97	97	9	1	-10921639	246.715	255	0	255	68340	45.293	16.342	0.751	4.671
ID5411	5411	7	4.424	89.095	87.804	0	98	98	9	1	-10921639	105.866	0	0	255	29325	125.879	8.195	0.435	0.510
ID5412	5412	7	8.487	71.385	91.119	0	98	98	9	1	-10921639	243.032	255	0	255	67320	54.028	16.299	0.793	3.980
ID5377	5377	7	6.038	89.691	88.773	0	99	99	9	1	-10921639	131.643	255	0	255	36465	127.663	9.607	0.536	0.719
ID5378	5378	7	8.305	71.270	92.026	0	99	99	9	1	-10921639	243.032	255	0	255	67320	54.028	16.302	0.759	3.882
ID5447	5447	7	8.275	71.278	92.396	0	100	100	9	1	-10921639	243.953	255	0	255	67575	52.007	16.170	0.740	3.991
ID5479	5479	7	8.511	71.890	91.989	0	101	101	9	1	-10921639	243.953	255	0	255	67575	52.007	16.306	0.792	4.147
ID5510	5510	7	8.675	72.340	92.605	0	102	102	9	1	-10921639	247.635	255	0	255	68595	42.783	16.300	0.809	5.178
ID70	70	8	8.639	166.508	80.873	0	0	0	9	1	-10921639	209.892	255	0	255	58140	97.479	15.529	0.857	1.987
ID193	193	8	8.839	166.690	80.677	0	1	1	9	1	-10921639	207.130	255	0	255	57375	99.756	15.123	0.919	1.989
ID128	128	8	8.925	166.751	80.813	0	2	2	9	1	-10921639	209.892	255	0	255	58140	97.479	15.532	0.934	2.080
ID385	385	8	9.036	166.957	80.910	0	3	3	9	1	-10921639	206.209	255	0	255	57120	100.486	15.561	0.964	2.015
ID463	463	8	8.836	167.116	80.912	0	4	4	9	1	-10921639	210.812	255	0	255	58395	96.691	15.444	0.907	2.074
ID448	448	8	8.974	167.108	81.257	0	5	5	9	1	-10921639	215.415	255	0	255	59670	92.510	15.712	0.922	2.234
ID321	321	8	9.033	167.165	81.235	0	6	6	9	1	-10921639	215.415	255	0	255	59670	92.510	15.777	0.936	2.251
ID256	256	8	9.042	167.429	81.571	0	7	7	9	1	-10921639	210.812	255	0	255	58395	96.691	15.739	0.962	2.138
ID583	583	8	8.689	167.686	81.915	0	8	8	9	1	-10921639	172.148	255	0	255	47685	119.643	14.522	0.993	1.434
ID648	648	8	9.153	167.670	81.902	0	9	9	9	1	-10921639	215.415	255	0	255	59670	92.510	15.863	0.986	2.312
ID711	711	8	9.158	167.306	81.746	0	10	10	9	1	-10921639	219.097	255	0	255	60690	88.852	15.939	0.975	2.434
ID843	843	8	9.115	167.799	81.769	0	11	11	9	1	-10921639	205.289	255	0	255	56865	101.203	15.721	0.997	2.025
ID777	777	8	9.129	168.229	81.804	0	12	12	9	1	-10921639	210.812	255	0	255	58395	96.691	15.773	0.985	2.164
ID972	972	8	9.156	168.458	81.681	0	13	13	9	1	-10921639	217.256	255	0	255	60180	90.718	15.884	0.977	2.367
ID1166	1166	8	9.106	168.296	81.531	0	14	14	9	1	-10921639	204.368	255	0	255	56610	101.907	15.678	0.994	1.999
ID1232	1232	8	9.156	168.055	81.523	0	15	15	9	1	-10921639	209.892	255	0	255	58140	97.479	15.815	0.997	2.150
ID1037	1037	8	9.094	168.362	81.519	0	16	16	9	1	-10921639	199.765	255	0	255	55335	105.233	15.596	1.000	1.898
ID909	909	8	9.130	168.560	81.714	0	17	17	9	1	-10921639	209.892	255	0	255	58140	97.479	15.784	0.997	2.150
ID1102	1102	8	9.151	168.704	81.435	0	18	18	9	1	-10921639	210.812	255	0	255	58395	96.691	15.835	0.991	2.171
ID1296	1296	8	9.120	168.775	81.476	0	19	19	9	1	-10921639	205.289	255	0	255	56865	101.203	15.736	0.997	2.025
ID1427	1427	8	9.127	169.035	81.350	0	20	20	9	1	-10921639	204.368	255	0	255	56610	101.907	15.736	1.000	2.005
ID1360	1360	8	9.179	168.953	81.172	0	21	21	9	1	-10921639	211.733	255	0	255	58650	95.887	15.849	0.994	2.202
ID1620	1620	8	9.121	169.331	81.479	0	22	22	9	1	-10921639	208.971	255	0	255	57885	98.253	15.760	0.991	2.117
ID1750	1750	8	9.138	169.422	80.900	0	23	23	9	1	-10921639	207.130	255	0	255	57375	99.756	15.772	0.997	2.073
ID1491	1491	8	9.169	169.414	81.168	0	24	24	9	1	-10921639	210.812	255	0	255	58395	96.691	15.827	0.994	2.174
ID1555	1555	8	9.162	169.600	81.222	0	25	25	9	1	-10921639	212.653	255	0	255	58905	95.067	15.855	0.994	2.230
ID1686	1686	8	9.187	169.709	80.987	0	26	26	9	1	-10921639	214.495	255	0	255	59415	93.379	15.924	1.000	2.297
ID1816	1816	8	9.182	169.665	81.035	0	27	27	9	1	-10921639	213.574	255	0	255	59160	94.231	15.889	0.997	2.263
ID1881	1881	8	9.123	169.664	80.774	0	28	28	9	1	-10921639	201.606	255	0	255	55845	103.940	15.729	1.000	1.940
ID1947	1947	8	9.184	169.948	80.981	0	29	29	9	1	-10921639	210.812	255	0	255	58395	96.691	15.862	1.000	2.180
ID2267	2267	8	9.168	169.882	80.794	0	30	30	9	1	-10921639	211.733	255	0	255	58650	95.887	15.845	0.994	2.202
ID2202	2202	8	9.170	170.034	80.898	0	31	31	9	1	-10921639	214.495	255	0	255	59415	93.379	15.873	0.991	2.287
ID2011	2011	8	9.134	170.224	80.798	0	32	32	9	1	-10921639	206.209	255	0	255	57120	100.486	15.773	1.000	2.052
ID2139	2139	8	9.104	170.098	80.523	0	33	33	9	1	-10921639	208.971	255	0	255	57885	98.253	15.732	0.988	2.114
ID2076	2076	8	9.086	170.515	80.358	0	34	34	9	1	-10921639	206.209	255	0	255	57120	100.486	15.696	0.997	2.049
ID2331	2331	8	9.139	170.648	80.849	0	35	35	9	1	-10921639	208.971	255	0	255	57885	98.253	15.814	0.997	2.124
ID2456	2456	8	9.121	170.796	80.518	0	36	36	9	1	-10921639	204.368	255	0	255	56610	101.907	15.726	0.994	1.999
ID2394	2394	8	9.170	170.974	80.656	0	37	37	9	1	-10921639	212.653	255	0	255	58905	95.067	15.844	0.988	2.224
ID2518	2518	8	9.125	170.858	80.466	0	38	38	9	1	-10921639	205.289	255	0	255	56865	101.203	15.759	0.997	2.025
ID2581	2581	8	9.136	170.846	80.214	0	39	39	9	1	-10921639	210.812	255	0	255	58395	96.691	15.836	0.997	2.177
ID2644	2644	8	9.110	170.922	80.266	0	40	40	9	1	-10921639	206.209	255	0	255	57120	100.486	15.748	0.994	2.046
ID2709	2709	8	9.170	171.182	80.352	0	41	41	9	1	-10921639	212.653	255	0	255	58905	95.067	15.859	0.994	2.230
ID2770	2770	8	9.139	171.273	80.299	0	42	42	9	1	-10921639	216.336	255	0	255	59925	91.623	15.844	0.977	2.334
ID2830	2830	8	9.194	170.959	80.106	0	43	43	9	1	-10921639	219.097	255	0	255	60690	88.852	15.953	0.992	2.455
ID3008	3008	8	9.185	171.747	80.218	0	44	44	9	1	-10921639	218.177	255	0	255	60435	89.795	15.919	0.989	2.416
ID2949	2949	8	9.137	171.458	80.034	0	45	45	9	1	-10921639	210.812	255	0	255	58395	96.691	15.806	0.994	2.174
ID2889	2889	8	9.148	171.716	80.089	0	46	46	9	1	-10921639	210.812	255	0	255	58395	96.691	15.807	0.991	2.171
ID3182	3182	8	9.191	171.704	80.174	0	47	47	9	1	-10921639	217.256	255	0	255	60180	90.718	15.933	0.991	2.385
ID3068	3068	8	9.177	171.991	79.963	0	48	48	9	1	-10921639	210.812	255	0	255	58395	96.691	15.862	1.000	2.180
ID3126	3126	8	9.184	172.060	80.039	0	49	49	9	1	-10921639	211.733	255	0	255	58650	95.887	15.877	1.000	2.208
ID3240	3240	8	9.139	172.363	80.191	0	50	50	9	1	-10921639	213.574	255	0	255	59160	94.231	15.850	0.986	2.250
ID3298	3298	8	9.124	172.384	79.723	0	51	51	9	1	-10921639	208.971	255	0	255	57885	98.253	15.779	0.997	2.124
ID3578	3578	8	9.121	172.425	80.485	0	52	52	9	1	-10921639	218.177	255	0	255	60435	89.795	15.861	0.972	2.395
ID3358	3358	8	9.160	172.631	80.325	0	53	53	9	1	-10921639	217.256	255	0	255	60180	90.718	15.922	0.991	2.385
ID3414	3414	8	9.150	172.867	80.253	0	54	54	9	1	-10921639	215.415	255	0	255	59670	92.510	15.857	0.986	2.312
ID3467	3467	8	9.123	172.668	80.420	0	55	55	9	1	-10921639	217.256	255	0	255	60180	90.718	15.849	0.980	2.371
ID3521	3521	8	9.120	172.856	79.822	0	56	56	9	1	-10921639	205.289	255	0	255	56865	101.203	15.748	0.994	2.022
ID3635	3635	8	9.118	172.952	79.687	0	57	57	9	1	-10921639	208.051	255	0	255	57630	99.011	15.761	0.994	2.095
ID3690	3690	8	9.133	173.275	79.956	0	58	58	9	1	-10921639	217.256	255	0	255	60180	90.718	15.827	0.977	2.367
ID3795	3795	8	9.124	173.322	79.120	0	59	59	9	1	-10921639	216.336	255	0	255	59925	91.623	15.827	0.977	2.334
ID3744	3744	8	9.158	173.225	79.213	0	60	60	9	1	-10921639	214.495	255	0	255	59415	93.379	15.887	0.994	2.290
ID3845	3845	8	9.133	173.576	79.251	0	61	61	9	1	-10921639	208.971	255	0	255	57885	98.253	15.815	1.000	2.127
ID4088	4088	8	9.115	173.686	79.288	0	62	62	9	1	-10921639	215.415	255	0	255	59670	92.510	15.838	0.980	2.305
ID3895	3895	8	9.158	173.732	78.904	0	63	63	9	1	-10921639	214.495	255	0	255	59415	93.379	15.889	0.991	2.287
ID3991	3991	8	9.094	173.887	79.062	0	64	64	9	1	-10921639	211.733	255	0	255	58650	95.887	15.745	0.983	2.189
ID3943	3943	8	9.141	173.871	78.818	0	65	65	9	1	-10921639	209.892	255	0	255	58140	97.479	15.807	0.994	2.147
ID4039	4039	8	9.127	173.973	78.932	0	66	66	9	1	-10921639	210.812	255	0	255	58395	96.691	15.784	0.985	2.164
ID4139	4139	8	9.171	174.177	79.070	0	67	67	9	1	-10921639	222.780	255	0	255	61710	84.876	16.008	0.981	2.599
ID4187	4187	8	9.182	174.106	78.241	0	68	68	9	1	-10921639	218.177	255	0	255	60435	89.795	15.917	0.986	2.412
ID4234	4234	8	9.144	174.475	78.161	0	69	69	9	1	-10921639	220.018	255	0	255	60945	87.889	15.901	0.975	2.472
ID4278	4278	8	9.162	174.252	77.916	0	70	70	9	1	-10921639	216.336	255	0	255	59925	91.623	15.925	0.994	2.354
ID4408	4408	8	9.098	174.494	77.580	0	71	71	9	1	-10921639	214.495	255	0	255	59415	93.379	15.778	0.977	2.270
ID4452	4452	8	9.160	174.701	78.130	0	72	72	9	1	-10921639	220.939	255	0	255	61200	86.906	15.971	0.986	2.524
ID4322	4322	8	9.135	174.862	77.955	0	73	73	9	1	-10921639	220.018	255	0	255	60945	87.889	15.936	0.978	2.475
ID4496	4496	8	9.094	175.019	77.705	0	74	74	9	1	-10921639	222.780	255	0	255	61710	84.876	15.945	0.959	2.570
ID4365	4365	8	9.154	175.085	77.729	0	75	75	9	1	-10921639	224.621	255	0	255	62220	82.756	16.010	0.975	2.680
ID4541	4541	8	9.105	175.049	77.672	0	76	76	9	1	-10921639	220.018	255	0	255	60945	87.889	15.900	0.969	2.464
ID4583	4583	8	9.096	175.105	77.542	0	77	77	9	1	-10921639	225.542	255	0	255	62475	81.659	16.016	0.957	2.701
ID4625	4625	8	9.132	175.191	77.417	0	78	78	9	1	-10921639	231.986	255	0	255	64260	73.201	16.087	0.958	3.101
ID4708	4708	8	9.061	175.418	77.752	0	79	79	9	1	-10921639	226.462	255	0	255	62730	80.537	16.029	0.944	2.731
ID4667	4667	8	9.050	175.464	77.968	0	80	80	9	1	-10921639	224.621	255	0	255	62220	82.756	15.998	0.949	2.643
ID4750	4750	8	9.120	175.235	77.295	0	81	81	9	1	-10921639	230.144	255	0	255	63750	75.770	16.202	0.971	2.992
ID4790	4790	8	9.002	175.505	77.204	0	82	82	9	1	-10921639	230.144	255	0	255	63750	75.770	15.989	0.927	2.922
ID4830	4830	8	9.077	175.843	77.381	0	83	83	9	1	-10921639	233.827	255	0	255	64770	70.490	16.140	0.951	3.233
ID4867	4867	8	8.994	175.661	77.373	0	84	84	9	1	-10921639	227.383	255	0	255	62985	79.388	16.003	0.931	2.762
ID4904	4904	8	9.123	175.642	77.322	0	85	85	9	1	-10921639	231.065	255	0	255	64005	74.502	16.143	0.973	3.060
ID4940	4940	8	9.061	176.105	78.313	0	86	86	9	1	-10921639	234.747	255	0	255	65025	69.076	16.162	0.948	3.308
ID4978	4978	8	9.040	175.985	78.388	0	87	87	9	1	-10921639	234.747	255	0	255	65025	69.076	16.197	0.936	3.286
ID5014	5014	8	9.073	176.236	78.128	0	88	88	9	1	-10921639	231.065	255	0	255	64005	74.502	16.116	0.966	3.047
ID5051	5051	8	9.006	176.346	78.838	0	89	89	9	1	-10921639	230.144	255	0	255	63750	75.770	15.996	0.940	2.943
ID5124	5124	8	8.995	176.363	78.608	0	90	90	9	1	-10921639	233.827	255	0	255	64770	70.490	16.070	0.916	3.172
ID5088	5088	8	8.997	176.662	78.551	0	91	91	9	1	-10921639	225.542	255	0	255	62475	81.659	16.016	0.939	2.674
ID5160	5160	8	9.010	176.780	78.218	0	92	92	9	1	-10921639	237.509	255	0	255	65790	64.570	16.276	0.927	3.539
ID5198	5198	8	8.985	177.050	77.838	0	93	93	9	1	-10921639	228.303	255	0	255	63240	78.211	16.056	0.942	2.832
ID5235	5235	8	8.979	176.767	77.281	0	94	94	9	1	-10921639	234.747	255	0	255	65025	69.076	16.239	0.931	3.277
ID5272	5272	8	8.948	176.983	77.653	0	95	95	9	1	-10921639	238.430	255	0	255	66045	62.970	16.274	0.908	3.604
ID5307	5307	8	8.962	177.393	77.141	0	96	96	9	1	-10921639	237.509	255	0	255	65790	64.570	16.152	0.920	3.524
ID5342	5342	8	8.827	177.032	77.816	0	97	97	9	1	-10921639	238.430	255	0	255	66045	62.970	16.187	0.871	3.525
ID5410	5410	8	8.932	177.264	77.074	0	98	98	9	1	-10921639	239.350	255	0	255	66300	61.314	16.285	0.908	3.716
ID5376	5376	8	8.840	177.540	77.868	0	99	99	9	1	-10921639	231.986	255	0	255	64260	73.201	16.057	0.884	2.974
ID5446	5446	8	8.941	177.219	78.047	0	100	100	9	1	-10921639	242.112	255	0	255	67065	55.961	16.279	0.907	4.115
ID5478	5478	8	8.850	177.741	77.911	0	101	101	9	1	-10921639	234.747	255	0	255	65025	69.076	16.188	0.890	3.200
ID5509	5509	8	8.814	177.621	78.603	0	102	102	9	1	-10921639	235.668	255	0	255	65280	67.620	16.230	0.883	3.269
ID5566	5566	8	8.777	177.494	78.674	0	103	103	9	1	-10921639	238.430	255	0	255	66045	62.970	16.141	0.857	3.495
ID5538	5538	8	8.660	177.857	78.987	0	104	104	9	1	-10921639	241.191	255	0	255	66810	57.815	16.268	0.824	3.768
ID71	71	9	8.917	346.881	82.267	0	0	0	9	1	-10921639	218.177	255	0	255	60435	89.795	15.852	0.930	2.342
ID194	194	9	8.938	346.911	82.083	0	1	1	9	1	-10921639	214.495	255	0	255	59415	93.379	15.803	0.947	2.234
ID129	129	9	8.949	346.915	81.596	0	2	2	9	1	-10921639	218.177	255	0	255	60435	89.795	15.811	0.941	2.355
ID386	386	9	8.935	346.810	82.257	0	3	3	9	1	-10921639	210.812	255	0	255	58395	96.691	15.721	0.954	2.129
ID464	464	9	9.018	346.746	82.001	0	4	4	9	1	-10921639	210.812	255	0	255	58395	96.691	15.804	0.975	2.153
ID449	449	9	8.941	347.032	82.024	0	5	5	9	1	-10921639	197.004	255	0	255	54570	107.084	15.439	0.994	1.834
ID322	322	9	8.954	347.009	82.084	0	6	6	9	1	-10921639	194.242	255	0	255	53805	108.833	15.594	1.000	1.785
ID257	257	9	8.923	346.809	82.952	0	7	7	9	1	-10921639	190.560	255	0	255	52785	111.015	15.303	0.996	1.713
ID584	584	9	8.284	346.600	83.531	0	8	8	9	1	-10921639	148.213	255	0	255	41055	126.034	9.684	1.000	1.176
ID649	649	9	8.942	347.172	83.399	0	9	9	9	1	-10921639	196.083	255	0	255	54315	107.678	15.528	0.992	1.814
ID712	712	9	8.855	346.862	83.072	0	10	10	9	1	-10921639	180.433	255	0	255	49980	116.203	14.808	1.000	1.553
ID844	844	9	8.835	347.301	83.239	0	11	11	9	1	-10921639	185.036	255	0	255	51255	113.986	15.101	0.990	1.615
ID778	778	9	8.834	347.294	83.285	0	12	12	9	1	-10921639	183.195	255	0	255	50745	114.900	15.086	0.997	1.592
ID973	973	9	8.827	347.530	83.352	0	13	13	9	1	-10921639	192.401	255	0	255	53295	109.944	15.560	0.984	1.736
ID1167	1167	9	8.896	347.237	83.206	0	14	14	9	1	-10921639	188.718	255	0	255	52275	112.044	15.362	0.992	1.677
ID1233	1233	9	8.723	347.657	83.329	0	15	15	9	1	-10921639	177.671	255	0	255	49215	117.426	14.808	0.990	1.505
ID1038	1038	9	8.829	347.431	83.080	0	16	16	9	1	-10921639	185.957	255	0	255	51510	113.515	14.930	0.989	1.629
ID910	910	9	8.832	347.703	82.823	0	17	17	9	1	-10921639	193.321	255	0	255	53550	109.394	15.566	0.983	1.752
ID1103	1103	9	8.834	347.788	83.149	0	18	18	9	1	-10921639	193.321	255	0	255	53550	109.394	15.508	0.988	1.757
ID1297	1297	9	8.721	347.804	83.164	0	19	19	9	1	-10921639	178.592	255	0	255	49470	117.027	14.943	0.987	1.516
ID1428	1428	9	8.750	347.986	83.067	0	20	20	9	1	-10921639	185.036	255	0	255	51255	113.986	15.304	0.980	1.607
ID1361	1361	9	8.635	348.221	82.878	0	21	21	9	1	-10921639	179.513	255	0	255	49725	116.619	14.908	0.976	1.520
ID1621	1621	9	8.825	347.850	82.783	0	22	22	9	1	-10921639	192.401	255	0	255	53295	109.944	15.560	0.984	1.736
ID1751	1751	9	8.652	348.303	83.080	0	23	23	9	1	-10921639	187.798	255	0	255	52020	112.544	15.061	0.972	1.645
ID1492	1492	9	8.545	348.535	83.015	0	24	24	9	1	-10921639	183.195	255	0	255	50745	114.900	14.855	0.971	1.571
ID1556	1556	9	8.600	348.435	83.004	0	25	25	9	1	-10921639	184.116	255	0	255	51000	114.447	15.256	0.972	1.585
ID1687	1687	9	8.736	348.278	83.051	0	26	26	9	1	-10921639	199.765	255	0	255	55335	105.233	15.500	0.967	1.867
ID1817	1817	9	8.603	348.466	83.270	0	27	27	9	1	-10921639	186.877	255	0	255	51765	113.034	14.817	0.968	1.626
ID1882	1882	9	8.493	348.919	83.168	0	28	28	9	1	-10921639	190.560	255	0	255	52785	111.015	15.403	0.947	1.670
ID1948	1948	9	8.458	348.880	83.050	0	29	29	9	1	-10921639	184.116	255	0	255	51000	114.447	15.438	0.951	1.568
ID2268	2268	9	8.522	348.709	83.347	0	30	30	9	1	-10921639	186.877	255	0	255	51765	113.034	15.351	0.961	1.620
ID2204	2204	9	8.500	348.838	83.105	0	31	31	9	1	-10921639	185.957	255	0	255	51510	113.515	15.292	0.959	1.604
ID2013	2013	9	8.420	348.981	82.832	0	32	32	9	1	-10921639	183.195	255	0	255	50745	114.900	14.993	0.948	1.552
ID2141	2141	9	8.354	349.218	82.878	0	33	33	9	1	-10921639	184.116	255	0	255	51000	114.447	14.933	0.945	1.563
ID2078	2078	9	8.397	349.032	82.708	0	34	34	9	1	-10921639	182.274	255	0	255	50490	115.343	14.782	0.949	1.539
ID2333	2333	9	8.196	349.628	83.245	0	35	35	9	1	-10921639	186.877	255	0	255	51765	113.034	15.342	0.938	1.600
ID2458	2458	9	8.276	349.421	82.783	0	36	36	9	1	-10921639	187.798	255	0	255	52020	112.544	14.981	0.935	1.613
ID2396	2396	9	8.301	349.303	82.557	0	37	37	9	1	-10921639	186.877	255	0	255	51765	113.034	14.767	0.934	1.597
ID2520	2520	9	8.115	349.726	82.732	0	38	38	9	1	-10921639	177.671	255	0	255	49215	117.426	14.670	0.931	1.459
ID2583	2583	9	8.046	349.908	82.197	0	39	39	9	1	-10921639	174.910	255	0	255	48450	118.572	14.754	0.933	1.424
ID2646	2646	9	7.976	350.068	82.904	0	40	40	9	1	-10921639	180.433	255	0	255	49980	116.203	14.697	0.926	1.493
ID2711	2711	9	7.990	350.174	82.575	0	41	41	9	1	-10921639	183.195	255	0	255	50745	114.900	15.387	0.913	1.522
ID2772	2772	9	7.949	350.330	82.853	0	42	42	9	1	-10921639	189.639	255	0	255	52530	111.534	15.405	0.907	1.618
ID2832	2832	9	7.896	350.415	82.306	0	43	43	9	1	-10921639	185.036	255	0	255	51255	113.986	15.147	0.904	1.541
ID3010	3010	9	7.915	350.371	82.427	0	44	44	9	1	-10921639	186.877	255	0	255	51765	113.034	14.924	0.902	1.568
ID2951	2951	9	7.769	350.691	82.611	0	45	45	9	1	-10921639	181.354	255	0	255	50235	115.777	15.106	0.896	1.480
ID2891	2891	9	7.760	350.697	82.565	0	46	46	9	1	-10921639	185.036	255	0	255	51255	113.986	14.852	0.894	1.533
ID3184	3184	9	7.643	351.147	82.475	0	47	47	9	1	-10921639	186.877	255	0	255	51765	113.034	15.384	0.883	1.551
ID3069	3069	9	7.548	351.777	82.059	0	48	48	9	1	-10921639	180.433	255	0	255	49980	116.203	14.666	0.876	1.450
ID3127	3127	9	7.504	351.953	82.223	0	49	49	9	1	-10921639	188.718	255	0	255	52275	112.044	14.972	0.869	1.566
ID3241	3241	9	7.603	351.618	82.126	0	50	50	9	1	-10921639	185.036	255	0	255	51255	113.986	15.040	0.873	1.514
ID3299	3299	9	7.454	352.015	82.317	0	51	51	9	1	-10921639	184.116	255	0	255	51000	114.447	14.778	0.866	1.494
ID3579	3579	9	7.391	352.625	82.525	0	52	52	9	1	-10921639	191.173	255	0	255	52955	110.331	15.046	0.880	1.622
ID3359	3359	9	7.474	353.173	82.568	0	53	53	9	1	-10921639	190.253	255	0	255	52700	110.859	15.104	0.881	1.608
ID3415	3415	9	7.437	352.865	82.690	0	54	54	9	1	-10921639	181.968	255	0	255	50405	115.171	14.631	0.884	1.483
ID3468	3468	9	7.465	353.930	82.629	0	55	55	9	1	-10921639	201.199	255	0	255	55732	102.795	15.700	0.905	1.860
ID3522	3522	9	7.572	354.273	82.210	0	56	56	9	1	-10921639	200.278	255	0	255	55477	103.452	15.456	0.908	1.842
ID3636	3636	9	7.435	354.504	82.198	0	57	57	9	1	-10921639	205.260	255	0	255	56857	97.461	15.587	0.921	2.019
ID3691	3691	9	7.567	354.846	82.299	0	58	58	9	1	-10921639	204.339	255	0	255	56602	98.191	15.545	0.930	2.005
ID3796	3796	9	7.677	356.610	81.921	0	59	59	9	1	-10921639	199.791	255	0	255	55342	95.886	15.881	0.938	2.017
ID3745	3745	9	7.649	355.628	81.716	0	60	60	9	1	-10921639	209.924	255	0	255	58149	90.128	15.607	0.939	2.256
ID3846	3846	9	7.813	357.938	81.483	0	61	61	9	1	-10921639	187.906	255	0	255	52050	102.288	15.808	0.904	1.745
ID4089	4089	9	7.963	360.000	82.000	0	62	62	9	1	-10921639	163.412	238	0	255	45265	112.455	9.483	0.815	1.305
ID3896	3896	9	7.988	360.000	82.000	0	63	63	9	1	-10921639	160.051	238	0	255	44334	114.266	9.483	0.809	1.253
ID3992	3992	9	8.097	360.000	81.000	0	64	64	9	1	-10921639	165.495	238	0	255	45842	111.933	15.865	0.825	1.337
ID3944	3944	9	8.336	360.000	81.000	0	65	65	9	1	-10921639	163.715	238	0	255	45349	112.589	15.779	0.859	1.344
ID4040	4040	9	8.397	360.000	81.000	0	66	66	9	1	-10921639	166.415	255	0	255	46097	111.615	15.874	0.858	1.377
ID4140	4140	9	8.672	360.000	81.000	0	67	67	9	1	-10921639	170.653	255	0	255	47271	109.737	15.999	0.885	1.460
ID4188	4188	9	8.594	360.000	81.000	0	68	68	9	1	-10921639	170.957	255	0	255	47355	109.854	15.826	0.865	1.443
ID4235	4235	9	8.898	360.000	80.000	0	69	69	9	1	-10921639	178.325	255	0	255	49396	105.832	15.997	0.917	1.612
ID4279	4279	9	8.933	360.000	80.000	0	70	70	9	1	-10921639	170.036	255	0	255	47100	110.215	15.846	0.936	1.492
ID4409	4409	9	8.955	360.000	80.000	0	71	71	9	1	-10921639	168.256	255	0	255	46607	110.954	15.765	0.957	1.483
ID4453	4453	9	8.933	360.000	80.000	0	72	72	9	1	-10921639	170.036	255	0	255	47100	110.215	15.846	0.936	1.492
ID4323	4323	9	8.851	360.000	80.000	0	73	73	9	1	-10921639	167.336	255	0	255	46352	111.289	15.895	0.932	1.451
ID4497	4497	9	9.039	360.000	80.000	0	74	74	9	1	-10921639	167.336	255	0	255	46352	111.289	15.692	0.974	1.484
ID4366	4366	9	9.117	360.000	79.000	0	75	75	9	1	-10921639	168.433	255	0	255	46656	110.845	15.567	0.978	1.503
ID4542	4542	9	9.109	360.000	79.000	0	76	76	9	1	-10921639	165.054	238	0	255	45720	112.271	15.412	0.985	1.459
ID4584	4584	9	9.143	360.000	80.000	0	77	77	9	1	-10921639	167.058	238	0	255	46275	111.108	15.584	1.000	1.504
ID4626	4626	9	9.101	360.000	80.000	0	78	78	9	1	-10921639	164.913	238	0	255	45681	111.618	15.768	1.000	1.477
ID4709	4709	9	9.035	360.000	79.000	0	79	79	9	1	-10921639	156.152	238	0	255	43254	115.102	15.023	0.996	1.354
ID4668	4668	9	9.051	360.000	80.000	0	80	80	9	1	-10921639	160.614	238	0	255	44490	113.203	15.254	1.000	1.419
ID73	73	10	9.180	123.040	100.003	0	0	0	9	1	-10921639	212.653	255	0	255	58905	95.067	15.890	1.000	2.237
ID198	198	10	9.140	122.771	100.068	0	1	1	9	1	-10921639	209.892	255	0	255	58140	97.479	15.842	1.000	2.153
ID133	133	10	9.118	122.613	100.023	0	2	2	9	1	-10921639	207.130	255	0	255	57375	99.756	15.786	1.000	2.076
ID389	389	10	9.138	122.704	100.314	0	3	3	9	1	-10921639	212.653	255	0	255	58905	95.067	15.869	0.997	2.234
ID468	468	10	9.130	122.519	100.191	0	4	4	9	1	-10921639	211.733	255	0	255	58650	95.887	15.830	0.994	2.202
ID474	474	10	9.139	122.601	100.148	0	5	5	9	1	-10921639	215.415	255	0	255	59670	92.510	15.923	0.997	2.325
ID326	326	10	9.146	122.709	100.162	0	6	6	9	1	-10921639	219.097	255	0	255	60690	88.852	15.958	0.992	2.455
ID261	261	10	9.110	122.498	100.884	0	7	7	9	1	-10921639	208.971	255	0	255	57885	98.253	15.808	0.997	2.124
ID588	588	10	8.650	122.529	100.930	0	8	8	9	1	-10921639	162.022	255	0	255	44880	122.960	14.330	1.000	1.318
ID653	653	10	9.109	122.672	101.041	0	9	9	9	1	-10921639	206.209	255	0	255	57120	100.486	15.773	1.000	2.052
ID716	716	10	9.154	122.752	101.079	0	10	10	9	1	-10921639	216.336	255	0	255	59925	91.623	15.919	0.994	2.354
ID848	848	10	9.100	122.738	101.273	0	11	11	9	1	-10921639	211.733	255	0	255	58650	95.887	15.814	0.991	2.198
ID782	782	10	9.150	122.713	101.039	0	12	12	9	1	-10921639	222.780	255	0	255	61710	84.876	16.022	0.986	2.606
ID977	977	10	9.110	122.679	100.993	0	13	13	9	1	-10921639	213.574	255	0	255	59160	94.231	15.850	0.986	2.250
ID1172	1172	10	9.150	122.815	100.618	0	14	14	9	1	-10921639	221.859	255	0	255	61455	85.902	15.970	0.983	2.561
ID1237	1237	10	9.132	122.844	100.542	0	15	15	9	1	-10921639	216.336	255	0	255	59925	91.623	15.873	0.983	2.341
ID1043	1043	10	9.125	123.006	100.703	0	16	16	9	1	-10921639	211.733	255	0	255	58650	95.887	15.849	0.994	2.202
ID914	914	10	9.121	122.943	100.638	0	17	17	9	1	-10921639	214.495	255	0	255	59415	93.379	15.854	0.988	2.284
ID1107	1107	10	9.133	123.017	100.271	0	18	18	9	1	-10921639	211.733	255	0	255	58650	95.887	15.876	1.000	2.208
ID1302	1302	10	9.112	122.921	100.565	0	19	19	9	1	-10921639	214.495	255	0	255	59415	93.379	15.828	0.986	2.280
ID1432	1432	10	9.157	122.823	100.169	0	20	20	9	1	-10921639	217.256	255	0	255	60180	90.718	15.950	0.997	2.391
ID1365	1365	10	9.113	122.736	100.232	0	21	21	9	1	-10921639	213.574	255	0	255	59160	94.231	15.905	1.000	2.266
ID1626	1626	10	9.068	122.898	100.512	0	22	22	9	1	-10921639	211.733	255	0	255	58650	95.887	15.787	0.983	2.189
ID1755	1755	10	9.137	122.790	100.162	0	23	23	9	1	-10921639	220.018	255	0	255	60945	87.889	15.957	0.989	2.489
ID1495	1495	10	9.154	123.253	100.104	0	24	24	9	1	-10921639	220.939	255	0	255	61200	86.906	16.003	0.994	2.535
ID1561	1561	10	9.138	122.850	100.189	0	25	25	9	1	-10921639	214.495	255	0	255	59415	93.379	15.920	1.000	2.297
ID1692	1692	10	9.137	122.953	100.217	0	26	26	9	1	-10921639	215.415	255	0	255	59670	92.510	15.920	0.997	2.325
ID1822	1822	10	9.093	122.854	99.895	0	27	27	9	1	-10921639	209.892	255	0	255	58140	97.479	15.842	1.000	2.153
ID1887	1887	10	9.124	123.165	99.907	0	28	28	9	1	-10921639	216.336	255	0	255	59925	91.623	15.904	0.991	2.351
ID1953	1953	10	9.145	123.120	99.934	0	29	29	9	1	-10921639	223.700	255	0	255	61965	83.828	16.023	0.989	2.654
ID2273	2273	10	9.104	122.959	99.881	0	30	30	9	1	-10921639	220.018	255	0	255	60945	87.889	15.962	0.986	2.486
ID2209	2209	10	9.067	122.809	99.805	0	31	31	9	1	-10921639	208.051	255	0	255	57630	99.011	15.808	1.000	2.101
ID2018	2018	10	9.097	122.781	99.819	0	32	32	9	1	-10921639	217.256	255	0	255	60180	90.718	15.903	0.986	2.378
ID2145	2145	10	9.088	122.930	99.410	0	33	33	9	1	-10921639	215.415	255	0	255	59670	92.510	15.904	0.994	2.322
ID2083	2083	10	9.067	122.932	99.613	0	34	34	9	1	-10921639	217.256	255	0	255	60180	90.718	15.884	0.983	2.374
ID2337	2337	10	9.046	122.782	99.390	0	35	35	9	1	-10921639	208.971	255	0	255	57885	98.253	15.799	0.991	2.117
ID2462	2462	10	9.095	122.739	99.181	0	36	36	9	1	-10921639	214.495	255	0	255	59415	93.379	15.924	1.000	2.297
ID2399	2399	10	9.122	122.947	99.115	0	37	37	9	1	-10921639	215.415	255	0	255	59670	92.510	15.934	1.000	2.329
ID2524	2524	10	9.070	122.690	98.925	0	38	38	9	1	-10921639	218.177	255	0	255	60435	89.795	15.946	0.991	2.419
ID2587	2587	10	9.121	122.908	99.062	0	39	39	9	1	-10921639	220.018	255	0	255	60945	87.889	16.013	0.997	2.500
ID2651	2651	10	9.066	122.834	98.539	0	40	40	9	1	-10921639	214.495	255	0	255	59415	93.379	15.833	0.980	2.274
ID2714	2714	10	9.091	122.733	98.910	0	41	41	9	1	-10921639	216.336	255	0	255	59925	91.623	15.923	0.994	2.354
ID2776	2776	10	9.103	122.986	98.942	0	42	42	9	1	-10921639	224.621	255	0	255	62220	82.756	16.033	0.984	2.692
ID2836	2836	10	9.078	122.519	98.971	0	43	43	9	1	-10921639	220.018	255	0	255	60945	87.889	15.944	0.980	2.479
ID3014	3014	10	9.049	122.559	98.455	0	44	44	9	1	-10921639	214.495	255	0	255	59415	93.379	15.828	0.983	2.277
ID2955	2955	10	9.081	122.685	98.620	0	45	45	9	1	-10921639	220.939	255	0	255	61200	86.906	15.933	0.972	2.506
ID2894	2894	10	9.086	122.786	98.462	0	46	46	9	1	-10921639	220.018	255	0	255	60945	87.889	15.978	0.992	2.493
ID3188	3188	10	9.090	122.891	98.357	0	47	47	9	1	-10921639	219.097	255	0	255	60690	88.852	15.962	0.983	2.445
ID3073	3073	10	9.049	122.605	98.386	0	48	48	9	1	-10921639	222.780	255	0	255	61710	84.876	15.954	0.967	2.581
ID3131	3131	10	9.062	122.739	98.232	0	49	49	9	1	-10921639	216.336	255	0	255	59925	91.623	15.883	0.980	2.337
ID3245	3245	10	9.088	122.511	97.990	0	50	50	9	1	-10921639	219.097	255	0	255	60690	88.852	15.902	0.980	2.441
ID3303	3303	10	9.060	122.424	98.036	0	51	51	9	1	-10921639	219.097	255	0	255	60690	88.852	15.990	0.980	2.441
ID3584	3584	10	9.102	123.044	98.859	0	52	52	9	1	-10921639	219.097	255	0	255	60690	88.852	15.965	0.983	2.445
ID3363	3363	10	9.089	122.812	98.088	0	53	53	9	1	-10921639	216.336	255	0	255	59925	91.623	15.919	0.989	2.348
ID3419	3419	10	9.104	122.699	98.162	0	54	54	9	1	-10921639	220.018	255	0	255	60945	87.889	15.956	0.983	2.482
ID3472	3472	10	9.096	122.533	98.438	0	55	55	9	1	-10921639	224.621	255	0	255	62220	82.756	15.960	0.975	2.680
ID3526	3526	10	9.066	122.778	97.930	0	56	56	9	1	-10921639	211.733	255	0	255	58650	95.887	15.836	0.994	2.202
ID3640	3640	10	9.074	122.430	97.672	0	57	57	9	1	-10921639	214.495	255	0	255	59415	93.379	15.867	0.988	2.284
ID3695	3695	10	9.107	122.957	97.514	0	58	58	9	1	-10921639	216.336	255	0	255	59925	91.623	15.887	0.977	2.334
ID3800	3800	10	9.119	122.520	97.100	0	59	59	9	1	-10921639	220.939	255	0	255	61200	86.906	15.937	0.980	2.517
ID3749	3749	10	9.100	122.358	97.218	0	60	60	9	1	-10921639	212.653	255	0	255	58905	95.067	15.864	0.991	2.227
ID3850	3850	10	9.118	122.357	97.023	0	61	61	9	1	-10921639	223.700	255	0	255	61965	83.828	15.982	0.975	2.635
ID4093	4093	10	9.065	122.636	96.592	0	62	62	9	1	-10921639	218.177	255	0	255	60435	89.795	15.830	0.975	2.399
ID3900	3900	10	9.113	122.323	96.600	0	63	63	9	1	-10921639	220.939	255	0	255	61200	86.906	15.984	0.983	2.521
ID3995	3995	10	9.169	122.164	96.427	0	64	64	9	1	-10921639	216.336	255	0	255	59925	91.623	15.943	0.994	2.354
ID3947	3947	10	9.133	122.375	96.151	0	65	65	9	1	-10921639	220.018	255	0	255	60945	87.889	15.947	0.978	2.475
ID4043	4043	10	9.155	122.185	96.353	0	66	66	9	1	-10921639	217.256	255	0	255	60180	90.718	15.939	0.994	2.388
ID4143	4143	10	9.204	122.135	96.043	0	67	67	9	1	-10921639	220.939	255	0	255	61200	86.906	15.966	0.989	2.528
ID4191	4191	10	9.216	122.011	95.670	0	68	68	9	1	-10921639	220.018	255	0	255	60945	87.889	15.965	0.986	2.486
ID4238	4238	10	9.218	121.879	95.148	0	69	69	9	1	-10921639	216.336	255	0	255	59925	91.623	15.934	0.997	2.358
ID4282	4282	10	9.180	121.819	95.257	0	70	70	9	1	-10921639	219.097	255	0	255	60690	88.852	15.957	0.989	2.452
ID4411	4411	10	9.176	121.413	94.667	0	71	71	9	1	-10921639	221.859	255	0	255	61455	85.902	15.967	0.978	2.554
ID4456	4456	10	9.207	121.703	95.267	0	72	72	9	1	-10921639	231.065	255	0	255	64005	74.502	16.108	0.971	3.056
ID4326	4326	10	9.206	121.747	94.743	0	73	73	9	1	-10921639	219.097	255	0	255	60690	88.852	15.953	0.989	2.452
ID4500	4500	10	9.210	121.684	94.228	0	74	74	9	1	-10921639	231.065	255	0	255	64005	74.502	16.063	0.963	3.043
ID4369	4369	10	9.197	121.643	94.215	0	75	75	9	1	-10921639	229.224	255	0	255	63495	77.006	16.019	0.960	2.916
ID4545	4545	10	9.175	121.510	94.069	0	76	76	9	1	-10921639	220.939	255	0	255	61200	86.906	15.917	0.970	2.503
ID4587	4587	10	9.204	121.465	94.081	0	77	77	9	1	-10921639	233.827	255	0	255	64770	70.490	16.141	0.961	3.251
ID4629	4629	10	9.213	120.980	94.033	0	78	78	9	1	-10921639	230.144	255	0	255	63750	75.770	16.089	0.971	2.992
ID4712	4712	10	9.203	120.871	94.357	0	79	79	9	1	-10921639	234.747	255	0	255	65025	69.076	16.276	0.966	3.340
ID4671	4671	10	9.187	120.984	94.469	0	80	80	9	1	-10921639	238.430	255	0	255	66045	62.970	16.200	0.947	3.683
ID4753	4753	10	9.218	120.874	93.429	0	81	81	9	1	-10921639	234.747	255	0	255	65025	69.076	16.204	0.966	3.340
ID4793	4793	10	9.162	120.975	93.786	0	82	82	9	1	-10921639	237.509	255	0	255	65790	64.570	16.238	0.939	3.563
ID4833	4833	10	9.186	120.795	93.646	0	83	83	9	1	-10921639	233.827	255	0	255	64770	70.490	16.170	0.953	3.238
ID4870	4870	10	9.171	120.365	93.329	0	84	84	9	1	-10921639	233.827	255	0	255	64770	70.490	16.139	0.948	3.229
ID4907	4907	10	9.170	121.023	93.543	0	85	85	9	1	-10921639	233.827	255	0	255	64770	70.490	16.240	0.951	3.233
ID4943	4943	10	9.187	120.237	94.176	0	86	86	9	1	-10921639	241.191	255	0	255	66810	57.815	16.236	0.942	4.048
ID4981	4981	10	9.189	120.313	93.985	0	87	87	9	1	-10921639	240.271	255	0	255	66555	59.597	16.236	0.942	3.912
ID5017	5017	10	9.219	120.270	94.149	0	88	88	9	1	-10921639	234.747	255	0	255	65025	69.076	16.238	0.964	3.335
ID5054	5054	10	9.191	120.484	94.138	0	89	89	9	1	-10921639	236.588	255	0	255	65535	66.119	16.237	0.951	3.489
ID5127	5127	10	9.223	120.225	93.930	0	90	90	9	1	-10921639	237.509	255	0	255	65790	64.570	16.316	0.961	3.606
ID5091	5091	10	9.230	120.106	93.907	0	91	91	9	1	-10921639	239.350	255	0	255	66300	61.314	16.316	0.959	3.823
ID5163	5163	10	9.119	119.978	93.410	0	92	92	9	1	-10921639	244.874	255	0	255	67830	49.886	16.357	0.913	4.684
ID5201	5201	10	9.186	120.329	93.149	0	93	93	9	1	-10921639	244.874	255	0	255	67830	49.886	16.408	0.936	4.747
ID5238	5238	10	9.186	119.826	92.623	0	94	94	9	1	-10921639	243.032	255	0	255	67320	54.028	16.273	0.938	4.354
ID5274	5274	10	9.140	119.889	92.430	0	95	95	9	1	-10921639	246.715	255	0	255	68340	45.293	16.312	0.913	5.200
ID5310	5310	10	9.176	119.470	92.086	0	96	96	9	1	-10921639	240.271	255	0	255	66555	59.597	16.200	0.932	3.891
ID5344	5344	10	9.193	119.271	92.113	0	97	97	9	1	-10921639	243.953	255	0	255	67575	52.007	16.358	0.933	4.529
ID5413	5413	10	9.143	119.361	92.292	0	98	98	9	1	-10921639	245.794	255	0	255	68085	47.654	16.357	0.913	4.923
ID5379	5379	10	9.109	119.456	93.076	0	99	99	9	1	-10921639	249.477	255	0	255	69105	37.188	16.405	0.898	6.349
ID5448	5448	10	9.051	119.074	92.883	0	100	100	9	1	-10921639	249.477	255	0	255	69105	37.188	16.404	0.878	6.274
ID5480	5480	10	9.061	118.780	93.493	0	101	101	9	1	-10921639	249.477	255	0	255	69105	37.188	16.460	0.885	6.299
ID5511	5511	10	9.070	118.851	93.731	0	102	102	9	1	-10921639	251.318	255	0	255	69615	30.476	16.460	0.881	7.726
ID5567	5567	10	9.106	118.701	93.686	0	103	103	9	1	-10921639	245.794	255	0	255	68085	47.654	16.406	0.901	4.890
ID5539	5539	10	8.966	118.661	93.878	0	104	104	9	1	-10921639	253.159	255	0	255	70125	21.629	16.522	0.856	10.799
ID5593	5593	10	9.117	119.221	93.911	0	105	105	9	1	-10921639	243.953	255	0	255	67575	52.007	16.461	0.915	4.482
ID5644	5644	10	9.049	118.848	93.489	0	106	106	9	1	-10921639	241.191	255	0	255	66810	57.815	16.231	0.900	3.951
ID75	75	11	9.188	230.248	107.190	0	0	0	9	1	-10921639	210.812	255	0	255	58395	96.691	15.852	1.000	2.180
ID200	200	11	9.173	230.293	107.251	0	1	1	9	1	-10921639	212.653	255	0	255	58905	95.067	15.858	0.991	2.227
ID135	135	11	9.072	230.455	107.467	0	2	2	9	1	-10921639	200.686	255	0	255	55590	104.592	15.614	0.994	1.913
ID391	391	11	9.152	230.248	107.481	0	3	3	9	1	-10921639	210.812	255	0	255	58395	96.691	15.814	0.991	2.171
ID471	471	11	9.152	230.411	107.560	0	4	4	9	1	-10921639	214.495	255	0	255	59415	93.379	15.839	0.983	2.277
ID478	478	11	9.154	230.203	107.727	0	5	5	9	1	-10921639	207.130	255	0	255	57375	99.756	15.795	1.000	2.076
ID328	328	11	9.166	230.143	107.543	0	6	6	9	1	-10921639	210.812	255	0	255	58395	96.691	15.856	1.000	2.180
ID263	263	11	9.158	230.053	108.356	0	7	7	9	1	-10921639	208.051	255	0	255	57630	99.011	15.808	1.000	2.101
ID590	590	11	8.768	229.978	108.620	0	8	8	9	1	-10921639	168.466	255	0	255	46665	120.958	14.466	1.000	1.393
ID655	655	11	9.170	229.738	108.629	0	9	9	9	1	-10921639	210.812	255	0	255	58395	96.691	15.845	0.997	2.177
ID718	718	11	9.128	230.138	108.619	0	10	10	9	1	-10921639	203.448	255	0	255	56355	102.597	15.738	0.997	1.980
ID850	850	11	9.141	229.648	108.347	0	11	11	9	1	-10921639	208.971	255	0	255	57885	98.253	15.790	0.997	2.124
ID784	784	11	9.188	230.299	108.851	0	12	12	9	1	-10921639	220.018	255	0	255	60945	87.889	15.918	0.983	2.482
ID979	979	11	9.131	229.978	108.519	0	13	13	9	1	-10921639	208.971	255	0	255	57885	98.253	15.760	0.991	2.117
ID1173	1173	11	9.135	230.119	108.483	0	14	14	9	1	-10921639	204.368	255	0	255	56610	101.907	15.736	1.000	2.005
ID1239	1239	11	9.193	229.814	108.807	0	15	15	9	1	-10921639	214.495	255	0	255	59415	93.379	15.905	0.997	2.294
ID1044	1044	11	9.120	230.037	108.529	0	16	16	9	1	-10921639	202.527	255	0	255	56100	103.275	15.703	0.997	1.958
ID916	916	11	9.145	229.868	108.504	0	17	17	9	1	-10921639	207.130	255	0	255	57375	99.756	15.786	1.000	2.076
ID1109	1109	11	9.108	229.737	108.282	0	18	18	9	1	-10921639	200.686	255	0	255	55590	104.592	15.683	0.997	1.916
ID1303	1303	11	9.141	229.876	108.346	0	19	19	9	1	-10921639	204.368	255	0	255	56610	101.907	15.759	1.000	2.005
ID1434	1434	11	9.151	229.856	108.413	0	20	20	9	1	-10921639	208.051	255	0	255	57630	99.011	15.802	0.994	2.095
ID1367	1367	11	9.172	229.904	108.196	0	21	21	9	1	-10921639	207.130	255	0	255	57375	99.756	15.815	1.000	2.076
ID1627	1627	11	9.190	229.916	108.186	0	22	22	9	1	-10921639	210.812	255	0	255	58395	96.691	15.862	1.000	2.180
ID1757	1757	11	9.149	229.650	108.135	0	23	23	9	1	-10921639	206.209	255	0	255	57120	100.486	15.773	1.000	2.052
ID1497	1497	11	9.113	229.681	108.448	0	24	24	9	1	-10921639	202.527	255	0	255	56100	103.275	15.686	0.997	1.958
ID1562	1562	11	9.125	229.903	108.469	0	25	25	9	1	-10921639	202.527	255	0	255	56100	103.275	15.714	1.000	1.961
ID1693	1693	11	9.156	229.918	108.423	0	26	26	9	1	-10921639	208.971	255	0	255	57885	98.253	15.801	0.991	2.117
ID1823	1823	11	9.166	229.994	108.428	0	27	27	9	1	-10921639	210.812	255	0	255	58395	96.691	15.832	0.994	2.174
ID1888	1888	11	9.158	229.908	108.331	0	28	28	9	1	-10921639	209.892	255	0	255	58140	97.479	15.794	0.991	2.144
ID1954	1954	11	9.148	229.942	108.287	0	29	29	9	1	-10921639	212.653	255	0	255	58905	95.067	15.835	0.991	2.227
ID2274	2274	11	9.216	229.929	107.951	0	30	30	9	1	-10921639	216.336	255	0	255	59925	91.623	15.934	0.997	2.358
ID2210	2210	11	9.137	229.570	108.299	0	31	31	9	1	-10921639	206.209	255	0	255	57120	100.486	15.762	1.000	2.052
ID2019	2019	11	9.135	229.518	108.105	0	32	32	9	1	-10921639	208.971	255	0	255	57885	98.253	15.760	0.991	2.117
ID2147	2147	11	9.155	229.675	108.076	0	33	33	9	1	-10921639	205.289	255	0	255	56865	101.203	15.779	1.000	2.028
ID2084	2084	11	9.093	229.544	107.984	0	34	34	9	1	-10921639	198.845	255	0	255	55080	105.861	15.658	1.000	1.878
ID2339	2339	11	9.107	229.434	108.446	0	35	35	9	1	-10921639	206.209	255	0	255	57120	100.486	15.720	0.991	2.043
ID2463	2463	11	9.117	229.721	108.081	0	36	36	9	1	-10921639	204.368	255	0	255	56610	101.907	15.736	1.000	2.005
ID2400	2400	11	9.124	229.348	108.093	0	37	37	9	1	-10921639	205.289	255	0	255	56865	101.203	15.723	0.994	2.022
ID2525	2525	11	9.146	229.500	107.969	0	38	38	9	1	-10921639	206.209	255	0	255	57120	100.486	15.762	1.000	2.052
ID2589	2589	11	9.163	229.595	107.985	0	39	39	9	1	-10921639	208.971	255	0	255	57885	98.253	15.822	1.000	2.127
ID2652	2652	11	9.115	229.558	108.071	0	40	40	9	1	-10921639	200.686	255	0	255	55590	104.592	15.693	1.000	1.919
ID2715	2715	11	9.133	229.484	107.880	0	41	41	9	1	-10921639	204.368	255	0	255	56610	101.907	15.749	1.000	2.005
ID2777	2777	11	9.162	229.541	107.867	0	42	42	9	1	-10921639	209.892	255	0	255	58140	97.479	15.807	0.994	2.147
ID2837	2837	11	9.190	229.661	107.770	0	43	43	9	1	-10921639	218.177	255	0	255	60435	89.795	15.964	0.994	2.423
ID3015	3015	11	9.177	229.638	107.759	0	44	44	9	1	-10921639	216.336	255	0	255	59925	91.623	15.925	0.994	2.354
ID2956	2956	11	9.117	229.374	107.774	0	45	45	9	1	-10921639	206.209	255	0	255	57120	100.486	15.707	0.991	2.043
ID2896	2896	11	9.203	229.175	107.673	0	46	46	9	1	-10921639	216.336	255	0	255	59925	91.623	15.936	0.994	2.354
ID3189	3189	11	9.172	229.306	107.845	0	47	47	9	1	-10921639	211.733	255	0	255	58650	95.887	15.836	0.994	2.202
ID3075	3075	11	9.126	229.384	107.758	0	48	48	9	1	-10921639	205.289	255	0	255	56865	101.203	15.735	0.994	2.022
ID3133	3133	11	9.108	229.277	107.696	0	49	49	9	1	-10921639	203.448	255	0	255	56355	102.597	15.644	0.994	1.977
ID3247	3247	11	9.152	229.401	107.277	0	50	50	9	1	-10921639	210.812	255	0	255	58395	96.691	15.798	0.988	2.167
ID3305	3305	11	9.159	229.182	107.731	0	51	51	9	1	-10921639	209.892	255	0	255	58140	97.479	15.799	0.991	2.144
ID3585	3585	11	9.146	229.063	108.085	0	52	52	9	1	-10921639	208.051	255	0	255	57630	99.011	15.786	0.997	2.098
ID3365	3365	11	9.152	229.194	107.536	0	53	53	9	1	-10921639	208.971	255	0	255	57885	98.253	15.785	0.991	2.117
ID3421	3421	11	9.166	229.048	107.991	0	54	54	9	1	-10921639	210.812	255	0	255	58395	96.691	15.813	0.991	2.171
ID3474	3474	11	9.131	229.208	108.210	0	55	55	9	1	-10921639	207.130	255	0	255	57375	99.756	15.748	0.994	2.070
ID3528	3528	11	9.115	229.399	107.304	0	56	56	9	1	-10921639	207.130	255	0	255	57375	99.756	15.702	0.991	2.067
ID3642	3642	11	9.136	228.811	107.815	0	57	57	9	1	-10921639	204.368	255	0	255	56610	101.907	15.737	0.997	2.002
ID3697	3697	11	9.125	229.242	107.368	0	58	58	9	1	-10921639	202.527	255	0	255	56100	103.275	15.703	0.997	1.958
ID3801	3801	11	9.171	229.115	107.421	0	59	59	9	1	-10921639	214.495	255	0	255	59415	93.379	15.850	0.986	2.280
ID3751	3751	11	9.146	228.737	107.340	0	60	60	9	1	-10921639	209.892	255	0	255	58140	97.479	15.813	0.988	2.140
ID3852	3852	11	9.160	228.848	107.096	0	61	61	9	1	-10921639	204.368	255	0	255	56610	101.907	15.769	1.000	2.005
ID4095	4095	11	9.185	228.880	107.195	0	62	62	9	1	-10921639	214.495	255	0	255	59415	93.379	15.870	0.991	2.287
ID3901	3901	11	9.183	228.802	107.113	0	63	63	9	1	-10921639	209.892	255	0	255	58140	97.479	15.820	0.994	2.147
ID3997	3997	11	9.183	228.518	106.928	0	64	64	9	1	-10921639	217.256	255	0	255	60180	90.718	15.924	0.989	2.381
ID3948	3948	11	9.200	228.754	106.940	0	65	65	9	1	-10921639	218.177	255	0	255	60435	89.795	15.964	0.994	2.423
ID4045	4045	11	9.171	228.381	106.811	0	66	66	9	1	-10921639	208.971	255	0	255	57885	98.253	15.814	0.997	2.124
ID4144	4144	11	9.139	228.458	106.621	0	67	67	9	1	-10921639	208.971	255	0	255	57885	98.253	15.775	0.994	2.121
ID4192	4192	11	9.188	228.781	106.028	0	68	68	9	1	-10921639	215.415	255	0	255	59670	92.510	15.888	0.991	2.318
ID4239	4239	11	9.165	228.240	106.108	0	69	69	9	1	-10921639	206.209	255	0	255	57120	100.486	15.779	0.997	2.049
ID4283	4283	11	9.167	228.254	105.881	0	70	70	9	1	-10921639	206.209	255	0	255	57120	100.486	15.798	1.000	2.052
ID4412	4412	11	9.231	228.094	105.999	0	71	71	9	1	-10921639	228.303	255	0	255	63240	78.211	16.043	0.978	2.887
ID4457	4457	11	9.227	227.977	106.171	0	72	72	9	1	-10921639	217.256	255	0	255	60180	90.718	15.967	1.000	2.395
ID4327	4327	11	9.161	227.902	105.556	0	73	73	9	1	-10921639	210.812	255	0	255	58395	96.691	15.814	0.991	2.171
ID4501	4501	11	9.207	227.893	105.953	0	74	74	9	1	-10921639	220.939	255	0	255	61200	86.906	15.999	0.989	2.528
ID4370	4370	11	9.226	227.910	105.621	0	75	75	9	1	-10921639	224.621	255	0	255	62220	82.756	16.044	0.986	2.695
ID4546	4546	11	9.198	227.768	105.164	0	76	76	9	1	-10921639	212.653	255	0	255	58905	95.067	15.864	0.994	2.230
ID4588	4588	11	9.191	227.447	105.939	0	77	77	9	1	-10921639	227.383	255	0	255	62985	79.388	16.049	0.973	2.825
ID4630	4630	11	9.152	227.548	105.582	0	78	78	9	1	-10921639	213.574	255	0	255	59160	94.231	15.846	0.988	2.253
ID4713	4713	11	9.191	227.396	105.270	0	79	79	9	1	-10921639	226.462	255	0	255	62730	80.537	16.007	0.976	2.777
ID4672	4672	11	9.197	227.716	105.950	0	80	80	9	1	-10921639	229.224	255	0	255	63495	77.006	16.091	0.971	2.932
ID4754	4754	11	9.204	227.236	104.949	0	81	81	9	1	-10921639	228.303	255	0	255	63240	78.211	16.031	0.970	2.875
ID4794	4794	11	9.184	226.889	105.458	0	82	82	9	1	-10921639	218.177	255	0	255	60435	89.795	15.887	0.977	2.402
ID4834	4834	11	9.220	227.063	105.389	0	83	83	9	1	-10921639	228.303	255	0	255	63240	78.211	16.089	0.976	2.883
ID4871	4871	11	9.204	226.592	105.384	0	84	84	9	1	-10921639	228.303	255	0	255	63240	78.211	16.081	0.973	2.879
ID4908	4908	11	9.156	226.774	105.829	0	85	85	9	1	-10921639	230.144	255	0	255	63750	75.770	16.088	0.950	2.959
ID4944	4944	11	9.214	226.926	105.835	0	86	86	9	1	-10921639	214.495	255	0	255	59415	93.379	15.904	0.997	2.294
ID4982	4982	11	9.186	226.573	106.534	0	87	87	9	1	-10921639	227.383	255	0	255	62985	79.388	16.007	0.960	2.805
ID5018	5018	11	9.146	226.193	106.449	0	88	88	9	1	-10921639	232.906	255	0	255	64515	71.864	16.066	0.938	3.137
ID5055	5055	11	9.198	226.140	106.536	0	89	89	9	1	-10921639	236.588	255	0	255	65535	66.119	16.139	0.949	3.484
ID5128	5128	11	9.216	226.117	106.391	0	90	90	9	1	-10921639	239.350	255	0	255	66300	61.314	16.202	0.949	3.802
ID5092	5092	11	9.187	225.819	106.451	0	91	91	9	1	-10921639	237.509	255	0	255	65790	64.570	16.168	0.942	3.568
ID5164	5164	11	9.195	225.908	106.035	0	92	92	9	1	-10921639	241.191	255	0	255	66810	57.815	16.273	0.940	4.043
ID5202	5202	11	9.167	225.867	105.532	0	93	93	9	1	-10921639	232.906	255	0	255	64515	71.864	16.111	0.940	3.141
ID5239	5239	11	9.160	225.619	105.641	0	94	94	9	1	-10921639	236.588	255	0	255	65535	66.119	16.164	0.936	3.461
ID5275	5275	11	9.162	225.518	105.080	0	95	95	9	1	-10921639	239.350	255	0	255	66300	61.314	16.234	0.932	3.767
ID5311	5311	11	9.215	225.151	105.541	0	96	96	9	1	-10921639	238.430	255	0	255	66045	62.970	16.316	0.959	3.707
ID5345	5345	11	9.210	225.008	104.863	0	97	97	9	1	-10921639	243.953	255	0	255	67575	52.007	16.408	0.948	4.565
ID5414	5414	11	9.177	224.830	105.479	0	98	98	9	1	-10921639	238.430	255	0	255	66045	62.970	16.274	0.949	3.688
ID5380	5380	11	9.167	225.170	106.315	0	99	99	9	1	-10921639	228.303	255	0	255	63240	78.211	15.994	0.955	2.851
ID5449	5449	11	9.177	224.187	106.746	0	100	100	9	1	-10921639	231.065	255	0	255	64005	74.502	16.053	0.955	3.030
ID76	76	12	9.107	317.525	114.099	0	0	0	9	1	-10921639	207.130	255	0	255	57375	99.756	15.720	0.976	2.051
ID201	201	12	9.181	317.378	114.207	0	1	1	9	1	-10921639	215.415	255	0	255	59670	92.510	15.886	0.986	2.312
ID136	136	12	9.081	317.485	114.221	0	2	2	9	1	-10921639	197.924	255	0	255	54825	106.478	15.597	0.997	1.856
ID392	392	12	9.163	317.691	114.202	0	3	3	9	1	-10921639	209.892	255	0	255	58140	97.479	15.813	0.991	2.144
ID473	473	12	9.103	317.707	114.246	0	4	4	9	1	-10921639	198.845	255	0	255	55080	105.861	15.629	0.997	1.875
ID480	480	12	9.135	317.577	114.410	0	5	5	9	1	-10921639	206.209	255	0	255	57120	100.486	15.733	0.994	2.046
ID329	329	12	9.141	317.521	114.515	0	6	6	9	1	-10921639	212.653	255	0	255	58905	95.067	15.805	0.988	2.224
ID264	264	12	9.179	317.510	114.950	0	7	7	9	1	-10921639	213.574	255	0	255	59160	94.231	15.886	0.994	2.260
ID591	591	12	8.657	317.588	114.972	0	8	8	9	1	-10921639	160.181	255	0	255	44370	123.464	14.272	1.000	1.297
ID656	656	12	9.167	317.649	115.114	0	9	9	9	1	-10921639	207.130	255	0	255	57375	99.756	15.790	0.994	2.070
ID719	719	12	9.200	317.654	114.967	0	10	10	9	1	-10921639	210.812	255	0	255	58395	96.691	15.862	1.000	2.180
ID851	851	12	9.209	317.934	115.232	0	11	11	9	1	-10921639	217.256	255	0	255	60180	90.718	15.936	0.994	2.388
ID785	785	12	9.185	317.807	114.987	0	12	12	9	1	-10921639	208.051	255	0	255	57630	99.011	15.821	1.000	2.101
ID980	980	12	9.155	317.936	115.011	0	13	13	9	1	-10921639	201.606	255	0	255	55845	103.940	15.757	1.000	1.940
ID1174	1174	12	9.166	317.895	114.825	0	14	14	9	1	-10921639	203.448	255	0	255	56355	102.597	15.782	1.000	1.983
ID1240	1240	12	9.158	317.807	114.837	0	15	15	9	1	-10921639	205.289	255	0	255	56865	101.203	15.779	1.000	2.028
ID1045	1045	12	9.214	318.217	114.739	0	16	16	9	1	-10921639	218.177	255	0	255	60435	89.795	15.953	0.994	2.423
ID917	917	12	9.120	317.991	114.589	0	17	17	9	1	-10921639	201.606	255	0	255	55845	103.940	15.687	1.000	1.940
ID1110	1110	12	9.155	318.005	114.581	0	18	18	9	1	-10921639	205.289	255	0	255	56865	101.203	15.771	1.000	2.028
ID1304	1304	12	9.211	317.983	114.716	0	19	19	9	1	-10921639	218.177	255	0	255	60435	89.795	15.953	0.994	2.423
ID1435	1435	12	9.162	318.199	114.348	0	20	20	9	1	-10921639	208.971	255	0	255	57885	98.253	15.808	0.994	2.121
ID1368	1368	12	9.159	318.330	114.280	0	21	21	9	1	-10921639	211.733	255	0	255	58650	95.887	15.806	0.985	2.192
ID1628	1628	12	9.168	318.467	114.596	0	22	22	9	1	-10921639	218.177	255	0	255	60435	89.795	15.926	0.986	2.412
ID1758	1758	12	9.166	318.245	114.252	0	23	23	9	1	-10921639	208.051	255	0	255	57630	99.011	15.802	0.997	2.098
ID1498	1498	12	9.188	318.141	114.169	0	24	24	9	1	-10921639	214.495	255	0	255	59415	93.379	15.888	0.994	2.290
ID1563	1563	12	9.152	318.462	114.323	0	25	25	9	1	-10921639	209.892	255	0	255	58140	97.479	15.790	0.994	2.147
ID1694	1694	12	9.206	318.686	114.262	0	26	26	9	1	-10921639	217.256	255	0	255	60180	90.718	15.935	0.989	2.381
ID1824	1824	12	9.181	318.559	114.246	0	27	27	9	1	-10921639	217.256	255	0	255	60180	90.718	15.903	0.983	2.374
ID1889	1889	12	9.189	318.470	114.117	0	28	28	9	1	-10921639	222.780	255	0	255	61710	84.876	16.022	0.986	2.606
ID1955	1955	12	9.188	318.369	113.958	0	29	29	9	1	-10921639	214.495	255	0	255	59415	93.379	15.905	0.997	2.294
ID2275	2275	12	9.174	318.523	113.993	0	30	30	9	1	-10921639	210.812	255	0	255	58395	96.691	15.841	0.997	2.177
ID2211	2211	12	9.199	318.519	113.981	0	31	31	9	1	-10921639	216.336	255	0	255	59925	91.623	15.919	0.994	2.354
ID2020	2020	12	9.181	318.612	113.985	0	32	32	9	1	-10921639	210.812	255	0	255	58395	96.691	15.852	1.000	2.180
ID2148	2148	12	9.182	318.653	114.250	0	33	33	9	1	-10921639	212.653	255	0	255	58905	95.067	15.855	0.991	2.227
ID2085	2085	12	9.222	318.929	113.881	0	34	34	9	1	-10921639	218.177	255	0	255	60435	89.795	15.949	0.994	2.423
ID2340	2340	12	9.205	318.612	114.105	0	35	35	9	1	-10921639	218.177	255	0	255	60435	89.795	15.958	0.994	2.423
ID2464	2464	12	9.197	318.890	113.710	0	36	36	9	1	-10921639	210.812	255	0	255	58395	96.691	15.862	1.000	2.180
ID2401	2401	12	9.188	318.644	113.804	0	37	37	9	1	-10921639	216.336	255	0	255	59925	91.623	15.904	0.991	2.351
ID2526	2526	12	9.210	318.863	113.572	0	38	38	9	1	-10921639	218.177	255	0	255	60435	89.795	15.933	0.989	2.416
ID2590	2590	12	9.210	318.837	113.691	0	39	39	9	1	-10921639	220.939	255	0	255	61200	86.906	15.991	0.989	2.528
ID2653	2653	12	9.197	318.788	113.255	0	40	40	9	1	-10921639	221.859	255	0	255	61455	85.902	15.970	0.981	2.557
ID2716	2716	12	9.189	319.222	113.260	0	41	41	9	1	-10921639	216.336	255	0	255	59925	91.623	15.903	0.989	2.348
ID2778	2778	12	9.222	319.154	113.314	0	42	42	9	1	-10921639	222.780	255	0	255	61710	84.876	16.003	0.989	2.610
ID2838	2838	12	9.206	318.990	113.608	0	43	43	9	1	-10921639	222.780	255	0	255	61710	84.876	15.982	0.975	2.592
ID3016	3016	12	9.218	319.074	113.344	0	44	44	9	1	-10921639	218.177	255	0	255	60435	89.795	15.949	0.994	2.423
ID2957	2957	12	9.196	319.259	113.379	0	45	45	9	1	-10921639	218.177	255	0	255	60435	89.795	15.935	0.989	2.416
ID2897	2897	12	9.218	318.969	112.984	0	46	46	9	1	-10921639	222.780	255	0	255	61710	84.876	16.034	0.989	2.610
ID3190	3190	12	9.212	319.222	113.005	0	47	47	9	1	-10921639	224.621	255	0	255	62220	82.756	16.033	0.984	2.692
ID3076	3076	12	9.173	319.380	113.219	0	48	48	9	1	-10921639	216.336	255	0	255	59925	91.623	15.884	0.983	2.341
ID3134	3134	12	9.164	319.428	113.188	0	49	49	9	1	-10921639	228.303	255	0	255	63240	78.211	16.047	0.960	2.859
ID3248	3248	12	9.227	319.178	113.026	0	50	50	9	1	-10921639	225.542	255	0	255	62475	81.659	16.043	0.981	2.735
ID3306	3306	12	9.210	318.884	113.201	0	51	51	9	1	-10921639	220.018	255	0	255	60945	87.889	15.948	0.983	2.482
ID3586	3586	12	9.175	319.404	113.543	0	52	52	9	1	-10921639	218.177	255	0	255	60435	89.795	15.903	0.986	2.412
ID3366	3366	12	9.195	319.286	113.415	0	53	53	9	1	-10921639	226.462	255	0	255	62730	80.537	16.055	0.968	2.766
ID3422	3422	12	9.150	319.515	113.343	0	54	54	9	1	-10921639	215.415	255	0	255	59670	92.510	15.881	0.989	2.315
ID3475	3475	12	9.199	319.373	113.726	0	55	55	9	1	-10921639	222.780	255	0	255	61710	84.876	16.035	0.986	2.606
ID3529	3529	12	9.206	319.724	112.858	0	56	56	9	1	-10921639	221.859	255	0	255	61455	85.902	15.990	0.983	2.561
ID3643	3643	12	9.188	319.344	112.482	0	57	57	9	1	-10921639	219.097	255	0	255	60690	88.852	15.941	0.986	2.448
ID3698	3698	12	9.215	319.866	112.827	0	58	58	9	1	-10921639	221.859	255	0	255	61455	85.902	15.965	0.981	2.557
ID3802	3802	12	9.214	319.439	112.121	0	59	59	9	1	-10921639	226.462	255	0	255	62730	80.537	16.056	0.976	2.777
ID3752	3752	12	9.184	319.740	112.424	0	60	60	9	1	-10921639	217.256	255	0	255	60180	90.718	15.925	0.991	2.385
ID3853	3853	12	9.200	319.560	112.246	0	61	61	9	1	-10921639	226.462	255	0	255	62730	80.537	15.988	0.968	2.766
ID4096	4096	12	9.218	319.798	112.284	0	62	62	9	1	-10921639	219.097	255	0	255	60690	88.852	15.972	0.992	2.455
ID3902	3902	12	9.215	319.640	111.928	0	63	63	9	1	-10921639	220.939	255	0	255	61200	86.906	15.983	0.986	2.524
ID3998	3998	12	9.248	319.926	111.990	0	64	64	9	1	-10921639	224.621	255	0	255	62220	82.756	16.092	0.994	2.707
ID3949	3949	12	9.175	319.594	111.428	0	65	65	9	1	-10921639	227.383	255	0	255	62985	79.388	16.018	0.965	2.813
ID4046	4046	12	9.214	319.760	111.753	0	66	66	9	1	-10921639	227.383	255	0	255	62985	79.388	16.101	0.976	2.829
ID4145	4145	12	9.239	319.881	111.796	0	67	67	9	1	-10921639	228.303	255	0	255	63240	78.211	16.090	0.984	2.895
ID4193	4193	12	9.227	319.701	111.184	0	68	68	9	1	-10921639	232.906	255	0	255	64515	71.864	16.142	0.968	3.189
ID4240	4240	12	9.223	319.929	111.293	0	69	69	9	1	-10921639	230.144	255	0	255	63750	75.770	16.143	0.973	2.996
ID4284	4284	12	9.244	319.977	111.054	0	70	70	9	1	-10921639	235.668	255	0	255	65280	67.620	16.277	0.977	3.444
ID4413	4413	12	9.207	319.885	110.744	0	71	71	9	1	-10921639	230.144	255	0	255	63750	75.770	16.087	0.960	2.976
ID4458	4458	12	9.218	319.476	111.009	0	72	72	9	1	-10921639	228.303	255	0	255	63240	78.211	16.089	0.970	2.875
ID4328	4328	12	9.211	319.759	110.833	0	73	73	9	1	-10921639	232.906	255	0	255	64515	71.864	16.171	0.961	3.176
ID4502	4502	12	9.233	319.778	110.731	0	74	74	9	1	-10921639	237.509	255	0	255	65790	64.570	16.317	0.969	3.621
ID4371	4371	12	9.215	319.882	110.206	0	75	75	9	1	-10921639	231.986	255	0	255	64260	73.201	16.080	0.966	3.114
ID4547	4547	12	9.199	320.038	110.171	0	76	76	9	1	-10921639	233.827	255	0	255	64770	70.490	16.140	0.956	3.242
ID4589	4589	12	9.220	319.756	110.385	0	77	77	9	1	-10921639	235.668	255	0	255	65280	67.620	16.238	0.961	3.416
ID4631	4631	12	9.207	319.770	110.270	0	78	78	9	1	-10921639	235.668	255	0	255	65280	67.620	16.203	0.959	3.412
ID4714	4714	12	9.218	319.940	110.146	0	79	79	9	1	-10921639	238.430	255	0	255	66045	62.970	16.275	0.957	3.702
ID4673	4673	12	9.223	319.734	110.898	0	80	80	9	1	-10921639	238.430	255	0	255	66045	62.970	16.316	0.957	3.702
ID4755	4755	12	9.178	320.142	110.209	0	81	81	9	1	-10921639	242.112	255	0	255	67065	55.961	16.359	0.935	4.182
ID4795	4795	12	9.189	319.682	110.165	0	82	82	9	1	-10921639	244.874	255	0	255	67830	49.886	16.407	0.931	4.734
ID4835	4835	12	9.212	320.001	110.013	0	83	83	9	1	-10921639	230.144	255	0	255	63750	75.770	16.114	0.965	2.984
ID4872	4872	12	9.227	319.702	109.818	0	84	84	9	1	-10921639	235.668	255	0	255	65280	67.620	16.276	0.966	3.425
ID4909	4909	12	9.218	319.870	109.928	0	85	85	9	1	-10921639	243.953	255	0	255	67575	52.007	16.359	0.945	4.559
ID4945	4945	12	9.198	319.540	110.545	0	86	86	9	1	-10921639	237.509	255	0	255	65790	64.570	16.274	0.951	3.587
ID4983	4983	12	9.201	319.571	110.641	0	87	87	9	1	-10921639	237.509	255	0	255	65790	64.570	16.274	0.951	3.587
ID5019	5019	12	9.213	319.622	110.750	0	88	88	9	1	-10921639	244.874	255	0	255	67830	49.886	16.408	0.943	4.765
ID5056	5056	12	9.173	319.621	110.849	0	89	89	9	1	-10921639	240.271	255	0	255	66555	59.597	16.314	0.937	3.901
ID5129	5129	12	9.200	319.792	110.499	0	90	90	9	1	-10921639	243.953	255	0	255	67575	52.007	16.359	0.941	4.547
ID5093	5093	12	9.178	320.048	110.850	0	91	91	9	1	-10921639	243.032	255	0	255	67320	54.028	16.313	0.928	4.331
ID5165	5165	12	9.217	319.993	110.348	0	92	92	9	1	-10921639	241.191	255	0	255	66810	57.815	16.409	0.952	4.070
ID5203	5203	12	9.140	320.128	110.008	0	93	93	9	1	-10921639	250.397	255	0	255	69360	34.011	16.461	0.908	7.006
ID5240	5240	12	9.208	320.062	109.180	0	94	94	9	1	-10921639	249.477	255	0	255	69105	37.188	16.408	0.935	6.483
ID5276	5276	12	9.202	320.101	109.273	0	95	95	9	1	-10921639	246.715	255	0	255	68340	45.293	16.358	0.934	5.262
ID5312	5312	12	9.166	320.090	109.081	0	96	96	9	1	-10921639	248.556	255	0	255	68850	40.094	16.407	0.916	5.928
ID5346	5346	12	9.179	319.841	109.223	0	97	97	9	1	-10921639	249.477	255	0	255	69105	37.188	16.461	0.923	6.441
ID5415	5415	12	9.124	319.977	109.452	0	98	98	9	1	-10921639	246.715	255	0	255	68340	45.293	16.406	0.906	5.179
ID5381	5381	12	9.169	319.606	109.614	0	99	99	9	1	-10921639	243.032	255	0	255	67320	54.028	16.407	0.931	4.337
ID5450	5450	12	9.112	319.770	109.901	0	100	100	9	1	-10921639	253.159	255	0	255	70125	21.629	16.522	0.895	11.058
ID5481	5481	12	9.054	319.662	110.220	0	101	101	9	1	-10921639	253.159	255	0	255	70125	21.629	16.522	0.876	10.928
ID5512	5512	12	9.090	319.673	110.282	0	102	102	9	1	-10921639	248.556	255	0	255	68850	40.094	16.460	0.893	5.850
ID5568	5568	12	9.044	319.871	110.483	0	103	103	9	1	-10921639	252.238	255	0	255	69870	26.441	16.522	0.875	8.904
ID5540	5540	12	8.995	319.732	110.356	0	104	104	9	1	-10921639	254.079	255	0	255	70380	15.321	19.300	0.859	15.325
ID5594	5594	12	9.010	319.828	110.999	0	105	105	9	1	-10921639	255.000	255	255	255	70635	0.000	19.351	0.859	Infinity
ID5645	5645	12	8.847	319.945	110.576	0	106	106	9	1	-10921639	255.000	255	255	255	70635	0.000	19.731	0.816	Infinity
ID5619	5619	12	8.793	319.575	110.785	0	107	107	9	1	-10921639	255.000	255	255	255	70635	0.000	19.744	0.808	Infinity
ID5671	5671	12	8.886	319.843	110.104	0	108	108	9	1	-10921639	255.000	255	255	255	70635	0.000	19.711	0.824	Infinity
ID5693	5693	12	8.980	319.912	110.585	0	109	109	9	1	-10921639	255.000	255	255	255	70635	0.000	19.303	0.855	Infinity
ID77	77	13	8.732	30.029	128.152	0	0	0	9	1	-10921639	163.863	255	0	255	45390	122.426	14.319	1.000	1.338
ID203	203	13	8.864	29.643	127.988	0	1	1	9	1	-10921639	175.830	255	0	255	48705	118.198	14.669	1.000	1.488
ID138	138	13	8.852	29.826	128.350	0	2	2	9	1	-10921639	173.069	255	0	255	47940	119.294	14.566	1.000	1.451
ID394	394	13	8.709	30.141	128.172	0	3	3	9	1	-10921639	164.783	255	0	255	45645	122.148	14.396	1.000	1.349
ID477	477	13	8.714	29.660	128.143	0	4	4	9	1	-10921639	163.863	255	0	255	45390	122.426	14.365	1.000	1.338
ID484	484	13	8.799	29.753	128.121	0	5	5	9	1	-10921639	168.466	255	0	255	46665	120.958	14.464	1.000	1.393
ID331	331	13	8.882	29.971	128.644	0	6	6	9	1	-10921639	174.910	255	0	255	48450	118.572	14.652	1.000	1.475
ID266	266	13	8.776	29.579	128.787	0	7	7	9	1	-10921639	168.466	255	0	255	46665	120.958	14.371	1.000	1.393
ID593	593	13	7.936	29.897	129.082	0	8	8	9	1	-10921639	127.040	0	0	255	35190	127.730	9.684	1.000	0.995
ID658	658	13	8.837	29.943	129.368	0	9	9	9	1	-10921639	173.069	255	0	255	47940	119.294	14.870	1.000	1.451
ID721	721	13	8.923	30.218	129.089	0	10	10	9	1	-10921639	176.751	255	0	255	48960	117.816	14.814	1.000	1.500
ID853	853	13	8.796	29.730	129.309	0	11	11	9	1	-10921639	171.227	255	0	255	47430	119.984	14.606	1.000	1.427
ID787	787	13	8.760	30.292	129.363	0	12	12	9	1	-10921639	166.625	255	0	255	46155	121.568	14.373	1.000	1.371
ID982	982	13	8.886	29.891	129.198	0	13	13	9	1	-10921639	175.830	255	0	255	48705	118.198	14.651	1.000	1.488
ID1176	1176	13	8.707	30.356	129.149	0	14	14	9	1	-10921639	162.942	255	0	255	45135	122.697	14.335	1.000	1.328
ID1242	1242	13	8.683	30.444	129.285	0	15	15	9	1	-10921639	163.863	255	0	255	45390	122.426	14.361	1.000	1.338
ID1047	1047	13	8.777	30.554	129.209	0	16	16	9	1	-10921639	170.307	255	0	255	47175	120.317	14.509	1.000	1.415
ID919	919	13	8.835	30.561	129.592	0	17	17	9	1	-10921639	174.910	255	0	255	48450	118.572	14.531	1.000	1.475
ID1112	1112	13	8.947	30.269	128.964	0	18	18	9	1	-10921639	179.513	255	0	255	49725	116.619	14.947	1.000	1.539
ID1306	1306	13	8.827	30.535	129.318	0	19	19	9	1	-10921639	175.830	255	0	255	48705	118.198	14.530	1.000	1.488
ID1437	1437	13	8.922	30.526	129.649	0	20	20	9	1	-10921639	181.354	255	0	255	50235	115.777	14.872	1.000	1.566
ID1370	1370	13	8.702	30.766	129.429	0	21	21	9	1	-10921639	164.783	255	0	255	45645	122.148	14.396	1.000	1.349
ID1630	1630	13	8.855	30.626	129.148	0	22	22	9	1	-10921639	174.910	255	0	255	48450	118.572	14.754	1.000	1.475
ID1760	1760	13	8.903	30.881	129.512	0	23	23	9	1	-10921639	178.592	255	0	255	49470	117.027	14.751	1.000	1.526
ID1500	1500	13	8.778	30.570	129.179	0	24	24	9	1	-10921639	168.466	255	0	255	46665	120.958	14.429	1.000	1.393
ID1565	1565	13	8.823	30.731	128.934	0	25	25	9	1	-10921639	173.069	255	0	255	47940	119.294	14.870	1.000	1.451
ID1696	1696	13	8.788	30.927	128.945	0	26	26	9	1	-10921639	168.466	255	0	255	46665	120.958	14.466	1.000	1.393
ID1826	1826	13	8.881	31.033	129.173	0	27	27	9	1	-10921639	174.910	255	0	255	48450	118.572	14.702	1.000	1.475
ID1891	1891	13	8.870	30.940	129.036	0	28	28	9	1	-10921639	174.910	255	0	255	48450	118.572	14.606	1.000	1.475
ID1957	1957	13	8.806	30.892	129.031	0	29	29	9	1	-10921639	169.386	255	0	255	46920	120.641	14.428	1.000	1.404
ID2277	2277	13	8.782	31.053	129.046	0	30	30	9	1	-10921639	167.545	255	0	255	46410	121.267	14.430	1.000	1.382
ID2213	2213	13	8.822	31.309	129.091	0	31	31	9	1	-10921639	170.307	255	0	255	47175	120.317	14.538	1.000	1.415
ID2022	2022	13	8.855	31.465	129.000	0	32	32	9	1	-10921639	173.989	255	0	255	48195	118.937	14.728	1.000	1.463
ID2150	2150	13	8.648	31.035	128.638	0	33	33	9	1	-10921639	162.022	255	0	255	44880	122.960	14.254	1.000	1.318
ID2087	2087	13	8.794	31.781	128.818	0	34	34	9	1	-10921639	172.148	255	0	255	47685	119.643	14.496	1.000	1.439
ID2342	2342	13	8.758	31.451	128.857	0	35	35	9	1	-10921639	169.386	255	0	255	46920	120.641	14.511	1.000	1.404
ID2466	2466	13	8.774	31.554	128.833	0	36	36	9	1	-10921639	168.466	255	0	255	46665	120.958	14.559	1.000	1.393
ID2403	2403	13	8.680	31.858	129.233	0	37	37	9	1	-10921639	163.863	255	0	255	45390	122.426	14.361	1.000	1.338
ID2528	2528	13	8.749	31.757	129.028	0	38	38	9	1	-10921639	166.625	255	0	255	46155	121.568	14.432	1.000	1.371
ID2592	2592	13	8.656	31.611	128.741	0	39	39	9	1	-10921639	162.022	255	0	255	44880	122.960	14.358	1.000	1.318
ID2655	2655	13	8.525	31.753	128.525	0	40	40	9	1	-10921639	154.657	255	0	255	42840	124.800	14.132	1.000	1.239
ID2780	2780	13	8.782	31.981	129.177	0	42	42	9	1	-10921639	169.386	255	0	255	46920	120.641	14.558	1.000	1.404
ID2840	2840	13	8.556	31.936	128.882	0	43	43	9	1	-10921639	156.498	255	0	255	43350	124.383	14.163	1.000	1.258
ID3017	3017	13	8.595	31.876	128.260	0	44	44	9	1	-10921639	158.339	255	0	255	43860	123.938	14.209	1.000	1.278
ID2959	2959	13	8.459	31.976	128.882	0	45	45	9	1	-10921639	152.816	255	0	255	42330	125.188	14.080	1.000	1.221
ID2898	2898	13	8.428	32.126	128.476	0	46	46	9	1	-10921639	149.134	255	0	255	41310	125.879	14.019	1.000	1.185
ID3191	3191	13	8.557	32.315	128.528	0	47	47	9	1	-10921639	157.419	255	0	255	43605	124.164	14.206	1.000	1.268
ID3078	3078	13	8.436	32.120	128.499	0	48	48	9	1	-10921639	150.975	255	0	255	41820	125.547	14.038	1.000	1.203
ID78	78	14	8.176	270.986	130.811	0	0	0	9	1	-10921639	199.765	255	0	255	55335	105.233	15.422	0.791	1.677
ID80	80	14	7.997	257.578	146.470	0	0	0	9	1	-10921639	187.798	255	0	255	52020	112.544	15.256	0.756	1.437
ID204	204	14	8.176	270.732	130.708	0	1	1	9	1	-10921639	198.845	255	0	255	55080	105.861	15.351	0.788	1.655
ID206	206	14	8.000	257.924	146.534	0	1	1	9	1	-10921639	185.036	255	0	255	51255	113.986	14.977	0.779	1.421
ID139	139	14	8.136	270.398	131.196	0	2	2	9	1	-10921639	199.765	255	0	255	55335	105.233	15.505	0.771	1.653
ID141	141	14	7.956	257.643	146.864	0	2	2	9	1	-10921639	185.957	255	0	255	51510	113.515	14.797	0.751	1.405
ID395	395	14	8.064	270.464	130.949	0	3	3	9	1	-10921639	196.083	255	0	255	54315	107.678	15.450	0.760	1.573
ID397	397	14	8.023	257.994	146.853	0	3	3	9	1	-10921639	189.639	255	0	255	52530	111.534	15.036	0.758	1.466
ID479	479	14	8.118	270.625	131.269	0	4	4	9	1	-10921639	195.162	255	0	255	54060	108.261	15.038	0.781	1.582
ID483	483	14	7.912	257.818	146.512	0	4	4	9	1	-10921639	183.195	255	0	255	50745	114.900	14.593	0.756	1.372
ID486	486	14	7.961	270.088	131.485	0	5	5	9	1	-10921639	194.242	255	0	255	53805	108.833	15.514	0.753	1.533
ID490	490	14	7.992	258.038	146.812	0	5	5	9	1	-10921639	192.401	255	0	255	53295	109.944	15.236	0.746	1.495
ID332	332	14	8.037	270.078	131.327	0	6	6	9	1	-10921639	195.162	255	0	255	54060	108.261	15.242	0.761	1.559
ID334	334	14	8.033	257.732	147.257	0	6	6	9	1	-10921639	196.083	255	0	255	54315	107.678	15.487	0.750	1.561
ID267	267	14	7.996	270.106	132.218	0	7	7	9	1	-10921639	197.004	255	0	255	54570	107.084	15.393	0.746	1.573
ID269	269	14	7.971	258.041	147.653	0	7	7	9	1	-10921639	192.401	255	0	255	53295	109.944	15.019	0.741	1.490
ID594	594	14	7.643	269.547	132.295	0	8	8	9	1	-10921639	156.498	255	0	255	43350	124.383	13.902	0.765	1.091
ID596	596	14	7.439	257.993	147.441	0	8	8	9	1	-10921639	148.213	255	0	255	41055	126.034	13.879	0.703	0.971
ID659	659	14	7.973	270.057	132.511	0	9	9	9	1	-10921639	202.527	255	0	255	56100	103.275	15.665	0.731	1.657
ID661	661	14	7.859	258.145	147.510	0	9	9	9	1	-10921639	189.639	255	0	255	52530	111.534	14.711	0.726	1.430
ID722	722	14	7.880	270.005	132.741	0	10	10	9	1	-10921639	197.924	255	0	255	54825	106.478	15.381	0.717	1.552
ID724	724	14	7.842	258.348	147.382	0	10	10	9	1	-10921639	193.321	255	0	255	53550	109.394	14.993	0.718	1.477
ID854	854	14	7.941	269.736	132.352	0	11	11	9	1	-10921639	194.242	255	0	255	53805	108.833	15.005	0.736	1.513
ID856	856	14	7.809	258.538	147.563	0	11	11	9	1	-10921639	188.718	255	0	255	52275	112.044	14.769	0.717	1.407
ID788	788	14	7.921	269.820	132.525	0	12	12	9	1	-10921639	197.924	255	0	255	54825	106.478	15.490	0.728	1.567
ID790	790	14	7.892	258.198	147.571	0	12	12	9	1	-10921639	191.480	255	0	255	53040	110.485	14.894	0.735	1.469
ID983	983	14	7.862	269.957	132.874	0	13	13	9	1	-10921639	194.242	255	0	255	53805	108.833	15.374	0.715	1.488
ID985	985	14	7.746	258.624	147.226	0	13	13	9	1	-10921639	188.718	255	0	255	52275	112.044	14.822	0.693	1.379
ID1177	1177	14	7.662	269.530	132.624	0	14	14	9	1	-10921639	182.274	255	0	255	50490	115.343	14.908	0.694	1.294
ID1179	1179	14	7.861	258.586	147.428	0	14	14	9	1	-10921639	195.162	255	0	255	54060	108.261	15.423	0.709	1.495
ID1243	1243	14	7.586	269.628	132.445	0	15	15	9	1	-10921639	173.069	255	0	255	47940	119.294	14.267	0.695	1.190
ID1245	1245	14	7.920	258.829	147.101	0	15	15	9	1	-10921639	193.321	255	0	255	53550	109.394	15.422	0.720	1.480
ID1048	1048	14	7.511	269.585	133.119	0	16	16	9	1	-10921639	176.751	255	0	255	48960	117.816	14.318	0.668	1.202
ID1050	1050	14	7.937	258.825	147.066	0	16	16	9	1	-10921639	204.368	255	0	255	56610	101.907	15.652	0.720	1.679
ID920	920	14	7.475	269.496	132.776	0	17	17	9	1	-10921639	176.751	255	0	255	48960	117.816	14.352	0.649	1.181
ID922	922	14	7.864	259.209	146.708	0	17	17	9	1	-10921639	192.401	255	0	255	53295	109.944	15.095	0.717	1.461
ID1113	1113	14	7.574	269.624	133.070	0	18	18	9	1	-10921639	176.751	255	0	255	48960	117.816	14.393	0.678	1.213
ID1115	1115	14	7.807	258.933	146.786	0	18	18	9	1	-10921639	187.798	255	0	255	52020	112.544	14.836	0.709	1.384
ID1307	1307	14	7.479	269.490	133.186	0	19	19	9	1	-10921639	181.354	255	0	255	50235	115.777	14.487	0.647	1.231
ID1309	1309	14	7.809	259.206	146.325	0	19	19	9	1	-10921639	198.845	255	0	255	55080	105.861	15.516	0.697	1.543
ID1438	1438	14	7.580	269.502	132.588	0	20	20	9	1	-10921639	181.354	255	0	255	50235	115.777	14.422	0.678	1.266
ID1440	1440	14	7.859	259.182	146.809	0	20	20	9	1	-10921639	191.480	255	0	255	53040	110.485	15.207	0.711	1.440
ID1371	1371	14	7.581	269.235	133.269	0	21	21	9	1	-10921639	187.798	255	0	255	52020	112.544	14.901	0.664	1.332
ID1373	1373	14	7.726	259.232	146.394	0	21	21	9	1	-10921639	193.321	255	0	255	53550	109.394	15.358	0.679	1.429
ID1631	1631	14	7.474	268.947	133.530	0	22	22	9	1	-10921639	187.798	255	0	255	52020	112.544	14.680	0.639	1.301
ID1633	1633	14	7.739	259.851	145.843	0	22	22	9	1	-10921639	197.004	255	0	255	54570	107.084	15.493	0.675	1.483
ID1761	1761	14	7.407	268.660	134.065	0	23	23	9	1	-10921639	179.513	255	0	255	49725	116.619	14.365	0.628	1.187
ID1763	1763	14	7.723	259.893	145.786	0	23	23	9	1	-10921639	195.162	255	0	255	54060	108.261	15.355	0.672	1.449
ID1501	1501	14	7.312	268.452	134.324	0	24	24	9	1	-10921639	182.274	255	0	255	50490	115.343	14.558	0.614	1.203
ID1503	1503	14	7.755	259.677	145.950	0	24	24	9	1	-10921639	204.368	255	0	255	56610	101.907	15.491	0.680	1.624
ID1566	1566	14	7.356	268.279	134.090	0	25	25	9	1	-10921639	184.116	255	0	255	51000	114.447	14.543	0.622	1.234
ID1568	1568	14	7.728	260.087	145.295	0	25	25	9	1	-10921639	200.686	255	0	255	55590	104.592	15.358	0.673	1.544
ID1697	1697	14	7.269	268.035	134.323	0	26	26	9	1	-10921639	178.592	255	0	255	49470	117.027	14.380	0.606	1.151
ID1699	1699	14	7.775	260.019	145.242	0	26	26	9	1	-10921639	203.448	255	0	255	56355	102.597	15.533	0.677	1.601
ID1827	1827	14	7.381	267.950	134.756	0	27	27	9	1	-10921639	194.242	255	0	255	53805	108.833	14.978	0.621	1.368
ID1829	1829	14	7.725	260.463	145.007	0	27	27	9	1	-10921639	204.368	255	0	255	56610	101.907	15.573	0.668	1.606
ID1892	1892	14	7.388	268.184	134.122	0	28	28	9	1	-10921639	189.639	255	0	255	52530	111.534	14.918	0.622	1.304
ID1894	1894	14	7.753	260.133	145.515	0	28	28	9	1	-10921639	204.368	255	0	255	56610	101.907	15.527	0.680	1.624
ID1958	1958	14	7.323	267.333	135.182	0	29	29	9	1	-10921639	196.083	255	0	255	54315	107.678	15.094	0.618	1.391
ID1960	1960	14	7.804	260.876	144.571	0	29	29	9	1	-10921639	209.892	255	0	255	58140	97.479	15.700	0.679	1.742
ID2280	2280	14	7.811	260.855	144.594	0	30	30	9	1	-10921639	205.289	255	0	255	56865	101.203	15.497	0.679	1.641
ID2215	2215	14	7.878	261.306	143.844	0	31	31	9	1	-10921639	209.892	255	0	255	58140	97.479	15.525	0.690	1.758
ID2024	2024	14	7.855	261.259	144.305	0	32	32	9	1	-10921639	213.574	255	0	255	59160	94.231	15.577	0.682	1.837
ID2151	2151	14	7.962	261.495	143.784	0	33	33	9	1	-10921639	214.495	255	0	255	59415	93.379	15.667	0.710	1.907
ID2088	2088	14	7.996	262.109	143.165	0	34	34	9	1	-10921639	214.495	255	0	255	59415	93.379	15.404	0.723	1.927
ID2343	2343	14	8.154	262.460	142.318	0	35	35	9	1	-10921639	220.939	255	0	255	61200	86.906	15.557	0.742	2.167
ID2467	2467	14	8.177	262.378	142.414	0	36	36	9	1	-10921639	216.336	255	0	255	59925	91.623	15.541	0.751	2.025
ID2404	2404	14	8.353	262.324	142.736	0	37	37	9	1	-10921639	219.097	255	0	255	60690	88.852	15.774	0.789	2.175
ID2529	2529	14	8.635	262.348	142.564	0	38	38	9	1	-10921639	224.621	255	0	255	62220	82.756	15.892	0.840	2.478
ID2593	2593	14	8.638	262.760	141.767	0	39	39	9	1	-10921639	222.780	255	0	255	61710	84.876	15.810	0.834	2.387
ID2656	2656	14	8.975	262.520	142.177	0	40	40	9	1	-10921639	225.542	255	0	255	62475	81.659	15.906	0.898	2.613
ID2718	2718	14	8.922	262.491	142.020	0	41	41	9	1	-10921639	220.939	255	0	255	61200	86.906	15.861	0.904	2.413
ID2781	2781	14	9.137	262.653	141.963	0	42	42	9	1	-10921639	230.144	255	0	255	63750	75.770	16.027	0.940	2.943
ID2841	2841	14	9.167	262.655	142.198	0	43	43	9	1	-10921639	228.303	255	0	255	63240	78.211	15.985	0.952	2.847
ID3019	3019	14	9.162	262.721	142.126	0	44	44	9	1	-10921639	231.986	255	0	255	64260	73.201	16.128	0.948	3.084
ID2960	2960	14	9.196	262.454	141.941	0	45	45	9	1	-10921639	231.065	255	0	255	64005	74.502	16.054	0.960	3.039
ID2900	2900	14	9.219	262.737	141.926	0	46	46	9	1	-10921639	230.144	255	0	255	63750	75.770	16.143	0.973	2.996
ID3192	3192	14	9.222	262.827	142.128	0	47	47	9	1	-10921639	239.350	255	0	255	66300	61.314	16.237	0.957	3.817
ID3079	3079	14	9.235	262.865	142.175	0	48	48	9	1	-10921639	239.350	255	0	255	66300	61.314	16.203	0.962	3.828
ID3135	3135	14	9.199	262.468	142.134	0	49	49	9	1	-10921639	239.350	255	0	255	66300	61.314	16.333	0.952	3.807
ID3249	3249	14	9.233	262.994	142.123	0	50	50	9	1	-10921639	223.700	255	0	255	61965	83.828	16.084	0.994	2.661
ID3308	3308	14	9.223	262.870	142.220	0	51	51	9	1	-10921639	226.462	255	0	255	62730	80.537	16.139	0.986	2.793
ID3588	3588	14	9.242	262.870	142.954	0	52	52	9	1	-10921639	226.462	255	0	255	62730	80.537	16.117	0.989	2.796
ID3367	3367	14	9.221	262.662	142.352	0	53	53	9	1	-10921639	232.906	255	0	255	64515	71.864	16.143	0.974	3.198
ID3423	3423	14	9.211	263.138	142.613	0	54	54	9	1	-10921639	234.747	255	0	255	65025	69.076	16.171	0.958	3.326
ID3476	3476	14	9.220	263.157	143.121	0	55	55	9	1	-10921639	232.906	255	0	255	64515	71.864	16.204	0.968	3.189
ID3530	3530	14	9.191	262.695	142.379	0	56	56	9	1	-10921639	222.780	255	0	255	61710	84.876	15.976	0.978	2.595
ID3645	3645	14	9.221	262.947	142.168	0	57	57	9	1	-10921639	226.462	255	0	255	62730	80.537	16.021	0.973	2.773
ID3699	3699	14	9.239	262.892	141.973	0	58	58	9	1	-10921639	230.144	255	0	255	63750	75.770	16.144	0.981	3.009
ID3803	3803	14	9.221	262.647	142.046	0	59	59	9	1	-10921639	234.747	255	0	255	65025	69.076	16.203	0.964	3.335
ID3753	3753	14	9.208	262.970	142.197	0	60	60	9	1	-10921639	233.827	255	0	255	64770	70.490	16.114	0.966	3.260
ID3854	3854	14	9.235	262.903	142.034	0	61	61	9	1	-10921639	239.350	255	0	255	66300	61.314	16.361	0.964	3.833
ID4097	4097	14	9.226	262.896	142.009	0	62	62	9	1	-10921639	240.271	255	0	255	66555	59.597	16.360	0.962	3.953
ID3903	3903	14	9.219	262.807	142.104	0	63	63	9	1	-10921639	241.191	255	0	255	66810	57.815	16.360	0.952	4.070
ID3999	3999	14	9.188	263.117	141.605	0	64	64	9	1	-10921639	235.668	255	0	255	65280	67.620	16.169	0.949	3.393
ID3950	3950	14	9.231	262.913	141.297	0	65	65	9	1	-10921639	232.906	255	0	255	64515	71.864	16.282	0.979	3.206
ID4047	4047	14	9.238	263.051	141.810	0	66	66	9	1	-10921639	237.509	255	0	255	65790	64.570	16.317	0.969	3.621
ID4146	4146	14	9.233	263.034	141.841	0	67	67	9	1	-10921639	229.224	255	0	255	63495	77.006	16.115	0.976	2.940
ID4194	4194	14	9.185	263.058	141.208	0	68	68	9	1	-10921639	239.350	255	0	255	66300	61.314	16.199	0.940	3.782
ID4241	4241	14	9.213	263.191	141.237	0	69	69	9	1	-10921639	237.509	255	0	255	65790	64.570	16.237	0.954	3.592
ID4285	4285	14	9.184	262.735	141.016	0	70	70	9	1	-10921639	243.032	255	0	255	67320	54.028	16.234	0.933	4.343
ID4414	4414	14	9.172	263.165	141.067	0	71	71	9	1	-10921639	235.668	255	0	255	65280	67.620	16.274	0.946	3.389
ID4459	4459	14	9.212	262.960	141.653	0	72	72	9	1	-10921639	234.747	255	0	255	65025	69.076	16.170	0.956	3.322
ID4329	4329	14	9.214	262.912	141.209	0	73	73	9	1	-10921639	236.588	255	0	255	65535	66.119	16.237	0.956	3.498
ID4503	4503	14	9.174	262.578	141.099	0	74	74	9	1	-10921639	241.191	255	0	255	66810	57.815	16.235	0.935	4.032
ID4372	4372	14	9.208	263.133	141.132	0	75	75	9	1	-10921639	243.953	255	0	255	67575	52.007	16.359	0.941	4.547
ID4548	4548	14	9.195	262.631	140.793	0	76	76	9	1	-10921639	245.794	255	0	255	68085	47.654	16.359	0.936	4.988
ID4590	4590	14	9.236	262.870	140.974	0	77	77	9	1	-10921639	237.509	255	0	255	65790	64.570	16.238	0.967	3.616
ID4632	4632	14	9.204	262.824	140.721	0	78	78	9	1	-10921639	245.794	255	0	255	68085	47.654	16.462	0.941	5.001
ID4715	4715	14	9.203	262.828	141.098	0	79	79	9	1	-10921639	243.032	255	0	255	67320	54.028	16.359	0.940	4.360
ID4674	4674	14	9.167	262.569	141.683	0	80	80	9	1	-10921639	237.509	255	0	255	65790	64.570	16.199	0.937	3.558
ID4756	4756	14	9.177	262.482	140.981	0	81	81	9	1	-10921639	237.509	255	0	255	65790	64.570	16.201	0.942	3.568
ID4796	4796	14	9.145	262.605	141.232	0	82	82	9	1	-10921639	239.350	255	0	255	66300	61.314	16.136	0.925	3.752
ID4836	4836	14	9.118	262.786	141.359	0	83	83	9	1	-10921639	243.953	255	0	255	67575	52.007	16.270	0.912	4.476
ID4873	4873	14	9.119	262.348	140.748	0	84	84	9	1	-10921639	245.794	255	0	255	68085	47.654	16.406	0.906	4.903
ID4910	4910	14	9.176	262.566	140.946	0	85	85	9	1	-10921639	245.794	255	0	255	68085	47.654	16.407	0.932	4.975
ID4946	4946	14	9.166	262.286	142.076	0	86	86	9	1	-10921639	247.635	255	0	255	68595	42.783	16.407	0.923	5.556
ID4984	4984	14	9.169	262.404	141.914	0	87	87	9	1	-10921639	245.794	255	0	255	68085	47.654	16.462	0.927	4.962
ID5020	5020	14	9.182	261.983	142.185	0	88	88	9	1	-10921639	243.953	255	0	255	67575	52.007	16.408	0.936	4.535
ID5057	5057	14	9.214	262.102	142.162	0	89	89	9	1	-10921639	249.477	255	0	255	69105	37.188	16.462	0.937	6.491
ID5130	5130	14	9.084	262.414	141.704	0	90	90	9	1	-10921639	250.397	255	0	255	69360	34.011	16.405	0.890	6.933
ID5094	5094	14	9.151	262.407	142.076	0	91	91	9	1	-10921639	246.715	255	0	255	68340	45.293	16.407	0.918	5.214
ID5166	5166	14	9.204	262.344	141.732	0	92	92	9	1	-10921639	244.874	255	0	255	67830	49.886	16.359	0.938	4.753
ID5204	5204	14	9.104	262.388	141.505	0	93	93	9	1	-10921639	243.953	255	0	255	67575	52.007	16.356	0.905	4.458
ID5241	5241	14	9.065	262.262	141.128	0	94	94	9	1	-10921639	247.635	255	0	255	68595	42.783	16.355	0.886	5.439
ID5277	5277	14	9.156	262.125	140.804	0	95	95	9	1	-10921639	250.397	255	0	255	69360	34.011	16.461	0.912	7.024
ID5313	5313	14	9.173	262.130	140.924	0	96	96	9	1	-10921639	247.635	255	0	255	68595	42.783	16.461	0.925	5.563
ID5347	5347	14	9.112	261.902	140.665	0	97	97	9	1	-10921639	248.556	255	0	255	68850	40.094	16.461	0.902	5.881
ID5416	5416	14	9.157	261.877	140.867	0	98	98	9	1	-10921639	251.318	255	0	255	69615	30.476	16.522	0.915	7.879
ID5382	5382	14	9.023	262.369	141.644	0	99	99	9	1	-10921639	249.477	255	0	255	69105	37.188	16.404	0.876	6.265
ID5451	5451	14	9.087	262.025	141.639	0	100	100	9	1	-10921639	247.635	255	0	255	68595	42.783	16.406	0.900	5.483
ID5482	5482	14	9.058	261.947	141.889	0	101	101	9	1	-10921639	251.318	255	0	255	69615	30.476	16.522	0.879	7.716
ID5513	5513	14	9.088	261.470	142.134	0	102	102	9	1	-10921639	251.318	255	0	255	69615	30.476	16.522	0.892	7.777
ID5569	5569	14	9.059	261.611	142.672	0	103	103	9	1	-10921639	251.318	255	0	255	69615	30.476	16.522	0.881	7.726
ID5541	5541	14	9.007	261.486	142.761	0	104	104	9	1	-10921639	251.318	255	0	255	69615	30.476	19.398	0.860	7.624
ID5595	5595	14	8.958	261.531	142.642	0	105	105	9	1	-10921639	251.318	255	0	255	69615	30.476	16.403	0.857	7.614
ID5646	5646	14	8.891	261.893	142.588	0	106	106	9	1	-10921639	253.159	255	0	255	70125	21.629	19.474	0.835	10.655
ID5620	5620	14	8.820	261.450	142.868	0	107	107	9	1	-10921639	255.000	255	255	255	70635	0.000	19.875	0.810	Infinity
ID5672	5672	14	9.037	261.849	142.593	0	108	108	9	1	-10921639	254.079	255	0	255	70380	15.321	16.522	0.872	15.447
ID5694	5694	14	8.857	261.615	142.308	0	109	109	9	1	-10921639	254.079	255	0	255	70380	15.321	19.835	0.820	14.939
ID5714	5714	14	8.910	261.715	142.866	0	110	110	9	1	-10921639	255.000	255	255	255	70635	0.000	19.436	0.839	Infinity
ID5747	5747	14	8.787	261.621	142.581	0	111	111	9	1	-10921639	254.079	255	0	255	70380	15.321	19.755	0.812	14.858
ID5730	5730	14	8.657	261.496	142.568	0	112	112	9	1	-10921639	255.000	255	255	255	70635	0.000	20.326	0.781	Infinity
ID79	79	15	8.141	135.857	139.276	0	0	0	9	1	-10921639	203.448	255	0	255	56355	102.597	15.421	0.770	1.725
ID84	84	15	8.114	128.019	160.752	0	0	0	9	1	-10921639	194.242	255	0	255	53805	108.833	15.031	0.763	1.545
ID205	205	15	8.414	135.786	139.041	0	1	1	9	1	-10921639	214.495	255	0	255	59415	93.379	15.691	0.809	2.054
ID210	210	15	8.323	127.930	160.983	0	1	1	9	1	-10921639	198.845	255	0	255	55080	105.861	15.465	0.805	1.676
ID140	140	15	8.298	135.327	139.339	0	2	2	9	1	-10921639	216.336	255	0	255	59925	91.623	15.752	0.780	2.069
ID144	144	15	8.242	128.288	161.044	0	2	2	9	1	-10921639	208.051	255	0	255	57630	99.011	15.737	0.784	1.847
ID396	396	15	8.167	135.488	139.895	0	3	3	9	1	-10921639	220.018	255	0	255	60945	87.889	15.715	0.759	2.160
ID401	401	15	8.070	128.181	160.754	0	3	3	9	1	-10921639	197.924	255	0	255	54825	106.478	15.392	0.752	1.596
ID481	481	15	8.302	134.994	139.855	0	4	4	9	1	-10921639	221.859	255	0	255	61455	85.902	15.900	0.778	2.260
ID489	489	15	8.132	128.274	161.076	0	4	4	9	1	-10921639	200.686	255	0	255	55590	104.592	15.536	0.760	1.657
ID488	488	15	8.436	134.989	140.193	0	5	5	9	1	-10921639	218.177	255	0	255	60435	89.795	15.820	0.802	2.163
ID496	496	15	8.200	128.084	161.079	0	5	5	9	1	-10921639	197.004	255	0	255	54570	107.084	15.460	0.788	1.622
ID333	333	15	8.350	135.030	140.121	0	6	6	9	1	-10921639	219.097	255	0	255	60690	88.852	15.867	0.787	2.172
ID337	337	15	8.021	128.245	160.771	0	6	6	9	1	-10921639	190.560	255	0	255	52785	111.015	14.859	0.749	1.470
ID268	268	15	8.318	135.008	140.962	0	7	7	9	1	-10921639	221.859	255	0	255	61455	85.902	15.899	0.776	2.257
ID272	272	15	8.028	128.245	161.749	0	7	7	9	1	-10921639	193.321	255	0	255	53550	109.394	14.935	0.754	1.520
ID595	595	15	8.221	134.708	141.541	0	8	8	9	1	-10921639	186.877	255	0	255	51765	113.034	15.066	0.821	1.491
ID599	599	15	7.727	128.061	162.053	0	8	8	9	1	-10921639	155.578	255	0	255	43095	124.595	14.042	0.767	1.084
ID660	660	15	8.429	135.099	140.952	0	9	9	9	1	-10921639	216.336	255	0	255	59925	91.623	15.859	0.805	2.107
ID664	664	15	8.228	128.453	161.847	0	9	9	9	1	-10921639	198.845	255	0	255	55080	105.861	15.260	0.793	1.661
ID723	723	15	8.348	134.877	141.359	0	10	10	9	1	-10921639	208.971	255	0	255	57885	98.253	15.621	0.804	1.896
ID727	727	15	8.205	128.656	161.839	0	10	10	9	1	-10921639	197.924	255	0	255	54825	106.478	15.412	0.784	1.634
ID855	855	15	8.209	135.046	141.643	0	11	11	9	1	-10921639	198.845	255	0	255	55080	105.861	15.503	0.783	1.649
ID859	859	15	8.235	128.836	161.788	0	11	11	9	1	-10921639	197.004	255	0	255	54570	107.084	15.354	0.796	1.631
ID789	789	15	8.236	134.599	141.542	0	12	12	9	1	-10921639	206.209	255	0	255	57120	100.486	15.658	0.785	1.805
ID793	793	15	8.164	128.979	161.865	0	12	12	9	1	-10921639	193.321	255	0	255	53550	109.394	15.260	0.777	1.545
ID984	984	15	8.276	134.915	141.426	0	13	13	9	1	-10921639	204.368	255	0	255	56610	101.907	15.558	0.805	1.789
ID988	988	15	8.326	129.171	162.031	0	13	13	9	1	-10921639	204.368	255	0	255	56610	101.907	15.599	0.800	1.783
ID1178	1178	15	8.142	135.021	141.841	0	14	14	9	1	-10921639	199.765	255	0	255	55335	105.233	15.540	0.771	1.653
ID1182	1182	15	8.200	129.042	161.678	0	14	14	9	1	-10921639	199.765	255	0	255	55335	105.233	15.345	0.781	1.665
ID1244	1244	15	8.210	134.744	141.836	0	15	15	9	1	-10921639	205.289	255	0	255	56865	101.203	15.555	0.786	1.786
ID1248	1248	15	8.179	129.264	161.898	0	15	15	9	1	-10921639	197.924	255	0	255	54825	106.478	15.251	0.782	1.631
ID1049	1049	15	8.135	134.847	141.703	0	16	16	9	1	-10921639	200.686	255	0	255	55590	104.592	15.583	0.767	1.666
ID1053	1053	15	8.139	129.287	161.300	0	16	16	9	1	-10921639	196.083	255	0	255	54315	107.678	15.500	0.772	1.587
ID921	921	15	8.225	134.613	141.769	0	17	17	9	1	-10921639	208.051	255	0	255	57630	99.011	15.627	0.786	1.850
ID925	925	15	8.123	129.229	161.720	0	17	17	9	1	-10921639	192.401	255	0	255	53295	109.944	14.801	0.779	1.532
ID1114	1114	15	8.043	134.575	142.151	0	18	18	9	1	-10921639	197.004	255	0	255	54570	107.084	15.021	0.763	1.593
ID1118	1118	15	8.019	129.728	161.416	0	18	18	9	1	-10921639	194.242	255	0	255	53805	108.833	15.556	0.736	1.513
ID1308	1308	15	7.967	134.365	142.072	0	19	19	9	1	-10921639	198.845	255	0	255	55080	105.861	15.209	0.737	1.593
ID1312	1312	15	8.097	129.618	161.335	0	19	19	9	1	-10921639	204.368	255	0	255	56610	101.907	15.703	0.750	1.719
ID1439	1439	15	7.966	135.103	142.427	0	20	20	9	1	-10921639	194.242	255	0	255	53805	108.833	15.091	0.743	1.522
ID1443	1443	15	8.011	129.626	161.217	0	20	20	9	1	-10921639	197.924	255	0	255	54825	106.478	15.560	0.736	1.576
ID1372	1372	15	7.957	134.602	142.614	0	21	21	9	1	-10921639	197.004	255	0	255	54570	107.084	15.320	0.730	1.552
ID1376	1376	15	7.917	129.887	161.331	0	21	21	9	1	-10921639	187.798	255	0	255	52020	112.544	15.412	0.716	1.392
ID1632	1632	15	7.900	134.503	142.670	0	22	22	9	1	-10921639	197.924	255	0	255	54825	106.478	15.382	0.719	1.555
ID1636	1636	15	7.923	129.967	161.175	0	22	22	9	1	-10921639	193.321	255	0	255	53550	109.394	15.378	0.723	1.483
ID1762	1762	15	7.877	134.540	142.861	0	23	23	9	1	-10921639	197.924	255	0	255	54825	106.478	15.438	0.712	1.546
ID1766	1766	15	7.886	130.068	160.807	0	23	23	9	1	-10921639	194.242	255	0	255	53805	108.833	15.198	0.712	1.485
ID1502	1502	15	7.807	134.584	143.057	0	24	24	9	1	-10921639	198.845	255	0	255	55080	105.861	15.431	0.700	1.546
ID1506	1506	15	7.910	130.387	161.026	0	24	24	9	1	-10921639	204.368	255	0	255	56610	101.907	15.516	0.718	1.676
ID1567	1567	15	7.788	134.632	142.899	0	25	25	9	1	-10921639	191.480	255	0	255	53040	110.485	15.422	0.702	1.429
ID1571	1571	15	8.002	130.614	161.280	0	25	25	9	1	-10921639	206.209	255	0	255	57120	100.486	15.704	0.731	1.733
ID1698	1698	15	7.689	134.439	143.502	0	26	26	9	1	-10921639	201.606	255	0	255	55845	103.940	15.491	0.672	1.560
ID1702	1702	15	7.797	130.537	160.504	0	26	26	9	1	-10921639	198.845	255	0	255	55080	105.861	14.960	0.693	1.538
ID1828	1828	15	7.734	134.408	143.828	0	27	27	9	1	-10921639	203.448	255	0	255	56355	102.597	15.482	0.673	1.595
ID1832	1832	15	7.723	130.771	160.426	0	27	27	9	1	-10921639	200.686	255	0	255	55590	104.592	15.470	0.669	1.538
ID1893	1893	15	7.774	134.516	144.047	0	28	28	9	1	-10921639	204.368	255	0	255	56610	101.907	15.493	0.685	1.630
ID1897	1897	15	7.664	130.573	160.397	0	28	28	9	1	-10921639	198.845	255	0	255	55080	105.861	15.458	0.660	1.494
ID1959	1959	15	7.586	134.357	143.813	0	29	29	9	1	-10921639	197.004	255	0	255	54570	107.084	15.413	0.657	1.459
ID1963	1963	15	7.809	131.074	160.306	0	29	29	9	1	-10921639	202.527	255	0	255	56100	103.275	15.592	0.684	1.594
ID2279	2279	15	7.711	134.223	144.465	0	30	30	9	1	-10921639	205.289	255	0	255	56865	101.203	15.491	0.667	1.623
ID2283	2283	15	7.659	131.131	160.266	0	30	30	9	1	-10921639	204.368	255	0	255	56610	101.907	15.552	0.655	1.587
ID2216	2216	15	7.629	134.195	144.729	0	31	31	9	1	-10921639	205.289	255	0	255	56865	101.203	15.581	0.654	1.604
[truncated: 3,647 more rows]
