# Supplementary material for: Formation, collective motion, and merging of macroscopic bacterial aggregates
Source: PLoS Comput Biol. 2022 Jan 4;18(1):e1009153. doi: 10.1371/journal.pcbi.1009153 (PMC8759663; doi:10.1371/journal.pcbi.1009153)
Supplement: S1 Appendix — (ZIP) [file pcbi.1009153.s007.zip › Spots in tracks statistics region B.csv]

Label	ID	TRACK_ID	QUALITY	POSITION_X	POSITION_Y	POSITION_Z	POSITION_T	FRAME	RADIUS	VISIBILITY	MANUAL_COLOR	MEAN_INTENSITY	MEDIAN_INTENSITY	MIN_INTENSITY	MAX_INTENSITY	TOTAL_INTENSITY	STANDARD_DEVIATION	ESTIMATED_DIAMETER	CONTRAST	SNR
ID49408	49408	0	8.531	260.735	149.741	0	0	0	9	1	-10921639	158.339	255	0	255	43860	123.938	14.209	1	1.278
ID49492	49492	0	8.455	260.746	149.968	0	1	1	9	1	-10921639	152.816	255	0	255	42330	125.188	14.107	1	1.221
ID49239	49239	0	8.537	260.745	149.884	0	2	2	9	1	-10921639	156.498	255	0	255	43350	124.383	14.186	1	1.258
ID49577	49577	0	8.344	260.947	149.687	0	3	3	9	1	-10921639	148.213	255	0	255	41055	126.034	13.969	1	1.176
ID49662	49662	0	8.422	261.145	149.181	0	4	4	9	1	-10921639	150.054	255	0	255	41565	125.716	14.051	1	1.194
ID49323	49323	0	8.388	260.992	149.069	0	5	5	9	1	-10921639	149.134	255	0	255	41310	125.879	14.019	1	1.185
ID49747	49747	0	8.361	260.918	149.391	0	6	6	9	1	-10921639	147.292	255	0	255	40800	126.182	13.984	1	1.167
ID49832	49832	0	8.335	261.149	149.285	0	7	7	9	1	-10921639	146.372	255	0	255	40545	126.324	13.954	1	1.159
ID50003	50003	0	8.462	260.888	148.937	0	8	8	9	1	-10921639	152.816	255	0	255	42330	125.188	14.108	1	1.221
ID50089	50089	0	8.452	261.059	149.218	0	9	9	9	1	-10921639	152.816	255	0	255	42330	125.188	14.108	1	1.221
ID50519	50519	0	8.496	261.378	148.969	0	10	10	9	1	-10921639	156.498	255	0	255	43350	124.383	14.170	1	1.258
ID50433	50433	0	8.500	261.182	149.005	0	11	11	9	1	-10921639	153.736	255	0	255	42585	124.997	14.123	1	1.230
ID50175	50175	0	8.333	261.446	149.274	0	12	12	9	1	-10921639	147.292	255	0	255	40800	126.182	13.971	1	1.167
ID50260	50260	0	8.439	261.244	149.416	0	13	13	9	1	-10921639	153.736	255	0	255	42585	124.997	14.107	1	1.230
ID49918	49918	0	8.417	261.557	149.146	0	14	14	9	1	-10921639	150.975	255	0	255	41820	125.547	14.071	1	1.203
ID50347	50347	0	8.406	261.372	149.433	0	15	15	9	1	-10921639	150.975	255	0	255	41820	125.547	14.055	1	1.203
ID50606	50606	0	8.529	261.469	149.500	0	16	16	9	1	-10921639	158.339	255	0	255	43860	123.938	14.251	1	1.278
ID50774	50774	0	8.608	261.601	149.985	0	17	17	9	1	-10921639	161.101	255	0	255	44625	123.215	14.265	1	1.307
ID50689	50689	0	8.128	262.007	150.220	0	18	18	9	1	-10921639	136.245	255	0	255	37740	127.430	9.684	1	1.069
ID50905	50905	0	8.607	261.898	150.088	0	19	19	9	1	-10921639	159.260	255	0	255	44115	123.704	14.205	1	1.287
ID51195	51195	0	8.590	262.080	150.134	0	20	20	9	1	-10921639	159.260	255	0	255	44115	123.704	14.222	1	1.287
ID50885	50885	0	8.569	262.111	150.058	0	21	21	9	1	-10921639	158.339	255	0	255	43860	123.938	14.222	1	1.278
ID51027	51027	0	8.500	262.276	150.126	0	22	22	9	1	-10921639	153.736	255	0	255	42585	124.997	14.125	1	1.230
ID51111	51111	0	8.592	262.365	150.010	0	23	23	9	1	-10921639	160.181	255	0	255	44370	123.464	14.272	1	1.297
ID51280	51280	0	8.515	262.330	149.735	0	24	24	9	1	-10921639	155.578	255	0	255	43095	124.595	14.164	1	1.249
ID51365	51365	0	8.620	262.248	149.880	0	25	25	9	1	-10921639	160.181	255	0	255	44370	123.464	14.256	1	1.297
ID51450	51450	0	8.625	262.511	149.650	0	26	26	9	1	-10921639	162.942	255	0	255	45135	122.697	14.335	1	1.328
ID51620	51620	0	8.612	262.594	149.857	0	27	27	9	1	-10921639	162.022	255	0	255	44880	122.960	14.330	1	1.318
ID51535	51535	0	8.599	262.469	149.540	0	28	28	9	1	-10921639	162.022	255	0	255	44880	122.960	14.358	1	1.318
ID51704	51704	0	8.596	262.670	149.414	0	29	29	9	1	-10921639	161.101	255	0	255	44625	123.215	14.290	1	1.307
ID51789	51789	0	8.655	262.664	149.392	0	30	30	9	1	-10921639	163.863	255	0	255	45390	122.426	14.334	1	1.338
ID51875	51875	0	8.661	263.006	149.007	0	31	31	9	1	-10921639	162.942	255	0	255	45135	122.697	14.313	1	1.328
ID51957	51957	0	8.611	263.122	149.142	0	32	32	9	1	-10921639	160.181	255	0	255	44370	123.464	14.256	1	1.297
ID52040	52040	0	8.668	263.106	149.083	0	33	33	9	1	-10921639	163.863	255	0	255	45390	122.426	14.365	1	1.338
ID52124	52124	0	8.700	263.162	149.289	0	34	34	9	1	-10921639	168.466	255	0	255	46665	120.958	14.430	1	1.393
ID52207	52207	0	8.637	263.308	148.996	0	35	35	9	1	-10921639	161.101	255	0	255	44625	123.215	14.281	1	1.307
ID52290	52290	0	8.596	263.419	149.057	0	36	36	9	1	-10921639	161.101	255	0	255	44625	123.215	14.353	1	1.307
ID52454	52454	0	8.673	263.247	149.090	0	37	37	9	1	-10921639	164.783	255	0	255	45645	122.148	14.364	1	1.349
ID52373	52373	0	8.676	263.405	148.964	0	38	38	9	1	-10921639	164.783	255	0	255	45645	122.148	14.398	1	1.349
ID52535	52535	0	8.760	263.593	148.896	0	39	39	9	1	-10921639	172.148	255	0	255	47685	119.643	14.641	1	1.439
ID52696	52696	0	8.739	263.691	148.928	0	40	40	9	1	-10921639	169.386	255	0	255	46920	120.641	14.428	1	1.404
ID52615	52615	0	8.724	263.843	149.116	0	41	41	9	1	-10921639	167.545	255	0	255	46410	121.267	14.399	1	1.382
ID52776	52776	0	8.781	263.776	148.925	0	42	42	9	1	-10921639	173.069	255	0	255	47940	119.294	14.577	1	1.451
ID52856	52856	0	8.779	263.787	148.837	0	43	43	9	1	-10921639	171.227	255	0	255	47430	119.984	14.529	1	1.427
ID52934	52934	0	8.698	264.033	148.779	0	44	44	9	1	-10921639	167.545	255	0	255	46410	121.267	14.513	1	1.382
ID53015	53015	0	8.731	263.928	148.477	0	45	45	9	1	-10921639	169.386	255	0	255	46920	120.641	14.370	1	1.404
ID53095	53095	0	8.785	264.137	148.493	0	46	46	9	1	-10921639	173.989	255	0	255	48195	118.937	14.587	1	1.463
ID53174	53174	0	8.719	264.395	148.434	0	47	47	9	1	-10921639	171.227	255	0	255	47430	119.984	14.465	1	1.427
ID53336	53336	0	8.721	264.406	148.483	0	48	48	9	1	-10921639	171.227	255	0	255	47430	119.984	14.624	1	1.427
ID53415	53415	0	8.760	264.312	148.397	0	49	49	9	1	-10921639	172.148	255	0	255	47685	119.643	14.605	1	1.439
ID53254	53254	0	8.739	264.511	148.469	0	50	50	9	1	-10921639	172.148	255	0	255	47685	119.643	14.501	1	1.439
ID53652	53652	0	8.748	264.494	148.426	0	51	51	9	1	-10921639	173.069	255	0	255	47940	119.294	14.550	0.996	1.448
ID53572	53572	0	8.845	264.750	148.226	0	52	52	9	1	-10921639	177.671	255	0	255	49215	117.426	14.753	1	1.513
ID53493	53493	0	8.816	264.889	148.126	0	53	53	9	1	-10921639	173.069	255	0	255	47940	119.294	14.566	1	1.451
ID53730	53730	0	8.872	264.670	147.984	0	54	54	9	1	-10921639	181.354	255	0	255	50235	115.777	14.806	1	1.566
ID53809	53809	0	8.905	264.891	148.147	0	55	55	9	1	-10921639	182.274	255	0	255	50490	115.343	14.942	1	1.580
ID53889	53889	0	8.838	264.929	148.092	0	56	56	9	1	-10921639	178.592	255	0	255	49470	117.027	14.697	1	1.526
ID53966	53966	0	8.801	264.998	148.116	0	57	57	9	1	-10921639	173.989	255	0	255	48195	118.937	14.622	1	1.463
ID54045	54045	0	8.900	265.036	147.717	0	58	58	9	1	-10921639	184.116	255	0	255	51000	114.447	15.086	1	1.609
ID54200	54200	0	8.852	265.199	147.773	0	59	59	9	1	-10921639	179.513	255	0	255	49725	116.619	15.071	1	1.539
ID54123	54123	0	8.823	265.418	147.770	0	60	60	9	1	-10921639	181.354	255	0	255	50235	115.777	15.504	1	1.566
ID54277	54277	0	8.846	265.333	147.839	0	61	61	9	1	-10921639	181.354	255	0	255	50235	115.777	15.285	1	1.566
ID54354	54354	0	8.843	265.624	148.207	0	62	62	9	1	-10921639	186.877	255	0	255	51765	113.034	14.833	0.990	1.645
ID54431	54431	0	8.893	265.759	147.839	0	63	63	9	1	-10921639	185.957	255	0	255	51510	113.515	14.864	1	1.638
ID54507	54507	0	8.784	265.553	148.349	0	64	64	9	1	-10921639	176.751	255	0	255	48960	117.816	14.785	0.996	1.498
ID54585	54585	0	8.930	266.013	147.988	0	65	65	9	1	-10921639	185.957	255	0	255	51510	113.515	15.104	1	1.638
ID54661	54661	0	8.887	266.030	147.520	0	66	66	9	1	-10921639	184.116	255	0	255	51000	114.447	15.019	1	1.609
ID54738	54738	0	8.926	265.966	147.561	0	67	67	9	1	-10921639	187.798	255	0	255	52020	112.544	15.201	1	1.669
ID54814	54814	0	8.939	265.989	147.219	0	68	68	9	1	-10921639	191.480	255	0	255	53040	110.485	15.193	0.990	1.725
ID54889	54889	0	8.860	266.416	147.174	0	69	69	9	1	-10921639	185.036	255	0	255	51255	113.986	15.059	0.993	1.618
ID54964	54964	0	8.927	266.151	147.022	0	70	70	9	1	-10921639	186.877	255	0	255	51765	113.034	15.301	1	1.653
ID55039	55039	0	8.920	266.172	146.733	0	71	71	9	1	-10921639	194.242	255	0	255	53805	108.833	15.446	0.997	1.782
ID55114	55114	0	8.862	266.343	146.625	0	72	72	9	1	-10921639	192.401	255	0	255	53295	109.944	15.513	0.994	1.744
ID55186	55186	0	8.911	266.350	146.888	0	73	73	9	1	-10921639	193.321	255	0	255	53550	109.394	15.511	0.997	1.764
ID55259	55259	0	8.832	266.513	146.737	0	74	74	9	1	-10921639	186.877	255	0	255	51765	113.034	15.270	1	1.653
ID55333	55333	0	8.822	266.541	146.567	0	75	75	9	1	-10921639	197.004	255	0	255	54570	107.084	15.238	0.972	1.814
ID55407	55407	0	8.854	266.482	146.982	0	76	76	9	1	-10921639	195.162	255	0	255	54060	108.261	15.518	0.981	1.785
ID55480	55480	0	8.937	266.774	146.313	0	77	77	9	1	-10921639	196.083	255	0	255	54315	107.678	15.084	0.987	1.809
ID55553	55553	0	8.945	266.833	146.097	0	78	78	9	1	-10921639	195.162	255	0	255	54060	108.261	15.086	0.990	1.794
ID55628	55628	0	8.880	266.792	146.232	0	79	79	9	1	-10921639	196.083	255	0	255	54315	107.678	14.968	0.981	1.804
ID55704	55704	0	8.902	266.841	145.664	0	80	80	9	1	-10921639	198.845	255	0	255	55080	105.861	15.157	0.981	1.861
ID55846	55846	0	8.897	267.013	145.756	0	81	81	9	1	-10921639	192.401	255	0	255	53295	109.944	15.169	0.990	1.741
ID55775	55775	0	8.913	267.029	146.194	0	82	82	9	1	-10921639	195.162	255	0	255	54060	108.261	15.281	0.984	1.788
ID55988	55988	0	8.973	266.915	145.292	0	83	83	9	1	-10921639	197.924	255	0	255	54825	106.478	15.367	0.981	1.841
ID55917	55917	0	8.873	266.937	145.645	0	84	84	9	1	-10921639	195.162	255	0	255	54060	108.261	15.449	0.990	1.794
ID56056	56056	0	8.892	267.283	145.373	0	85	85	9	1	-10921639	197.004	255	0	255	54570	107.084	15.483	0.966	1.808
ID56128	56128	0	8.881	267.236	145.579	0	86	86	9	1	-10921639	198.845	255	0	255	55080	105.861	15.525	0.984	1.864
ID56197	56197	0	8.986	267.147	145.154	0	87	87	9	1	-10921639	196.083	255	0	255	54315	107.678	15.429	0.991	1.812
ID56265	56265	0	8.922	267.241	145.292	0	88	88	9	1	-10921639	197.924	255	0	255	54825	106.478	15.629	0.984	1.844
ID56332	56332	0	8.924	267.159	145.285	0	89	89	9	1	-10921639	199.765	255	0	255	55335	105.233	15.685	0.972	1.872
ID49409	49409	1	7.674	88.222	153.379	0	0	0	9	1	-10921639	120.596	0	0	255	33405	127.543	9.684	1	0.946
ID49493	49493	1	7.889	87.992	153.285	0	1	1	9	1	-10921639	127.040	0	0	255	35190	127.730	9.684	1	0.995
ID49240	49240	1	8.175	87.730	153.743	0	2	2	9	1	-10921639	138.087	255	0	255	38250	127.290	9.684	1	1.085
ID49578	49578	1	7.763	88.125	153.375	0	3	3	9	1	-10921639	123.357	0	0	255	34170	127.663	9.684	1	0.966
ID49663	49663	1	8.126	88.210	153.032	0	4	4	9	1	-10921639	135.325	255	0	255	37485	127.490	9.684	1	1.061
ID49324	49324	1	8.059	88.150	153.540	0	5	5	9	1	-10921639	135.325	255	0	255	37485	127.490	9.684	1	1.061
ID49748	49748	1	8.117	88.078	153.363	0	6	6	9	1	-10921639	136.245	255	0	255	37740	127.430	9.684	1	1.069
ID49833	49833	1	8.042	88.047	153.432	0	7	7	9	1	-10921639	133.484	255	0	255	36975	127.590	9.684	1	1.046
ID50004	50004	1	7.864	88.263	152.970	0	8	8	9	1	-10921639	126.119	0	0	255	34935	127.723	9.684	1	0.987
ID50090	50090	1	7.903	88.023	153.319	0	9	9	9	1	-10921639	127.960	255	0	255	35445	127.730	9.684	1	1.002
ID50520	50520	1	7.612	88.245	153.437	0	10	10	9	1	-10921639	118.755	0	0	255	32895	127.430	9.684	1	0.932
ID50434	50434	1	7.854	88.322	153.760	0	11	11	9	1	-10921639	126.119	0	0	255	34935	127.723	9.684	1	0.987
ID50176	50176	1	7.958	88.553	153.850	0	12	12	9	1	-10921639	129.801	255	0	255	35955	127.710	9.684	1	1.016
ID50261	50261	1	7.868	88.628	153.741	0	13	13	9	1	-10921639	127.040	0	0	255	35190	127.730	9.684	1	0.995
ID49919	49919	1	8.145	88.972	153.813	0	14	14	9	1	-10921639	136.245	255	0	255	37740	127.430	9.684	1	1.069
ID50348	50348	1	8.146	88.859	153.942	0	15	15	9	1	-10921639	136.245	255	0	255	37740	127.430	9.684	1	1.069
ID50607	50607	1	7.956	88.796	154.069	0	16	16	9	1	-10921639	128.881	255	0	255	35700	127.723	9.684	1	1.009
ID50775	50775	1	8.122	88.836	154.668	0	17	17	9	1	-10921639	136.245	255	0	255	37740	127.430	9.684	1	1.069
ID50690	50690	1	6.743	88.636	155.138	0	18	18	9	1	-10921639	94.819	0	0	255	26265	123.464	9.387	1	0.768
ID50907	50907	1	8.163	88.819	155.002	0	19	19	9	1	-10921639	137.166	255	0	255	37995	127.363	9.684	1	1.077
ID51196	51196	1	8.144	89.481	155.387	0	20	20	9	1	-10921639	138.087	255	0	255	38250	127.290	9.684	1	1.085
ID50886	50886	1	8.000	89.222	155.051	0	21	21	9	1	-10921639	131.643	255	0	255	36465	127.663	9.684	1	1.031
ID51028	51028	1	7.954	89.247	155.070	0	22	22	9	1	-10921639	128.881	255	0	255	35700	127.723	9.684	1	1.009
ID51112	51112	1	7.854	89.448	155.008	0	23	23	9	1	-10921639	126.119	0	0	255	34935	127.723	9.684	1	0.987
ID51281	51281	1	7.814	89.613	154.990	0	24	24	9	1	-10921639	125.199	0	0	255	34680	127.710	9.684	1	0.980
ID51366	51366	1	7.567	89.760	155.156	0	25	25	9	1	-10921639	116.913	0	0	255	32385	127.290	9.684	1	0.918
ID51451	51451	1	7.844	89.728	154.884	0	26	26	9	1	-10921639	125.199	0	0	255	34680	127.710	9.684	1	0.980
ID51621	51621	1	7.842	90.075	154.963	0	27	27	9	1	-10921639	125.199	0	0	255	34680	127.710	9.684	1	0.980
ID51536	51536	1	7.924	90.211	154.704	0	28	28	9	1	-10921639	128.881	255	0	255	35700	127.723	9.684	1	1.009
ID51705	51705	1	8.024	90.281	154.743	0	29	29	9	1	-10921639	132.563	255	0	255	36720	127.630	9.684	1	1.039
ID51790	51790	1	7.882	90.270	154.630	0	30	30	9	1	-10921639	127.960	255	0	255	35445	127.730	9.684	1	1.002
ID51876	51876	1	7.657	90.696	154.750	0	31	31	9	1	-10921639	119.675	0	0	255	33150	127.490	9.684	1	0.939
ID51958	51958	1	7.846	90.591	155.063	0	32	32	9	1	-10921639	127.040	0	0	255	35190	127.730	9.684	1	0.995
ID52041	52041	1	7.783	90.561	154.799	0	33	33	9	1	-10921639	124.278	0	0	255	34425	127.690	9.684	1	0.973
ID52125	52125	1	7.850	90.846	154.795	0	34	34	9	1	-10921639	126.119	0	0	255	34935	127.723	9.684	1	0.987
ID52208	52208	1	7.613	91.301	154.652	0	35	35	9	1	-10921639	118.755	0	0	255	32895	127.430	9.684	1	0.932
ID52291	52291	1	8.012	91.269	155.038	0	36	36	9	1	-10921639	131.643	255	0	255	36465	127.663	9.684	1	1.031
ID52455	52455	1	7.699	91.491	154.594	0	37	37	9	1	-10921639	123.357	0	0	255	34170	127.663	9.684	1	0.966
ID52374	52374	1	8.096	91.512	154.663	0	38	38	9	1	-10921639	137.166	255	0	255	37995	127.363	9.684	1	1.077
ID52536	52536	1	7.817	91.636	154.754	0	39	39	9	1	-10921639	126.119	0	0	255	34935	127.723	9.684	1	0.987
ID52697	52697	1	8.183	91.907	155.015	0	40	40	9	1	-10921639	139.007	255	0	255	38505	127.209	9.684	1	1.093
ID52616	52616	1	7.693	92.009	154.389	0	41	41	9	1	-10921639	120.596	0	0	255	33405	127.543	9.684	1	0.946
ID52777	52777	1	8.077	92.037	154.719	0	42	42	9	1	-10921639	134.404	255	0	255	37230	127.543	9.684	1	1.054
ID52857	52857	1	7.642	92.576	154.389	0	43	43	9	1	-10921639	120.596	0	0	255	33405	127.543	9.684	1	0.946
ID52935	52935	1	7.935	92.382	154.415	0	44	44	9	1	-10921639	131.643	255	0	255	36465	127.663	9.684	1	1.031
ID53016	53016	1	7.743	92.484	154.422	0	45	45	9	1	-10921639	125.199	0	0	255	34680	127.710	9.595	1	0.980
ID53096	53096	1	8.178	92.698	154.515	0	46	46	9	1	-10921639	139.928	255	0	255	38760	127.123	9.684	1	1.101
ID53176	53176	1	8.060	92.862	154.239	0	47	47	9	1	-10921639	133.484	255	0	255	36975	127.590	9.684	1	1.046
ID53337	53337	1	7.821	93.376	153.901	0	48	48	9	1	-10921639	126.119	0	0	255	34935	127.723	9.684	1	0.987
ID53416	53416	1	8.016	93.177	154.220	0	49	49	9	1	-10921639	132.563	255	0	255	36720	127.630	9.684	1	1.039
ID53256	53256	1	7.517	93.432	154.047	0	50	50	9	1	-10921639	115.993	0	0	255	32130	127.209	9.684	1	0.912
ID53654	53654	1	8.007	93.658	154.255	0	51	51	9	1	-10921639	132.563	255	0	255	36720	127.630	9.684	1	1.039
ID53574	53574	1	7.832	93.729	153.950	0	52	52	9	1	-10921639	125.199	0	0	255	34680	127.710	9.684	1	0.980
ID53495	53495	1	7.965	94.210	153.756	0	53	53	9	1	-10921639	130.722	255	0	255	36210	127.690	9.684	1	1.024
ID53732	53732	1	7.579	94.435	153.870	0	54	54	9	1	-10921639	117.834	0	0	255	32640	127.363	9.684	1	0.925
ID53811	53811	1	7.697	94.555	153.908	0	55	55	9	1	-10921639	121.516	0	0	255	33660	127.590	9.684	1	0.952
ID53891	53891	1	7.868	94.399	153.666	0	56	56	9	1	-10921639	127.960	255	0	255	35445	127.730	9.684	1	1.002
ID53968	53968	1	8.075	94.814	153.449	0	57	57	9	1	-10921639	135.325	255	0	255	37485	127.490	9.684	1	1.061
ID54047	54047	1	7.438	94.823	153.299	0	58	58	9	1	-10921639	113.231	0	0	255	31365	126.928	9.684	1	0.892
ID54202	54202	1	8.155	95.185	153.666	0	59	59	9	1	-10921639	138.087	255	0	255	38250	127.290	13.794	1	1.085
ID54125	54125	1	7.528	95.244	153.593	0	60	60	9	1	-10921639	116.913	0	0	255	32385	127.290	9.684	1	0.918
ID54279	54279	1	7.928	95.102	153.177	0	61	61	9	1	-10921639	129.801	255	0	255	35955	127.710	9.684	1	1.016
ID54356	54356	1	8.100	95.796	154.049	0	62	62	9	1	-10921639	135.325	255	0	255	37485	127.490	9.684	1	1.061
ID54433	54433	1	7.666	95.930	153.645	0	63	63	9	1	-10921639	120.596	0	0	255	33405	127.543	9.684	1	0.946
ID54509	54509	1	7.606	96.049	153.604	0	64	64	9	1	-10921639	118.755	0	0	255	32895	127.430	9.684	1	0.932
ID54587	54587	1	7.693	96.384	154.012	0	65	65	9	1	-10921639	121.516	0	0	255	33660	127.590	9.684	1	0.952
ID54663	54663	1	7.458	96.642	153.275	0	66	66	9	1	-10921639	114.152	0	0	255	31620	127.029	9.684	1	0.899
ID54740	54740	1	7.333	96.435	153.145	0	67	67	9	1	-10921639	110.469	0	0	255	30600	126.586	9.684	1	0.873
ID54816	54816	1	8.094	96.968	152.805	0	68	68	9	1	-10921639	135.325	255	0	255	37485	127.490	9.684	1	1.061
ID54966	54966	1	7.658	97.219	152.798	0	70	70	9	1	-10921639	120.596	0	0	255	33405	127.543	9.684	1	0.946
ID55041	55041	1	7.407	97.310	152.824	0	71	71	9	1	-10921639	113.231	0	0	255	31365	126.928	9.596	1	0.892
ID49410	49410	2	7.445	227.725	155.561	0	0	0	9	1	-10921639	136.245	255	0	255	37740	127.430	9.684	0.817	0.962
ID49407	49407	2	7.783	212.067	142.451	0	0	0	9	1	-10921639	145.451	255	0	255	40290	126.458	9.684	0.839	1.049
ID49491	49491	2	7.673	212.245	142.644	0	1	1	9	1	-10921639	144.531	255	0	255	40035	126.586	9.684	0.799	1.014
ID49494	49494	2	7.339	227.470	155.481	0	1	1	9	1	-10921639	136.245	255	0	255	37740	127.430	9.684	0.738	0.908
ID49238	49238	2	7.776	212.095	142.376	0	2	2	9	1	-10921639	148.213	255	0	255	41055	126.034	9.684	0.827	1.065
ID49241	49241	2	7.330	227.543	155.195	0	2	2	9	1	-10921639	133.484	255	0	255	36975	127.590	9.684	0.784	0.919
ID49576	49576	2	7.702	212.026	143.201	0	3	3	9	1	-10921639	146.372	255	0	255	40545	126.324	13.829	0.798	1.028
ID49579	49579	2	7.093	227.277	155.249	0	3	3	9	1	-10921639	127.960	255	0	255	35445	127.730	9.684	0.713	0.834
ID49664	49664	2	7.148	227.300	155.305	0	4	4	9	1	-10921639	129.801	255	0	255	35955	127.710	9.684	0.713	0.846
ID49661	49661	2	7.899	211.958	142.947	0	4	4	9	1	-10921639	155.578	255	0	255	43095	124.595	14.107	0.802	1.111
ID49322	49322	2	7.722	211.907	142.834	0	5	5	9	1	-10921639	147.292	255	0	255	40800	126.182	13.900	0.789	1.029
ID49325	49325	2	7.401	227.258	155.512	0	5	5	9	1	-10921639	137.166	255	0	255	37995	127.363	9.684	0.775	0.940
ID49746	49746	2	7.896	211.717	143.169	0	6	6	9	1	-10921639	154.657	255	0	255	42840	124.800	14.089	0.807	1.107
ID49749	49749	2	7.192	227.415	155.250	0	6	6	9	1	-10921639	131.643	255	0	255	36465	127.663	9.684	0.716	0.861
ID49831	49831	2	7.770	211.500	143.263	0	7	7	9	1	-10921639	150.054	255	0	255	41565	125.716	13.968	0.792	1.055
ID49834	49834	2	7.357	226.927	155.809	0	7	7	9	1	-10921639	136.245	255	0	255	37740	127.430	9.684	0.770	0.930
ID50002	50002	2	7.740	211.542	143.281	0	8	8	9	1	-10921639	150.054	255	0	255	41565	125.716	13.979	0.785	1.050
ID50005	50005	2	7.490	227.041	155.878	0	8	8	9	1	-10921639	140.848	255	0	255	39015	127.029	9.684	0.769	0.964
ID50088	50088	2	7.862	211.541	143.477	0	9	9	9	1	-10921639	155.578	255	0	255	43095	124.595	14.114	0.808	1.116
ID50091	50091	2	7.324	227.181	155.977	0	9	9	9	1	-10921639	134.404	255	0	255	37230	127.543	9.684	0.749	0.903
ID50518	50518	2	7.883	211.205	143.891	0	10	10	9	1	-10921639	155.578	255	0	255	43095	124.595	14.112	0.808	1.116
ID50521	50521	2	7.155	226.616	156.109	0	10	10	9	1	-10921639	131.643	255	0	255	36465	127.663	9.684	0.744	0.880
ID50432	50432	2	7.894	211.324	144.004	0	11	11	9	1	-10921639	158.339	255	0	255	43860	123.938	14.207	0.811	1.145
ID50435	50435	2	7.303	226.883	156.022	0	11	11	9	1	-10921639	137.166	255	0	255	37995	127.363	9.684	0.740	0.916
ID50177	50177	2	7.174	226.499	156.253	0	12	12	9	1	-10921639	132.563	255	0	255	36720	127.630	9.684	0.704	0.858
ID50174	50174	2	7.727	211.230	144.337	0	12	12	9	1	-10921639	151.895	255	0	255	42075	125.371	9.684	0.801	1.078
ID50259	50259	2	7.809	211.416	144.231	0	13	13	9	1	-10921639	158.339	255	0	255	43860	123.938	9.684	0.805	1.140
ID50262	50262	2	7.129	226.368	156.348	0	13	13	9	1	-10921639	133.484	255	0	255	36975	127.590	9.684	0.686	0.851
ID49920	49920	2	7.165	226.363	156.722	0	14	14	9	1	-10921639	133.484	255	0	255	36975	127.590	9.684	0.720	0.876
ID49917	49917	2	7.913	211.040	144.446	0	14	14	9	1	-10921639	161.101	255	0	255	44625	123.215	14.386	0.818	1.176
ID50346	50346	2	7.825	211.379	144.841	0	15	15	9	1	-10921639	158.339	255	0	255	43860	123.938	14.135	0.795	1.132
ID50349	50349	2	7.136	226.487	156.802	0	15	15	9	1	-10921639	134.404	255	0	255	37230	127.543	9.684	0.701	0.868
ID50605	50605	2	7.909	211.095	145.149	0	16	16	9	1	-10921639	161.101	255	0	255	44625	123.215	14.331	0.802	1.164
ID50608	50608	2	7.033	226.309	156.909	0	16	16	9	1	-10921639	129.801	255	0	255	35955	127.710	9.684	0.689	0.829
ID50773	50773	2	7.867	211.060	145.710	0	17	17	9	1	-10921639	162.942	255	0	255	45135	122.697	14.333	0.779	1.163
ID50776	50776	2	7.087	226.342	157.190	0	17	17	9	1	-10921639	132.563	255	0	255	36720	127.630	9.684	0.684	0.844
ID50688	50688	2	7.395	211.286	146.111	0	18	18	9	1	-10921639	133.484	255	0	255	36975	127.590	9.684	0.784	0.919
ID50691	50691	2	6.368	225.834	157.831	0	18	18	9	1	-10921639	105.866	0	0	255	29325	125.879	9.507	0.675	0.678
ID50903	50903	2	7.923	211.083	146.265	0	19	19	9	1	-10921639	162.942	255	0	255	45135	122.697	14.327	0.804	1.184
ID50930	50930	2	7.016	226.224	158.089	0	19	19	9	1	-10921639	129.801	255	0	255	35955	127.710	9.684	0.682	0.824
ID51194	51194	2	7.791	211.300	146.485	0	20	20	9	1	-10921639	162.022	255	0	255	44880	122.960	9.684	0.793	1.166
ID51197	51197	2	7.025	226.192	157.830	0	20	20	9	1	-10921639	132.563	255	0	255	36720	127.630	9.684	0.677	0.839
ID50884	50884	2	7.858	211.381	146.482	0	21	21	9	1	-10921639	165.704	255	0	255	45900	121.862	14.354	0.801	1.209
ID50887	50887	2	6.917	226.148	157.961	0	21	21	9	1	-10921639	129.801	255	0	255	35955	127.710	9.684	0.658	0.807
ID51026	51026	2	7.786	211.338	146.614	0	22	22	9	1	-10921639	164.783	255	0	255	45645	122.148	14.264	0.764	1.168
ID51029	51029	2	6.994	226.058	157.758	0	22	22	9	1	-10921639	133.484	255	0	255	36975	127.590	9.684	0.669	0.839
ID51110	51110	2	7.841	211.658	146.629	0	23	23	9	1	-10921639	166.625	255	0	255	46155	121.568	14.315	0.743	1.169
ID51113	51113	2	6.990	226.182	157.897	0	23	23	9	1	-10921639	134.404	255	0	255	37230	127.543	9.684	0.652	0.832
ID51279	51279	2	7.679	211.500	146.617	0	24	24	9	1	-10921639	158.339	255	0	255	43860	123.938	14.114	0.755	1.099
ID51282	51282	2	7.062	226.038	157.814	0	24	24	9	1	-10921639	135.325	255	0	255	37485	127.490	9.684	0.676	0.857
ID51364	51364	2	7.806	211.506	146.729	0	25	25	9	1	-10921639	164.783	255	0	255	45645	122.148	14.281	0.741	1.148
ID51367	51367	2	7.039	226.006	158.193	0	25	25	9	1	-10921639	135.325	255	0	255	37485	127.490	9.684	0.660	0.844
ID51449	51449	2	7.866	211.678	146.285	0	26	26	9	1	-10921639	166.625	255	0	255	46155	121.568	14.469	0.766	1.189
ID51452	51452	2	6.840	225.800	158.006	0	26	26	9	1	-10921639	129.801	255	0	255	35955	127.710	9.684	0.652	0.802
ID51619	51619	2	7.887	211.564	146.464	0	27	27	9	1	-10921639	171.227	255	0	255	47430	119.984	14.511	0.769	1.240
ID51622	51622	2	7.029	225.816	158.369	0	27	27	9	1	-10921639	137.166	255	0	255	37995	127.363	9.684	0.664	0.860
ID51534	51534	2	7.738	211.879	147.018	0	28	28	9	1	-10921639	164.783	255	0	255	45645	122.148	14.295	0.726	1.135
ID51537	51537	2	6.970	226.007	157.713	0	28	28	9	1	-10921639	137.166	255	0	255	37995	127.363	9.684	0.643	0.843
ID51703	51703	2	7.817	211.703	146.860	0	29	29	9	1	-10921639	167.545	255	0	255	46410	121.267	14.316	0.733	1.169
ID51706	51706	2	7.148	226.208	157.929	0	29	29	9	1	-10921639	141.769	255	0	255	39270	126.928	9.684	0.661	0.889
ID51788	51788	2	7.731	211.603	147.050	0	30	30	9	1	-10921639	166.625	255	0	255	46155	121.568	14.290	0.723	1.151
ID51791	51791	2	6.979	225.534	158.108	0	30	30	9	1	-10921639	138.087	255	0	255	38250	127.290	9.684	0.654	0.858
ID51874	51874	2	7.818	211.860	147.175	0	31	31	9	1	-10921639	171.227	255	0	255	47430	119.984	14.526	0.733	1.207
ID51877	51877	2	6.784	225.409	157.974	0	31	31	9	1	-10921639	135.325	255	0	255	37485	127.490	9.684	0.594	0.791
ID51956	51956	2	7.871	211.785	147.267	0	32	32	9	1	-10921639	172.148	255	0	255	47685	119.643	14.534	0.750	1.234
ID51959	51959	2	6.818	225.769	158.442	0	32	32	9	1	-10921639	133.484	255	0	255	36975	127.590	9.684	0.622	0.802
ID52039	52039	2	7.833	211.629	147.329	0	33	33	9	1	-10921639	174.910	255	0	255	48450	118.572	14.789	0.743	1.257
ID52042	52042	2	6.757	225.401	158.203	0	33	33	9	1	-10921639	132.563	255	0	255	36720	127.630	9.684	0.581	0.763
ID52123	52123	2	7.792	211.824	147.312	0	34	34	9	1	-10921639	171.227	255	0	255	47430	119.984	14.703	0.735	1.209
ID52126	52126	2	6.812	225.358	158.206	0	34	34	9	1	-10921639	134.404	255	0	255	37230	127.543	9.684	0.588	0.781
ID52206	52206	2	7.760	212.006	147.320	0	35	35	9	1	-10921639	166.625	255	0	255	46155	121.568	14.357	0.735	1.161
ID52209	52209	2	6.679	225.297	158.066	0	35	35	9	1	-10921639	129.801	255	0	255	35955	127.710	9.684	0.580	0.746
ID52289	52289	2	7.879	212.069	147.556	0	36	36	9	1	-10921639	176.751	255	0	255	48960	117.816	14.647	0.732	1.268
ID52292	52292	2	6.613	225.245	158.365	0	36	36	9	1	-10921639	132.563	255	0	255	36720	127.630	9.684	0.569	0.754
ID52453	52453	2	7.826	211.898	147.817	0	37	37	9	1	-10921639	183.195	255	0	255	50745	114.900	14.834	0.722	1.337
ID52456	52456	2	6.804	224.929	158.070	0	37	37	9	1	-10921639	139.928	255	0	255	38760	127.123	9.684	0.587	0.815
ID52372	52372	2	7.728	212.078	147.650	0	38	38	9	1	-10921639	173.069	255	0	255	47940	119.294	14.454	0.703	1.198
ID52375	52375	2	6.613	224.706	157.645	0	38	38	9	1	-10921639	132.563	255	0	255	36720	127.630	9.684	0.575	0.758
ID52534	52534	2	7.805	212.192	147.709	0	39	39	9	1	-10921639	176.751	255	0	255	48960	117.816	14.535	0.716	1.252
ID52537	52537	2	6.748	225.047	158.037	0	39	39	9	1	-10921639	137.166	255	0	255	37995	127.363	9.684	0.572	0.784
ID52695	52695	2	7.851	212.045	147.790	0	40	40	9	1	-10921639	177.671	255	0	255	49215	117.426	14.763	0.720	1.267
ID52698	52698	2	6.710	224.956	158.313	0	40	40	9	1	-10921639	136.245	255	0	255	37740	127.430	9.684	0.573	0.779
ID52614	52614	2	7.765	212.576	148.145	0	41	41	9	1	-10921639	179.513	255	0	255	49725	116.619	14.438	0.702	1.270
ID52617	52617	2	6.795	224.996	158.126	0	41	41	9	1	-10921639	141.769	255	0	255	39270	126.928	9.684	0.578	0.818
ID52775	52775	2	7.758	212.606	148.081	0	42	42	9	1	-10921639	177.671	255	0	255	49215	117.426	14.475	0.692	1.238
ID52778	52778	2	6.782	224.797	158.318	0	42	42	9	1	-10921639	141.769	255	0	255	39270	126.928	9.684	0.572	0.813
ID52855	52855	2	7.788	212.536	148.203	0	43	43	9	1	-10921639	182.274	255	0	255	50490	115.343	14.513	0.706	1.308
ID52858	52858	2	6.677	224.702	157.895	0	43	43	9	1	-10921639	138.087	255	0	255	38250	127.290	9.684	0.566	0.784
ID52933	52933	2	7.757	212.851	148.182	0	44	44	9	1	-10921639	183.195	255	0	255	50745	114.900	14.595	0.693	1.305
ID52936	52936	2	6.818	224.460	157.977	0	44	44	9	1	-10921639	150.054	255	0	255	41565	125.716	9.684	0.568	0.865
ID53014	53014	2	7.755	213.114	148.309	0	45	45	9	1	-10921639	176.751	255	0	255	48960	117.816	14.444	0.701	1.236
ID53017	53017	2	6.578	224.391	157.842	0	45	45	9	1	-10921639	140.848	255	0	255	39015	127.029	9.684	0.551	0.788
ID53094	53094	2	7.793	212.952	148.264	0	46	46	9	1	-10921639	181.354	255	0	255	50235	115.777	14.511	0.700	1.290
ID53097	53097	2	6.676	224.326	157.704	0	46	46	9	1	-10921639	144.531	255	0	255	40035	126.586	9.684	0.560	0.820
ID53175	53175	2	7.709	213.515	148.586	0	47	47	9	1	-10921639	185.957	255	0	255	51510	113.515	15.101	0.689	1.337
ID53177	53177	2	6.811	224.270	158.101	0	47	47	9	1	-10921639	152.816	255	0	255	42330	125.188	9.684	0.574	0.890
ID53335	53335	2	7.810	213.189	148.468	0	48	48	9	1	-10921639	185.036	255	0	255	51255	113.986	14.737	0.707	1.345
ID53338	53338	2	6.696	224.435	157.709	0	48	48	9	1	-10921639	149.134	255	0	255	41310	125.879	9.684	0.563	0.854
ID53414	53414	2	7.760	213.080	148.439	0	49	49	9	1	-10921639	181.354	255	0	255	50235	115.777	15.001	0.705	1.295
ID53417	53417	2	6.640	224.497	158.236	0	49	49	9	1	-10921639	146.372	255	0	255	40545	126.324	9.684	0.554	0.826
ID53255	53255	2	7.926	213.860	148.946	0	50	50	9	1	-10921639	197.004	255	0	255	54570	107.084	15.429	0.709	1.526
ID53257	53257	2	6.652	223.651	157.528	0	50	50	9	1	-10921639	150.054	255	0	255	41565	125.716	9.684	0.545	0.842
ID53653	53653	2	7.727	213.540	148.599	0	51	51	9	1	-10921639	185.036	255	0	255	51255	113.986	14.894	0.688	1.323
ID53655	53655	2	6.725	224.058	157.922	0	51	51	9	1	-10921639	148.213	255	0	255	41055	126.034	9.684	0.561	0.845
ID53573	53573	2	7.831	213.753	148.957	0	52	52	9	1	-10921639	198.845	255	0	255	55080	105.861	15.368	0.695	1.541
ID53575	53575	2	6.785	223.793	157.535	0	52	52	9	1	-10921639	154.657	255	0	255	42840	124.800	9.684	0.553	0.883
ID53494	53494	2	7.851	213.788	148.811	0	53	53	9	1	-10921639	192.401	255	0	255	53295	109.944	15.173	0.703	1.445
ID53496	53496	2	6.632	223.482	157.303	0	53	53	9	1	-10921639	159.260	255	0	255	44115	123.704	9.576	0.561	0.925
ID53731	53731	2	7.890	213.966	149.088	0	54	54	9	1	-10921639	193.321	255	0	255	53550	109.394	15.310	0.702	1.457
ID53810	53810	2	7.919	213.787	149.157	0	55	55	9	1	-10921639	197.004	255	0	255	54570	107.084	15.306	0.706	1.523
ID53890	53890	2	7.852	214.492	149.292	0	56	56	9	1	-10921639	192.401	255	0	255	53295	109.944	15.076	0.693	1.433
ID53967	53967	2	7.903	214.202	148.988	0	57	57	9	1	-10921639	196.083	255	0	255	54315	107.678	15.466	0.703	1.503
ID54046	54046	2	7.921	214.182	149.381	0	58	58	9	1	-10921639	197.924	255	0	255	54825	106.478	15.308	0.710	1.543
ID54201	54201	2	7.900	214.713	149.446	0	59	59	9	1	-10921639	201.606	255	0	255	55845	103.940	15.057	0.703	1.602
ID54124	54124	2	7.960	214.399	149.373	0	60	60	9	1	-10921639	191.480	255	0	255	53040	110.485	14.999	0.718	1.449
ID54278	54278	2	7.958	214.652	149.676	0	61	61	9	1	-10921639	206.209	255	0	255	57120	100.486	15.587	0.727	1.727
ID54355	54355	2	7.859	214.777	150.338	0	62	62	9	1	-10921639	199.765	255	0	255	55335	105.233	14.848	0.701	1.564
ID54432	54432	2	7.972	215.296	149.807	0	63	63	9	1	-10921639	203.448	255	0	255	56355	102.597	15.785	0.728	1.671
ID54508	54508	2	8.026	215.127	149.999	0	64	64	9	1	-10921639	203.448	255	0	255	56355	102.597	15.391	0.723	1.665
ID54586	54586	2	8.004	215.556	150.993	0	65	65	9	1	-10921639	208.971	255	0	255	57885	98.253	15.558	0.743	1.814
ID54662	54662	2	8.007	215.693	150.460	0	66	66	9	1	-10921639	207.130	255	0	255	57375	99.756	15.401	0.723	1.743
ID54815	54815	2	7.972	215.812	150.078	0	68	68	9	1	-10921639	207.130	255	0	255	57375	99.756	15.558	0.725	1.746
ID54890	54890	2	8.049	215.900	150.217	0	69	69	9	1	-10921639	213.574	255	0	255	59160	94.231	15.656	0.733	1.917
ID54965	54965	2	8.243	216.012	150.414	0	70	70	9	1	-10921639	217.256	255	0	255	60180	90.718	15.709	0.770	2.083
ID55040	55040	2	8.271	216.247	150.135	0	71	71	9	1	-10921639	218.177	255	0	255	60435	89.795	15.777	0.782	2.132
ID55115	55115	2	8.242	216.354	150.370	0	72	72	9	1	-10921639	210.812	255	0	255	58395	96.691	15.652	0.775	1.904
ID55187	55187	2	8.313	216.485	150.208	0	73	73	9	1	-10921639	214.495	255	0	255	59415	93.379	15.712	0.792	2.031
ID55260	55260	2	8.369	216.613	150.755	0	74	74	9	1	-10921639	222.780	255	0	255	61710	84.876	15.687	0.790	2.317
ID55334	55334	2	8.426	216.950	150.592	0	75	75	9	1	-10921639	225.542	255	0	255	62475	81.659	15.759	0.797	2.450
ID55408	55408	2	8.390	216.943	150.851	0	76	76	9	1	-10921639	223.700	255	0	255	61965	83.828	15.781	0.798	2.368
ID55481	55481	2	8.518	217.141	150.770	0	77	77	9	1	-10921639	226.462	255	0	255	62730	80.537	15.877	0.816	2.526
ID55554	55554	2	8.465	217.070	150.239	0	78	78	9	1	-10921639	226.462	255	0	255	62730	80.537	15.811	0.809	2.515
ID55629	55629	2	8.563	217.300	150.301	0	79	79	9	1	-10921639	229.224	255	0	255	63495	77.006	15.979	0.829	2.698
ID55705	55705	2	8.649	216.982	150.165	0	80	80	9	1	-10921639	231.986	255	0	255	64260	73.201	16.002	0.837	2.889
ID55847	55847	2	8.675	217.418	150.344	0	81	81	9	1	-10921639	230.144	255	0	255	63750	75.770	16.007	0.852	2.795
ID55776	55776	2	8.775	217.306	150.859	0	82	82	9	1	-10921639	225.542	255	0	255	62475	81.659	15.843	0.864	2.560
ID55989	55989	2	8.781	217.541	150.592	0	83	83	9	1	-10921639	224.621	255	0	255	62220	82.756	15.791	0.863	2.515
ID55918	55918	2	8.825	217.503	150.615	0	84	84	9	1	-10921639	229.224	255	0	255	63495	77.006	15.947	0.856	2.747
ID56057	56057	2	8.893	217.453	150.287	0	85	85	9	1	-10921639	228.303	255	0	255	63240	78.211	16.017	0.887	2.744
ID56129	56129	2	8.863	217.444	150.056	0	86	86	9	1	-10921639	229.224	255	0	255	63495	77.006	16.028	0.875	2.779
ID56198	56198	2	8.888	217.467	150.169	0	87	87	9	1	-10921639	231.065	255	0	255	64005	74.502	16.005	0.872	2.889
ID56266	56266	2	9.070	217.484	150.270	0	88	88	9	1	-10921639	235.668	255	0	255	65280	67.620	16.135	0.914	3.329
ID56333	56333	2	9.071	217.310	150.136	0	89	89	9	1	-10921639	237.509	255	0	255	65790	64.570	16.197	0.912	3.510
ID49411	49411	3	8.513	51.666	156.770	0	0	0	9	1	-10921639	154.657	255	0	255	42840	124.800	14.137	1	1.239
ID49495	49495	3	8.632	51.803	156.562	0	1	1	9	1	-10921639	162.022	255	0	255	44880	122.960	14.288	1	1.318
ID49242	49242	3	8.684	51.600	157.031	0	2	2	9	1	-10921639	163.863	255	0	255	45390	122.426	14.365	1	1.338
ID49580	49580	3	8.509	52.043	157.064	0	3	3	9	1	-10921639	153.736	255	0	255	42585	124.997	14.119	1	1.230
ID49665	49665	3	8.571	52.397	156.802	0	4	4	9	1	-10921639	158.339	255	0	255	43860	123.938	14.222	1	1.278
ID49326	49326	3	8.596	52.226	157.070	0	5	5	9	1	-10921639	158.339	255	0	255	43860	123.938	14.203	1	1.278
ID49750	49750	3	8.564	52.425	157.252	0	6	6	9	1	-10921639	158.339	255	0	255	43860	123.938	14.199	1	1.278
ID49835	49835	3	8.611	52.429	157.357	0	7	7	9	1	-10921639	161.101	255	0	255	44625	123.215	14.255	1	1.307
ID50006	50006	3	8.616	52.210	157.106	0	8	8	9	1	-10921639	159.260	255	0	255	44115	123.704	14.222	1	1.287
ID50092	50092	3	8.643	52.259	157.283	0	9	9	9	1	-10921639	161.101	255	0	255	44625	123.215	14.265	1	1.307
ID50522	50522	3	8.573	52.454	157.829	0	10	10	9	1	-10921639	159.260	255	0	255	44115	123.704	14.221	1	1.287
ID50436	50436	3	8.521	52.529	157.845	0	11	11	9	1	-10921639	155.578	255	0	255	43095	124.595	14.164	1	1.249
ID50178	50178	3	8.563	52.611	158.076	0	12	12	9	1	-10921639	157.419	255	0	255	43605	124.164	14.200	1	1.268
ID50263	50263	3	8.715	52.410	158.071	0	13	13	9	1	-10921639	166.625	255	0	255	46155	121.568	14.373	1	1.371
ID49921	49921	3	8.571	52.664	158.154	0	14	14	9	1	-10921639	157.419	255	0	255	43605	124.164	14.200	1	1.268
ID50350	50350	3	8.716	52.426	158.447	0	15	15	9	1	-10921639	168.466	255	0	255	46665	120.958	14.466	1	1.393
ID50609	50609	3	8.583	52.756	158.402	0	16	16	9	1	-10921639	159.260	255	0	255	44115	123.704	14.246	1	1.287
ID50777	50777	3	8.717	52.814	159.157	0	17	17	9	1	-10921639	165.704	255	0	255	45900	121.862	14.371	1	1.360
ID50692	50692	3	7.942	53.242	158.991	0	18	18	9	1	-10921639	129.801	255	0	255	35955	127.710	9.684	1	1.016
ID50932	50932	3	8.827	52.891	159.701	0	19	19	9	1	-10921639	174.910	255	0	255	48450	118.572	14.671	1	1.475
ID51198	51198	3	8.750	53.223	159.933	0	20	20	9	1	-10921639	170.307	255	0	255	47175	120.317	14.593	1	1.415
ID50888	50888	3	8.774	53.288	159.890	0	21	21	9	1	-10921639	169.386	255	0	255	46920	120.641	14.499	1	1.404
ID51030	51030	3	8.502	53.530	159.600	0	22	22	9	1	-10921639	155.578	255	0	255	43095	124.595	14.179	1	1.249
ID51114	51114	3	8.652	53.624	159.919	0	23	23	9	1	-10921639	163.863	255	0	255	45390	122.426	14.397	1	1.338
ID51283	51283	3	8.644	53.786	159.660	0	24	24	9	1	-10921639	162.942	255	0	255	45135	122.697	14.287	1	1.328
ID51368	51368	3	8.694	54.006	159.864	0	25	25	9	1	-10921639	162.942	255	0	255	45135	122.697	14.280	1	1.328
ID51453	51453	3	8.696	53.708	159.518	0	26	26	9	1	-10921639	167.545	255	0	255	46410	121.267	14.431	1	1.382
ID51623	51623	3	8.600	54.013	159.812	0	27	27	9	1	-10921639	159.260	255	0	255	44115	123.704	14.233	1	1.287
ID51538	51538	3	8.720	54.207	159.967	0	28	28	9	1	-10921639	165.704	255	0	255	45900	121.862	14.348	1	1.360
ID51707	51707	3	8.691	54.295	159.736	0	29	29	9	1	-10921639	166.625	255	0	255	46155	121.568	14.396	1	1.371
ID51792	51792	3	8.596	54.524	159.843	0	30	30	9	1	-10921639	160.181	255	0	255	44370	123.464	14.292	1	1.297
ID51878	51878	3	8.683	54.405	159.899	0	31	31	9	1	-10921639	164.783	255	0	255	45645	122.148	14.398	1	1.349
ID51960	51960	3	8.833	54.716	159.965	0	32	32	9	1	-10921639	174.910	255	0	255	48450	118.572	14.564	1	1.475
ID52043	52043	3	8.672	54.485	159.911	0	33	33	9	1	-10921639	164.783	255	0	255	45645	122.148	14.398	1	1.349
ID52127	52127	3	8.747	54.837	159.878	0	34	34	9	1	-10921639	168.466	255	0	255	46665	120.958	14.464	1	1.393
ID52210	52210	3	8.784	54.736	160.061	0	35	35	9	1	-10921639	173.069	255	0	255	47940	119.294	14.490	1	1.451
ID52293	52293	3	8.750	54.941	160.162	0	36	36	9	1	-10921639	168.466	255	0	255	46665	120.958	14.429	1	1.393
ID52457	52457	3	8.763	55.138	159.881	0	37	37	9	1	-10921639	169.386	255	0	255	46920	120.641	14.499	1	1.404
ID52376	52376	3	8.713	55.172	160.054	0	38	38	9	1	-10921639	165.704	255	0	255	45900	121.862	14.433	1	1.360
ID52538	52538	3	8.623	55.342	160.399	0	39	39	9	1	-10921639	162.942	255	0	255	45135	122.697	14.396	1	1.328
ID52699	52699	3	8.706	55.510	160.326	0	40	40	9	1	-10921639	168.466	255	0	255	46665	120.958	14.393	1	1.393
ID52618	52618	3	8.663	55.429	160.060	0	41	41	9	1	-10921639	167.545	255	0	255	46410	121.267	14.679	1	1.382
ID52779	52779	3	8.778	55.760	159.997	0	42	42	9	1	-10921639	169.386	255	0	255	46920	120.641	14.460	1	1.404
ID52859	52859	3	8.751	55.720	160.316	0	43	43	9	1	-10921639	171.227	255	0	255	47430	119.984	14.502	1	1.427
ID52937	52937	3	8.726	55.717	160.170	0	44	44	9	1	-10921639	167.545	255	0	255	46410	121.267	14.467	1	1.382
ID53018	53018	3	8.646	55.910	160.225	0	45	45	9	1	-10921639	162.022	255	0	255	44880	122.960	14.307	1	1.318
ID53098	53098	3	8.643	56.121	160.297	0	46	46	9	1	-10921639	163.863	255	0	255	45390	122.426	14.305	1	1.338
ID53178	53178	3	8.777	56.137	160.221	0	47	47	9	1	-10921639	172.148	255	0	255	47685	119.643	14.590	1	1.439
ID53339	53339	3	8.711	56.302	160.135	0	48	48	9	1	-10921639	169.386	255	0	255	46920	120.641	14.570	1	1.404
ID53418	53418	3	8.724	56.220	160.513	0	49	49	9	1	-10921639	173.069	255	0	255	47940	119.294	14.552	1	1.451
ID53258	53258	3	8.687	56.202	160.458	0	50	50	9	1	-10921639	170.307	255	0	255	47175	120.317	14.582	1	1.415
ID53656	53656	3	8.723	56.593	160.378	0	51	51	9	1	-10921639	171.227	255	0	255	47430	119.984	14.465	1	1.427
ID53576	53576	3	8.678	56.643	160.606	0	52	52	9	1	-10921639	167.545	255	0	255	46410	121.267	14.521	1	1.382
ID53497	53497	3	8.621	56.634	159.965	0	53	53	9	1	-10921639	160.181	255	0	255	44370	123.464	14.256	1	1.297
ID53734	53734	3	8.688	56.859	160.395	0	54	54	9	1	-10921639	167.545	255	0	255	46410	121.267	14.394	1	1.382
ID53813	53813	3	8.716	56.995	160.057	0	55	55	9	1	-10921639	169.386	255	0	255	46920	120.641	14.803	1	1.404
ID53893	53893	3	8.807	57.032	160.250	0	56	56	9	1	-10921639	176.751	255	0	255	48960	117.816	14.863	1	1.500
ID53970	53970	3	8.690	57.366	159.845	0	57	57	9	1	-10921639	167.545	255	0	255	46410	121.267	14.530	1	1.382
ID54049	54049	3	8.776	57.251	160.310	0	58	58	9	1	-10921639	172.148	255	0	255	47685	119.643	14.661	1	1.439
ID54204	54204	3	8.701	57.452	160.410	0	59	59	9	1	-10921639	172.148	255	0	255	47685	119.643	14.960	1	1.439
ID54126	54126	3	8.770	57.097	160.113	0	60	60	9	1	-10921639	169.386	255	0	255	46920	120.641	14.547	1	1.404
ID54280	54280	3	8.664	57.605	160.402	0	61	61	9	1	-10921639	166.625	255	0	255	46155	121.568	14.396	1	1.371
ID54357	54357	3	8.618	57.930	160.418	0	62	62	9	1	-10921639	163.863	255	0	255	45390	122.426	14.319	1	1.338
ID54434	54434	3	8.738	57.911	160.330	0	63	63	9	1	-10921639	171.227	255	0	255	47430	119.984	14.555	1	1.427
ID54510	54510	3	8.540	57.856	160.532	0	64	64	9	1	-10921639	159.260	255	0	255	44115	123.704	14.250	1	1.287
ID54588	54588	3	8.622	58.329	160.775	0	65	65	9	1	-10921639	165.704	255	0	255	45900	121.862	14.487	1	1.360
ID54664	54664	3	8.716	58.258	160.182	0	66	66	9	1	-10921639	167.545	255	0	255	46410	121.267	14.470	1	1.382
ID54741	54741	3	8.742	58.684	160.205	0	67	67	9	1	-10921639	172.148	255	0	255	47685	119.643	14.553	1	1.439
ID54817	54817	3	8.589	58.697	159.908	0	68	68	9	1	-10921639	163.863	255	0	255	45390	122.426	14.349	1	1.338
ID54891	54891	3	8.497	58.762	159.850	0	69	69	9	1	-10921639	162.022	255	0	255	44880	122.960	14.450	1	1.318
ID54967	54967	3	8.684	58.993	160.042	0	70	70	9	1	-10921639	171.227	255	0	255	47430	119.984	14.581	1	1.427
ID55042	55042	3	8.655	58.971	159.599	0	71	71	9	1	-10921639	166.625	255	0	255	46155	121.568	14.532	1	1.371
ID55116	55116	3	8.519	59.167	159.752	0	72	72	9	1	-10921639	158.339	255	0	255	43860	123.938	14.271	1	1.278
ID55188	55188	3	8.568	59.140	159.521	0	73	73	9	1	-10921639	163.863	255	0	255	45390	122.426	14.439	1	1.338
ID55262	55262	3	8.708	59.274	159.236	0	74	74	9	1	-10921639	170.307	255	0	255	47175	120.317	14.719	1	1.415
ID55335	55335	3	8.668	59.354	159.101	0	75	75	9	1	-10921639	165.704	255	0	255	45900	121.862	14.533	1	1.360
ID55409	55409	3	8.612	59.478	159.594	0	76	76	9	1	-10921639	167.545	255	0	255	46410	121.267	14.520	1	1.382
ID55482	55482	3	8.647	59.405	159.575	0	77	77	9	1	-10921639	168.466	255	0	255	46665	120.958	14.430	1	1.393
ID55555	55555	3	8.644	59.513	159.040	0	78	78	9	1	-10921639	171.227	255	0	255	47430	119.984	14.523	0.996	1.424
ID55630	55630	3	8.583	59.812	158.741	0	79	79	9	1	-10921639	163.863	255	0	255	45390	122.426	14.506	1	1.338
ID55706	55706	3	8.486	59.938	158.461	0	80	80	9	1	-10921639	158.339	255	0	255	43860	123.938	14.219	1	1.278
ID55848	55848	3	8.545	59.847	158.562	0	81	81	9	1	-10921639	163.863	255	0	255	45390	122.426	14.383	1	1.338
ID55777	55777	3	8.602	59.933	158.960	0	82	82	9	1	-10921639	162.942	255	0	255	45135	122.697	14.441	1	1.328
ID55990	55990	3	8.615	60.028	158.467	0	83	83	9	1	-10921639	170.307	255	0	255	47175	120.317	14.814	1	1.415
ID55919	55919	3	8.600	60.341	158.316	0	84	84	9	1	-10921639	166.625	255	0	255	46155	121.568	14.642	1	1.371
ID56058	56058	3	8.613	60.348	158.299	0	85	85	9	1	-10921639	168.466	255	0	255	46665	120.958	15.213	1	1.393
ID56130	56130	3	8.499	60.453	158.278	0	86	86	9	1	-10921639	157.419	255	0	255	43605	124.164	14.238	1	1.268
ID56199	56199	3	8.289	60.393	158.072	0	87	87	9	1	-10921639	149.134	255	0	255	41310	125.879	14.226	1	1.185
ID56267	56267	3	8.577	60.565	157.808	0	88	88	9	1	-10921639	166.625	255	0	255	46155	121.568	14.434	1	1.371
ID56334	56334	3	8.461	60.481	157.572	0	89	89	9	1	-10921639	157.419	255	0	255	43605	124.164	14.422	1	1.268
ID49412	49412	4	8.687	322.769	162.554	0	0	0	9	1	-10921639	173.069	255	0	255	47940	119.294	14.480	0.968	1.427
ID49496	49496	4	8.655	323.100	162.977	0	1	1	9	1	-10921639	168.466	255	0	255	46665	120.958	14.392	0.974	1.375
ID49243	49243	4	8.692	322.801	162.721	0	2	2	9	1	-10921639	172.148	255	0	255	47685	119.643	14.615	0.975	1.421
ID49581	49581	4	8.731	322.953	162.488	0	3	3	9	1	-10921639	173.069	255	0	255	47940	119.294	14.531	0.993	1.446
ID49667	49667	4	8.673	322.986	163.064	0	4	4	9	1	-10921639	168.466	255	0	255	46665	120.958	14.458	0.982	1.380
ID49327	49327	4	8.645	323.221	162.863	0	5	5	9	1	-10921639	167.545	255	0	255	46410	121.267	14.460	0.978	1.366
ID49752	49752	4	8.721	322.953	163.047	0	6	6	9	1	-10921639	173.069	255	0	255	47940	119.294	14.559	0.979	1.435
ID49837	49837	4	8.687	323.155	162.711	0	7	7	9	1	-10921639	172.148	255	0	255	47685	119.643	14.685	0.972	1.418
ID50008	50008	4	8.583	323.511	162.778	0	8	8	9	1	-10921639	165.704	255	0	255	45900	121.862	14.423	0.970	1.339
ID50093	50093	4	8.673	323.307	162.761	0	9	9	9	1	-10921639	173.989	255	0	255	48195	118.937	14.940	0.972	1.442
ID50523	50523	4	8.679	323.502	163.006	0	10	10	9	1	-10921639	171.227	255	0	255	47430	119.984	14.656	0.986	1.417
ID50437	50437	4	8.688	323.331	162.856	0	11	11	9	1	-10921639	170.307	255	0	255	47175	120.317	14.656	0.982	1.403
ID50179	50179	4	8.644	323.391	162.898	0	12	12	9	1	-10921639	170.307	255	0	255	47175	120.317	14.594	0.968	1.392
ID50264	50264	4	8.614	323.366	163.172	0	13	13	9	1	-10921639	169.386	255	0	255	46920	120.641	14.498	0.967	1.381
ID49922	49922	4	8.608	323.518	163.336	0	14	14	9	1	-10921639	169.386	255	0	255	46920	120.641	14.465	0.985	1.394
ID50351	50351	4	8.792	323.874	163.324	0	15	15	9	1	-10921639	178.592	255	0	255	49470	117.027	14.746	0.986	1.515
ID50610	50610	4	8.632	323.713	163.443	0	16	16	9	1	-10921639	170.307	255	0	255	47175	120.317	14.461	0.985	1.405
ID50778	50778	4	8.583	323.575	164.266	0	17	17	9	1	-10921639	167.545	255	0	255	46410	121.267	14.386	0.974	1.364
ID50694	50694	4	8.258	323.937	164.636	0	18	18	9	1	-10921639	146.372	255	0	255	40545	126.324	13.971	0.962	1.137
ID50934	50934	4	8.720	324.117	164.461	0	19	19	9	1	-10921639	176.751	255	0	255	48960	117.816	14.709	0.986	1.490
ID51200	51200	4	8.692	324.124	164.839	0	20	20	9	1	-10921639	174.910	255	0	255	48450	118.572	14.708	0.958	1.444
ID50890	50890	4	8.534	324.501	164.571	0	21	21	9	1	-10921639	167.545	255	0	255	46410	121.267	14.449	0.942	1.341
ID51032	51032	4	8.635	324.353	164.749	0	22	22	9	1	-10921639	173.069	255	0	255	47940	119.294	14.600	0.941	1.406
ID51116	51116	4	8.609	324.405	164.586	0	23	23	9	1	-10921639	169.386	255	0	255	46920	120.641	14.540	0.957	1.373
ID51285	51285	4	8.690	324.447	164.764	0	24	24	9	1	-10921639	174.910	255	0	255	48450	118.572	14.735	0.958	1.444
ID51370	51370	4	8.672	324.781	164.558	0	25	25	9	1	-10921639	173.989	255	0	255	48195	118.937	14.804	0.958	1.431
ID51455	51455	4	8.608	324.629	164.627	0	26	26	9	1	-10921639	170.307	255	0	255	47175	120.317	14.572	0.947	1.377
ID51625	51625	4	8.723	324.881	164.486	0	27	27	9	1	-10921639	180.433	255	0	255	49980	116.203	14.648	0.963	1.523
ID51540	51540	4	8.725	324.862	164.591	0	28	28	9	1	-10921639	178.592	255	0	255	49470	117.027	14.853	0.949	1.486
ID51709	51709	4	8.653	325.128	164.655	0	29	29	9	1	-10921639	173.069	255	0	255	47940	119.294	14.589	0.944	1.409
ID51794	51794	4	8.585	325.223	164.532	0	30	30	9	1	-10921639	172.148	255	0	255	47685	119.643	14.697	0.944	1.397
ID51880	51880	4	8.610	325.265	164.612	0	31	31	9	1	-10921639	172.148	255	0	255	47685	119.643	14.601	0.940	1.395
ID51962	51962	4	8.631	325.448	164.707	0	32	32	9	1	-10921639	174.910	255	0	255	48450	118.572	14.697	0.955	1.441
ID52045	52045	4	8.761	325.693	164.364	0	33	33	9	1	-10921639	184.116	255	0	255	51000	114.447	14.677	0.960	1.576
ID52129	52129	4	8.638	325.724	164.626	0	34	34	9	1	-10921639	173.069	255	0	255	47940	119.294	14.652	0.948	1.412
ID52212	52212	4	8.547	325.795	164.796	0	35	35	9	1	-10921639	165.704	255	0	255	45900	121.862	14.355	0.945	1.321
ID52295	52295	4	8.579	325.771	164.804	0	36	36	9	1	-10921639	167.545	255	0	255	46410	121.267	14.414	0.946	1.343
ID52459	52459	4	8.656	326.087	164.703	0	37	37	9	1	-10921639	173.989	255	0	255	48195	118.937	14.589	0.948	1.424
ID52378	52378	4	8.694	325.943	164.862	0	38	38	9	1	-10921639	177.671	255	0	255	49215	117.426	14.899	0.952	1.476
ID52540	52540	4	8.684	326.072	165.081	0	39	39	9	1	-10921639	181.354	255	0	255	50235	115.777	14.882	0.934	1.513
ID52701	52701	4	8.696	326.288	164.892	0	40	40	9	1	-10921639	183.195	255	0	255	50745	114.900	15.340	0.950	1.554
ID52620	52620	4	8.648	326.299	164.648	0	41	41	9	1	-10921639	179.513	255	0	255	49725	116.619	15.118	0.943	1.494
ID52781	52781	4	8.657	326.091	164.831	0	42	42	9	1	-10921639	174.910	255	0	255	48450	118.572	14.868	0.941	1.431
ID52861	52861	4	8.685	326.369	164.786	0	43	43	9	1	-10921639	182.274	255	0	255	50490	115.343	15.243	0.947	1.537
ID52939	52939	4	8.647	326.738	165.029	0	44	44	9	1	-10921639	175.830	255	0	255	48705	118.198	14.507	0.952	1.451
ID53020	53020	4	8.606	326.541	164.927	0	45	45	9	1	-10921639	176.751	255	0	255	48960	117.816	14.758	0.945	1.458
ID53100	53100	4	8.698	326.695	164.577	0	46	46	9	1	-10921639	185.957	255	0	255	51510	113.515	15.145	0.935	1.583
ID53180	53180	4	8.602	326.677	164.754	0	47	47	9	1	-10921639	175.830	255	0	255	48705	118.198	14.832	0.942	1.443
ID53341	53341	4	8.722	326.846	164.833	0	48	48	9	1	-10921639	185.036	255	0	255	51255	113.986	14.839	0.944	1.577
ID53420	53420	4	8.766	327.026	164.714	0	49	49	9	1	-10921639	186.877	255	0	255	51765	113.034	15.347	0.945	1.607
ID53260	53260	4	8.684	327.043	165.046	0	50	50	9	1	-10921639	183.195	255	0	255	50745	114.900	14.959	0.934	1.540
ID53658	53658	4	8.687	327.060	164.834	0	51	51	9	1	-10921639	179.513	255	0	255	49725	116.619	14.863	0.949	1.499
ID53578	53578	4	8.617	327.446	164.862	0	52	52	9	1	-10921639	178.592	255	0	255	49470	117.027	15.114	0.933	1.473
ID53499	53499	4	8.677	327.336	165.129	0	53	53	9	1	-10921639	181.354	255	0	255	50235	115.777	15.226	0.950	1.526
ID53736	53736	4	8.659	327.422	164.943	0	54	54	9	1	-10921639	183.195	255	0	255	50745	114.900	15.395	0.938	1.543
ID53815	53815	4	8.639	327.443	164.991	0	55	55	9	1	-10921639	180.433	255	0	255	49980	116.203	15.109	0.933	1.499
ID53895	53895	4	8.644	327.574	164.887	0	56	56	9	1	-10921639	184.116	255	0	255	51000	114.447	14.894	0.928	1.549
ID53972	53972	4	8.674	327.877	164.999	0	57	57	9	1	-10921639	179.513	255	0	255	49725	116.619	14.668	0.933	1.486
ID54051	54051	4	8.546	327.807	165.374	0	58	58	9	1	-10921639	178.592	255	0	255	49470	117.027	14.637	0.923	1.465
ID54206	54206	4	8.659	327.948	165.024	0	59	59	9	1	-10921639	178.592	255	0	255	49470	117.027	14.620	0.929	1.470
ID54128	54128	4	8.694	327.956	165.078	0	60	60	9	1	-10921639	183.195	255	0	255	50745	114.900	14.882	0.941	1.546
ID54282	54282	4	8.578	328.189	165.336	0	61	61	9	1	-10921639	181.354	255	0	255	50235	115.777	14.613	0.924	1.505
ID54359	54359	4	8.552	328.218	165.540	0	62	62	9	1	-10921639	178.592	255	0	255	49470	117.027	14.808	0.910	1.454
ID54436	54436	4	8.589	328.373	165.621	0	63	63	9	1	-10921639	182.274	255	0	255	50490	115.343	15.319	0.921	1.516
ID54512	54512	4	8.596	328.510	165.998	0	64	64	9	1	-10921639	184.116	255	0	255	51000	114.447	14.733	0.919	1.541
ID54590	54590	4	8.711	328.296	165.465	0	65	65	9	1	-10921639	190.560	255	0	255	52785	111.015	15.223	0.940	1.663
ID54666	54666	4	8.623	328.608	165.457	0	66	66	9	1	-10921639	185.036	255	0	255	51255	113.986	14.643	0.919	1.555
ID54743	54743	4	8.512	328.712	165.422	0	67	67	9	1	-10921639	176.751	255	0	255	48960	117.816	14.485	0.932	1.447
ID54819	54819	4	8.679	328.968	165.005	0	68	68	9	1	-10921639	184.116	255	0	255	51000	114.447	14.877	0.935	1.554
ID54893	54893	4	8.672	328.889	164.840	0	69	69	9	1	-10921639	185.957	255	0	255	51510	113.515	14.800	0.932	1.581
ID54969	54969	4	8.729	328.941	164.928	0	70	70	9	1	-10921639	185.957	255	0	255	51510	113.515	14.977	0.929	1.578
ID55044	55044	4	8.602	329.032	164.967	0	71	71	9	1	-10921639	185.036	255	0	255	51255	113.986	14.804	0.926	1.561
ID55118	55118	4	8.582	329.428	164.717	0	72	72	9	1	-10921639	187.798	255	0	255	52020	112.544	15.070	0.899	1.580
ID55190	55190	4	8.621	329.303	164.835	0	73	73	9	1	-10921639	185.957	255	0	255	51510	113.515	15.322	0.917	1.567
ID55264	55264	4	8.711	329.360	164.988	0	74	74	9	1	-10921639	195.162	255	0	255	54060	108.261	15.580	0.918	1.725
ID55337	55337	4	8.565	329.236	164.434	0	75	75	9	1	-10921639	187.798	255	0	255	52020	112.544	15.465	0.914	1.594
ID55411	55411	4	8.508	329.531	165.004	0	76	76	9	1	-10921639	179.513	255	0	255	49725	116.619	14.551	0.904	1.462
ID55484	55484	4	8.546	329.654	164.633	0	77	77	9	1	-10921639	183.195	255	0	255	50745	114.900	15.170	0.915	1.524
ID55557	55557	4	8.602	329.536	164.182	0	78	78	9	1	-10921639	192.401	255	0	255	53295	109.944	14.711	0.890	1.648
ID55632	55632	4	8.546	329.590	164.092	0	79	79	9	1	-10921639	187.798	255	0	255	52020	112.544	15.039	0.896	1.577
ID55708	55708	4	8.581	329.843	164.306	0	80	80	9	1	-10921639	184.116	255	0	255	51000	114.447	14.729	0.913	1.535
ID55850	55850	4	8.571	329.675	164.208	0	81	81	9	1	-10921639	188.718	255	0	255	52275	112.044	15.147	0.903	1.598
ID55779	55779	4	8.618	329.892	164.075	0	82	82	9	1	-10921639	191.480	255	0	255	53040	110.485	14.751	0.904	1.646
ID55992	55992	4	8.528	329.969	164.252	0	83	83	9	1	-10921639	184.116	255	0	255	51000	114.447	14.985	0.904	1.527
ID55921	55921	4	8.588	329.726	164.228	0	84	84	9	1	-10921639	191.480	255	0	255	53040	110.485	14.926	0.904	1.646
ID56060	56060	4	8.555	329.967	164.176	0	85	85	9	1	-10921639	187.798	255	0	255	52020	112.544	15.039	0.896	1.577
ID56132	56132	4	8.403	330.227	164.012	0	86	86	9	1	-10921639	186.877	255	0	255	51765	113.034	15.240	0.872	1.540
ID56201	56201	4	8.531	329.901	164.307	0	87	87	9	1	-10921639	185.957	255	0	255	51510	113.515	15.127	0.904	1.556
ID56269	56269	4	8.565	330.202	163.868	0	88	88	9	1	-10921639	196.083	255	0	255	54315	107.678	15.395	0.889	1.714
ID56336	56336	4	8.579	330.257	164.090	0	89	89	9	1	-10921639	188.718	255	0	255	52275	112.044	15.310	0.912	1.607
ID49413	49413	5	8.534	179.766	163.743	0	0	0	9	1	-10921639	153.736	255	0	255	42585	124.997	14.127	1	1.230
ID49497	49497	5	8.423	180.299	163.558	0	1	1	9	1	-10921639	148.213	255	0	255	41055	126.034	14.001	1	1.176
ID49244	49244	5	8.396	180.337	163.588	0	2	2	9	1	-10921639	147.292	255	0	255	40800	126.182	13.984	1	1.167
ID49582	49582	5	8.487	180.102	163.616	0	3	3	9	1	-10921639	151.895	255	0	255	42075	125.371	14.089	1	1.212
ID49666	49666	5	8.522	180.469	163.285	0	4	4	9	1	-10921639	153.736	255	0	255	42585	124.997	14.127	1	1.230
ID49328	49328	5	8.518	180.433	163.714	0	5	5	9	1	-10921639	153.736	255	0	255	42585	124.997	14.130	1	1.230
ID49751	49751	5	8.459	180.724	163.412	0	6	6	9	1	-10921639	150.054	255	0	255	41565	125.716	14.055	1	1.194
ID49836	49836	5	8.556	180.898	163.444	0	7	7	9	1	-10921639	154.657	255	0	255	42840	124.800	14.144	1	1.239
ID50007	50007	5	8.349	180.978	163.342	0	8	8	9	1	-10921639	144.531	255	0	255	40035	126.586	13.939	1	1.142
ID50094	50094	5	8.447	180.633	163.529	0	9	9	9	1	-10921639	150.975	255	0	255	41820	125.547	14.061	1	1.203
ID50524	50524	5	8.406	180.901	163.679	0	10	10	9	1	-10921639	147.292	255	0	255	40800	126.182	13.984	1	1.167
ID50438	50438	5	8.523	181.096	163.698	0	11	11	9	1	-10921639	152.816	255	0	255	42330	125.188	14.107	1	1.221
ID50180	50180	5	8.404	181.192	163.578	0	12	12	9	1	-10921639	147.292	255	0	255	40800	126.182	13.995	1	1.167
ID50265	50265	5	8.252	181.548	163.585	0	13	13	9	1	-10921639	141.769	255	0	255	39270	126.928	9.684	1	1.117
ID49923	49923	5	8.506	181.574	163.648	0	14	14	9	1	-10921639	152.816	255	0	255	42330	125.188	14.109	1	1.221
ID50352	50352	5	8.480	181.448	163.741	0	15	15	9	1	-10921639	151.895	255	0	255	42075	125.371	14.090	1	1.212
ID50611	50611	5	8.491	181.673	163.930	0	16	16	9	1	-10921639	150.975	255	0	255	41820	125.547	14.071	1	1.203
ID50779	50779	5	8.474	181.807	164.623	0	17	17	9	1	-10921639	151.895	255	0	255	42075	125.371	14.082	1	1.212
ID50693	50693	5	7.511	182.139	164.799	0	18	18	9	1	-10921639	114.152	0	0	255	31620	127.029	9.684	1	0.899
ID50936	50936	5	8.400	182.424	164.503	0	19	19	9	1	-10921639	148.213	255	0	255	41055	126.034	13.989	1	1.176
ID51199	51199	5	8.570	182.288	164.986	0	20	20	9	1	-10921639	155.578	255	0	255	43095	124.595	14.164	1	1.249
ID50889	50889	5	8.475	182.596	164.733	0	21	21	9	1	-10921639	150.975	255	0	255	41820	125.547	14.068	1	1.203
ID51031	51031	5	8.358	182.783	164.610	0	22	22	9	1	-10921639	145.451	255	0	255	40290	126.458	13.919	1	1.150
ID51115	51115	5	8.465	182.914	164.751	0	23	23	9	1	-10921639	150.054	255	0	255	41565	125.716	14.051	1	1.194
ID51284	51284	5	8.632	183.328	164.218	0	24	24	9	1	-10921639	159.260	255	0	255	44115	123.704	14.246	1	1.287
ID51369	51369	5	8.541	183.180	164.396	0	25	25	9	1	-10921639	154.657	255	0	255	42840	124.800	14.154	1	1.239
ID51454	51454	5	8.626	183.669	164.025	0	26	26	9	1	-10921639	160.181	255	0	255	44370	123.464	14.316	1	1.297
ID51624	51624	5	8.507	183.654	164.225	0	27	27	9	1	-10921639	152.816	255	0	255	42330	125.188	14.106	1	1.221
ID51539	51539	5	8.467	184.026	164.376	0	28	28	9	1	-10921639	150.054	255	0	255	41565	125.716	14.045	1	1.194
ID51708	51708	5	8.529	183.948	164.478	0	29	29	9	1	-10921639	155.578	255	0	255	43095	124.595	14.159	1	1.249
ID51793	51793	5	8.513	183.792	164.334	0	30	30	9	1	-10921639	154.657	255	0	255	42840	124.800	14.154	1	1.239
ID51879	51879	5	8.431	184.083	164.284	0	31	31	9	1	-10921639	148.213	255	0	255	41055	126.034	14.018	1	1.176
ID51961	51961	5	8.620	184.144	164.120	0	32	32	9	1	-10921639	157.419	255	0	255	43605	124.164	14.191	1	1.268
ID52044	52044	5	8.735	184.232	163.903	0	33	33	9	1	-10921639	163.863	255	0	255	45390	122.426	14.340	1	1.338
ID52128	52128	5	8.578	184.360	164.326	0	34	34	9	1	-10921639	156.498	255	0	255	43350	124.383	14.196	1	1.258
ID52211	52211	5	8.599	184.896	164.224	0	35	35	9	1	-10921639	160.181	255	0	255	44370	123.464	14.218	1	1.297
ID52294	52294	5	8.522	184.795	164.502	0	36	36	9	1	-10921639	156.498	255	0	255	43350	124.383	14.202	1	1.258
ID52458	52458	5	8.491	184.676	164.068	0	37	37	9	1	-10921639	153.736	255	0	255	42585	124.997	14.130	1	1.230
ID52377	52377	5	8.549	185.401	164.164	0	38	38	9	1	-10921639	156.498	255	0	255	43350	124.383	14.196	1	1.258
ID52539	52539	5	8.713	185.097	164.304	0	39	39	9	1	-10921639	164.783	255	0	255	45645	122.148	14.364	1	1.349
ID52700	52700	5	8.608	185.341	164.440	0	40	40	9	1	-10921639	159.260	255	0	255	44115	123.704	14.262	1	1.287
ID52619	52619	5	8.644	185.349	164.283	0	41	41	9	1	-10921639	161.101	255	0	255	44625	123.215	14.323	1	1.307
ID52780	52780	5	8.519	185.494	164.302	0	42	42	9	1	-10921639	157.419	255	0	255	43605	124.164	14.349	1	1.268
ID52860	52860	5	8.544	185.654	164.273	0	43	43	9	1	-10921639	158.339	255	0	255	43860	123.938	14.219	1	1.278
ID52938	52938	5	8.667	185.670	164.642	0	44	44	9	1	-10921639	163.863	255	0	255	45390	122.426	14.394	1	1.338
ID53019	53019	5	8.505	185.847	164.123	0	45	45	9	1	-10921639	152.816	255	0	255	42330	125.188	14.107	1	1.221
ID53099	53099	5	8.568	185.748	163.946	0	46	46	9	1	-10921639	157.419	255	0	255	43605	124.164	14.238	1	1.268
ID53179	53179	5	8.601	186.056	163.959	0	47	47	9	1	-10921639	156.498	255	0	255	43350	124.383	14.178	1	1.258
ID53340	53340	5	8.652	186.559	163.907	0	48	48	9	1	-10921639	164.783	255	0	255	45645	122.148	14.488	1	1.349
ID53419	53419	5	8.651	186.263	164.219	0	49	49	9	1	-10921639	160.181	255	0	255	44370	123.464	14.272	1	1.297
ID53259	53259	5	8.611	186.359	164.180	0	50	50	9	1	-10921639	159.260	255	0	255	44115	123.704	14.262	1	1.287
ID53657	53657	5	8.509	186.776	164.095	0	51	51	9	1	-10921639	154.657	255	0	255	42840	124.800	14.129	1	1.239
ID53577	53577	5	8.666	186.459	163.895	0	52	52	9	1	-10921639	163.863	255	0	255	45390	122.426	14.437	1	1.338
ID53498	53498	5	8.686	187.028	163.943	0	53	53	9	1	-10921639	164.783	255	0	255	45645	122.148	14.364	1	1.349
ID53735	53735	5	8.651	187.138	164.132	0	54	54	9	1	-10921639	162.022	255	0	255	44880	122.960	14.330	1	1.318
ID53814	53814	5	8.542	186.933	164.228	0	55	55	9	1	-10921639	156.498	255	0	255	43350	124.383	14.178	1	1.258
ID53894	53894	5	8.611	187.132	164.214	0	56	56	9	1	-10921639	158.339	255	0	255	43860	123.938	14.222	1	1.278
ID53971	53971	5	8.641	187.415	164.293	0	57	57	9	1	-10921639	161.101	255	0	255	44625	123.215	14.323	1	1.307
ID54050	54050	5	8.521	187.578	164.268	0	58	58	9	1	-10921639	157.419	255	0	255	43605	124.164	14.177	1	1.268
ID54205	54205	5	8.639	187.634	164.131	0	59	59	9	1	-10921639	161.101	255	0	255	44625	123.215	14.300	1	1.307
ID54127	54127	5	8.555	187.640	164.264	0	60	60	9	1	-10921639	156.498	255	0	255	43350	124.383	14.196	1	1.258
ID54281	54281	5	8.443	187.823	164.178	0	61	61	9	1	-10921639	150.975	255	0	255	41820	125.547	14.065	1	1.203
ID54358	54358	5	8.581	188.160	164.449	0	62	62	9	1	-10921639	160.181	255	0	255	44370	123.464	14.316	1	1.297
ID54435	54435	5	8.583	188.263	164.541	0	63	63	9	1	-10921639	161.101	255	0	255	44625	123.215	14.231	1	1.307
ID54511	54511	5	8.647	188.476	164.914	0	64	64	9	1	-10921639	162.942	255	0	255	45135	122.697	14.440	1	1.328
ID54589	54589	5	8.570	188.529	165.125	0	65	65	9	1	-10921639	158.339	255	0	255	43860	123.938	14.235	1	1.278
ID54665	54665	5	8.584	188.613	164.359	0	66	66	9	1	-10921639	160.181	255	0	255	44370	123.464	14.248	1	1.297
ID54742	54742	5	8.559	188.516	164.603	0	67	67	9	1	-10921639	162.022	255	0	255	44880	122.960	14.382	1	1.318
ID54818	54818	5	8.500	189.056	164.507	0	68	68	9	1	-10921639	156.498	255	0	255	43350	124.383	14.166	1	1.258
ID54892	54892	5	8.642	189.034	164.673	0	69	69	9	1	-10921639	165.704	255	0	255	45900	121.862	14.392	1	1.360
ID54968	54968	5	8.602	189.382	164.427	0	70	70	9	1	-10921639	162.942	255	0	255	45135	122.697	14.528	1	1.328
ID55043	55043	5	8.687	189.184	164.290	0	71	71	9	1	-10921639	167.545	255	0	255	46410	121.267	14.530	1	1.382
ID55117	55117	5	8.527	189.494	164.174	0	72	72	9	1	-10921639	157.419	255	0	255	43605	124.164	14.328	1	1.268
ID55189	55189	5	8.536	189.762	163.844	0	73	73	9	1	-10921639	156.498	255	0	255	43350	124.383	14.207	1	1.258
ID55263	55263	5	8.622	189.467	164.373	0	74	74	9	1	-10921639	163.863	255	0	255	45390	122.426	14.526	1	1.338
ID55336	55336	5	8.470	189.754	163.558	0	75	75	9	1	-10921639	153.736	255	0	255	42585	124.997	14.108	1	1.230
ID55410	55410	5	8.753	189.832	164.256	0	76	76	9	1	-10921639	173.989	255	0	255	48195	118.937	14.832	1	1.463
ID55483	55483	5	8.647	190.099	163.854	0	77	77	9	1	-10921639	161.101	255	0	255	44625	123.215	14.281	1	1.307
ID55556	55556	5	8.555	190.159	163.643	0	78	78	9	1	-10921639	159.260	255	0	255	44115	123.704	14.250	1	1.287
ID55631	55631	5	8.379	190.291	163.589	0	79	79	9	1	-10921639	151.895	255	0	255	42075	125.371	14.199	1	1.212
ID55707	55707	5	8.566	190.401	163.267	0	80	80	9	1	-10921639	161.101	255	0	255	44625	123.215	14.463	1	1.307
ID55849	55849	5	8.423	190.537	163.212	0	81	81	9	1	-10921639	151.895	255	0	255	42075	125.371	14.084	1	1.212
ID55778	55778	5	8.515	190.495	163.825	0	82	82	9	1	-10921639	155.578	255	0	255	43095	124.595	14.179	1	1.249
ID55991	55991	5	8.437	190.769	163.506	0	83	83	9	1	-10921639	151.895	255	0	255	42075	125.371	14.059	1	1.212
ID55920	55920	5	8.540	190.634	163.632	0	84	84	9	1	-10921639	156.498	255	0	255	43350	124.383	14.207	1	1.258
ID56059	56059	5	8.444	190.873	163.755	0	85	85	9	1	-10921639	152.816	255	0	255	42330	125.188	14.083	1	1.221
ID56131	56131	5	8.617	190.756	163.566	0	86	86	9	1	-10921639	162.942	255	0	255	45135	122.697	14.357	1	1.328
ID56200	56200	5	8.553	190.923	163.384	0	87	87	9	1	-10921639	159.260	255	0	255	44115	123.704	14.220	1	1.287
ID56268	56268	5	8.305	190.976	163.475	0	88	88	9	1	-10921639	147.292	255	0	255	40800	126.182	13.991	1	1.167
ID56335	56335	5	8.346	190.958	163.794	0	89	89	9	1	-10921639	148.213	255	0	255	41055	126.034	14.057	1	1.176
ID49414	49414	6	8.710	281.561	168.174	0	0	0	9	1	-10921639	166.625	255	0	255	46155	121.568	14.396	1	1.371
ID49498	49498	6	8.769	281.664	168.047	0	1	1	9	1	-10921639	168.466	255	0	255	46665	120.958	14.464	1	1.393
ID49245	49245	6	8.729	281.795	168.389	0	2	2	9	1	-10921639	166.625	255	0	255	46155	121.568	14.400	1	1.371
ID49583	49583	6	8.771	281.456	168.334	0	3	3	9	1	-10921639	171.227	255	0	255	47430	119.984	14.458	1	1.427
ID49668	49668	6	8.827	281.385	167.993	0	4	4	9	1	-10921639	173.989	255	0	255	48195	118.937	14.654	1	1.463
ID49329	49329	6	8.785	281.341	168.069	0	5	5	9	1	-10921639	169.386	255	0	255	46920	120.641	14.460	1	1.404
ID49753	49753	6	8.828	281.628	168.115	0	6	6	9	1	-10921639	173.069	255	0	255	47940	119.294	14.566	1	1.451
ID49838	49838	6	8.786	281.257	168.058	0	7	7	9	1	-10921639	169.386	255	0	255	46920	120.641	14.460	1	1.404
ID50009	50009	6	8.831	281.319	168.002	0	8	8	9	1	-10921639	173.069	255	0	255	47940	119.294	14.609	1	1.451
ID50095	50095	6	8.872	281.418	168.026	0	9	9	9	1	-10921639	178.592	255	0	255	49470	117.027	14.811	1	1.526
ID50525	50525	6	8.813	281.135	168.282	0	10	10	9	1	-10921639	172.148	255	0	255	47685	119.643	14.567	1	1.439
ID50439	50439	6	8.813	281.369	168.118	0	11	11	9	1	-10921639	173.069	255	0	255	47940	119.294	14.527	1	1.451
ID50181	50181	6	8.801	281.256	168.419	0	12	12	9	1	-10921639	173.069	255	0	255	47940	119.294	14.566	1	1.451
ID50266	50266	6	8.757	281.327	168.185	0	13	13	9	1	-10921639	168.466	255	0	255	46665	120.958	14.429	1	1.393
ID49924	49924	6	8.885	280.879	168.841	0	14	14	9	1	-10921639	177.671	255	0	255	49215	117.426	14.878	1	1.513
ID50353	50353	6	8.873	281.497	168.594	0	15	15	9	1	-10921639	180.433	255	0	255	49980	116.203	14.694	1	1.553
ID50612	50612	6	8.727	281.350	168.720	0	16	16	9	1	-10921639	167.545	255	0	255	46410	121.267	14.430	1	1.382
ID50780	50780	6	8.775	281.299	169.263	0	17	17	9	1	-10921639	170.307	255	0	255	47175	120.317	14.493	1	1.415
ID50695	50695	6	8.218	281.167	169.567	0	18	18	9	1	-10921639	140.848	255	0	255	39015	127.029	9.684	1	1.109
ID50938	50938	6	8.773	281.473	169.382	0	19	19	9	1	-10921639	173.069	255	0	255	47940	119.294	14.566	1	1.451
ID51201	51201	6	8.788	281.497	169.619	0	20	20	9	1	-10921639	173.989	255	0	255	48195	118.937	14.622	1	1.463
ID50891	50891	6	8.846	281.541	169.610	0	21	21	9	1	-10921639	178.592	255	0	255	49470	117.027	14.892	1	1.526
ID51033	51033	6	8.864	281.736	169.679	0	22	22	9	1	-10921639	177.671	255	0	255	49215	117.426	14.753	1	1.513
ID51117	51117	6	8.852	281.775	169.530	0	23	23	9	1	-10921639	178.592	255	0	255	49470	117.027	14.720	1	1.526
ID51286	51286	6	8.887	281.951	169.379	0	24	24	9	1	-10921639	178.592	255	0	255	49470	117.027	14.811	1	1.526
ID51371	51371	6	8.840	282.003	169.559	0	25	25	9	1	-10921639	174.910	255	0	255	48450	118.572	14.726	1	1.475
ID51456	51456	6	8.850	282.036	169.384	0	26	26	9	1	-10921639	175.830	255	0	255	48705	118.198	14.701	1	1.488
ID51626	51626	6	8.802	281.867	169.307	0	27	27	9	1	-10921639	172.148	255	0	255	47685	119.643	14.567	1	1.439
ID51541	51541	6	8.922	282.053	169.558	0	28	28	9	1	-10921639	183.195	255	0	255	50745	114.900	14.869	1	1.594
ID51710	51710	6	8.838	282.167	169.372	0	29	29	9	1	-10921639	174.910	255	0	255	48450	118.572	14.652	1	1.475
ID51795	51795	6	8.827	282.188	169.380	0	30	30	9	1	-10921639	173.989	255	0	255	48195	118.937	14.608	1	1.463
ID51881	51881	6	8.947	282.248	169.417	0	31	31	9	1	-10921639	184.116	255	0	255	51000	114.447	15.310	1	1.609
ID51963	51963	6	8.825	282.333	169.123	0	32	32	9	1	-10921639	173.069	255	0	255	47940	119.294	14.609	1	1.451
ID52046	52046	6	8.942	282.165	169.409	0	33	33	9	1	-10921639	185.036	255	0	255	51255	113.986	15.207	1	1.623
ID52130	52130	6	8.813	282.352	169.208	0	34	34	9	1	-10921639	173.989	255	0	255	48195	118.937	14.565	1	1.463
ID52213	52213	6	8.719	282.545	169.237	0	35	35	9	1	-10921639	167.545	255	0	255	46410	121.267	14.467	1	1.382
ID52296	52296	6	8.839	282.637	169.233	0	36	36	9	1	-10921639	174.910	255	0	255	48450	118.572	14.702	1	1.475
ID52460	52460	6	8.764	282.396	169.354	0	37	37	9	1	-10921639	171.227	255	0	255	47430	119.984	14.458	1	1.427
ID52379	52379	6	8.851	282.410	169.371	0	38	38	9	1	-10921639	177.671	255	0	255	49215	117.426	14.812	1	1.513
ID52541	52541	6	8.762	282.653	169.255	0	39	39	9	1	-10921639	170.307	255	0	255	47175	120.317	14.538	1	1.415
ID52702	52702	6	8.921	282.930	169.304	0	40	40	9	1	-10921639	181.354	255	0	255	50235	115.777	15.114	1	1.566
ID52621	52621	6	8.779	282.904	169.327	0	41	41	9	1	-10921639	170.307	255	0	255	47175	120.317	14.493	1	1.415
ID52782	52782	6	8.936	283.023	169.701	0	42	42	9	1	-10921639	183.195	255	0	255	50745	114.900	15.110	1	1.594
ID52862	52862	6	8.892	283.015	169.501	0	43	43	9	1	-10921639	179.513	255	0	255	49725	116.619	14.750	1	1.539
ID52940	52940	6	8.865	283.034	169.269	0	44	44	9	1	-10921639	175.830	255	0	255	48705	118.198	14.756	1	1.488
ID53021	53021	6	8.897	283.232	169.112	0	45	45	9	1	-10921639	178.592	255	0	255	49470	117.027	14.876	1	1.526
ID53101	53101	6	8.915	283.159	169.036	0	46	46	9	1	-10921639	181.354	255	0	255	50235	115.777	15.114	1	1.566
ID53181	53181	6	8.909	282.970	169.220	0	47	47	9	1	-10921639	182.274	255	0	255	50490	115.343	15.022	1	1.580
ID53342	53342	6	8.942	283.403	169.249	0	48	48	9	1	-10921639	192.401	255	0	255	53295	109.944	15.302	0.990	1.741
ID53421	53421	6	8.890	283.340	169.066	0	49	49	9	1	-10921639	180.433	255	0	255	49980	116.203	14.946	1	1.553
ID53261	53261	6	8.866	283.391	169.245	0	50	50	9	1	-10921639	178.592	255	0	255	49470	117.027	14.876	1	1.526
ID53659	53659	6	8.847	283.355	169.508	0	51	51	9	1	-10921639	179.513	255	0	255	49725	116.619	14.646	1	1.539
ID53579	53579	6	8.899	283.412	169.139	0	52	52	9	1	-10921639	182.274	255	0	255	50490	115.343	15.112	1	1.580
ID53500	53500	6	8.911	283.677	169.321	0	53	53	9	1	-10921639	181.354	255	0	255	50235	115.777	15.024	1	1.566
ID53737	53737	6	8.917	283.592	169.330	0	54	54	9	1	-10921639	185.957	255	0	255	51510	113.515	15.414	1	1.638
ID53816	53816	6	8.903	283.938	169.059	0	55	55	9	1	-10921639	179.513	255	0	255	49725	116.619	15.028	1	1.539
ID53896	53896	6	8.861	283.828	168.913	0	56	56	9	1	-10921639	176.751	255	0	255	48960	117.816	14.700	1	1.500
ID53973	53973	6	8.941	283.869	168.861	0	57	57	9	1	-10921639	185.036	255	0	255	51255	113.986	15.310	1	1.623
ID54052	54052	6	8.872	284.150	169.077	0	58	58	9	1	-10921639	176.751	255	0	255	48960	117.816	14.814	1	1.500
ID54207	54207	6	8.977	284.047	169.231	0	59	59	9	1	-10921639	187.798	255	0	255	52020	112.544	15.364	1	1.669
ID54129	54129	6	8.922	284.363	169.124	0	60	60	9	1	-10921639	185.957	255	0	255	51510	113.515	15.361	1	1.638
ID54283	54283	6	8.946	284.061	169.258	0	61	61	9	1	-10921639	186.877	255	0	255	51765	113.034	15.203	1	1.653
ID54360	54360	6	8.953	284.164	169.229	0	62	62	9	1	-10921639	188.718	255	0	255	52275	112.044	15.365	1	1.684
ID54437	54437	6	8.845	284.464	169.286	0	63	63	9	1	-10921639	180.433	255	0	255	49980	116.203	14.844	1	1.553
ID54513	54513	6	8.956	284.792	169.561	0	64	64	9	1	-10921639	188.718	255	0	255	52275	112.044	15.298	0.993	1.679
ID54591	54591	6	8.871	284.531	169.477	0	65	65	9	1	-10921639	191.480	255	0	255	53040	110.485	15.360	0.990	1.725
ID54667	54667	6	8.935	284.689	168.921	0	66	66	9	1	-10921639	188.718	255	0	255	52275	112.044	15.199	0.993	1.679
ID54744	54744	6	9.029	284.997	168.908	0	67	67	9	1	-10921639	194.242	255	0	255	53805	108.833	15.549	1	1.785
ID54820	54820	6	8.940	284.877	168.730	0	68	68	9	1	-10921639	189.639	255	0	255	52530	111.534	15.097	0.993	1.695
ID54894	54894	6	8.954	284.977	168.645	0	69	69	9	1	-10921639	186.877	255	0	255	51765	113.034	15.203	1	1.653
ID54970	54970	6	8.982	285.111	168.698	0	70	70	9	1	-10921639	191.480	255	0	255	53040	110.485	15.364	0.994	1.727
ID55045	55045	6	8.938	285.037	168.555	0	71	71	9	1	-10921639	192.401	255	0	255	53295	109.944	15.187	0.981	1.733
ID55119	55119	6	8.960	285.076	168.259	0	72	72	9	1	-10921639	190.560	255	0	255	52785	111.015	15.305	1	1.717
ID55191	55191	6	8.944	285.233	168.534	0	73	73	9	1	-10921639	190.560	255	0	255	52785	111.015	15.195	0.993	1.711
ID55265	55265	6	8.929	285.211	168.391	0	74	74	9	1	-10921639	191.480	255	0	255	53040	110.485	15.367	0.997	1.730
ID55338	55338	6	8.914	285.186	168.053	0	75	75	9	1	-10921639	192.401	255	0	255	53295	109.944	15.365	0.994	1.744
ID55412	55412	6	8.875	285.261	168.448	0	76	76	9	1	-10921639	189.639	255	0	255	52530	111.534	14.929	0.990	1.692
ID55485	55485	6	8.999	285.461	168.411	0	77	77	9	1	-10921639	199.765	255	0	255	55335	105.233	15.567	0.988	1.886
ID55558	55558	6	8.961	285.679	167.976	0	78	78	9	1	-10921639	197.004	255	0	255	54570	107.084	15.432	0.987	1.828
ID55633	55633	6	8.910	285.537	167.671	0	79	79	9	1	-10921639	193.321	255	0	255	53550	109.394	15.426	0.984	1.753
ID55709	55709	6	8.943	285.658	167.760	0	80	80	9	1	-10921639	197.924	255	0	255	54825	106.478	15.504	0.984	1.844
ID55851	55851	6	8.925	285.629	167.805	0	81	81	9	1	-10921639	195.162	255	0	255	54060	108.261	15.276	0.978	1.783
ID55780	55780	6	8.916	285.614	167.659	0	82	82	9	1	-10921639	192.401	255	0	255	53295	109.944	15.285	0.984	1.736
ID55993	55993	6	8.934	285.632	167.615	0	83	83	9	1	-10921639	193.321	255	0	255	53550	109.394	15.518	0.984	1.753
ID55922	55922	6	9.010	285.907	167.494	0	84	84	9	1	-10921639	203.448	255	0	255	56355	102.597	15.558	0.985	1.968
ID56061	56061	6	9.022	285.883	167.279	0	85	85	9	1	-10921639	204.368	255	0	255	56610	101.907	15.580	0.991	1.996
ID56133	56133	6	8.899	285.621	167.169	0	86	86	9	1	-10921639	197.004	255	0	255	54570	107.084	15.551	0.978	1.819
ID56202	56202	6	9.048	285.868	167.098	0	87	87	9	1	-10921639	207.130	255	0	255	57375	99.756	15.641	0.982	2.058
ID56270	56270	6	9.026	285.899	167.188	0	88	88	9	1	-10921639	210.812	255	0	255	58395	96.691	15.674	0.968	2.145
ID56337	56337	6	9.041	285.974	167.086	0	89	89	9	1	-10921639	205.289	255	0	255	56865	101.203	15.654	0.982	2.010
ID49415	49415	7	8.035	11.181	174.954	0	0	0	9	1	-10921639	150.975	255	0	255	41820	125.547	14.055	0.951	1.172
ID49499	49499	7	8.092	11.220	175.334	0	1	1	9	1	-10921639	156.498	255	0	255	43350	124.383	14.169	0.939	1.218
ID49246	49246	7	8.058	11.101	175.233	0	2	2	9	1	-10921639	153.736	255	0	255	42585	124.997	14.109	0.940	1.192
ID49584	49584	7	8.134	10.934	175.007	0	3	3	9	1	-10921639	162.942	255	0	255	45135	122.697	14.291	0.920	1.273
ID49669	49669	7	8.056	11.216	175.150	0	4	4	9	1	-10921639	154.657	255	0	255	42840	124.800	14.130	0.937	1.199
ID49330	49330	7	7.977	10.997	175.342	0	5	5	9	1	-10921639	152.816	255	0	255	42330	125.188	14.086	0.922	1.171
ID49754	49754	7	8.184	11.577	175.114	0	6	6	9	1	-10921639	160.181	255	0	255	44370	123.464	14.241	0.899	1.228
ID49839	49839	7	8.021	11.220	175.176	0	7	7	9	1	-10921639	151.895	255	0	255	42075	125.371	14.066	0.937	1.172
ID50010	50010	7	7.993	11.303	175.243	0	8	8	9	1	-10921639	150.975	255	0	255	41820	125.547	14.049	0.927	1.157
ID50096	50096	7	7.940	11.113	175.475	0	9	9	9	1	-10921639	150.975	255	0	255	41820	125.547	14.026	0.924	1.155
ID50526	50526	7	8.053	11.125	174.913	0	10	10	9	1	-10921639	156.498	255	0	255	43350	124.383	14.156	0.914	1.201
ID50440	50440	7	8.036	11.435	175.464	0	11	11	9	1	-10921639	153.736	255	0	255	42585	124.997	14.088	0.939	1.191
ID50182	50182	7	8.019	11.418	175.780	0	12	12	9	1	-10921639	152.816	255	0	255	42330	125.188	14.087	0.928	1.175
ID50267	50267	7	8.195	11.511	175.955	0	13	13	9	1	-10921639	163.863	255	0	255	45390	122.426	14.354	0.899	1.268
ID49925	49925	7	8.123	11.290	175.952	0	14	14	9	1	-10921639	161.101	255	0	255	44625	123.215	14.257	0.919	1.252
ID50354	50354	7	8.101	11.467	176.080	0	15	15	9	1	-10921639	156.498	255	0	255	43350	124.383	14.166	0.928	1.211
ID50613	50613	7	8.203	11.468	176.270	0	16	16	9	1	-10921639	165.704	255	0	255	45900	121.862	14.452	0.938	1.316
ID50781	50781	7	8.190	11.400	176.689	0	17	17	9	1	-10921639	163.863	255	0	255	45390	122.426	14.313	0.933	1.292
ID50696	50696	7	7.680	11.554	177.129	0	18	18	9	1	-10921639	133.484	255	0	255	36975	127.590	9.684	0.929	1.008
ID50950	50950	7	8.195	11.642	177.152	0	19	19	9	1	-10921639	162.022	255	0	255	44880	122.960	14.250	0.898	1.247
ID51202	51202	7	8.130	11.865	177.092	0	20	20	9	1	-10921639	153.736	255	0	255	42585	124.997	14.101	0.906	1.169
ID50892	50892	7	8.257	12.040	177.204	0	21	21	9	1	-10921639	161.101	255	0	255	44625	123.215	14.229	0.906	1.243
ID51034	51034	7	8.137	11.934	177.240	0	22	22	9	1	-10921639	155.578	255	0	255	43095	124.595	14.148	0.908	1.189
ID51118	51118	7	8.230	12.080	177.396	0	23	23	9	1	-10921639	162.022	255	0	255	44880	122.960	14.324	0.908	1.254
ID51287	51287	7	8.285	12.219	177.040	0	24	24	9	1	-10921639	162.022	255	0	255	44880	122.960	14.302	0.915	1.260
ID51372	51372	7	8.035	12.315	177.499	0	25	25	9	1	-10921639	150.054	255	0	255	41565	125.716	13.983	0.909	1.137
ID51457	51457	7	8.253	12.384	177.239	0	26	26	9	1	-10921639	161.101	255	0	255	44625	123.215	14.319	0.915	1.249
ID51627	51627	7	8.226	12.376	177.254	0	27	27	9	1	-10921639	161.101	255	0	255	44625	123.215	14.353	0.915	1.249
ID51542	51542	7	8.304	12.359	177.645	0	28	28	9	1	-10921639	163.863	255	0	255	45390	122.426	14.363	0.934	1.293
ID51711	51711	7	8.297	12.621	177.454	0	29	29	9	1	-10921639	162.942	255	0	255	45135	122.697	14.356	0.899	1.257
ID51796	51796	7	8.255	12.516	177.267	0	30	30	9	1	-10921639	162.022	255	0	255	44880	122.960	14.314	0.884	1.237
ID51882	51882	7	8.332	12.747	177.459	0	31	31	9	1	-10921639	166.625	255	0	255	46155	121.568	14.355	0.897	1.296
ID51964	51964	7	8.375	12.716	177.711	0	32	32	9	1	-10921639	166.625	255	0	255	46155	121.568	14.371	0.904	1.302
ID52047	52047	7	8.242	12.780	177.161	0	33	33	9	1	-10921639	156.498	255	0	255	43350	124.383	14.156	0.895	1.188
ID52132	52132	7	8.187	12.803	177.656	0	34	34	9	1	-10921639	158.339	255	0	255	43860	123.938	14.193	0.885	1.200
ID52215	52215	7	8.298	12.784	177.584	0	35	35	9	1	-10921639	162.022	255	0	255	44880	122.960	14.294	0.895	1.244
ID52297	52297	7	8.249	13.188	177.469	0	36	36	9	1	-10921639	160.181	255	0	255	44370	123.464	14.339	0.900	1.229
ID52461	52461	7	8.322	13.221	177.707	0	37	37	9	1	-10921639	162.942	255	0	255	45135	122.697	14.356	0.899	1.257
ID52381	52381	7	8.318	13.105	177.606	0	38	38	9	1	-10921639	162.942	255	0	255	45135	122.697	14.293	0.895	1.255
ID52542	52542	7	8.317	13.152	177.603	0	39	39	9	1	-10921639	160.181	255	0	255	44370	123.464	14.244	0.907	1.234
ID52703	52703	7	8.328	13.352	178.026	0	40	40	9	1	-10921639	163.863	255	0	255	45390	122.426	14.538	0.906	1.272
ID52622	52622	7	8.205	13.595	177.962	0	41	41	9	1	-10921639	158.339	255	0	255	43860	123.938	14.189	0.858	1.180
ID52783	52783	7	8.150	13.738	177.956	0	42	42	9	1	-10921639	156.498	255	0	255	43350	124.383	14.133	0.843	1.151
ID52863	52863	7	8.271	13.601	178.062	0	43	43	9	1	-10921639	162.942	255	0	255	45135	122.697	14.306	0.868	1.234
ID52941	52941	7	8.068	13.566	178.013	0	44	44	9	1	-10921639	153.736	255	0	255	42585	124.997	14.079	0.837	1.120
ID53022	53022	7	8.316	13.676	178.366	0	45	45	9	1	-10921639	166.625	255	0	255	46155	121.568	14.421	0.871	1.276
ID53103	53103	7	8.215	13.876	178.045	0	46	46	9	1	-10921639	158.339	255	0	255	43860	123.938	14.191	0.861	1.182
ID53182	53182	7	8.222	13.984	178.177	0	47	47	9	1	-10921639	160.181	255	0	255	44370	123.464	14.241	0.856	1.197
ID53344	53344	7	8.265	13.863	178.233	0	48	48	9	1	-10921639	161.101	255	0	255	44625	123.215	14.301	0.873	1.219
ID53423	53423	7	8.248	14.246	177.924	0	49	49	9	1	-10921639	160.181	255	0	255	44370	123.464	14.293	0.876	1.212
ID53262	53262	7	8.152	14.225	178.482	0	50	50	9	1	-10921639	157.419	255	0	255	43605	124.164	14.368	0.878	1.185
ID53660	53660	7	8.114	14.428	178.325	0	51	51	9	1	-10921639	158.339	255	0	255	43860	123.938	14.511	0.871	1.190
ID53582	53582	7	8.106	14.260	178.380	0	52	52	9	1	-10921639	155.578	255	0	255	43095	124.595	14.291	0.866	1.159
ID53502	53502	7	8.159	14.574	178.029	0	53	53	9	1	-10921639	158.339	255	0	255	43860	123.938	14.196	0.848	1.172
ID53739	53739	7	8.062	14.755	178.422	0	54	54	9	1	-10921639	157.419	255	0	255	43605	124.164	14.142	0.830	1.150
ID53818	53818	7	8.257	14.339	178.963	0	55	55	9	1	-10921639	165.704	255	0	255	45900	121.862	14.421	0.867	1.263
ID53898	53898	7	8.078	14.839	178.374	0	56	56	9	1	-10921639	159.260	255	0	255	44115	123.704	14.170	0.835	1.172
ID53975	53975	7	8.158	14.978	178.272	0	57	57	9	1	-10921639	162.942	255	0	255	45135	122.697	14.362	0.835	1.209
ID54054	54054	7	7.975	15.266	178.434	0	58	58	9	1	-10921639	157.419	255	0	255	43605	124.164	14.441	0.833	1.153
ID54209	54209	7	8.118	15.147	178.637	0	59	59	9	1	-10921639	162.022	255	0	255	44880	122.960	14.362	0.838	1.201
ID54131	54131	7	8.180	15.176	178.888	0	60	60	9	1	-10921639	160.181	255	0	255	44370	123.464	14.337	0.863	1.202
ID54285	54285	7	7.860	15.530	178.386	0	61	61	9	1	-10921639	150.054	255	0	255	41565	125.716	13.969	0.795	1.058
ID54362	54362	7	8.121	15.185	179.434	0	62	62	9	1	-10921639	162.942	255	0	255	45135	122.697	14.996	0.855	1.224
ID54439	54439	7	7.988	15.645	179.073	0	63	63	9	1	-10921639	158.339	255	0	255	43860	123.938	14.170	0.802	1.137
ID54515	54515	7	8.163	16.013	179.290	0	64	64	9	1	-10921639	166.625	255	0	255	46155	121.568	14.577	0.829	1.243
ID54593	54593	7	7.958	15.972	179.427	0	65	65	9	1	-10921639	160.181	255	0	255	44370	123.464	14.301	0.804	1.156
ID54669	54669	7	8.022	16.065	179.108	0	66	66	9	1	-10921639	157.419	255	0	255	43605	124.164	14.169	0.823	1.145
ID54746	54746	7	8.117	16.050	178.920	0	67	67	9	1	-10921639	165.704	255	0	255	45900	121.862	14.453	0.828	1.232
ID54822	54822	7	8.049	16.285	179.045	0	68	68	9	1	-10921639	162.942	255	0	255	45135	122.697	14.508	0.829	1.204
ID54896	54896	7	7.977	16.336	178.816	0	69	69	9	1	-10921639	157.419	255	0	255	43605	124.164	14.293	0.827	1.148
ID54972	54972	7	7.760	16.408	178.824	0	70	70	9	1	-10921639	154.657	255	0	255	42840	124.800	14.251	0.794	1.097
ID55047	55047	7	7.936	16.697	178.953	0	71	71	9	1	-10921639	161.101	255	0	255	44625	123.215	14.261	0.786	1.151
ID55121	55121	7	7.971	16.685	178.859	0	72	72	9	1	-10921639	162.022	255	0	255	44880	122.960	14.273	0.787	1.161
ID55193	55193	7	7.949	17.011	178.918	0	73	73	9	1	-10921639	164.783	255	0	255	45645	122.148	14.499	0.791	1.191
ID55267	55267	7	7.957	16.868	178.635	0	74	74	9	1	-10921639	162.942	255	0	255	45135	122.697	14.272	0.788	1.171
ID55340	55340	7	7.761	17.309	178.241	0	75	75	9	1	-10921639	160.181	255	0	255	44370	123.464	14.192	0.767	1.126
ID55414	55414	7	7.778	17.128	178.661	0	76	76	9	1	-10921639	157.419	255	0	255	43605	124.164	14.145	0.769	1.103
ID55487	55487	7	7.717	17.577	178.267	0	77	77	9	1	-10921639	155.578	255	0	255	43095	124.595	14.060	0.751	1.071
ID55560	55560	7	7.838	17.368	178.214	0	78	78	9	1	-10921639	160.181	255	0	255	44370	123.464	14.480	0.791	1.146
ID55635	55635	7	7.878	17.451	178.248	0	79	79	9	1	-10921639	167.545	255	0	255	46410	121.267	14.728	0.782	1.212
ID55711	55711	7	7.809	17.925	178.336	0	80	80	9	1	-10921639	164.783	255	0	255	45645	122.148	14.320	0.746	1.153
ID55853	55853	7	7.721	17.990	178.013	0	81	81	9	1	-10921639	160.181	255	0	255	44370	123.464	14.189	0.728	1.093
ID55782	55782	7	8.621	17.832	178.771	0	82	82	9	1	-10921639	162.022	255	0	255	44880	122.960	14.358	1	1.318
ID55995	55995	7	7.886	18.214	178.230	0	83	83	9	1	-10921639	168.466	255	0	255	46665	120.958	14.360	0.757	1.200
ID55924	55924	7	8.544	18.412	178.130	0	84	84	9	1	-10921639	156.498	255	0	255	43350	124.383	14.196	1	1.258
ID56063	56063	7	7.835	18.897	178.363	0	85	85	9	1	-10921639	171.227	255	0	255	47430	119.984	14.320	0.735	1.209
ID56135	56135	7	7.861	18.813	177.760	0	86	86	9	1	-10921639	173.069	255	0	255	47940	119.294	14.393	0.738	1.232
ID56204	56204	7	7.864	18.599	178.344	0	87	87	9	1	-10921639	173.069	255	0	255	47940	119.294	14.296	0.740	1.234
ID56272	56272	7	7.743	19.139	178.504	0	88	88	9	1	-10921639	164.783	255	0	255	45645	122.148	14.175	0.729	1.138
ID56339	56339	7	7.735	19.386	178.475	0	89	89	9	1	-10921639	171.227	255	0	255	47430	119.984	14.293	0.716	1.191
ID49416	49416	8	8.173	348.532	176.618	0	0	0	9	1	-10921639	151.895	255	0	255	42075	125.371	14.085	0.981	1.200
ID49500	49500	8	8.274	348.583	176.372	0	1	1	9	1	-10921639	159.260	255	0	255	44115	123.704	14.227	0.975	1.271
ID49247	49247	8	8.250	348.463	176.503	0	2	2	9	1	-10921639	159.260	255	0	255	44115	123.704	14.223	0.972	1.269
ID49585	49585	8	8.193	348.925	176.417	0	3	3	9	1	-10921639	158.339	255	0	255	43860	123.938	14.225	0.966	1.255
ID49670	49670	8	8.196	348.925	176.477	0	4	4	9	1	-10921639	158.339	255	0	255	43860	123.938	14.240	0.969	1.257
ID49331	49331	8	8.249	348.557	176.295	0	5	5	9	1	-10921639	158.339	255	0	255	43860	123.938	14.216	0.978	1.263
ID49755	49755	8	8.287	348.877	176.252	0	6	6	9	1	-10921639	162.022	255	0	255	44880	122.960	14.281	0.972	1.299
ID49840	49840	8	8.172	349.026	176.451	0	7	7	9	1	-10921639	159.260	255	0	255	44115	123.704	14.223	0.965	1.264
ID50011	50011	8	8.169	349.032	176.348	0	8	8	9	1	-10921639	157.419	255	0	255	43605	124.164	14.191	0.966	1.246
ID50097	50097	8	8.301	348.929	176.332	0	9	9	9	1	-10921639	165.704	255	0	255	45900	121.862	14.334	0.966	1.336
ID50527	50527	8	8.239	348.970	176.368	0	10	10	9	1	-10921639	161.101	255	0	255	44625	123.215	14.257	0.969	1.287
ID50442	50442	8	8.187	349.259	176.642	0	11	11	9	1	-10921639	166.625	255	0	255	46155	121.568	14.341	0.953	1.338
ID50183	50183	8	8.131	349.305	176.666	0	12	12	9	1	-10921639	162.942	255	0	255	45135	122.697	14.418	0.954	1.297
ID50268	50268	8	8.183	349.168	176.766	0	13	13	9	1	-10921639	160.181	255	0	255	44370	123.464	14.280	0.964	1.274
ID49926	49926	8	8.229	349.170	176.713	0	14	14	9	1	-10921639	164.783	255	0	255	45645	122.148	14.421	0.963	1.324
ID50355	50355	8	8.186	349.225	177.221	0	15	15	9	1	-10921639	163.863	255	0	255	45390	122.426	14.420	0.957	1.309
ID50614	50614	8	7.959	349.472	177.036	0	16	16	9	1	-10921639	153.736	255	0	255	42585	124.997	14.365	0.961	1.205
ID50782	50782	8	8.100	349.255	177.500	0	17	17	9	1	-10921639	161.101	255	0	255	44625	123.215	14.285	0.952	1.275
ID50697	50697	8	7.532	349.639	178.100	0	18	18	9	1	-10921639	132.563	255	0	255	36720	127.630	9.684	0.961	1.018
ID50951	50951	8	7.895	349.916	178.071	0	19	19	9	1	-10921639	157.419	255	0	255	43605	124.164	14.192	0.939	1.228
ID51203	51203	8	7.958	349.819	177.864	0	20	20	9	1	-10921639	160.181	255	0	255	44370	123.464	14.239	0.938	1.256
ID50893	50893	8	7.937	349.883	178.068	0	21	21	9	1	-10921639	160.181	255	0	255	44370	123.464	14.239	0.937	1.255
ID51035	51035	8	8.028	349.790	177.916	0	22	22	9	1	-10921639	166.625	255	0	255	46155	121.568	14.410	0.938	1.327
ID51119	51119	8	7.950	350.007	178.476	0	23	23	9	1	-10921639	168.466	255	0	255	46665	120.958	14.498	0.935	1.346
ID51288	51288	8	7.815	350.401	178.185	0	24	24	9	1	-10921639	170.307	255	0	255	47175	120.317	14.647	0.911	1.349
ID51373	51373	8	7.798	350.210	177.883	0	25	25	9	1	-10921639	160.181	255	0	255	44370	123.464	14.408	0.930	1.250
ID51458	51458	8	7.714	350.418	177.888	0	26	26	9	1	-10921639	162.022	255	0	255	44880	122.960	14.656	0.922	1.264
ID51628	51628	8	7.734	350.601	178.132	0	27	27	9	1	-10921639	166.625	255	0	255	46155	121.568	14.371	0.905	1.302
ID51543	51543	8	7.709	350.587	177.759	0	28	28	9	1	-10921639	170.307	255	0	255	47175	120.317	14.645	0.913	1.351
ID51712	51712	8	7.667	350.544	177.702	0	29	29	9	1	-10921639	163.863	255	0	255	45390	122.426	14.366	0.916	1.280
ID51797	51797	8	7.858	350.397	177.821	0	30	30	9	1	-10921639	175.830	255	0	255	48705	118.198	15.006	0.911	1.418
ID51883	51883	8	7.707	350.747	177.558	0	31	31	9	1	-10921639	172.148	255	0	255	47685	119.643	14.562	0.905	1.367
ID51965	51965	8	7.632	350.895	177.729	0	32	32	9	1	-10921639	167.545	255	0	255	46410	121.267	14.434	0.902	1.311
ID52048	52048	8	7.659	350.850	178.056	0	33	33	9	1	-10921639	169.386	255	0	255	46920	120.641	14.472	0.902	1.332
ID52131	52131	8	7.626	351.009	177.480	0	34	34	9	1	-10921639	174.910	255	0	255	48450	118.572	14.767	0.894	1.393
ID52214	52214	8	7.496	351.214	177.472	0	35	35	9	1	-10921639	168.466	255	0	255	46665	120.958	14.872	0.891	1.313
ID52298	52298	8	7.629	351.337	177.855	0	36	36	9	1	-10921639	177.671	255	0	255	49215	117.426	15.180	0.880	1.417
ID52462	52462	8	7.600	351.129	177.879	0	37	37	9	1	-10921639	176.751	255	0	255	48960	117.816	14.944	0.890	1.413
ID52380	52380	8	7.520	351.341	177.454	0	38	38	9	1	-10921639	174.910	255	0	255	48450	118.572	14.863	0.881	1.382
ID52543	52543	8	7.561	351.270	177.758	0	39	39	9	1	-10921639	184.116	255	0	255	51000	114.447	15.441	0.882	1.508
ID52704	52704	8	7.429	351.748	177.566	0	40	40	9	1	-10921639	181.354	255	0	255	50235	115.777	14.648	0.879	1.465
ID52623	52623	8	7.456	351.835	177.922	0	41	41	9	1	-10921639	181.354	255	0	255	50235	115.777	14.962	0.876	1.462
ID52784	52784	8	7.492	351.880	177.774	0	42	42	9	1	-10921639	187.798	255	0	255	52020	112.544	15.177	0.875	1.557
ID52864	52864	8	7.458	352.171	177.978	0	43	43	9	1	-10921639	189.639	255	0	255	52530	111.534	15.372	0.865	1.577
ID52943	52943	8	7.434	352.097	177.657	0	44	44	9	1	-10921639	185.036	255	0	255	51255	113.986	14.855	0.868	1.509
ID53024	53024	8	7.401	352.189	177.602	0	45	45	9	1	-10921639	176.751	255	0	255	48960	117.816	14.493	0.868	1.394
ID53102	53102	8	7.390	352.377	177.409	0	46	46	9	1	-10921639	184.116	255	0	255	51000	114.447	14.769	0.857	1.485
ID53184	53184	8	7.436	352.256	177.957	0	47	47	9	1	-10921639	182.274	255	0	255	50490	115.343	14.954	0.864	1.465
ID53343	53343	8	7.387	352.285	177.356	0	48	48	9	1	-10921639	195.162	255	0	255	54060	108.261	15.370	0.852	1.659
ID53422	53422	8	7.371	352.683	177.214	0	49	49	9	1	-10921639	193.014	255	0	255	53465	109.244	15.045	0.883	1.657
ID53264	53264	8	7.374	352.583	177.575	0	50	50	9	1	-10921639	192.094	255	0	255	53210	109.792	15.169	0.882	1.640
ID49417	49417	9	7.747	34.656	177.617	0	0	0	9	1	-10921639	130.722	255	0	255	36210	127.690	9.684	0.972	1.009
ID49501	49501	9	7.721	34.447	177.645	0	1	1	9	1	-10921639	130.722	255	0	255	36210	127.690	9.684	0.914	0.977
ID49248	49248	9	7.555	34.307	177.866	0	2	2	9	1	-10921639	123.357	0	0	255	34170	127.663	9.684	0.918	0.925
ID49586	49586	9	7.993	34.221	177.390	0	3	3	9	1	-10921639	140.848	255	0	255	39015	127.029	13.803	0.924	1.065
ID49671	49671	9	7.875	34.477	176.956	0	4	4	9	1	-10921639	135.325	255	0	255	37485	127.490	9.684	0.921	1.018
ID49332	49332	9	7.952	34.215	177.293	0	5	5	9	1	-10921639	138.087	255	0	255	38250	127.290	9.684	0.930	1.046
ID49756	49756	9	7.876	34.200	177.420	0	6	6	9	1	-10921639	139.928	255	0	255	38760	127.123	9.684	0.891	1.037
ID49841	49841	9	7.940	34.451	177.431	0	7	7	9	1	-10921639	139.007	255	0	255	38505	127.209	9.684	0.927	1.051
ID50012	50012	9	7.959	34.124	177.387	0	8	8	9	1	-10921639	139.928	255	0	255	38760	127.123	9.684	0.919	1.054
ID50098	50098	9	8.035	34.117	177.757	0	9	9	9	1	-10921639	141.769	255	0	255	39270	126.928	13.844	0.928	1.075
ID50528	50528	9	8.131	34.103	177.770	0	10	10	9	1	-10921639	147.292	255	0	255	40800	126.182	13.965	0.931	1.125
ID50441	50441	9	7.826	34.380	177.454	0	11	11	9	1	-10921639	136.245	255	0	255	37740	127.430	9.684	0.904	1.015
ID50184	50184	9	7.931	34.244	177.747	0	12	12	9	1	-10921639	139.928	255	0	255	38760	127.123	9.684	0.907	1.047
ID50269	50269	9	7.937	34.364	177.965	0	13	13	9	1	-10921639	140.848	255	0	255	39015	127.029	13.850	0.899	1.050
ID49927	49927	9	8.111	34.189	178.049	0	14	14	9	1	-10921639	147.292	255	0	255	40800	126.182	13.992	0.911	1.113
ID50356	50356	9	7.761	34.099	177.965	0	15	15	9	1	-10921639	133.484	255	0	255	36975	127.590	9.684	0.894	0.988
ID50615	50615	9	7.773	34.249	178.350	0	16	16	9	1	-10921639	134.404	255	0	255	37230	127.543	9.684	0.882	0.988
ID50783	50783	9	8.026	34.256	179.105	0	17	17	9	1	-10921639	144.531	255	0	255	40035	126.586	13.916	0.906	1.085
ID50698	50698	9	7.081	34.171	178.744	0	18	18	9	1	-10921639	109.549	0	0	255	30345	126.458	9.595	0.903	0.822
ID50952	50952	9	7.786	34.123	179.300	0	19	19	9	1	-10921639	136.245	255	0	255	37740	127.430	9.684	0.880	1.001
ID51204	51204	9	7.841	34.456	179.164	0	20	20	9	1	-10921639	138.087	255	0	255	38250	127.290	13.764	0.881	1.016
ID50894	50894	9	7.854	34.542	179.381	0	21	21	9	1	-10921639	140.848	255	0	255	39015	127.029	9.684	0.907	1.055
ID51036	51036	9	7.786	34.257	179.246	0	22	22	9	1	-10921639	135.325	255	0	255	37485	127.490	9.684	0.871	0.988
ID51120	51120	9	7.876	34.441	179.360	0	23	23	9	1	-10921639	142.690	255	0	255	39525	126.821	13.805	0.862	1.042
ID51289	51289	9	7.693	34.380	179.287	0	24	24	9	1	-10921639	134.404	255	0	255	37230	127.543	9.684	0.846	0.966
ID51374	51374	9	7.928	34.538	179.298	0	25	25	9	1	-10921639	144.531	255	0	255	40035	126.586	13.991	0.906	1.085
ID51459	51459	9	7.908	34.701	179.214	0	26	26	9	1	-10921639	142.690	255	0	255	39525	126.821	9.684	0.893	1.061
ID51629	51629	9	7.742	34.499	179.533	0	27	27	9	1	-10921639	138.087	255	0	255	38250	127.290	9.684	0.846	0.994
ID51544	51544	9	7.782	34.887	179.261	0	28	28	9	1	-10921639	136.245	255	0	255	37740	127.430	9.684	0.892	1.008
ID51713	51713	9	7.791	35.024	179.302	0	29	29	9	1	-10921639	137.166	255	0	255	37995	127.363	9.684	0.877	1.006
ID51798	51798	9	7.751	34.771	179.007	0	30	30	9	1	-10921639	135.325	255	0	255	37485	127.490	9.684	0.887	0.998
ID51884	51884	9	7.833	35.075	179.296	0	31	31	9	1	-10921639	139.928	255	0	255	38760	127.123	9.684	0.863	1.020
ID51966	51966	9	7.584	34.865	179.504	0	32	32	9	1	-10921639	132.563	255	0	255	36720	127.630	9.684	0.864	0.963
ID52049	52049	9	7.755	34.996	179.402	0	33	33	9	1	-10921639	136.245	255	0	255	37740	127.430	9.684	0.876	0.998
ID52133	52133	9	7.842	34.967	179.402	0	34	34	9	1	-10921639	139.007	255	0	255	38505	127.209	9.684	0.878	1.022
ID52217	52217	9	7.635	34.874	179.735	0	35	35	9	1	-10921639	132.563	255	0	255	36720	127.630	9.684	0.869	0.966
ID52300	52300	9	7.545	34.910	179.546	0	36	36	9	1	-10921639	131.643	255	0	255	36465	127.663	9.684	0.847	0.946
ID52464	52464	9	7.769	35.172	179.677	0	37	37	9	1	-10921639	139.007	255	0	255	38505	127.209	9.684	0.847	1.002
ID52383	52383	9	7.615	34.921	179.527	0	38	38	9	1	-10921639	134.404	255	0	255	37230	127.543	9.684	0.850	0.968
ID52545	52545	9	7.702	35.186	179.559	0	39	39	9	1	-10921639	136.245	255	0	255	37740	127.430	9.684	0.848	0.981
ID52706	52706	9	7.421	34.969	179.583	0	40	40	9	1	-10921639	127.960	255	0	255	35445	127.730	9.684	0.827	0.907
ID52625	52625	9	7.622	35.102	179.720	0	41	41	9	1	-10921639	135.325	255	0	255	37485	127.490	9.684	0.828	0.961
ID52786	52786	9	7.655	34.975	179.743	0	42	42	9	1	-10921639	137.166	255	0	255	37995	127.363	9.684	0.822	0.972
ID52866	52866	9	7.601	35.228	179.874	0	43	43	9	1	-10921639	133.484	255	0	255	36975	127.590	9.684	0.822	0.944
ID52944	52944	9	7.769	34.934	179.762	0	44	44	9	1	-10921639	141.769	255	0	255	39270	126.928	9.684	0.842	1.021
ID53025	53025	9	7.487	35.370	179.700	0	45	45	9	1	-10921639	130.722	255	0	255	36210	127.690	9.684	0.810	0.917
ID53105	53105	9	7.567	35.228	179.611	0	46	46	9	1	-10921639	135.325	255	0	255	37485	127.490	9.684	0.809	0.949
ID53185	53185	9	7.546	35.218	179.838	0	47	47	9	1	-10921639	134.404	255	0	255	37230	127.543	9.684	0.796	0.934
ID53346	53346	9	7.504	35.358	179.887	0	48	48	9	1	-10921639	131.643	255	0	255	36465	127.663	9.684	0.804	0.919
ID53425	53425	9	7.246	35.356	179.875	0	49	49	9	1	-10921639	124.278	0	0	255	34425	127.690	9.684	0.774	0.849
ID53265	53265	9	7.295	35.406	179.871	0	50	50	9	1	-10921639	126.119	0	0	255	34935	127.723	9.684	0.777	0.863
ID53662	53662	9	7.351	35.379	179.993	0	51	51	9	1	-10921639	128.881	255	0	255	35700	127.723	9.684	0.769	0.878
ID53583	53583	9	7.560	35.444	180.178	0	52	52	9	1	-10921639	135.325	255	0	255	37485	127.490	9.684	0.790	0.937
ID53503	53503	9	7.220	35.494	180.489	0	53	53	9	1	-10921639	125.199	0	0	255	34680	127.710	9.684	0.756	0.844
ID53740	53740	9	7.024	35.052	180.337	0	54	54	9	1	-10921639	121.516	0	0	255	33660	127.590	9.684	0.734	0.806
ID53819	53819	9	7.460	35.400	180.336	0	55	55	9	1	-10921639	135.325	255	0	255	37485	127.490	9.684	0.765	0.920
ID53899	53899	9	7.429	35.411	180.744	0	56	56	9	1	-10921639	134.404	255	0	255	37230	127.543	9.684	0.756	0.908
ID53976	53976	9	7.204	35.474	180.376	0	57	57	9	1	-10921639	127.960	255	0	255	35445	127.730	9.684	0.734	0.848
ID54055	54055	9	7.321	35.547	180.557	0	58	58	9	1	-10921639	132.563	255	0	255	36720	127.630	9.684	0.790	0.917
ID54210	54210	9	7.076	35.594	180.616	0	59	59	9	1	-10921639	123.357	0	0	255	34170	127.663	9.684	0.776	0.844
ID54132	54132	9	6.723	35.736	180.516	0	60	60	9	1	-10921639	111.390	0	0	255	30855	126.707	9.435	0.755	0.756
ID54286	54286	9	7.062	35.574	180.837	0	61	61	9	1	-10921639	123.357	0	0	255	34170	127.663	9.684	0.764	0.837
ID54363	54363	9	7.084	35.696	181.167	0	62	62	9	1	-10921639	123.357	0	0	255	34170	127.663	9.590	0.760	0.835
ID54440	54440	9	6.891	35.377	180.950	0	63	63	9	1	-10921639	120.596	0	0	255	33405	127.543	9.684	0.687	0.770
ID54516	54516	9	6.633	35.720	181.595	0	64	64	9	1	-10921639	114.152	0	0	255	31620	127.029	9.506	0.699	0.740
ID54594	54594	9	7.159	35.770	181.711	0	65	65	9	1	-10921639	129.801	255	0	255	35955	127.710	9.684	0.741	0.865
ID54670	54670	9	6.643	35.757	181.424	0	66	66	9	1	-10921639	113.231	0	0	255	31365	126.928	9.684	0.705	0.738
ID54747	54747	9	6.575	35.582	181.028	0	67	67	9	1	-10921639	113.231	0	0	255	31365	126.928	9.431	0.697	0.733
ID54823	54823	9	6.589	35.751	181.428	0	68	68	9	1	-10921639	114.152	0	0	255	31620	127.029	9.505	0.684	0.730
ID54897	54897	9	6.537	35.833	181.385	0	69	69	9	1	-10921639	111.390	0	0	255	30855	126.707	9.590	0.681	0.712
ID54973	54973	9	6.979	35.573	181.386	0	70	70	9	1	-10921639	128.881	255	0	255	35700	127.723	9.684	0.715	0.841
ID55048	55048	9	6.214	35.408	181.531	0	71	71	9	1	-10921639	107.708	0	0	255	29835	126.182	9.684	0.602	0.642
ID55122	55122	9	6.237	35.396	181.390	0	72	72	9	1	-10921639	107.708	0	0	255	29835	126.182	9.684	0.591	0.634
ID55194	55194	9	6.131	35.414	181.515	0	73	73	9	1	-10921639	107.708	0	0	255	29835	126.182	9.588	0.577	0.624
ID55268	55268	9	6.003	35.229	181.503	0	74	74	9	1	-10921639	103.105	0	0	255	28560	125.371	9.428	0.581	0.604
ID55341	55341	9	6.325	34.971	181.496	0	75	75	9	1	-10921639	115.072	0	0	255	31875	127.123	9.684	0.585	0.668
ID55415	55415	9	6.040	34.946	181.450	0	76	76	9	1	-10921639	105.866	0	0	255	29325	125.879	9.502	0.571	0.611
ID55488	55488	9	5.895	35.150	181.903	0	77	77	9	1	-10921639	102.184	0	0	255	28305	125.188	9.588	0.551	0.580
ID55561	55561	9	5.953	35.233	181.524	0	78	78	9	1	-10921639	104.946	0	0	255	29070	125.716	9.587	0.543	0.587
ID55636	55636	9	5.960	34.758	181.539	0	79	79	9	1	-10921639	107.708	0	0	255	29835	126.182	9.424	0.548	0.605
ID55712	55712	9	5.687	34.512	181.470	0	80	80	9	1	-10921639	104.025	0	0	255	28815	125.547	9.293	0.522	0.568
ID55854	55854	9	5.880	34.345	181.598	0	81	81	9	1	-10921639	110.469	0	0	255	30600	126.586	9.684	0.483	0.568
ID56064	56064	9	5.284	32.640	182.044	0	85	85	9	1	-10921639	110.469	0	0	255	30600	126.586	9.277	0.415	0.512
ID56136	56136	9	5.347	33.540	182.179	0	86	86	9	1	-10921639	107.708	0	0	255	29835	126.182	9.225	0.436	0.518
ID56205	56205	9	5.116	32.078	181.893	0	87	87	9	1	-10921639	114.152	0	0	255	31620	127.029	8.993	0.409	0.522
ID56273	56273	9	4.952	31.553	181.844	0	88	88	9	1	-10921639	109.549	0	0	255	30345	126.458	8.993	0.394	0.490
ID56340	56340	9	5.565	31.518	182.049	0	89	89	9	1	-10921639	127.040	0	0	255	35190	127.730	9.154	0.437	0.605
ID49418	49418	10	8.508	239.092	179.951	0	0	0	9	1	-10921639	153.736	255	0	255	42585	124.997	14.123	1	1.230
ID49502	49502	10	8.461	239.037	179.918	0	1	1	9	1	-10921639	150.054	255	0	255	41565	125.716	14.064	1	1.194
ID49249	49249	10	8.657	239.253	180.255	0	2	2	9	1	-10921639	160.181	255	0	255	44370	123.464	14.222	1	1.297
ID49587	49587	10	8.421	238.942	180.050	0	3	3	9	1	-10921639	148.213	255	0	255	41055	126.034	14.010	1	1.176
ID49672	49672	10	8.536	238.882	179.872	0	4	4	9	1	-10921639	153.736	255	0	255	42585	124.997	14.123	1	1.230
ID49334	49334	10	8.605	239.231	180.148	0	5	5	9	1	-10921639	157.419	255	0	255	43605	124.164	14.184	1	1.268
ID49757	49757	10	8.588	239.169	180.035	0	6	6	9	1	-10921639	156.498	255	0	255	43350	124.383	14.162	1	1.258
ID49842	49842	10	8.557	239.009	180.035	0	7	7	9	1	-10921639	155.578	255	0	255	43095	124.595	14.164	1	1.249
ID50014	50014	10	8.615	238.776	179.993	0	8	8	9	1	-10921639	159.260	255	0	255	44115	123.704	14.246	1	1.287
ID50099	50099	10	8.642	238.879	180.309	0	9	9	9	1	-10921639	160.181	255	0	255	44370	123.464	14.232	1	1.297
ID50530	50530	10	8.571	238.873	180.327	0	10	10	9	1	-10921639	156.498	255	0	255	43350	124.383	14.172	1	1.258
ID50444	50444	10	8.650	238.887	180.259	0	11	11	9	1	-10921639	161.101	255	0	255	44625	123.215	14.265	1	1.307
ID50186	50186	10	8.629	238.998	180.550	0	12	12	9	1	-10921639	160.181	255	0	255	44370	123.464	14.272	1	1.297
ID50271	50271	10	8.605	238.797	180.534	0	13	13	9	1	-10921639	159.260	255	0	255	44115	123.704	14.246	1	1.287
ID49929	49929	10	8.634	238.833	180.939	0	14	14	9	1	-10921639	159.260	255	0	255	44115	123.704	14.233	1	1.287
ID50358	50358	10	8.647	238.644	181.232	0	15	15	9	1	-10921639	161.101	255	0	255	44625	123.215	14.265	1	1.307
ID50617	50617	10	8.721	239.075	181.018	0	16	16	9	1	-10921639	162.942	255	0	255	45135	122.697	14.280	1	1.328
ID50785	50785	10	8.635	238.592	181.663	0	17	17	9	1	-10921639	161.101	255	0	255	44625	123.215	14.323	1	1.307
ID50700	50700	10	8.083	238.902	181.972	0	18	18	9	1	-10921639	132.563	255	0	255	36720	127.630	9.684	1	1.039
ID50954	50954	10	8.718	238.943	182.040	0	19	19	9	1	-10921639	162.942	255	0	255	45135	122.697	14.280	1	1.328
ID51206	51206	10	8.739	239.079	182.071	0	20	20	9	1	-10921639	164.783	255	0	255	45645	122.148	14.324	1	1.349
ID50896	50896	10	8.752	238.903	182.208	0	21	21	9	1	-10921639	165.704	255	0	255	45900	121.862	14.348	1	1.360
ID51038	51038	10	8.701	239.409	182.175	0	22	22	9	1	-10921639	164.783	255	0	255	45645	122.148	14.398	1	1.349
ID51122	51122	10	8.723	239.384	182.119	0	23	23	9	1	-10921639	165.704	255	0	255	45900	121.862	14.371	1	1.360
ID51291	51291	10	8.648	239.445	182.141	0	24	24	9	1	-10921639	161.101	255	0	255	44625	123.215	14.281	1	1.307
ID51376	51376	10	8.753	239.548	182.237	0	25	25	9	1	-10921639	169.386	255	0	255	46920	120.641	14.370	1	1.404
ID51461	51461	10	8.825	239.526	181.975	0	26	26	9	1	-10921639	173.069	255	0	255	47940	119.294	14.674	1	1.451
ID51631	51631	10	8.797	239.587	182.022	0	27	27	9	1	-10921639	170.307	255	0	255	47175	120.317	14.493	1	1.415
ID51546	51546	10	8.838	239.820	182.123	0	28	28	9	1	-10921639	173.989	255	0	255	48195	118.937	14.672	1	1.463
ID51715	51715	10	8.851	239.586	182.273	0	29	29	9	1	-10921639	175.830	255	0	255	48705	118.198	14.563	1	1.488
ID51800	51800	10	8.853	239.610	182.056	0	30	30	9	1	-10921639	174.910	255	0	255	48450	118.572	14.652	1	1.475
ID51886	51886	10	8.783	239.941	182.157	0	31	31	9	1	-10921639	167.545	255	0	255	46410	121.267	14.400	1	1.382
ID51968	51968	10	8.839	239.856	182.500	0	32	32	9	1	-10921639	174.910	255	0	255	48450	118.572	14.671	1	1.475
ID52051	52051	10	8.822	239.675	182.146	0	33	33	9	1	-10921639	172.148	255	0	255	47685	119.643	14.578	1	1.439
ID52135	52135	10	8.842	239.826	182.746	0	34	34	9	1	-10921639	173.069	255	0	255	47940	119.294	14.674	1	1.451
ID52218	52218	10	8.882	240.074	182.741	0	35	35	9	1	-10921639	175.830	255	0	255	48705	118.198	14.701	1	1.488
ID52301	52301	10	8.932	239.877	182.555	0	36	36	9	1	-10921639	181.354	255	0	255	50235	115.777	15.024	1	1.566
ID52465	52465	10	8.893	240.082	182.620	0	37	37	9	1	-10921639	178.592	255	0	255	49470	117.027	14.647	1	1.526
ID52384	52384	10	8.923	240.220	182.705	0	38	38	9	1	-10921639	181.354	255	0	255	50235	115.777	14.806	1	1.566
ID52546	52546	10	8.907	240.125	182.831	0	39	39	9	1	-10921639	177.671	255	0	255	49215	117.426	14.812	1	1.513
ID52707	52707	10	8.888	240.151	182.909	0	40	40	9	1	-10921639	176.751	255	0	255	48960	117.816	14.754	1	1.500
ID52626	52626	10	8.921	240.103	182.901	0	41	41	9	1	-10921639	180.433	255	0	255	49980	116.203	14.808	1	1.553
ID52787	52787	10	8.856	240.201	183.096	0	42	42	9	1	-10921639	174.910	255	0	255	48450	118.572	14.726	1	1.475
ID52867	52867	10	8.985	240.304	182.936	0	43	43	9	1	-10921639	188.718	255	0	255	52275	112.044	15.307	1	1.684
ID52945	52945	10	8.932	240.205	182.865	0	44	44	9	1	-10921639	181.354	255	0	255	50235	115.777	14.944	1	1.566
ID53026	53026	10	9.011	240.663	183.063	0	45	45	9	1	-10921639	189.639	255	0	255	52530	111.534	15.452	0.997	1.697
ID53106	53106	10	8.915	240.679	183.078	0	46	46	9	1	-10921639	181.354	255	0	255	50235	115.777	14.747	0.997	1.564
ID53186	53186	10	8.998	240.513	183.135	0	47	47	9	1	-10921639	191.480	255	0	255	53040	110.485	15.303	0.994	1.727
ID53347	53347	10	8.953	240.601	183.200	0	48	48	9	1	-10921639	188.718	255	0	255	52275	112.044	14.931	0.993	1.679
ID53426	53426	10	8.851	240.490	183.234	0	49	49	9	1	-10921639	176.751	255	0	255	48960	117.816	14.895	1	1.500
ID53266	53266	10	9.023	240.665	183.245	0	50	50	9	1	-10921639	192.401	255	0	255	53295	109.944	15.420	0.997	1.747
ID53663	53663	10	8.928	240.829	183.303	0	51	51	9	1	-10921639	183.195	255	0	255	50745	114.900	14.869	0.997	1.592
ID53584	53584	10	8.958	240.790	183.443	0	52	52	9	1	-10921639	185.957	255	0	255	51510	113.515	15.015	1	1.638
ID53504	53504	10	8.931	240.912	183.209	0	53	53	9	1	-10921639	181.354	255	0	255	50235	115.777	14.806	1	1.566
ID53741	53741	10	9.014	241.004	183.522	0	54	54	9	1	-10921639	190.560	255	0	255	52785	111.015	15.195	1	1.717
ID53820	53820	10	9.020	241.008	183.373	0	55	55	9	1	-10921639	191.480	255	0	255	53040	110.485	15.369	1	1.733
ID53900	53900	10	8.977	241.005	183.313	0	56	56	9	1	-10921639	188.718	255	0	255	52275	112.044	15.010	1	1.684
ID53977	53977	10	9.001	241.341	183.492	0	57	57	9	1	-10921639	195.162	255	0	255	54060	108.261	15.297	0.994	1.797
ID54056	54056	10	8.994	241.063	183.433	0	58	58	9	1	-10921639	190.560	255	0	255	52785	111.015	15.365	0.997	1.714
ID54211	54211	10	9.015	241.088	183.825	0	59	59	9	1	-10921639	190.560	255	0	255	52785	111.015	15.367	1	1.717
ID54133	54133	10	9.031	241.266	183.441	0	60	60	9	1	-10921639	195.162	255	0	255	54060	108.261	15.431	0.997	1.800
ID54287	54287	10	8.971	241.299	183.533	0	61	61	9	1	-10921639	191.480	255	0	255	53040	110.485	14.924	0.990	1.725
ID54364	54364	10	9.009	241.452	184.091	0	62	62	9	1	-10921639	194.242	255	0	255	53805	108.833	15.492	1	1.785
ID54441	54441	10	9.024	241.468	183.812	0	63	63	9	1	-10921639	196.083	255	0	255	54315	107.678	15.436	0.997	1.818
ID54517	54517	10	9.037	241.818	183.906	0	64	64	9	1	-10921639	192.401	255	0	255	53295	109.944	15.371	1	1.750
ID54595	54595	10	9.007	241.812	184.274	0	65	65	9	1	-10921639	190.560	255	0	255	52785	111.015	15.304	0.997	1.714
ID54671	54671	10	9.041	241.847	183.666	0	66	66	9	1	-10921639	200.686	255	0	255	55590	104.592	15.440	0.985	1.904
ID54748	54748	10	8.985	242.246	183.549	0	67	67	9	1	-10921639	191.480	255	0	255	53040	110.485	15.191	0.990	1.725
ID54824	54824	10	8.983	242.053	183.508	0	68	68	9	1	-10921639	188.718	255	0	255	52275	112.044	15.097	0.993	1.679
ID54898	54898	10	9.010	241.789	183.824	0	69	69	9	1	-10921639	194.242	255	0	255	53805	108.833	15.088	0.997	1.782
ID54974	54974	10	9.058	242.090	183.764	0	70	70	9	1	-10921639	204.368	255	0	255	56610	101.907	15.547	0.979	1.984
ID55049	55049	10	9.043	242.382	183.115	0	71	71	9	1	-10921639	201.606	255	0	255	55845	103.940	15.610	0.991	1.931
ID55123	55123	10	9.064	242.225	183.166	0	72	72	9	1	-10921639	201.606	255	0	255	55845	103.940	15.508	0.991	1.931
ID55195	55195	10	8.999	242.255	183.492	0	73	73	9	1	-10921639	199.765	255	0	255	55335	105.233	15.632	0.981	1.881
ID55269	55269	10	9.040	242.314	183.680	0	74	74	9	1	-10921639	200.686	255	0	255	55590	104.592	15.447	0.988	1.907
ID55342	55342	10	9.082	242.426	183.100	0	75	75	9	1	-10921639	202.527	255	0	255	56100	103.275	15.633	0.994	1.955
ID55416	55416	10	9.011	242.503	183.426	0	76	76	9	1	-10921639	200.686	255	0	255	55590	104.592	15.436	0.972	1.892
ID55489	55489	10	8.976	242.403	183.472	0	77	77	9	1	-10921639	201.606	255	0	255	55845	103.940	15.784	0.976	1.916
ID55562	55562	10	9.044	242.516	182.764	0	78	78	9	1	-10921639	205.289	255	0	255	56865	101.203	15.520	0.976	2.004
ID55637	55637	10	9.048	242.308	182.703	0	79	79	9	1	-10921639	202.527	255	0	255	56100	103.275	15.450	0.982	1.943
ID55713	55713	10	9.046	242.468	182.784	0	80	80	9	1	-10921639	207.130	255	0	255	57375	99.756	15.529	0.976	2.051
ID55855	55855	10	9.039	242.798	182.524	0	81	81	9	1	-10921639	208.971	255	0	255	57885	98.253	15.581	0.962	2.086
ID55783	55783	10	9.077	242.608	182.747	0	82	82	9	1	-10921639	210.812	255	0	255	58395	96.691	15.674	0.968	2.145
ID55997	55997	10	9.055	242.780	182.683	0	83	83	9	1	-10921639	208.051	255	0	255	57630	99.011	15.572	0.968	2.067
ID55925	55925	10	9.049	242.971	182.460	0	84	84	9	1	-10921639	206.209	255	0	255	57120	100.486	15.575	0.976	2.027
ID56065	56065	10	8.985	242.949	182.416	0	85	85	9	1	-10921639	204.368	255	0	255	56610	101.907	15.508	0.961	1.966
ID56137	56137	10	9.049	242.880	182.411	0	86	86	9	1	-10921639	214.495	255	0	255	59415	93.379	15.602	0.952	2.240
ID56206	56206	10	9.033	242.987	182.228	0	87	87	9	1	-10921639	209.892	255	0	255	58140	97.479	15.534	0.962	2.112
ID56274	56274	10	9.056	242.933	182.428	0	88	88	9	1	-10921639	209.892	255	0	255	58140	97.479	15.562	0.971	2.121
ID56341	56341	10	9.060	242.716	182.474	0	89	89	9	1	-10921639	209.892	255	0	255	58140	97.479	15.659	0.965	2.115
ID49419	49419	11	8.570	77.092	181.397	0	0	0	9	1	-10921639	156.498	255	0	255	43350	124.383	14.186	1	1.258
ID49503	49503	11	8.531	77.209	181.622	0	1	1	9	1	-10921639	153.736	255	0	255	42585	124.997	14.127	1	1.230
ID49250	49250	11	8.665	77.005	181.172	0	2	2	9	1	-10921639	159.260	255	0	255	44115	123.704	14.205	1	1.287
ID49588	49588	11	8.623	77.103	180.739	0	3	3	9	1	-10921639	158.339	255	0	255	43860	123.938	14.211	1	1.278
ID49673	49673	11	8.755	76.914	180.762	0	4	4	9	1	-10921639	166.625	255	0	255	46155	121.568	14.322	1	1.371
ID49333	49333	11	8.601	77.053	180.385	0	5	5	9	1	-10921639	157.419	255	0	255	43605	124.164	14.191	1	1.268
ID49758	49758	11	8.484	76.894	180.720	0	6	6	9	1	-10921639	150.975	255	0	255	41820	125.547	14.071	1	1.203
ID49843	49843	11	8.693	76.694	180.591	0	7	7	9	1	-10921639	163.863	255	0	255	45390	122.426	14.334	1	1.338
ID50013	50013	11	8.584	77.365	180.377	0	8	8	9	1	-10921639	157.419	255	0	255	43605	124.164	14.194	1	1.268
ID50100	50100	11	8.791	76.813	180.548	0	9	9	9	1	-10921639	169.386	255	0	255	46920	120.641	14.428	1	1.404
ID50529	50529	11	8.670	76.840	180.136	0	10	10	9	1	-10921639	160.181	255	0	255	44370	123.464	14.243	1	1.297
ID50443	50443	11	8.747	77.151	180.252	0	11	11	9	1	-10921639	165.704	255	0	255	45900	121.862	14.371	1	1.360
ID50185	50185	11	8.635	76.515	180.290	0	12	12	9	1	-10921639	161.101	255	0	255	44625	123.215	14.300	1	1.307
ID50270	50270	11	8.548	76.719	180.138	0	13	13	9	1	-10921639	154.657	255	0	255	42840	124.800	14.140	1	1.239
ID49928	49928	11	8.727	76.979	180.317	0	14	14	9	1	-10921639	164.783	255	0	255	45645	122.148	14.318	1	1.349
ID50357	50357	11	8.732	76.879	180.214	0	15	15	9	1	-10921639	163.863	255	0	255	45390	122.426	14.319	1	1.338
ID50616	50616	11	8.760	76.995	180.462	0	16	16	9	1	-10921639	167.545	255	0	255	46410	121.267	14.431	1	1.382
ID50784	50784	11	8.616	77.321	180.495	0	17	17	9	1	-10921639	160.181	255	0	255	44370	123.464	14.272	1	1.297
ID50699	50699	11	7.818	77.294	180.649	0	18	18	9	1	-10921639	125.199	0	0	255	34680	127.710	9.684	1	0.980
ID50953	50953	11	8.712	77.048	181.011	0	19	19	9	1	-10921639	162.942	255	0	255	45135	122.697	14.280	1	1.328
ID51205	51205	11	8.567	77.189	180.706	0	20	20	9	1	-10921639	157.419	255	0	255	43605	124.164	14.222	1	1.268
ID50895	50895	11	8.802	77.112	181.154	0	21	21	9	1	-10921639	168.466	255	0	255	46665	120.958	14.429	1	1.393
ID51037	51037	11	8.706	77.139	180.836	0	22	22	9	1	-10921639	162.942	255	0	255	45135	122.697	14.295	1	1.328
ID51121	51121	11	8.580	77.520	180.445	0	23	23	9	1	-10921639	159.260	255	0	255	44115	123.704	14.308	1	1.287
ID51290	51290	11	8.544	77.464	180.343	0	24	24	9	1	-10921639	155.578	255	0	255	43095	124.595	14.171	1	1.249
ID51375	51375	11	8.702	77.620	180.157	0	25	25	9	1	-10921639	164.783	255	0	255	45645	122.148	14.368	1	1.349
ID51460	51460	11	8.638	77.588	180.204	0	26	26	9	1	-10921639	160.181	255	0	255	44370	123.464	14.256	1	1.297
ID51630	51630	11	8.583	77.659	179.990	0	27	27	9	1	-10921639	157.419	255	0	255	43605	124.164	14.191	1	1.268
ID51545	51545	11	8.556	77.791	179.774	0	28	28	9	1	-10921639	155.578	255	0	255	43095	124.595	14.154	1	1.249
ID51714	51714	11	8.762	77.956	179.769	0	29	29	9	1	-10921639	167.545	255	0	255	46410	121.267	14.400	1	1.382
ID51799	51799	11	8.667	77.808	179.903	0	30	30	9	1	-10921639	161.101	255	0	255	44625	123.215	14.240	1	1.307
ID51885	51885	11	8.525	77.807	179.402	0	31	31	9	1	-10921639	154.657	255	0	255	42840	124.800	14.148	1	1.239
ID51967	51967	11	8.712	78.012	179.741	0	32	32	9	1	-10921639	164.783	255	0	255	45645	122.148	14.344	1	1.349
ID52050	52050	11	8.414	78.158	179.410	0	33	33	9	1	-10921639	149.134	255	0	255	41310	125.879	14.034	1	1.185
ID52134	52134	11	8.628	78.206	179.040	0	34	34	9	1	-10921639	160.181	255	0	255	44370	123.464	14.243	1	1.297
ID52216	52216	11	8.616	78.051	179.312	0	35	35	9	1	-10921639	161.101	255	0	255	44625	123.215	14.290	1	1.307
ID52299	52299	11	8.502	78.096	179.295	0	36	36	9	1	-10921639	153.736	255	0	255	42585	124.997	14.127	1	1.230
ID52463	52463	11	8.656	78.218	178.803	0	37	37	9	1	-10921639	163.863	255	0	255	45390	122.426	14.437	1	1.338
ID52382	52382	11	8.556	78.355	178.745	0	38	38	9	1	-10921639	158.339	255	0	255	43860	123.938	14.251	1	1.278
ID52544	52544	11	8.505	78.485	178.612	0	39	39	9	1	-10921639	155.578	255	0	255	43095	124.595	14.190	1	1.249
ID52705	52705	11	8.580	78.649	178.881	0	40	40	9	1	-10921639	159.260	255	0	255	44115	123.704	14.233	1	1.287
ID52624	52624	11	8.596	78.885	178.739	0	41	41	9	1	-10921639	158.339	255	0	255	43860	123.938	14.203	1	1.278
ID52785	52785	11	8.590	78.779	178.506	0	42	42	9	1	-10921639	162.022	255	0	255	44880	122.960	14.289	1	1.318
ID52865	52865	11	8.630	78.979	178.510	0	43	43	9	1	-10921639	162.022	255	0	255	44880	122.960	14.330	1	1.318
ID52942	52942	11	8.485	79.361	178.467	0	44	44	9	1	-10921639	155.578	255	0	255	43095	124.595	14.171	1	1.249
ID53023	53023	11	8.749	78.963	178.356	0	45	45	9	1	-10921639	169.386	255	0	255	46920	120.641	14.547	1	1.404
ID53104	53104	11	8.494	79.245	178.170	0	46	46	9	1	-10921639	154.657	255	0	255	42840	124.800	14.148	1	1.239
ID53183	53183	11	8.563	79.547	178.170	0	47	47	9	1	-10921639	159.260	255	0	255	44115	123.704	14.282	1	1.287
ID53345	53345	11	8.658	79.266	177.916	0	48	48	9	1	-10921639	163.863	255	0	255	45390	122.426	14.397	1	1.338
ID53424	53424	11	8.549	79.676	177.993	0	49	49	9	1	-10921639	157.419	255	0	255	43605	124.164	14.191	1	1.268
ID53263	53263	11	8.634	79.468	177.535	0	50	50	9	1	-10921639	166.625	255	0	255	46155	121.568	14.816	1	1.371
ID53661	53661	11	8.470	79.778	177.577	0	51	51	9	1	-10921639	153.736	255	0	255	42585	124.997	14.130	1	1.230
ID53580	53580	11	8.550	79.695	177.394	0	52	52	9	1	-10921639	160.181	255	0	255	44370	123.464	14.348	1	1.297
ID53501	53501	11	8.648	79.628	177.268	0	53	53	9	1	-10921639	162.942	255	0	255	45135	122.697	14.313	1	1.328
ID53738	53738	11	8.630	79.586	177.201	0	54	54	9	1	-10921639	162.022	255	0	255	44880	122.960	14.330	1	1.318
ID53817	53817	11	8.687	80.028	177.252	0	55	55	9	1	-10921639	163.863	255	0	255	45390	122.426	14.279	1	1.338
ID53897	53897	11	8.641	80.113	177.206	0	56	56	9	1	-10921639	162.022	255	0	255	44880	122.960	14.273	1	1.318
ID53974	53974	11	8.669	80.266	177.032	0	57	57	9	1	-10921639	163.863	255	0	255	45390	122.426	14.319	1	1.338
ID54053	54053	11	8.506	80.551	177.213	0	58	58	9	1	-10921639	154.657	255	0	255	42840	124.800	14.144	1	1.239
ID54208	54208	11	8.641	80.411	176.844	0	59	59	9	1	-10921639	164.783	255	0	255	45645	122.148	14.435	1	1.349
ID54130	54130	11	8.630	80.658	176.749	0	60	60	9	1	-10921639	162.942	255	0	255	45135	122.697	14.278	1	1.328
ID54284	54284	11	8.542	80.667	176.377	0	61	61	9	1	-10921639	159.260	255	0	255	44115	123.704	14.262	1	1.287
ID54361	54361	11	8.530	80.725	177.043	0	62	62	9	1	-10921639	156.498	255	0	255	43350	124.383	14.178	1	1.258
ID54438	54438	11	8.567	81.288	176.787	0	63	63	9	1	-10921639	158.339	255	0	255	43860	123.938	14.222	1	1.278
ID54514	54514	11	8.617	81.074	176.536	0	64	64	9	1	-10921639	162.022	255	0	255	44880	122.960	14.330	1	1.318
ID54592	54592	11	8.741	81.288	177.066	0	65	65	9	1	-10921639	168.466	255	0	255	46665	120.958	14.464	1	1.393
ID54668	54668	11	8.540	81.354	176.298	0	66	66	9	1	-10921639	159.260	255	0	255	44115	123.704	14.198	1	1.287
ID54745	54745	11	8.519	81.629	176.328	0	67	67	9	1	-10921639	157.419	255	0	255	43605	124.164	14.238	1	1.268
ID54821	54821	11	8.621	81.506	175.898	0	68	68	9	1	-10921639	164.783	255	0	255	45645	122.148	14.304	1	1.349
ID54895	54895	11	8.629	81.887	175.357	0	69	69	9	1	-10921639	162.942	255	0	255	45135	122.697	14.306	1	1.328
ID54971	54971	11	8.444	81.661	175.473	0	70	70	9	1	-10921639	154.657	255	0	255	42840	124.800	14.154	1	1.239
ID55046	55046	11	8.573	81.924	175.640	0	71	71	9	1	-10921639	160.181	255	0	255	44370	123.464	14.292	1	1.297
ID55120	55120	11	8.611	81.929	175.406	0	72	72	9	1	-10921639	163.863	255	0	255	45390	122.426	14.327	1	1.338
ID55192	55192	11	8.649	82.074	174.943	0	73	73	9	1	-10921639	161.101	255	0	255	44625	123.215	14.252	1	1.307
ID55266	55266	11	8.516	82.472	175.242	0	74	74	9	1	-10921639	158.339	255	0	255	43860	123.938	14.271	1	1.278
ID55339	55339	11	8.627	82.508	174.688	0	75	75	9	1	-10921639	162.022	255	0	255	44880	122.960	14.299	1	1.318
ID55413	55413	11	8.256	82.346	174.870	0	76	76	9	1	-10921639	143.610	255	0	255	39780	126.707	9.684	1	1.133
ID55486	55486	11	8.366	82.593	174.334	0	77	77	9	1	-10921639	152.816	255	0	255	42330	125.188	14.217	1	1.221
ID55559	55559	11	8.530	82.555	174.327	0	78	78	9	1	-10921639	159.260	255	0	255	44115	123.704	14.269	1	1.287
ID55634	55634	11	8.481	83.123	174.014	0	79	79	9	1	-10921639	152.816	255	0	255	42330	125.188	14.107	1	1.221
ID55710	55710	11	8.590	82.819	173.700	0	80	80	9	1	-10921639	161.101	255	0	255	44625	123.215	14.244	1	1.307
ID55852	55852	11	8.554	83.348	173.786	0	81	81	9	1	-10921639	161.101	255	0	255	44625	123.215	14.346	1	1.307
ID55781	55781	11	8.248	83.082	174.074	0	82	82	9	1	-10921639	143.610	255	0	255	39780	126.707	9.684	1	1.133
ID55994	55994	11	8.480	83.198	173.745	0	83	83	9	1	-10921639	155.578	255	0	255	43095	124.595	14.152	1	1.249
ID55923	55923	11	8.437	83.173	173.270	0	84	84	9	1	-10921639	154.657	255	0	255	42840	124.800	14.137	1	1.239
ID56062	56062	11	8.448	83.427	172.999	0	85	85	9	1	-10921639	152.816	255	0	255	42330	125.188	14.107	1	1.221
ID56134	56134	11	8.329	83.334	172.750	0	86	86	9	1	-10921639	149.134	255	0	255	41310	125.879	14.083	1	1.185
ID56203	56203	11	8.658	82.928	173.085	0	87	87	9	1	-10921639	164.783	255	0	255	45645	122.148	14.318	1	1.349
ID56271	56271	11	8.455	83.803	172.925	0	88	88	9	1	-10921639	152.816	255	0	255	42330	125.188	14.109	1	1.221
ID56338	56338	11	8.278	83.532	172.929	0	89	89	9	1	-10921639	145.451	255	0	255	40290	126.458	13.894	1	1.150
ID49420	49420	12	7.391	123.359	181.226	0	0	0	9	1	-10921639	127.040	0	0	255	35190	127.730	9.684	0.826	0.900
ID49423	49423	12	8.408	113.377	200.677	0	0	0	9	1	-10921639	171.227	255	0	255	47430	119.984	15.308	0.920	1.367
ID49504	49504	12	7.396	123.433	181.643	0	1	1	9	1	-10921639	130.722	255	0	255	36210	127.690	9.684	0.776	0.895
ID49507	49507	12	8.253	113.616	200.481	0	1	1	9	1	-10921639	166.625	255	0	255	46155	121.568	14.325	0.851	1.261
ID49251	49251	12	7.278	123.443	181.481	0	2	2	9	1	-10921639	128.881	255	0	255	35700	127.723	9.684	0.796	0.895
ID49254	49254	12	8.347	113.769	200.389	0	2	2	9	1	-10921639	172.148	255	0	255	47685	119.643	14.516	0.856	1.327
ID49589	49589	12	7.362	123.572	181.668	0	3	3	9	1	-10921639	129.801	255	0	255	35955	127.710	9.684	0.798	0.902
ID49592	49592	12	8.338	113.472	200.468	0	3	3	9	1	-10921639	174.910	255	0	255	48450	118.572	14.449	0.877	1.378
ID49674	49674	12	7.292	123.184	181.567	0	4	4	9	1	-10921639	127.040	0	0	255	35190	127.730	9.684	0.766	0.863
ID49677	49677	12	8.352	113.617	200.523	0	4	4	9	1	-10921639	172.148	255	0	255	47685	119.643	14.421	0.887	1.353
ID49335	49335	12	7.451	123.785	181.770	0	5	5	9	1	-10921639	131.643	255	0	255	36465	127.663	9.684	0.800	0.917
ID49338	49338	12	8.177	113.766	200.358	0	5	5	9	1	-10921639	161.101	255	0	255	44625	123.215	14.224	0.850	1.201
ID49759	49759	12	7.367	123.367	181.687	0	6	6	9	1	-10921639	132.563	255	0	255	36720	127.630	9.684	0.753	0.892
ID49762	49762	12	8.261	114.015	200.278	0	6	6	9	1	-10921639	169.386	255	0	255	46920	120.641	14.444	0.844	1.285
ID49844	49844	12	7.268	123.327	182.154	0	7	7	9	1	-10921639	130.722	255	0	255	36210	127.690	9.684	0.750	0.878
ID49847	49847	12	8.188	113.909	200.282	0	7	7	9	1	-10921639	169.386	255	0	255	46920	120.641	14.402	0.829	1.273
ID50015	50015	12	7.361	123.594	182.153	0	8	8	9	1	-10921639	133.484	255	0	255	36975	127.590	9.684	0.788	0.922
ID50018	50018	12	8.095	114.077	200.304	0	8	8	9	1	-10921639	162.942	255	0	255	45135	122.697	14.277	0.823	1.199
ID50101	50101	12	7.232	123.701	181.960	0	9	9	9	1	-10921639	128.881	255	0	255	35700	127.723	9.684	0.766	0.875
ID50104	50104	12	8.163	114.195	200.250	0	9	9	9	1	-10921639	164.783	255	0	255	45645	122.148	14.340	0.837	1.229
ID50531	50531	12	7.255	123.652	182.708	0	10	10	9	1	-10921639	134.404	255	0	255	37230	127.543	9.684	0.728	0.888
ID50534	50534	12	8.116	114.205	200.358	0	10	10	9	1	-10921639	168.466	255	0	255	46665	120.958	14.434	0.813	1.249
ID50445	50445	12	6.981	123.710	182.805	0	11	11	9	1	-10921639	124.278	0	0	255	34425	127.690	9.684	0.713	0.810
ID50448	50448	12	8.171	114.043	200.314	0	11	11	9	1	-10921639	170.307	255	0	255	47175	120.317	14.579	0.824	1.279
ID50187	50187	12	6.819	123.641	183.165	0	12	12	9	1	-10921639	119.675	0	0	255	33150	127.490	9.589	0.719	0.785
ID50190	50190	12	8.073	114.026	200.311	0	12	12	9	1	-10921639	164.783	255	0	255	45645	122.148	14.308	0.812	1.209
ID50272	50272	12	6.916	123.712	183.027	0	13	13	9	1	-10921639	123.357	0	0	255	34170	127.663	9.684	0.711	0.803
ID50275	50275	12	8.141	114.167	200.302	0	13	13	9	1	-10921639	169.386	255	0	255	46920	120.641	14.527	0.820	1.265
ID49930	49930	12	6.864	123.551	183.460	0	14	14	9	1	-10921639	124.278	0	0	255	34425	127.690	9.684	0.720	0.815
ID49933	49933	12	8.048	114.302	200.581	0	14	14	9	1	-10921639	168.466	255	0	255	46665	120.958	14.653	0.828	1.262
ID50359	50359	12	6.720	123.752	183.726	0	15	15	9	1	-10921639	120.596	0	0	255	33405	127.543	9.684	0.651	0.746
ID50362	50362	12	8.100	114.535	200.650	0	15	15	9	1	-10921639	172.148	255	0	255	47685	119.643	14.333	0.816	1.293
ID50618	50618	12	6.965	123.921	183.831	0	16	16	9	1	-10921639	126.119	0	0	255	34935	127.723	9.684	0.688	0.805
ID50621	50621	12	8.059	114.266	200.779	0	16	16	9	1	-10921639	167.545	255	0	255	46410	121.267	14.516	0.827	1.251
ID50786	50786	12	6.745	123.935	184.555	0	17	17	9	1	-10921639	121.516	0	0	255	33660	127.590	9.684	0.639	0.743
ID50789	50789	12	8.005	114.636	201.152	0	17	17	9	1	-10921639	168.466	255	0	255	46665	120.958	14.328	0.786	1.226
ID50701	50701	12	5.913	123.903	185.665	0	18	18	9	1	-10921639	98.502	0	0	255	27285	124.383	9.505	0.573	0.577
ID50704	50704	12	7.551	114.713	201.063	0	18	18	9	1	-10921639	141.769	255	0	255	39270	126.928	9.684	0.754	0.960
ID50955	50955	12	6.529	123.816	185.309	0	19	19	9	1	-10921639	118.755	0	0	255	32895	127.430	9.684	0.625	0.717
ID50958	50958	12	7.981	114.933	201.232	0	19	19	9	1	-10921639	171.227	255	0	255	47430	119.984	14.446	0.766	1.238
ID51207	51207	12	6.551	123.960	185.441	0	20	20	9	1	-10921639	120.596	0	0	255	33405	127.543	9.684	0.623	0.726
ID51210	51210	12	7.995	115.021	201.207	0	20	20	9	1	-10921639	176.751	255	0	255	48960	117.816	14.695	0.772	1.308
ID50898	50898	12	6.543	124.093	185.444	0	21	21	9	1	-10921639	120.596	0	0	255	33405	127.543	9.684	0.627	0.729
ID50904	50904	12	7.919	115.261	201.381	0	21	21	9	1	-10921639	169.386	255	0	255	46920	120.641	14.563	0.766	1.218
ID51039	51039	12	6.455	124.017	186.134	0	22	22	9	1	-10921639	119.675	0	0	255	33150	127.490	9.684	0.571	0.683
ID51042	51042	12	7.994	115.087	201.326	0	22	22	9	1	-10921639	177.671	255	0	255	49215	117.426	14.722	0.760	1.306
ID51123	51123	12	6.585	123.898	186.146	0	23	23	9	1	-10921639	125.199	0	0	255	34680	127.710	9.684	0.574	0.715
ID51126	51126	12	7.867	115.594	201.208	0	23	23	9	1	-10921639	175.830	255	0	255	48705	118.198	14.671	0.731	1.256
ID51292	51292	12	6.576	124.291	186.434	0	24	24	9	1	-10921639	127.040	0	0	255	35190	127.730	9.684	0.576	0.727
ID51295	51295	12	7.804	115.426	200.802	0	24	24	9	1	-10921639	172.148	255	0	255	47685	119.643	14.860	0.742	1.226
ID51377	51377	12	6.428	124.445	186.470	0	25	25	9	1	-10921639	121.516	0	0	255	33660	127.590	9.684	0.561	0.684
ID51380	51380	12	7.885	115.594	201.097	0	25	25	9	1	-10921639	175.830	255	0	255	48705	118.198	14.615	0.739	1.264
ID51462	51462	12	6.495	124.277	186.711	0	26	26	9	1	-10921639	131.643	255	0	255	36465	127.663	9.684	0.547	0.729
ID51465	51465	12	7.826	116.007	200.896	0	26	26	9	1	-10921639	177.671	255	0	255	49215	117.426	14.512	0.733	1.280
ID51632	51632	12	6.562	124.459	186.887	0	27	27	9	1	-10921639	132.563	255	0	255	36720	127.630	9.684	0.555	0.741
ID51635	51635	12	7.813	116.146	201.193	0	27	27	9	1	-10921639	175.830	255	0	255	48705	118.198	14.692	0.723	1.248
ID51547	51547	12	6.526	124.592	187.050	0	28	28	9	1	-10921639	130.722	255	0	255	36210	127.690	9.684	0.556	0.731
ID51550	51550	12	7.808	116.348	200.641	0	28	28	9	1	-10921639	174.910	255	0	255	48450	118.572	14.586	0.729	1.244
ID51716	51716	12	6.106	124.486	187.048	0	29	29	9	1	-10921639	121.516	0	0	255	33660	127.590	9.684	0.501	0.636
ID51719	51719	12	8.023	116.026	200.984	0	29	29	9	1	-10921639	187.798	255	0	255	52020	112.544	15.113	0.753	1.434
ID51801	51801	12	6.342	124.229	188.056	0	30	30	9	1	-10921639	133.484	255	0	255	36975	127.590	9.684	0.527	0.722
ID51804	51804	12	7.812	116.528	200.485	0	30	30	9	1	-10921639	185.036	255	0	255	51255	113.986	14.996	0.712	1.351
ID51887	51887	12	6.638	124.270	187.774	0	31	31	9	1	-10921639	147.292	255	0	255	40800	126.182	9.684	0.559	0.837
ID51890	51890	12	7.791	116.613	200.310	0	31	31	9	1	-10921639	189.639	255	0	255	52530	111.534	15.273	0.706	1.408
ID51969	51969	12	6.766	123.986	188.366	0	32	32	9	1	-10921639	150.054	255	0	255	41565	125.716	9.684	0.568	0.865
ID51972	51972	12	7.741	116.846	200.071	0	32	32	9	1	-10921639	185.957	255	0	255	51510	113.515	14.758	0.692	1.340
ID52052	52052	12	6.429	124.041	188.645	0	33	33	9	1	-10921639	147.292	255	0	255	40800	126.182	9.577	0.541	0.820
ID52055	52055	12	7.905	116.683	200.460	0	33	33	9	1	-10921639	197.004	255	0	255	54570	107.084	14.986	0.713	1.532
ID52136	52136	12	6.612	124.059	189.186	0	34	34	9	1	-10921639	152.816	255	0	255	42330	125.188	9.684	0.554	0.870
ID52139	52139	12	7.850	117.005	199.771	0	34	34	9	1	-10921639	191.480	255	0	255	53040	110.485	14.871	0.704	1.432
ID52219	52219	12	6.506	124.471	189.220	0	35	35	9	1	-10921639	149.134	255	0	255	41310	125.879	9.578	0.553	0.844
ID52222	52222	12	7.781	117.082	199.998	0	35	35	9	1	-10921639	185.957	255	0	255	51510	113.515	14.728	0.701	1.351
ID52303	52303	12	6.814	123.827	189.730	0	36	36	9	1	-10921639	165.704	255	0	255	45900	121.862	9.684	0.579	0.997
ID52305	52305	12	7.674	117.463	199.564	0	36	36	9	1	-10921639	186.877	255	0	255	51765	113.034	15.019	0.688	1.348
ID52467	52467	12	6.790	123.862	189.751	0	37	37	9	1	-10921639	164.783	255	0	255	45645	122.148	9.575	0.582	0.993
ID52469	52469	12	7.717	117.249	200.172	0	37	37	9	1	-10921639	195.162	255	0	255	54060	108.261	14.826	0.690	1.472
ID52386	52386	12	6.564	123.730	190.141	0	38	38	9	1	-10921639	155.578	255	0	255	43095	124.595	9.483	0.565	0.902
ID52388	52388	12	7.771	117.312	199.802	0	38	38	9	1	-10921639	188.718	255	0	255	52275	112.044	15.079	0.705	1.393
ID52549	52549	12	7.937	118.104	199.007	0	39	39	9	1	-10921639	199.765	255	0	255	55335	105.233	15.164	0.710	1.576
ID52710	52710	12	7.937	117.875	199.262	0	40	40	9	1	-10921639	198.845	255	0	255	55080	105.861	15.279	0.718	1.570
ID52630	52630	12	7.826	117.594	199.750	0	41	41	9	1	-10921639	200.686	255	0	255	55590	104.592	15.374	0.704	1.586
ID52790	52790	12	7.958	117.892	199.247	0	42	42	9	1	-10921639	198.845	255	0	255	55080	105.861	15.156	0.725	1.579
ID52870	52870	12	7.843	118.314	198.918	0	43	43	9	1	-10921639	197.004	255	0	255	54570	107.084	14.880	0.706	1.523
ID52948	52948	12	7.849	117.984	199.454	0	44	44	9	1	-10921639	199.765	255	0	255	55335	105.233	14.978	0.705	1.570
ID53029	53029	12	7.923	118.463	198.828	0	45	45	9	1	-10921639	197.004	255	0	255	54570	107.084	15.393	0.732	1.555
ID53109	53109	12	7.895	118.139	199.390	0	46	46	9	1	-10921639	197.924	255	0	255	54825	106.478	14.961	0.721	1.558
ID53189	53189	12	7.941	118.716	199.063	0	47	47	9	1	-10921639	205.289	255	0	255	56865	101.203	15.641	0.735	1.718
ID53350	53350	12	8.020	118.887	198.580	0	48	48	9	1	-10921639	206.209	255	0	255	57120	100.486	15.694	0.738	1.743
ID53429	53429	12	8.082	119.053	198.266	0	49	49	9	1	-10921639	205.289	255	0	255	56865	101.203	15.492	0.744	1.730
ID53269	53269	12	7.992	118.970	198.338	0	50	50	9	1	-10921639	205.289	255	0	255	56865	101.203	15.580	0.737	1.721
ID53666	53666	12	8.160	119.149	198.527	0	51	51	9	1	-10921639	208.051	255	0	255	57630	99.011	15.692	0.763	1.819
ID53587	53587	12	8.052	119.180	198.345	0	52	52	9	1	-10921639	204.368	255	0	255	56610	101.907	15.136	0.745	1.712
ID53506	53506	12	8.107	119.782	197.643	0	53	53	9	1	-10921639	210.812	255	0	255	58395	96.691	15.812	0.768	1.894
ID53743	53743	12	8.276	119.720	197.292	0	54	54	9	1	-10921639	212.653	255	0	255	58905	95.067	15.780	0.791	1.975
ID53823	53823	12	8.222	119.904	197.898	0	55	55	9	1	-10921639	209.892	255	0	255	58140	97.479	15.691	0.788	1.898
ID53902	53902	12	8.143	119.919	197.441	0	56	56	9	1	-10921639	208.051	255	0	255	57630	99.011	15.512	0.761	1.815
ID53980	53980	12	8.183	120.066	197.557	0	57	57	9	1	-10921639	210.812	255	0	255	58395	96.691	15.817	0.782	1.913
ID54059	54059	12	8.257	120.207	197.662	0	58	58	9	1	-10921639	214.495	255	0	255	59415	93.379	15.877	0.783	2.017
ID54213	54213	12	8.263	120.401	197.202	0	59	59	9	1	-10921639	209.892	255	0	255	58140	97.479	15.446	0.783	1.892
ID54135	54135	12	8.296	120.505	197.411	0	60	60	9	1	-10921639	213.574	255	0	255	59160	94.231	15.926	0.794	2.006
ID54289	54289	12	8.438	120.912	196.998	0	61	61	9	1	-10921639	219.097	255	0	255	60690	88.852	15.918	0.810	2.207
ID54366	54366	12	8.392	121.220	197.424	0	62	62	9	1	-10921639	208.971	255	0	255	57885	98.253	15.130	0.799	1.889
ID54443	54443	12	8.424	120.571	198.006	0	63	63	9	1	-10921639	222.780	255	0	255	61710	84.876	16.064	0.813	2.354
ID54519	54519	12	8.522	121.413	197.405	0	64	64	9	1	-10921639	213.574	255	0	255	59160	94.231	15.540	0.817	2.039
ID54597	54597	12	8.485	121.298	198.299	0	65	65	9	1	-10921639	216.336	255	0	255	59925	91.623	15.740	0.810	2.113
ID54674	54674	12	8.502	121.400	197.352	0	66	66	9	1	-10921639	216.336	255	0	255	59925	91.623	15.690	0.808	2.110
ID54750	54750	12	8.497	121.596	196.816	0	67	67	9	1	-10921639	218.177	255	0	255	60435	89.795	16.064	0.838	2.215
ID54826	54826	12	8.634	121.666	196.803	0	68	68	9	1	-10921639	218.177	255	0	255	60435	89.795	15.967	0.855	2.239
ID54900	54900	12	8.636	121.568	196.642	0	69	69	9	1	-10921639	222.780	255	0	255	61710	84.876	16.139	0.850	2.412
ID54976	54976	12	8.616	121.524	196.807	0	70	70	9	1	-10921639	225.542	255	0	255	62475	81.659	16.192	0.840	2.522
ID55051	55051	12	8.685	121.651	196.891	0	71	71	9	1	-10921639	222.780	255	0	255	61710	84.876	16.039	0.857	2.423
ID55125	55125	12	8.733	122.008	197.045	0	72	72	9	1	-10921639	222.780	255	0	255	61710	84.876	15.841	0.855	2.420
ID55197	55197	12	8.660	122.160	196.361	0	73	73	9	1	-10921639	218.177	255	0	255	60435	89.795	15.715	0.850	2.232
ID55271	55271	12	8.769	121.899	196.681	0	74	74	9	1	-10921639	224.621	255	0	255	62220	82.756	15.888	0.866	2.519
ID55344	55344	12	8.817	121.978	196.395	0	75	75	9	1	-10921639	219.097	255	0	255	60690	88.852	15.765	0.877	2.305
ID55418	55418	12	8.689	121.998	196.695	0	76	76	9	1	-10921639	220.018	255	0	255	60945	87.889	15.880	0.858	2.312
ID55491	55491	12	8.805	122.235	196.866	0	77	77	9	1	-10921639	220.939	255	0	255	61200	86.906	15.787	0.871	2.367
ID55564	55564	12	8.763	122.121	196.395	0	78	78	9	1	-10921639	218.177	255	0	255	60435	89.795	15.765	0.869	2.260
ID55639	55639	12	8.818	122.195	195.991	0	79	79	9	1	-10921639	223.700	255	0	255	61965	83.828	15.846	0.872	2.487
ID55715	55715	12	8.779	122.126	196.064	0	80	80	9	1	-10921639	225.542	255	0	255	62475	81.659	15.929	0.861	2.556
ID55857	55857	12	8.783	122.329	195.524	0	81	81	9	1	-10921639	222.780	255	0	255	61710	84.876	15.765	0.862	2.431
ID55785	55785	12	8.868	122.148	196.182	0	82	82	9	1	-10921639	225.542	255	0	255	62475	81.659	15.931	0.883	2.591
ID55999	55999	12	8.877	122.260	196.132	0	83	83	9	1	-10921639	221.859	255	0	255	61455	85.902	15.805	0.884	2.423
ID55927	55927	12	8.814	122.274	195.910	0	84	84	9	1	-10921639	225.542	255	0	255	62475	81.659	15.864	0.864	2.560
ID56067	56067	12	8.855	122.179	195.857	0	85	85	9	1	-10921639	229.224	255	0	255	63495	77.006	15.899	0.868	2.767
ID56139	56139	12	8.814	122.226	195.454	0	86	86	9	1	-10921639	228.303	255	0	255	63240	78.211	15.947	0.856	2.692
ID56208	56208	12	8.886	122.320	195.734	0	87	87	9	1	-10921639	226.462	255	0	255	62730	80.537	15.903	0.879	2.630
ID56276	56276	12	8.859	122.304	195.859	0	88	88	9	1	-10921639	228.303	255	0	255	63240	78.211	15.967	0.870	2.716
ID56343	56343	12	8.797	122.444	196.015	0	89	89	9	1	-10921639	230.144	255	0	255	63750	75.770	15.985	0.848	2.787
ID49421	49421	13	8.288	319.735	187.267	0	0	0	9	1	-10921639	153.736	255	0	255	42585	124.997	14.112	0.949	1.198
ID49505	49505	13	8.145	319.615	187.317	0	1	1	9	1	-10921639	148.213	255	0	255	41055	126.034	14.002	0.931	1.134
ID49252	49252	13	8.203	319.648	187.273	0	2	2	9	1	-10921639	150.975	255	0	255	41820	125.547	14.056	0.940	1.165
ID49590	49590	13	8.205	319.835	187.389	0	3	3	9	1	-10921639	149.134	255	0	255	41310	125.879	14.034	0.951	1.155
ID49675	49675	13	8.053	319.851	187.260	0	4	4	9	1	-10921639	144.531	255	0	255	40035	126.586	13.950	0.929	1.100
ID49336	49336	13	8.151	319.882	187.292	0	5	5	9	1	-10921639	147.292	255	0	255	40800	126.182	13.999	0.943	1.133
ID49760	49760	13	7.983	320.036	187.188	0	6	6	9	1	-10921639	141.769	255	0	255	39270	126.928	13.812	0.920	1.070
ID49845	49845	13	8.108	320.200	187.476	0	7	7	9	1	-10921639	146.372	255	0	255	40545	126.324	13.964	0.934	1.119
ID50016	50016	13	8.223	320.426	187.250	0	8	8	9	1	-10921639	150.975	255	0	255	41820	125.547	14.062	0.948	1.170
ID50102	50102	13	8.178	320.165	187.247	0	9	9	9	1	-10921639	150.054	255	0	255	41565	125.716	14.033	0.932	1.152
ID50532	50532	13	8.037	320.420	187.587	0	10	10	9	1	-10921639	143.610	255	0	255	39780	126.707	13.850	0.962	1.111
ID50446	50446	13	8.228	320.331	187.785	0	11	11	9	1	-10921639	150.054	255	0	255	41565	125.716	14.039	0.975	1.179
ID50188	50188	13	8.237	320.392	187.402	0	12	12	9	1	-10921639	152.816	255	0	255	42330	125.188	14.089	0.933	1.178
ID50273	50273	13	8.319	320.826	187.717	0	13	13	9	1	-10921639	157.419	255	0	255	43605	124.164	14.172	0.954	1.238
ID49931	49931	13	8.284	320.578	187.960	0	14	14	9	1	-10921639	153.736	255	0	255	42585	124.997	14.113	0.949	1.198
ID50360	50360	13	8.201	320.409	187.817	0	15	15	9	1	-10921639	150.975	255	0	255	41820	125.547	14.060	0.956	1.175
ID50619	50619	13	8.386	320.408	188.055	0	16	16	9	1	-10921639	160.181	255	0	255	44370	123.464	14.278	0.958	1.270
ID50787	50787	13	8.075	320.940	188.567	0	17	17	9	1	-10921639	145.451	255	0	255	40290	126.458	9.684	0.954	1.123
ID50702	50702	13	7.794	320.973	188.852	0	18	18	9	1	-10921639	129.801	255	0	255	35955	127.710	9.684	0.962	0.997
ID50956	50956	13	8.325	321.057	189.047	0	19	19	9	1	-10921639	155.578	255	0	255	43095	124.595	14.142	0.946	1.214
ID51208	51208	13	8.133	321.165	189.144	0	20	20	9	1	-10921639	148.213	255	0	255	41055	126.034	14.001	0.927	1.132
ID50900	50900	13	8.381	321.642	188.901	0	21	21	9	1	-10921639	159.260	255	0	255	44115	123.704	14.246	0.950	1.255
ID51040	51040	13	8.130	321.818	188.883	0	22	22	9	1	-10921639	149.134	255	0	255	41310	125.879	13.967	0.935	1.145
ID51124	51124	13	8.254	321.715	189.158	0	23	23	9	1	-10921639	151.895	255	0	255	42075	125.371	14.075	0.948	1.179
ID51293	51293	13	8.285	321.832	189.358	0	24	24	9	1	-10921639	154.657	255	0	255	42840	124.800	14.131	0.941	1.202
ID51378	51378	13	8.273	322.049	189.189	0	25	25	9	1	-10921639	152.816	255	0	255	42330	125.188	14.092	0.945	1.186
ID51463	51463	13	8.181	322.298	188.840	0	26	26	9	1	-10921639	150.054	255	0	255	41565	125.716	14.029	0.944	1.159
ID51633	51633	13	8.406	322.402	189.129	0	27	27	9	1	-10921639	162.942	255	0	255	45135	122.697	14.340	0.937	1.285
ID51548	51548	13	8.294	322.600	188.953	0	28	28	9	1	-10921639	156.498	255	0	255	43350	124.383	14.175	0.935	1.216
ID51717	51717	13	8.349	322.647	189.139	0	29	29	9	1	-10921639	160.181	255	0	255	44370	123.464	14.283	0.943	1.260
ID51802	51802	13	8.360	322.715	189.057	0	30	30	9	1	-10921639	160.181	255	0	255	44370	123.464	14.270	0.936	1.255
ID51888	51888	13	8.327	322.680	188.994	0	31	31	9	1	-10921639	159.260	255	0	255	44115	123.704	14.247	0.943	1.250
ID51970	51970	13	8.307	322.825	189.343	0	32	32	9	1	-10921639	159.260	255	0	255	44115	123.704	14.225	0.928	1.240
ID52053	52053	13	8.281	322.942	189.010	0	33	33	9	1	-10921639	157.419	255	0	255	43605	124.164	14.149	0.935	1.225
ID52137	52137	13	8.421	323.272	189.172	0	34	34	9	1	-10921639	162.022	255	0	255	44880	122.960	14.264	0.944	1.280
ID52220	52220	13	8.452	323.491	189.074	0	35	35	9	1	-10921639	164.783	255	0	255	45645	122.148	14.461	0.949	1.313
ID52302	52302	13	8.356	323.556	189.277	0	36	36	9	1	-10921639	160.181	255	0	255	44370	123.464	14.259	0.940	1.257
ID52466	52466	13	8.322	323.496	189.080	0	37	37	9	1	-10921639	158.339	255	0	255	43860	123.938	14.230	0.939	1.237
ID52385	52385	13	8.264	323.552	189.274	0	38	38	9	1	-10921639	157.419	255	0	255	43605	124.164	14.196	0.920	1.215
ID52547	52547	13	8.382	323.701	189.205	0	39	39	9	1	-10921639	169.386	255	0	255	46920	120.641	14.485	0.912	1.340
ID52708	52708	13	8.400	323.713	189.396	0	40	40	9	1	-10921639	165.704	255	0	255	45900	121.862	14.401	0.910	1.296
ID52627	52627	13	8.397	323.943	189.367	0	41	41	9	1	-10921639	166.625	255	0	255	46155	121.568	14.504	0.925	1.317
ID52788	52788	13	8.454	323.813	189.597	0	42	42	9	1	-10921639	169.386	255	0	255	46920	120.641	14.412	0.957	1.373
ID52868	52868	13	8.353	324.267	189.315	0	43	43	9	1	-10921639	162.022	255	0	255	44880	122.960	14.255	0.915	1.260
ID52946	52946	13	8.319	324.463	189.382	0	44	44	9	1	-10921639	161.101	255	0	255	44625	123.215	14.322	0.922	1.254
ID53027	53027	13	8.425	324.464	189.522	0	45	45	9	1	-10921639	168.466	255	0	255	46665	120.958	14.369	0.946	1.354
ID53107	53107	13	8.411	324.624	189.025	0	46	46	9	1	-10921639	166.625	255	0	255	46155	121.568	14.369	0.921	1.314
ID53187	53187	13	8.396	324.529	189.263	0	47	47	9	1	-10921639	165.704	255	0	255	45900	121.862	14.448	0.924	1.306
ID53348	53348	13	8.382	324.638	189.397	0	48	48	9	1	-10921639	167.545	255	0	255	46410	121.267	14.359	0.911	1.318
ID53427	53427	13	8.412	325.009	189.255	0	49	49	9	1	-10921639	167.545	255	0	255	46410	121.267	14.492	0.918	1.323
ID53267	53267	13	8.329	324.722	189.475	0	50	50	9	1	-10921639	170.307	255	0	255	47175	120.317	14.588	0.913	1.351
ID53664	53664	13	8.476	324.889	189.723	0	51	51	9	1	-10921639	171.227	255	0	255	47430	119.984	14.450	0.947	1.388
ID53585	53585	13	8.444	324.872	189.394	0	52	52	9	1	-10921639	173.069	255	0	255	47940	119.294	14.701	0.924	1.393
ID53505	53505	13	8.353	325.545	189.596	0	53	53	9	1	-10921639	163.863	255	0	255	45390	122.426	14.223	0.945	1.300
ID53742	53742	13	8.302	325.413	189.224	0	54	54	9	1	-10921639	164.783	255	0	255	45645	122.148	14.483	0.910	1.285
ID53821	53821	13	8.325	325.668	189.237	0	55	55	9	1	-10921639	167.545	255	0	255	46410	121.267	14.501	0.908	1.315
ID53901	53901	13	8.408	325.547	189.564	0	56	56	9	1	-10921639	171.227	255	0	255	47430	119.984	14.395	0.930	1.375
ID53978	53978	13	8.450	325.651	189.339	0	57	57	9	1	-10921639	173.989	255	0	255	48195	118.937	14.666	0.921	1.403
ID54057	54057	13	8.457	325.534	189.633	0	58	58	9	1	-10921639	174.910	255	0	255	48450	118.572	14.479	0.921	1.415
ID54212	54212	13	8.415	325.887	189.460	0	59	59	9	1	-10921639	174.910	255	0	255	48450	118.572	14.692	0.918	1.412
ID54134	54134	13	8.423	325.918	189.606	0	60	60	9	1	-10921639	172.148	255	0	255	47685	119.643	14.447	0.934	1.389
ID54288	54288	13	8.476	325.947	189.982	0	61	61	9	1	-10921639	182.274	255	0	255	50490	115.343	15.152	0.921	1.516
ID54365	54365	13	8.561	326.095	190.287	0	62	62	9	1	-10921639	185.957	255	0	255	51510	113.515	15.063	0.929	1.578
ID54442	54442	13	8.413	326.529	189.873	0	63	63	9	1	-10921639	170.307	255	0	255	47175	120.317	14.435	0.916	1.353
ID54518	54518	13	8.474	326.498	190.377	0	64	64	9	1	-10921639	178.592	255	0	255	49470	117.027	15.426	0.907	1.452
ID54596	54596	13	8.376	326.693	190.376	0	65	65	9	1	-10921639	174.910	255	0	255	48450	118.572	14.558	0.915	1.410
ID54672	54672	13	8.424	326.902	189.713	0	66	66	9	1	-10921639	174.910	255	0	255	48450	118.572	14.533	0.912	1.407
ID54749	54749	13	8.473	326.897	189.876	0	67	67	9	1	-10921639	176.751	255	0	255	48960	117.816	14.898	0.925	1.442
ID54825	54825	13	8.621	326.807	189.898	0	68	68	9	1	-10921639	186.877	255	0	255	51765	113.034	14.775	0.939	1.601
ID54899	54899	13	8.451	326.951	189.695	0	69	69	9	1	-10921639	175.830	255	0	255	48705	118.198	14.557	0.932	1.435
ID54975	54975	13	8.465	327.155	189.640	0	70	70	9	1	-10921639	177.671	255	0	255	49215	117.426	14.540	0.932	1.460
ID55050	55050	13	8.410	326.960	189.297	0	71	71	9	1	-10921639	173.989	255	0	255	48195	118.937	14.733	0.905	1.390
ID55124	55124	13	8.396	327.191	189.473	0	72	72	9	1	-10921639	185.036	255	0	255	51255	113.986	15.085	0.901	1.539
ID55196	55196	13	8.357	327.271	189.486	0	73	73	9	1	-10921639	175.830	255	0	255	48705	118.198	15.077	0.906	1.414
ID55270	55270	13	8.210	327.352	189.534	0	74	74	9	1	-10921639	169.386	255	0	255	46920	120.641	14.373	0.912	1.340
ID55343	55343	13	8.509	327.547	188.943	0	75	75	9	1	-10921639	182.274	255	0	255	50490	115.343	14.665	0.912	1.507
ID55417	55417	13	8.373	327.731	189.461	0	76	76	9	1	-10921639	181.354	255	0	255	50235	115.777	14.889	0.902	1.486
ID55490	55490	13	8.511	327.340	189.208	0	77	77	9	1	-10921639	180.433	255	0	255	49980	116.203	14.894	0.917	1.486
ID55563	55563	13	8.448	327.607	188.740	0	78	78	9	1	-10921639	182.274	255	0	255	50490	115.343	14.985	0.900	1.497
ID55638	55638	13	8.469	327.845	188.821	0	79	79	9	1	-10921639	183.195	255	0	255	50745	114.900	15.133	0.903	1.513
ID55714	55714	13	8.329	327.887	188.735	0	80	80	9	1	-10921639	172.148	255	0	255	47685	119.643	14.438	0.910	1.371
ID55856	55856	13	8.312	328.017	188.665	0	81	81	9	1	-10921639	171.227	255	0	255	47430	119.984	14.301	0.903	1.355
ID55784	55784	13	8.395	327.894	188.993	0	82	82	9	1	-10921639	179.513	255	0	255	49725	116.619	14.714	0.901	1.459
ID55998	55998	13	8.380	327.978	188.905	0	83	83	9	1	-10921639	178.592	255	0	255	49470	117.027	14.598	0.901	1.446
ID55926	55926	13	8.261	327.906	188.676	0	84	84	9	1	-10921639	170.307	255	0	255	47175	120.317	14.289	0.899	1.341
ID56066	56066	13	8.443	327.994	188.768	0	85	85	9	1	-10921639	185.957	255	0	255	51510	113.515	15.117	0.898	1.551
ID56138	56138	13	8.312	328.118	188.392	0	86	86	9	1	-10921639	186.877	255	0	255	51765	113.034	15.233	0.869	1.538
ID56207	56207	13	8.334	327.972	188.801	0	87	87	9	1	-10921639	175.830	255	0	255	48705	118.198	14.478	0.902	1.411
ID56275	56275	13	8.240	328.352	188.730	0	88	88	9	1	-10921639	173.069	255	0	255	47940	119.294	14.768	0.901	1.375
ID56342	56342	13	8.374	328.038	188.750	0	89	89	9	1	-10921639	178.592	255	0	255	49470	117.027	14.538	0.910	1.454
ID49422	49422	14	8.706	171.312	193.294	0	0	0	9	1	-10921639	164.783	255	0	255	45645	122.148	14.364	1	1.349
ID49506	49506	14	8.628	171.567	193.424	0	1	1	9	1	-10921639	160.181	255	0	255	44370	123.464	14.256	1	1.297
ID49253	49253	14	8.545	171.451	193.321	0	2	2	9	1	-10921639	155.578	255	0	255	43095	124.595	14.171	1	1.249
ID49591	49591	14	8.447	171.315	193.578	0	3	3	9	1	-10921639	150.054	255	0	255	41565	125.716	14.051	1	1.194
ID49676	49676	14	8.591	171.589	193.203	0	4	4	9	1	-10921639	156.498	255	0	255	43350	124.383	14.178	1	1.258
ID49337	49337	14	8.625	171.473	193.892	0	5	5	9	1	-10921639	159.260	255	0	255	44115	123.704	14.246	1	1.287
ID49761	49761	14	8.637	171.725	193.914	0	6	6	9	1	-10921639	159.260	255	0	255	44115	123.704	14.246	1	1.287
ID49846	49846	14	8.574	171.539	193.588	0	7	7	9	1	-10921639	157.419	255	0	255	43605	124.164	14.210	1	1.268
ID50017	50017	14	8.693	171.406	193.911	0	8	8	9	1	-10921639	162.942	255	0	255	45135	122.697	14.295	1	1.328
ID50103	50103	14	8.734	171.792	194.270	0	9	9	9	1	-10921639	165.704	255	0	255	45900	121.862	14.397	1	1.360
ID50533	50533	14	8.773	172.079	194.062	0	10	10	9	1	-10921639	166.625	255	0	255	46155	121.568	14.400	1	1.371
ID50447	50447	14	8.699	171.998	194.005	0	11	11	9	1	-10921639	162.022	255	0	255	44880	122.960	14.273	1	1.318
ID50189	50189	14	8.663	172.208	194.736	0	12	12	9	1	-10921639	161.101	255	0	255	44625	123.215	14.281	1	1.307
ID50274	50274	14	8.519	171.985	194.578	0	13	13	9	1	-10921639	153.736	255	0	255	42585	124.997	14.125	1	1.230
ID49932	49932	14	8.710	171.966	194.712	0	14	14	9	1	-10921639	162.942	255	0	255	45135	122.697	14.280	1	1.328
ID50361	50361	14	8.744	172.173	194.911	0	15	15	9	1	-10921639	164.783	255	0	255	45645	122.148	14.324	1	1.349
ID50620	50620	14	8.605	172.317	195.078	0	16	16	9	1	-10921639	158.339	255	0	255	43860	123.938	14.222	1	1.278
ID50788	50788	14	8.527	172.268	196.021	0	17	17	9	1	-10921639	153.736	255	0	255	42585	124.997	14.130	1	1.230
ID50703	50703	14	7.910	172.364	196.081	0	18	18	9	1	-10921639	128.881	255	0	255	35700	127.723	9.684	1	1.009
ID50957	50957	14	8.655	172.480	196.112	0	19	19	9	1	-10921639	161.101	255	0	255	44625	123.215	14.300	1	1.307
ID51209	51209	14	8.564	172.737	196.415	0	20	20	9	1	-10921639	156.498	255	0	255	43350	124.383	14.196	1	1.258
ID50902	50902	14	8.592	172.875	196.544	0	21	21	9	1	-10921639	159.260	255	0	255	44115	123.704	14.234	1	1.287
ID51041	51041	14	8.624	173.089	196.612	0	22	22	9	1	-10921639	159.260	255	0	255	44115	123.704	14.194	1	1.287
ID51125	51125	14	8.568	173.016	196.502	0	23	23	9	1	-10921639	157.419	255	0	255	43605	124.164	14.185	1	1.268
ID51294	51294	14	8.501	173.002	196.598	0	24	24	9	1	-10921639	153.736	255	0	255	42585	124.997	14.127	1	1.230
ID51379	51379	14	8.569	173.456	196.675	0	25	25	9	1	-10921639	158.339	255	0	255	43860	123.938	14.221	1	1.278
ID51464	51464	14	8.496	173.206	196.409	0	26	26	9	1	-10921639	153.736	255	0	255	42585	124.997	14.130	1	1.230
ID51634	51634	14	8.648	173.463	196.719	0	27	27	9	1	-10921639	162.942	255	0	255	45135	122.697	14.306	1	1.328
ID51549	51549	14	8.547	173.446	196.505	0	28	28	9	1	-10921639	158.339	255	0	255	43860	123.938	14.184	1	1.278
ID51718	51718	14	8.461	173.543	196.793	0	29	29	9	1	-10921639	152.816	255	0	255	42330	125.188	14.110	1	1.221
ID51803	51803	14	8.548	173.851	196.227	0	30	30	9	1	-10921639	155.578	255	0	255	43095	124.595	14.171	1	1.249
ID51889	51889	14	8.501	173.840	196.455	0	31	31	9	1	-10921639	154.657	255	0	255	42840	124.800	14.154	1	1.239
ID51971	51971	14	8.630	174.098	196.889	0	32	32	9	1	-10921639	162.942	255	0	255	45135	122.697	14.393	1	1.328
ID52054	52054	14	8.685	174.137	196.460	0	33	33	9	1	-10921639	163.863	255	0	255	45390	122.426	14.397	1	1.338
ID52138	52138	14	8.667	174.254	196.926	0	34	34	9	1	-10921639	162.022	255	0	255	44880	122.960	14.307	1	1.318
ID52221	52221	14	8.455	174.042	196.716	0	35	35	9	1	-10921639	151.895	255	0	255	42075	125.371	14.082	1	1.212
ID52304	52304	14	8.607	174.665	197.022	0	36	36	9	1	-10921639	158.339	255	0	255	43860	123.938	14.222	1	1.278
ID52468	52468	14	8.533	174.521	196.822	0	37	37	9	1	-10921639	154.657	255	0	255	42840	124.800	14.148	1	1.239
ID52387	52387	14	8.613	174.433	196.842	0	38	38	9	1	-10921639	159.260	255	0	255	44115	123.704	14.246	1	1.287
ID52548	52548	14	8.624	174.603	197.036	0	39	39	9	1	-10921639	159.260	255	0	255	44115	123.704	14.246	1	1.287
ID52709	52709	14	8.528	174.881	197.131	0	40	40	9	1	-10921639	154.657	255	0	255	42840	124.800	14.144	1	1.239
ID52629	52629	14	8.556	175.237	196.839	0	41	41	9	1	-10921639	157.419	255	0	255	43605	124.164	14.238	1	1.268
ID52789	52789	14	8.663	175.117	196.907	0	42	42	9	1	-10921639	164.783	255	0	255	45645	122.148	14.437	1	1.349
ID52869	52869	14	8.609	175.284	197.196	0	43	43	9	1	-10921639	162.022	255	0	255	44880	122.960	14.443	1	1.318
ID52947	52947	14	8.443	175.371	197.355	0	44	44	9	1	-10921639	154.657	255	0	255	42840	124.800	14.273	1	1.239
ID53028	53028	14	8.470	175.496	197.060	0	45	45	9	1	-10921639	155.578	255	0	255	43095	124.595	14.345	1	1.249
ID53108	53108	14	8.477	175.648	197.553	0	46	46	9	1	-10921639	156.498	255	0	255	43350	124.383	14.177	1	1.258
ID53188	53188	14	8.500	175.973	197.049	0	47	47	9	1	-10921639	155.578	255	0	255	43095	124.595	14.222	1	1.249
ID53349	53349	14	8.610	176.087	197.086	0	48	48	9	1	-10921639	159.260	255	0	255	44115	123.704	14.246	1	1.287
ID53428	53428	14	8.466	175.997	197.397	0	49	49	9	1	-10921639	154.657	255	0	255	42840	124.800	14.181	1	1.239
ID53268	53268	14	8.474	175.983	197.444	0	50	50	9	1	-10921639	154.657	255	0	255	42840	124.800	14.169	1	1.239
ID53665	53665	14	8.537	176.122	197.212	0	51	51	9	1	-10921639	163.863	255	0	255	45390	122.426	14.588	1	1.338
ID53586	53586	14	8.569	176.414	196.904	0	52	52	9	1	-10921639	160.181	255	0	255	44370	123.464	14.435	1	1.297
ID53507	53507	14	8.647	176.270	197.413	0	53	53	9	1	-10921639	166.625	255	0	255	46155	121.568	14.557	1	1.371
ID53744	53744	14	8.595	176.514	197.211	0	54	54	9	1	-10921639	162.942	255	0	255	45135	122.697	14.277	1	1.328
ID53822	53822	14	8.533	176.780	197.353	0	55	55	9	1	-10921639	162.022	255	0	255	44880	122.960	14.776	1	1.318
ID53903	53903	14	8.540	176.989	197.004	0	56	56	9	1	-10921639	160.181	255	0	255	44370	123.464	14.455	1	1.297
ID53979	53979	14	8.427	176.997	197.273	0	57	57	9	1	-10921639	151.895	255	0	255	42075	125.371	14.079	1	1.212
ID54058	54058	14	8.492	176.920	197.333	0	58	58	9	1	-10921639	160.181	255	0	255	44370	123.464	14.467	1	1.297
ID54214	54214	14	8.587	176.929	197.357	0	59	59	9	1	-10921639	162.022	255	0	255	44880	122.960	14.447	1	1.318
ID54136	54136	14	8.478	177.190	197.497	0	60	60	9	1	-10921639	157.419	255	0	255	43605	124.164	14.230	1	1.268
ID54290	54290	14	8.516	177.681	197.199	0	61	61	9	1	-10921639	160.181	255	0	255	44370	123.464	14.261	1	1.297
ID54367	54367	14	8.474	177.739	198.007	0	62	62	9	1	-10921639	158.339	255	0	255	43860	123.938	14.444	1	1.278
ID54444	54444	14	8.227	177.722	197.670	0	63	63	9	1	-10921639	144.531	255	0	255	40035	126.586	9.684	1	1.142
ID54520	54520	14	8.447	177.524	197.875	0	64	64	9	1	-10921639	155.578	255	0	255	43095	124.595	14.277	1	1.249
ID54598	54598	14	8.491	178.132	197.906	0	65	65	9	1	-10921639	157.419	255	0	255	43605	124.164	14.381	1	1.268
ID54673	54673	14	8.272	178.281	197.465	0	66	66	9	1	-10921639	149.134	255	0	255	41310	125.879	14.243	1	1.185
ID54751	54751	14	8.391	178.349	197.445	0	67	67	9	1	-10921639	152.816	255	0	255	42330	125.188	14.263	1	1.221
ID54827	54827	14	8.296	178.386	197.254	0	68	68	9	1	-10921639	150.975	255	0	255	41820	125.547	14.370	1	1.203
ID54901	54901	14	8.299	178.435	197.091	0	69	69	9	1	-10921639	150.054	255	0	255	41565	125.716	14.372	1	1.194
ID54977	54977	14	8.560	178.587	197.148	0	70	70	9	1	-10921639	161.101	255	0	255	44625	123.215	14.292	1	1.307
ID55052	55052	14	8.218	178.456	197.117	0	71	71	9	1	-10921639	148.213	255	0	255	41055	126.034	9.684	1	1.176
ID55126	55126	14	8.354	178.902	196.865	0	72	72	9	1	-10921639	152.816	255	0	255	42330	125.188	14.307	1	1.221
ID55198	55198	14	8.337	178.994	196.535	0	73	73	9	1	-10921639	152.816	255	0	255	42330	125.188	9.684	1	1.221
ID55272	55272	14	8.344	179.027	196.973	0	74	74	9	1	-10921639	152.816	255	0	255	42330	125.188	9.684	1	1.221
ID55345	55345	14	8.327	179.020	196.777	0	75	75	9	1	-10921639	152.816	255	0	255	42330	125.188	9.684	1	1.221
ID55419	55419	14	8.502	179.220	196.835	0	76	76	9	1	-10921639	163.863	255	0	255	45390	122.426	14.735	1	1.338
ID55492	55492	14	8.145	179.074	196.732	0	77	77	9	1	-10921639	142.690	255	0	255	39525	126.821	9.684	1	1.125
ID55565	55565	14	8.219	179.667	195.754	0	78	78	9	1	-10921639	150.054	255	0	255	41565	125.716	9.592	1	1.194
ID55640	55640	14	8.210	179.523	195.951	0	79	79	9	1	-10921639	145.451	255	0	255	40290	126.458	9.684	1	1.150
ID55716	55716	14	7.972	179.681	196.234	0	80	80	9	1	-10921639	136.245	255	0	255	37740	127.430	9.684	1	1.069
ID55858	55858	14	8.415	179.379	195.920	0	81	81	9	1	-10921639	152.816	255	0	255	42330	125.188	14.214	1	1.221
ID55786	55786	14	8.070	179.811	196.045	0	82	82	9	1	-10921639	139.007	255	0	255	38505	127.209	9.684	1	1.093
ID56000	56000	14	8.189	179.867	195.913	0	83	83	9	1	-10921639	146.372	255	0	255	40545	126.324	9.684	1	1.159
ID55928	55928	14	8.269	179.976	195.749	0	84	84	9	1	-10921639	144.531	255	0	255	40035	126.586	9.684	1	1.142
ID56068	56068	14	8.336	179.949	196.107	0	85	85	9	1	-10921639	150.975	255	0	255	41820	125.547	14.209	1	1.203
ID56140	56140	14	8.218	180.163	195.879	0	86	86	9	1	-10921639	148.213	255	0	255	41055	126.034	9.684	1	1.176
ID56209	56209	14	8.141	180.369	195.848	0	87	87	9	1	-10921639	140.848	255	0	255	39015	127.029	9.684	1	1.109
ID49424	49424	15	8.364	18.433	204.457	0	0	0	9	1	-10921639	148.213	255	0	255	41055	126.034	13.954	1	1.176
ID49508	49508	15	8.518	18.167	204.612	0	1	1	9	1	-10921639	158.339	255	0	255	43860	123.938	14.185	1	1.278
ID49255	49255	15	8.462	18.643	204.398	0	2	2	9	1	-10921639	153.736	255	0	255	42585	124.997	14.057	1	1.230
ID49593	49593	15	8.396	18.746	204.628	0	3	3	9	1	-10921639	147.292	255	0	255	40800	126.182	13.995	1	1.167
ID49678	49678	15	8.426	18.459	204.441	0	4	4	9	1	-10921639	150.975	255	0	255	41820	125.547	14.048	1	1.203
ID49339	49339	15	8.404	18.462	204.557	0	5	5	9	1	-10921639	150.054	255	0	255	41565	125.716	14.021	1	1.194
ID49763	49763	15	8.446	18.404	204.598	0	6	6	9	1	-10921639	150.054	255	0	255	41565	125.716	14.051	1	1.194
ID49848	49848	15	8.602	18.327	204.894	0	7	7	9	1	-10921639	160.181	255	0	255	44370	123.464	14.306	1	1.297
ID50019	50019	15	8.498	18.724	204.739	0	8	8	9	1	-10921639	152.816	255	0	255	42330	125.188	14.086	1	1.221
ID50105	50105	15	8.450	18.720	204.834	0	9	9	9	1	-10921639	149.134	255	0	255	41310	125.879	14.034	1	1.185
ID50535	50535	15	8.494	18.330	205.271	0	10	10	9	1	-10921639	155.578	255	0	255	43095	124.595	14.179	1	1.249
ID50449	50449	15	8.588	18.569	205.376	0	11	11	9	1	-10921639	159.260	255	0	255	44115	123.704	14.176	1	1.287
ID50191	50191	15	8.513	18.721	205.383	0	12	12	9	1	-10921639	152.816	255	0	255	42330	125.188	14.106	1	1.221
ID50276	50276	15	8.537	18.831	205.518	0	13	13	9	1	-10921639	154.657	255	0	255	42840	124.800	14.154	1	1.239
ID49934	49934	15	8.519	18.732	205.550	0	14	14	9	1	-10921639	153.736	255	0	255	42585	124.997	14.133	1	1.230
ID50363	50363	15	8.620	18.815	205.753	0	15	15	9	1	-10921639	158.339	255	0	255	43860	123.938	14.211	1	1.278
ID50622	50622	15	8.698	19.031	205.999	0	16	16	9	1	-10921639	161.101	255	0	255	44625	123.215	14.252	1	1.307
ID50790	50790	15	8.669	18.965	206.580	0	17	17	9	1	-10921639	161.101	255	0	255	44625	123.215	14.300	1	1.307
ID50705	50705	15	8.080	19.097	206.822	0	18	18	9	1	-10921639	132.563	255	0	255	36720	127.630	9.684	1	1.039
ID50959	50959	15	8.748	19.029	206.822	0	19	19	9	1	-10921639	164.783	255	0	255	45645	122.148	14.344	1	1.349
ID51211	51211	15	8.784	19.314	207.023	0	20	20	9	1	-10921639	167.545	255	0	255	46410	121.267	14.372	1	1.382
ID50906	50906	15	8.704	19.413	206.928	0	21	21	9	1	-10921639	162.942	255	0	255	45135	122.697	14.335	1	1.328
ID51043	51043	15	8.774	19.644	207.238	0	22	22	9	1	-10921639	169.386	255	0	255	46920	120.641	14.344	1	1.404
ID51127	51127	15	8.730	19.638	207.351	0	23	23	9	1	-10921639	165.704	255	0	255	45900	121.862	14.367	1	1.360
ID51296	51296	15	8.782	19.833	207.153	0	24	24	9	1	-10921639	166.625	255	0	255	46155	121.568	14.373	1	1.371
ID51381	51381	15	8.790	19.843	207.144	0	25	25	9	1	-10921639	167.545	255	0	255	46410	121.267	14.400	1	1.382
ID51466	51466	15	8.768	20.223	206.899	0	26	26	9	1	-10921639	165.704	255	0	255	45900	121.862	14.348	1	1.360
ID51636	51636	15	8.815	19.983	207.210	0	27	27	9	1	-10921639	169.386	255	0	255	46920	120.641	14.460	1	1.404
ID51551	51551	15	8.829	20.170	207.110	0	28	28	9	1	-10921639	170.307	255	0	255	47175	120.317	14.493	1	1.415
ID51720	51720	15	8.767	20.152	207.187	0	29	29	9	1	-10921639	166.625	255	0	255	46155	121.568	14.400	1	1.371
ID51805	51805	15	8.810	20.197	207.146	0	30	30	9	1	-10921639	169.386	255	0	255	46920	120.641	14.460	1	1.404
ID51891	51891	15	8.877	20.267	207.209	0	31	31	9	1	-10921639	174.910	255	0	255	48450	118.572	14.702	1	1.475
ID51973	51973	15	8.918	20.632	207.099	0	32	32	9	1	-10921639	178.592	255	0	255	49470	117.027	14.751	1	1.526
ID52056	52056	15	8.783	20.688	207.162	0	33	33	9	1	-10921639	167.545	255	0	255	46410	121.267	14.430	1	1.382
ID52140	52140	15	8.882	20.494	207.214	0	34	34	9	1	-10921639	176.751	255	0	255	48960	117.816	14.851	1	1.500
ID52223	52223	15	8.872	21.007	207.124	0	35	35	9	1	-10921639	173.989	255	0	255	48195	118.937	14.608	1	1.463
ID52306	52306	15	8.874	20.740	207.395	0	36	36	9	1	-10921639	176.751	255	0	255	48960	117.816	14.561	1	1.500
ID52470	52470	15	8.913	21.009	207.398	0	37	37	9	1	-10921639	178.592	255	0	255	49470	117.027	14.697	1	1.526
ID52389	52389	15	8.875	21.157	207.124	0	38	38	9	1	-10921639	173.069	255	0	255	47940	119.294	14.609	1	1.451
ID52550	52550	15	8.835	21.030	207.354	0	39	39	9	1	-10921639	171.227	255	0	255	47430	119.984	14.529	1	1.427
ID52712	52712	15	8.814	21.466	207.519	0	40	40	9	1	-10921639	173.989	255	0	255	48195	118.937	14.493	1	1.463
ID52632	52632	15	8.917	21.220	207.510	0	41	41	9	1	-10921639	181.354	255	0	255	50235	115.777	14.747	1	1.566
ID52791	52791	15	8.780	21.500	207.248	0	42	42	9	1	-10921639	171.227	255	0	255	47430	119.984	14.606	1	1.427
ID52871	52871	15	8.878	21.710	207.383	0	43	43	9	1	-10921639	177.671	255	0	255	49215	117.426	14.603	0.997	1.510
ID52949	52949	15	8.879	21.580	207.435	0	44	44	9	1	-10921639	179.513	255	0	255	49725	116.619	14.646	0.993	1.534
ID53030	53030	15	8.980	21.738	207.515	0	45	45	9	1	-10921639	186.877	255	0	255	51765	113.034	15.203	1	1.653
ID53110	53110	15	8.963	21.749	206.889	0	46	46	9	1	-10921639	182.274	255	0	255	50490	115.343	15.022	1	1.580
ID53190	53190	15	8.921	21.898	207.107	0	47	47	9	1	-10921639	176.751	255	0	255	48960	117.816	14.814	1	1.500
ID53351	53351	15	8.978	21.971	207.105	0	48	48	9	1	-10921639	182.274	255	0	255	50490	115.343	15.213	1	1.580
ID53430	53430	15	8.956	21.921	207.397	0	49	49	9	1	-10921639	183.195	255	0	255	50745	114.900	14.941	1	1.594
ID53270	53270	15	8.974	21.947	207.333	0	50	50	9	1	-10921639	185.036	255	0	255	51255	113.986	15.106	0.997	1.621
ID53667	53667	15	8.938	22.232	207.345	0	51	51	9	1	-10921639	181.354	255	0	255	50235	115.777	15.196	1	1.566
ID53588	53588	15	8.899	22.149	207.007	0	52	52	9	1	-10921639	174.910	255	0	255	48450	118.572	14.702	1	1.475
ID53509	53509	15	8.954	22.023	207.404	0	53	53	9	1	-10921639	184.116	255	0	255	51000	114.447	15.019	0.997	1.606
ID53745	53745	15	8.963	22.526	207.321	0	54	54	9	1	-10921639	185.957	255	0	255	51510	113.515	15.015	1	1.638
ID53824	53824	15	8.899	22.525	207.329	0	55	55	9	1	-10921639	181.354	255	0	255	50235	115.777	14.916	1	1.566
ID53905	53905	15	8.956	22.714	207.321	0	56	56	9	1	-10921639	183.195	255	0	255	50745	114.900	14.941	1	1.594
ID53981	53981	15	9.003	22.670	207.164	0	57	57	9	1	-10921639	186.877	255	0	255	51765	113.034	15.362	1	1.653
ID54061	54061	15	8.931	22.801	207.191	0	58	58	9	1	-10921639	180.433	255	0	255	49980	116.203	14.873	1	1.553
ID54215	54215	15	9.012	22.858	207.467	0	59	59	9	1	-10921639	189.639	255	0	255	52530	111.534	15.364	0.997	1.697
ID54138	54138	15	9.004	22.864	207.200	0	60	60	9	1	-10921639	187.798	255	0	255	52020	112.544	15.364	1	1.669
ID54292	54292	15	8.965	23.202	206.994	0	61	61	9	1	-10921639	182.274	255	0	255	50490	115.343	15.213	1	1.580
ID54369	54369	15	8.960	23.148	207.610	0	62	62	9	1	-10921639	184.116	255	0	255	51000	114.447	14.939	1	1.609
ID54446	54446	15	8.914	23.415	207.435	0	63	63	9	1	-10921639	181.354	255	0	255	50235	115.777	15.196	1	1.566
ID54522	54522	15	8.994	23.273	207.677	0	64	64	9	1	-10921639	188.718	255	0	255	52275	112.044	15.418	1	1.684
ID54600	54600	15	8.994	23.619	207.807	0	65	65	9	1	-10921639	192.401	255	0	255	53295	109.944	15.432	1	1.750
ID54675	54675	15	8.994	23.763	207.256	0	66	66	9	1	-10921639	187.798	255	0	255	52020	112.544	15.364	1	1.669
ID54753	54753	15	9.001	23.606	207.100	0	67	67	9	1	-10921639	192.401	255	0	255	53295	109.944	15.368	0.997	1.747
ID54829	54829	15	9.042	23.953	207.062	0	68	68	9	1	-10921639	192.401	255	0	255	53295	109.944	15.506	1	1.750
ID54903	54903	15	9.058	23.942	206.907	0	69	69	9	1	-10921639	192.401	255	0	255	53295	109.944	15.536	1	1.750
ID54979	54979	15	9.017	24.059	206.624	0	70	70	9	1	-10921639	195.162	255	0	255	54060	108.261	15.431	0.997	1.800
ID55054	55054	15	8.977	24.087	206.872	0	71	71	9	1	-10921639	191.480	255	0	255	53040	110.485	15.292	1	1.733
ID55128	55128	15	9.000	24.031	206.777	0	72	72	9	1	-10921639	185.957	255	0	255	51510	113.515	15.361	1	1.638
ID55200	55200	15	9.009	24.173	206.826	0	73	73	9	1	-10921639	197.004	255	0	255	54570	107.084	15.374	0.994	1.834
ID55274	55274	15	8.942	24.163	206.733	0	74	74	9	1	-10921639	184.116	255	0	255	51000	114.447	15.190	1	1.609
ID55347	55347	15	8.989	24.097	206.168	0	75	75	9	1	-10921639	192.401	255	0	255	53295	109.944	15.519	1	1.750
ID55421	55421	15	9.017	24.192	206.653	0	76	76	9	1	-10921639	197.004	255	0	255	54570	107.084	15.475	0.987	1.828
ID55493	55493	15	8.981	24.524	206.309	0	77	77	9	1	-10921639	193.321	255	0	255	53550	109.394	15.372	1	1.767
ID55567	55567	15	8.961	24.559	205.980	0	78	78	9	1	-10921639	197.924	255	0	255	54825	106.478	15.666	0.994	1.853
ID55642	55642	15	9.015	24.687	206.052	0	79	79	9	1	-10921639	194.242	255	0	255	53805	108.833	15.479	1	1.785
ID55718	55718	15	9.029	24.622	206.065	0	80	80	9	1	-10921639	199.765	255	0	255	55335	105.233	15.543	0.994	1.892
ID55860	55860	15	8.961	24.854	205.468	0	81	81	9	1	-10921639	192.401	255	0	255	53295	109.944	15.302	1	1.750
ID55788	55788	15	9.023	24.718	205.975	0	82	82	9	1	-10921639	194.242	255	0	255	53805	108.833	15.432	1	1.785
ID56002	56002	15	9.004	24.929	205.712	0	83	83	9	1	-10921639	193.321	255	0	255	53550	109.394	15.468	0.997	1.764
ID55930	55930	15	9.045	24.916	205.735	0	84	84	9	1	-10921639	192.401	255	0	255	53295	109.944	15.469	1	1.750
ID56070	56070	15	9.010	24.768	205.841	0	85	85	9	1	-10921639	202.527	255	0	255	56100	103.275	15.453	0.988	1.949
ID56142	56142	15	9.019	24.929	205.231	0	86	86	9	1	-10921639	198.845	255	0	255	55080	105.861	15.615	1	1.878
ID56211	56211	15	8.980	24.812	205.414	0	87	87	9	1	-10921639	198.845	255	0	255	55080	105.861	15.553	0.988	1.867
ID56278	56278	15	8.975	25.194	205.527	0	88	88	9	1	-10921639	197.004	255	0	255	54570	107.084	15.291	0.984	1.825
ID56345	56345	15	9.005	25.180	205.458	0	89	89	9	1	-10921639	203.448	255	0	255	56355	102.597	15.769	0.997	1.980
ID49425	49425	16	8.367	303.448	207.255	0	0	0	9	1	-10921639	150.975	255	0	255	41820	125.547	14.068	1	1.203
ID49509	49509	16	8.368	303.213	207.408	0	1	1	9	1	-10921639	149.134	255	0	255	41310	125.879	14.039	1	1.185
ID49256	49256	16	8.488	303.142	206.968	0	2	2	9	1	-10921639	154.657	255	0	255	42840	124.800	14.134	1	1.239
ID49594	49594	16	8.594	303.134	207.008	0	3	3	9	1	-10921639	161.101	255	0	255	44625	123.215	14.281	1	1.307
ID49679	49679	16	8.546	303.408	206.904	0	4	4	9	1	-10921639	160.181	255	0	255	44370	123.464	14.261	1	1.297
ID49340	49340	16	8.493	303.160	207.030	0	5	5	9	1	-10921639	154.657	255	0	255	42840	124.800	14.137	1	1.239
ID49764	49764	16	8.574	302.842	206.793	0	6	6	9	1	-10921639	158.339	255	0	255	43860	123.938	14.203	1	1.278
ID49849	49849	16	8.541	303.075	207.033	0	7	7	9	1	-10921639	156.498	255	0	255	43350	124.383	14.162	1	1.258
ID50020	50020	16	8.525	303.115	207.038	0	8	8	9	1	-10921639	155.578	255	0	255	43095	124.595	14.154	1	1.249
ID50106	50106	16	8.631	302.568	206.802	0	9	9	9	1	-10921639	162.942	255	0	255	45135	122.697	14.313	1	1.328
ID50536	50536	16	8.564	303.185	206.899	0	10	10	9	1	-10921639	158.339	255	0	255	43860	123.938	14.211	1	1.278
ID50450	50450	16	8.478	302.616	206.729	0	11	11	9	1	-10921639	155.578	255	0	255	43095	124.595	14.159	1	1.249
ID50192	50192	16	8.622	302.700	207.287	0	12	12	9	1	-10921639	162.022	255	0	255	44880	122.960	14.259	1	1.318
ID50277	50277	16	8.544	302.692	206.944	0	13	13	9	1	-10921639	157.419	255	0	255	43605	124.164	14.200	1	1.268
ID49935	49935	16	8.505	302.568	206.999	0	14	14	9	1	-10921639	156.498	255	0	255	43350	124.383	14.172	1	1.258
ID50364	50364	16	8.605	302.660	207.084	0	15	15	9	1	-10921639	161.101	255	0	255	44625	123.215	14.265	1	1.307
ID50623	50623	16	8.493	302.279	207.179	0	16	16	9	1	-10921639	155.578	255	0	255	43095	124.595	14.164	1	1.249
ID50791	50791	16	8.575	302.627	207.850	0	17	17	9	1	-10921639	159.260	255	0	255	44115	123.704	14.246	1	1.287
ID50706	50706	16	7.965	302.583	208.008	0	18	18	9	1	-10921639	131.643	255	0	255	36465	127.663	9.684	1	1.031
ID50960	50960	16	8.468	302.518	207.946	0	19	19	9	1	-10921639	153.736	255	0	255	42585	124.997	14.123	1	1.230
ID51212	51212	16	8.598	302.660	208.173	0	20	20	9	1	-10921639	160.181	255	0	255	44370	123.464	14.243	1	1.297
ID50908	50908	16	8.575	302.525	208.027	0	21	21	9	1	-10921639	159.260	255	0	255	44115	123.704	14.246	1	1.287
ID51044	51044	16	8.653	302.707	207.810	0	22	22	9	1	-10921639	162.942	255	0	255	45135	122.697	14.295	1	1.328
ID51128	51128	16	8.656	302.670	207.923	0	23	23	9	1	-10921639	163.863	255	0	255	45390	122.426	14.319	1	1.338
ID51297	51297	16	8.483	302.469	207.704	0	24	24	9	1	-10921639	154.657	255	0	255	42840	124.800	14.154	1	1.239
ID51382	51382	16	8.654	302.466	207.947	0	25	25	9	1	-10921639	163.863	255	0	255	45390	122.426	14.397	1	1.338
ID51467	51467	16	8.592	302.741	207.601	0	26	26	9	1	-10921639	159.260	255	0	255	44115	123.704	14.233	1	1.287
ID51637	51637	16	8.593	302.609	207.577	0	27	27	9	1	-10921639	161.101	255	0	255	44625	123.215	14.300	1	1.307
ID51552	51552	16	8.627	302.816	207.578	0	28	28	9	1	-10921639	162.022	255	0	255	44880	122.960	14.288	1	1.318
ID51721	51721	16	8.643	302.992	207.511	0	29	29	9	1	-10921639	163.863	255	0	255	45390	122.426	14.334	1	1.338
ID51806	51806	16	8.572	302.717	207.240	0	30	30	9	1	-10921639	158.339	255	0	255	43860	123.938	14.203	1	1.278
ID51892	51892	16	8.640	302.934	207.488	0	31	31	9	1	-10921639	163.863	255	0	255	45390	122.426	14.365	1	1.338
ID51974	51974	16	8.706	302.860	207.607	0	32	32	9	1	-10921639	167.545	255	0	255	46410	121.267	14.369	1	1.382
ID52057	52057	16	8.695	303.143	207.168	0	33	33	9	1	-10921639	164.783	255	0	255	45645	122.148	14.324	1	1.349
ID52141	52141	16	8.720	302.843	207.591	0	34	34	9	1	-10921639	167.545	255	0	255	46410	121.267	14.372	1	1.382
ID52224	52224	16	8.769	302.840	207.335	0	35	35	9	1	-10921639	169.386	255	0	255	46920	120.641	14.499	1	1.404
ID52307	52307	16	8.689	303.023	207.232	0	36	36	9	1	-10921639	163.863	255	0	255	45390	122.426	14.301	1	1.338
ID52471	52471	16	8.769	303.086	207.127	0	37	37	9	1	-10921639	168.466	255	0	255	46665	120.958	14.429	1	1.393
ID52390	52390	16	8.748	303.037	207.191	0	38	38	9	1	-10921639	167.545	255	0	255	46410	121.267	14.400	1	1.382
ID52551	52551	16	8.713	303.085	207.042	0	39	39	9	1	-10921639	164.783	255	0	255	45645	122.148	14.324	1	1.349
ID52711	52711	16	8.788	303.227	207.289	0	40	40	9	1	-10921639	173.069	255	0	255	47940	119.294	14.490	1	1.451
ID52631	52631	16	8.715	303.309	207.082	0	41	41	9	1	-10921639	166.625	255	0	255	46155	121.568	14.400	1	1.371
ID52792	52792	16	8.708	302.912	207.016	0	42	42	9	1	-10921639	165.704	255	0	255	45900	121.862	14.348	1	1.360
ID52872	52872	16	8.737	303.103	207.163	0	43	43	9	1	-10921639	165.704	255	0	255	45900	121.862	14.348	1	1.360
ID52950	52950	16	8.805	303.167	206.897	0	44	44	9	1	-10921639	171.227	255	0	255	47430	119.984	14.529	1	1.427
ID53031	53031	16	8.743	303.140	206.709	0	45	45	9	1	-10921639	169.386	255	0	255	46920	120.641	14.499	1	1.404
ID53111	53111	16	8.858	303.015	206.709	0	46	46	9	1	-10921639	175.830	255	0	255	48705	118.198	14.701	1	1.488
ID53191	53191	16	8.753	303.645	206.625	0	47	47	9	1	-10921639	171.227	255	0	255	47430	119.984	14.458	1	1.427
ID53352	53352	16	8.782	303.480	206.975	0	48	48	9	1	-10921639	172.148	255	0	255	47685	119.643	14.578	1	1.439
ID53431	53431	16	8.798	303.600	206.678	0	49	49	9	1	-10921639	173.989	255	0	255	48195	118.937	14.622	1	1.463
ID53271	53271	16	8.761	303.668	206.788	0	50	50	9	1	-10921639	170.307	255	0	255	47175	120.317	14.493	1	1.415
ID53668	53668	16	8.808	303.610	206.782	0	51	51	9	1	-10921639	174.910	255	0	255	48450	118.572	14.726	1	1.475
ID53589	53589	16	8.760	303.635	206.644	0	52	52	9	1	-10921639	172.148	255	0	255	47685	119.643	14.457	1	1.439
ID53508	53508	16	8.768	303.803	206.464	0	53	53	9	1	-10921639	171.227	255	0	255	47430	119.984	14.579	1	1.427
ID53746	53746	16	8.705	303.995	206.585	0	54	54	9	1	-10921639	167.545	255	0	255	46410	121.267	14.470	1	1.382
ID53825	53825	16	8.907	304.131	206.585	0	55	55	9	1	-10921639	182.274	255	0	255	50490	115.343	15.022	1	1.580
ID53904	53904	16	8.840	303.735	206.432	0	56	56	9	1	-10921639	177.671	255	0	255	49215	117.426	14.812	1	1.513
ID53982	53982	16	8.903	304.075	206.534	0	57	57	9	1	-10921639	184.116	255	0	255	51000	114.447	15.209	1	1.609
ID54060	54060	16	8.778	303.883	206.288	0	58	58	9	1	-10921639	172.148	255	0	255	47685	119.643	14.528	1	1.439
ID54216	54216	16	8.897	304.309	206.702	0	59	59	9	1	-10921639	182.274	255	0	255	50490	115.343	15.090	1	1.580
ID54137	54137	16	8.959	304.117	206.450	0	60	60	9	1	-10921639	186.877	255	0	255	51765	113.034	15.362	1	1.653
ID54291	54291	16	8.836	304.447	206.438	0	61	61	9	1	-10921639	180.433	255	0	255	49980	116.203	14.694	1	1.553
ID54368	54368	16	8.894	304.244	206.878	0	62	62	9	1	-10921639	181.354	255	0	255	50235	115.777	15.024	1	1.566
ID54445	54445	16	8.911	304.346	206.282	0	63	63	9	1	-10921639	182.274	255	0	255	50490	115.343	14.942	1	1.580
ID54521	54521	16	8.792	304.631	206.680	0	64	64	9	1	-10921639	174.910	255	0	255	48450	118.572	14.564	1	1.475
ID54599	54599	16	8.878	304.391	206.901	0	65	65	9	1	-10921639	178.592	255	0	255	49470	117.027	14.811	1	1.526
ID54676	54676	16	8.852	304.793	206.648	0	66	66	9	1	-10921639	176.751	255	0	255	48960	117.816	14.650	1	1.500
ID54752	54752	16	8.944	305.029	206.399	0	67	67	9	1	-10921639	186.877	255	0	255	51765	113.034	15.362	1	1.653
ID54828	54828	16	8.802	304.802	206.129	0	68	68	9	1	-10921639	173.989	255	0	255	48195	118.937	14.654	1	1.463
ID54902	54902	16	8.867	304.859	205.873	0	69	69	9	1	-10921639	179.513	255	0	255	49725	116.619	14.809	1	1.539
ID54978	54978	16	8.894	304.921	205.797	0	70	70	9	1	-10921639	185.036	255	0	255	51255	113.986	14.865	1	1.623
ID55053	55053	16	8.842	305.133	205.621	0	71	71	9	1	-10921639	177.671	255	0	255	49215	117.426	14.849	1	1.513
ID55127	55127	16	8.933	305.172	206.107	0	72	72	9	1	-10921639	183.195	255	0	255	50745	114.900	15.311	1	1.594
ID55199	55199	16	8.938	305.016	205.835	0	73	73	9	1	-10921639	183.195	255	0	255	50745	114.900	15.211	1	1.594
ID55273	55273	16	8.854	305.376	205.377	0	74	74	9	1	-10921639	178.592	255	0	255	49470	117.027	14.751	1	1.526
ID55346	55346	16	8.885	305.071	205.438	0	75	75	9	1	-10921639	182.274	255	0	255	50490	115.343	14.870	1	1.580
ID55420	55420	16	8.952	305.235	205.236	0	76	76	9	1	-10921639	188.718	255	0	255	52275	112.044	15.199	1	1.684
ID55494	55494	16	8.921	305.411	205.604	0	77	77	9	1	-10921639	189.639	255	0	255	52530	111.534	15.428	1	1.700
ID55566	55566	16	8.810	305.357	205.414	0	78	78	9	1	-10921639	178.592	255	0	255	49470	117.027	14.748	1	1.526
ID55641	55641	16	8.822	305.625	205.112	0	79	79	9	1	-10921639	182.274	255	0	255	50490	115.343	15.151	1	1.580
ID55717	55717	16	8.828	305.622	204.639	0	80	80	9	1	-10921639	177.671	255	0	255	49215	117.426	14.603	1	1.513
ID55859	55859	16	8.835	305.530	204.279	0	81	81	9	1	-10921639	184.116	255	0	255	51000	114.447	14.965	0.997	1.606
ID55787	55787	16	8.896	305.568	205.225	0	82	82	9	1	-10921639	183.195	255	0	255	50745	114.900	15.110	1	1.594
ID56001	56001	16	8.961	305.725	204.772	0	83	83	9	1	-10921639	191.480	255	0	255	53040	110.485	15.366	0.997	1.730
ID55929	55929	16	8.932	305.781	204.433	0	84	84	9	1	-10921639	188.718	255	0	255	52275	112.044	15.307	1	1.684
ID56069	56069	16	8.956	305.643	204.514	0	85	85	9	1	-10921639	193.321	255	0	255	53550	109.394	15.362	0.987	1.756
ID56141	56141	16	8.977	305.834	203.817	0	86	86	9	1	-10921639	193.321	255	0	255	53550	109.394	15.424	0.997	1.764
ID56210	56210	16	8.940	305.790	204.278	0	87	87	9	1	-10921639	187.798	255	0	255	52020	112.544	15.410	1	1.669
ID56277	56277	16	8.884	306.158	204.338	0	88	88	9	1	-10921639	185.957	255	0	255	51510	113.515	15.467	1	1.638
ID56344	56344	16	8.938	305.914	204.010	0	89	89	9	1	-10921639	190.560	255	0	255	52785	111.015	15.195	1	1.717
ID49426	49426	17	8.164	261.421	215.426	0	0	0	9	1	-10921639	141.769	255	0	255	39270	126.928	9.684	1	1.117
ID49431	49431	17	7.139	279.381	233.023	0	0	0	9	1	-10921639	127.040	0	0	255	35190	127.730	9.684	0.755	0.856
ID49510	49510	17	8.277	261.196	215.295	0	1	1	9	1	-10921639	144.531	255	0	255	40035	126.586	13.923	1	1.142
ID49515	49515	17	7.271	279.616	232.846	0	1	1	9	1	-10921639	129.801	255	0	255	35955	127.710	9.684	0.782	0.892
ID49257	49257	17	8.229	261.613	215.274	0	2	2	9	1	-10921639	143.610	255	0	255	39780	126.707	13.909	1	1.133
ID49262	49262	17	7.309	279.587	232.829	0	2	2	9	1	-10921639	132.563	255	0	255	36720	127.630	9.684	0.775	0.907
ID49595	49595	17	8.180	261.501	215.142	0	3	3	9	1	-10921639	141.769	255	0	255	39270	126.928	13.863	1	1.117
ID49600	49600	17	7.346	279.804	232.622	0	3	3	9	1	-10921639	132.563	255	0	255	36720	127.630	9.684	0.768	0.902
ID49680	49680	17	8.242	261.539	215.145	0	4	4	9	1	-10921639	143.610	255	0	255	39780	126.707	13.909	1	1.133
ID49685	49685	17	6.971	279.772	232.614	0	4	4	9	1	-10921639	120.596	0	0	255	33405	127.543	9.684	0.740	0.804
ID49341	49341	17	8.215	261.705	215.097	0	5	5	9	1	-10921639	142.690	255	0	255	39525	126.821	13.875	1	1.125
ID49346	49346	17	7.286	279.994	232.743	0	5	5	9	1	-10921639	129.801	255	0	255	35955	127.710	9.684	0.763	0.880
ID49765	49765	17	8.289	261.538	215.038	0	6	6	9	1	-10921639	146.372	255	0	255	40545	126.324	13.968	1	1.159
ID49769	49769	17	7.210	280.082	232.198	0	6	6	9	1	-10921639	127.960	255	0	255	35445	127.730	9.684	0.779	0.878
ID49850	49850	17	8.226	261.660	215.234	0	7	7	9	1	-10921639	143.610	255	0	255	39780	126.707	13.909	1	1.133
ID49853	49853	17	7.397	280.017	232.206	0	7	7	9	1	-10921639	134.404	255	0	255	37230	127.543	9.684	0.800	0.937
ID50021	50021	17	8.233	261.891	215.190	0	8	8	9	1	-10921639	143.610	255	0	255	39780	126.707	13.927	1	1.133
ID50025	50025	17	7.245	280.028	232.047	0	8	8	9	1	-10921639	127.960	255	0	255	35445	127.730	9.684	0.779	0.878
ID50107	50107	17	8.382	261.949	215.243	0	9	9	9	1	-10921639	151.895	255	0	255	42075	125.371	14.087	1	1.212
ID50111	50111	17	7.197	280.229	232.137	0	9	9	9	1	-10921639	128.881	255	0	255	35700	127.723	9.684	0.766	0.875
ID50537	50537	17	8.382	262.100	215.155	0	10	10	9	1	-10921639	151.895	255	0	255	42075	125.371	14.090	1	1.212
ID50540	50540	17	7.408	280.327	232.028	0	10	10	9	1	-10921639	136.245	255	0	255	37740	127.430	9.684	0.788	0.942
ID50451	50451	17	8.303	262.135	215.030	0	11	11	9	1	-10921639	146.372	255	0	255	40545	126.324	13.998	1	1.159
ID50454	50454	17	7.459	280.308	232.421	0	11	11	9	1	-10921639	138.087	255	0	255	38250	127.290	9.684	0.801	0.965
ID50193	50193	17	8.395	261.975	215.358	0	12	12	9	1	-10921639	150.975	255	0	255	41820	125.547	14.071	1	1.203
ID50196	50196	17	7.156	280.246	232.331	0	12	12	9	1	-10921639	127.040	0	0	255	35190	127.730	9.684	0.770	0.866
ID50278	50278	17	8.322	262.325	215.197	0	13	13	9	1	-10921639	149.134	255	0	255	41310	125.879	14.027	1	1.185
ID50283	50283	17	7.419	280.520	232.671	0	13	13	9	1	-10921639	137.166	255	0	255	37995	127.363	9.684	0.785	0.948
ID49936	49936	17	8.296	262.460	215.404	0	14	14	9	1	-10921639	148.213	255	0	255	41055	126.034	13.954	1	1.176
ID49939	49939	17	7.284	280.731	232.440	0	14	14	9	1	-10921639	129.801	255	0	255	35955	127.710	9.684	0.821	0.917
ID50365	50365	17	8.242	262.548	215.716	0	15	15	9	1	-10921639	146.372	255	0	255	40545	126.324	13.986	0.983	1.149
ID50368	50368	17	7.287	280.730	232.352	0	15	15	9	1	-10921639	130.722	255	0	255	36210	127.690	9.684	0.810	0.917
ID50624	50624	17	8.385	262.465	215.668	0	16	16	9	1	-10921639	152.816	255	0	255	42330	125.188	14.109	1	1.221
ID50629	50629	17	7.078	280.549	232.570	0	16	16	9	1	-10921639	126.119	0	0	255	34935	127.723	9.684	0.757	0.851
ID50792	50792	17	8.297	262.718	216.280	0	17	17	9	1	-10921639	148.213	255	0	255	41055	126.034	14.008	0.992	1.171
ID50796	50796	17	7.520	280.944	233.050	0	17	17	9	1	-10921639	139.928	255	0	255	38760	127.123	9.684	0.793	0.974
ID50707	50707	17	7.761	262.618	216.529	0	18	18	9	1	-10921639	126.119	0	0	255	34935	127.723	9.684	1	0.987
ID50710	50710	17	7.047	281.399	233.230	0	18	18	9	1	-10921639	116.913	0	0	255	32385	127.290	9.684	0.821	0.828
ID50961	50961	17	8.273	262.919	216.475	0	19	19	9	1	-10921639	146.372	255	0	255	40545	126.324	13.954	1	1.159
ID50964	50964	17	7.206	281.274	233.208	0	19	19	9	1	-10921639	127.040	0	0	255	35190	127.730	9.684	0.786	0.875
ID51213	51213	17	8.311	263.014	216.557	0	20	20	9	1	-10921639	149.134	255	0	255	41310	125.879	14.025	0.992	1.180
ID51216	51216	17	7.335	281.292	233.216	0	20	20	9	1	-10921639	131.643	255	0	255	36465	127.663	9.684	0.789	0.909
ID50909	50909	17	8.350	263.317	216.391	0	21	21	9	1	-10921639	150.975	255	0	255	41820	125.547	14.061	1	1.203
ID50912	50912	17	7.199	281.415	232.846	0	21	21	9	1	-10921639	127.040	0	0	255	35190	127.730	9.684	0.766	0.863
ID51045	51045	17	8.293	263.192	216.504	0	22	22	9	1	-10921639	150.054	255	0	255	41565	125.716	14.041	0.984	1.184
ID51048	51048	17	7.463	281.401	232.890	0	22	22	9	1	-10921639	138.087	255	0	255	38250	127.290	9.684	0.780	0.950
ID51129	51129	17	8.409	263.292	216.390	0	23	23	9	1	-10921639	152.816	255	0	255	42330	125.188	14.109	1	1.221
ID51133	51133	17	7.288	281.931	233.167	0	23	23	9	1	-10921639	130.722	255	0	255	36210	127.690	9.684	0.795	0.907
ID51298	51298	17	8.466	263.505	216.428	0	24	24	9	1	-10921639	160.181	255	0	255	44370	123.464	14.277	0.988	1.290
ID51301	51301	17	7.434	281.904	232.912	0	24	24	9	1	-10921639	138.087	255	0	255	38250	127.290	9.684	0.780	0.950
ID51383	51383	17	8.390	263.579	216.532	0	25	25	9	1	-10921639	154.657	255	0	255	42840	124.800	14.138	0.976	1.224
ID51387	51387	17	7.410	282.055	232.778	0	25	25	9	1	-10921639	134.404	255	0	255	37230	127.543	9.684	0.785	0.927
ID51468	51468	17	8.316	263.881	216.427	0	26	26	9	1	-10921639	150.975	255	0	255	41820	125.547	14.035	0.992	1.198
ID51473	51473	17	7.480	282.130	232.648	0	26	26	9	1	-10921639	138.087	255	0	255	38250	127.290	9.684	0.780	0.950
ID51638	51638	17	8.572	263.982	216.368	0	27	27	9	1	-10921639	163.863	255	0	255	45390	122.426	14.333	0.996	1.336
ID51643	51643	17	7.296	282.353	232.766	0	27	27	9	1	-10921639	133.484	255	0	255	36975	127.590	9.684	0.755	0.900
ID51553	51553	17	8.358	264.014	216.443	0	28	28	9	1	-10921639	153.736	255	0	255	42585	124.997	14.126	0.988	1.222
ID51556	51556	17	7.574	282.228	232.234	0	28	28	9	1	-10921639	139.928	255	0	255	38760	127.123	9.684	0.807	0.983
ID51722	51722	17	8.533	264.149	216.075	0	29	29	9	1	-10921639	162.022	255	0	255	44880	122.960	14.302	0.985	1.308
ID51725	51725	17	7.415	282.318	232.272	0	29	29	9	1	-10921639	136.245	255	0	255	37740	127.430	9.684	0.784	0.940
ID51807	51807	17	8.497	264.164	216.356	0	30	30	9	1	-10921639	160.181	255	0	255	44370	123.464	14.279	0.996	1.295
ID51812	51812	17	7.263	282.571	232.628	0	30	30	9	1	-10921639	133.484	255	0	255	36975	127.590	9.684	0.777	0.915
ID51893	51893	17	8.388	264.467	215.954	0	31	31	9	1	-10921639	155.578	255	0	255	43095	124.595	14.245	0.992	1.244
ID51896	51896	17	7.680	282.796	232.048	0	31	31	9	1	-10921639	144.531	255	0	255	40035	126.586	13.811	0.816	1.026
ID51975	51975	17	8.469	264.610	216.426	0	32	32	9	1	-10921639	163.863	255	0	255	45390	122.426	14.245	0.974	1.321
ID51978	51978	17	7.369	282.849	232.149	0	32	32	9	1	-10921639	135.325	255	0	255	37485	127.490	9.684	0.787	0.935
ID52058	52058	17	8.568	264.842	216.260	0	33	33	9	1	-10921639	164.783	255	0	255	45645	122.148	14.334	0.985	1.339
ID52061	52061	17	7.064	283.017	232.172	0	33	33	9	1	-10921639	124.278	0	0	255	34425	127.690	9.684	0.770	0.847
ID52142	52142	17	8.419	264.499	216.664	0	34	34	9	1	-10921639	160.181	255	0	255	44370	123.464	14.337	0.973	1.280
ID52145	52145	17	7.412	282.873	232.038	0	34	34	9	1	-10921639	137.166	255	0	255	37995	127.363	9.684	0.778	0.943
ID52225	52225	17	8.523	265.068	215.952	0	35	35	9	1	-10921639	161.101	255	0	255	44625	123.215	14.277	0.988	1.300
ID52228	52228	17	7.359	283.134	232.279	0	35	35	9	1	-10921639	134.404	255	0	255	37230	127.543	9.684	0.782	0.925
ID52308	52308	17	8.436	264.904	216.268	0	36	36	9	1	-10921639	159.260	255	0	255	44115	123.704	14.205	0.977	1.272
ID52311	52311	17	7.325	283.062	231.835	0	36	36	9	1	-10921639	132.563	255	0	255	36720	127.630	9.684	0.775	0.907
ID52472	52472	17	8.536	265.102	216.224	0	37	37	9	1	-10921639	165.704	255	0	255	45900	121.862	14.355	0.974	1.342
ID52475	52475	17	7.318	283.181	231.797	0	37	37	9	1	-10921639	133.484	255	0	255	36975	127.590	9.684	0.762	0.905
ID52391	52391	17	8.511	265.268	216.326	0	38	38	9	1	-10921639	163.863	255	0	255	45390	122.426	14.387	0.981	1.326
ID52394	52394	17	7.336	283.398	231.843	0	38	38	9	1	-10921639	134.404	255	0	255	37230	127.543	9.684	0.749	0.903
ID52552	52552	17	8.571	265.219	216.275	0	39	39	9	1	-10921639	171.227	255	0	255	47430	119.984	14.542	0.968	1.404
ID52555	52555	17	7.551	283.046	231.862	0	39	39	9	1	-10921639	145.451	255	0	255	40290	126.458	13.837	0.766	0.998
ID52713	52713	17	8.491	265.253	216.309	0	40	40	9	1	-10921639	162.942	255	0	255	45135	122.697	14.430	0.977	1.313
ID52716	52716	17	7.202	283.214	231.616	0	40	40	9	1	-10921639	128.881	255	0	255	35700	127.723	9.684	0.751	0.865
ID52633	52633	17	8.455	265.530	216.295	0	41	41	9	1	-10921639	164.783	255	0	255	45645	122.148	14.306	0.967	1.326
ID52637	52637	17	7.246	283.482	231.618	0	41	41	9	1	-10921639	132.563	255	0	255	36720	127.630	9.684	0.735	0.880
ID52793	52793	17	8.610	265.605	215.995	0	42	42	9	1	-10921639	168.466	255	0	255	46665	120.958	14.390	0.967	1.370
ID52797	52797	17	7.102	283.578	231.646	0	42	42	9	1	-10921639	127.040	0	0	255	35190	127.730	9.684	0.763	0.861
ID52873	52873	17	8.583	265.680	216.711	0	43	43	9	1	-10921639	172.148	255	0	255	47685	119.643	14.601	0.940	1.395
ID52876	52876	17	7.121	283.540	231.519	0	43	43	9	1	-10921639	130.722	255	0	255	36210	127.690	9.684	0.747	0.875
ID52951	52951	17	8.529	265.902	216.329	0	44	44	9	1	-10921639	168.466	255	0	255	46665	120.958	14.381	0.964	1.367
ID52954	52954	17	7.130	283.686	231.477	0	44	44	9	1	-10921639	128.881	255	0	255	35700	127.723	9.684	0.773	0.880
ID53032	53032	17	8.471	265.976	216.281	0	45	45	9	1	-10921639	165.704	255	0	255	45900	121.862	14.413	0.945	1.321
ID53035	53035	17	7.186	283.557	231.386	0	45	45	9	1	-10921639	134.404	255	0	255	37230	127.543	9.684	0.767	0.915
ID53112	53112	17	8.517	266.194	216.124	0	46	46	9	1	-10921639	167.545	255	0	255	46410	121.267	14.555	0.960	1.353
ID53115	53115	17	7.309	283.741	231.468	0	46	46	9	1	-10921639	135.325	255	0	255	37485	127.490	9.684	0.779	0.930
ID53192	53192	17	8.552	266.365	216.376	0	47	47	9	1	-10921639	170.307	255	0	255	47175	120.317	14.572	0.978	1.400
ID53196	53196	17	6.966	284.187	231.631	0	47	47	9	1	-10921639	125.199	0	0	255	34680	127.710	9.684	0.718	0.820
ID53353	53353	17	8.615	266.344	216.235	0	48	48	9	1	-10921639	175.830	255	0	255	48705	118.198	15.090	0.969	1.464
ID53356	53356	17	7.138	284.146	231.273	0	48	48	9	1	-10921639	128.881	255	0	255	35700	127.723	9.684	0.740	0.858
ID53432	53432	17	8.591	266.254	216.147	0	49	49	9	1	-10921639	170.307	255	0	255	47175	120.317	14.675	0.971	1.395
ID53435	53435	17	7.183	284.104	231.341	0	49	49	9	1	-10921639	129.801	255	0	255	35955	127.710	9.684	0.752	0.873
ID53272	53272	17	8.641	266.359	216.182	0	50	50	9	1	-10921639	174.910	255	0	255	48450	118.572	14.904	0.972	1.454
ID53275	53275	17	7.104	284.318	231.210	0	50	50	9	1	-10921639	127.960	255	0	255	35445	127.730	9.684	0.731	0.846
ID53669	53669	17	8.532	266.531	216.144	0	51	51	9	1	-10921639	171.227	255	0	255	47430	119.984	14.408	0.944	1.386
ID53672	53672	17	7.248	284.023	231.314	0	51	51	9	1	-10921639	134.404	255	0	255	37230	127.543	9.684	0.746	0.900
ID53590	53590	17	8.612	266.717	216.153	0	52	52	9	1	-10921639	175.830	255	0	255	48705	118.198	14.553	0.948	1.448
ID53593	53593	17	7.269	284.571	231.269	0	52	52	9	1	-10921639	134.404	255	0	255	37230	127.543	9.684	0.785	0.927
ID53510	53510	17	8.478	266.695	216.192	0	53	53	9	1	-10921639	166.625	255	0	255	46155	121.568	14.376	0.953	1.337
ID53513	53513	17	6.979	284.194	231.358	0	53	53	9	1	-10921639	126.119	0	0	255	34935	127.723	9.684	0.727	0.832
ID53747	53747	17	8.631	266.923	216.161	0	54	54	9	1	-10921639	174.910	255	0	255	48450	118.572	14.651	0.951	1.438
ID53750	53750	17	6.968	284.554	231.012	0	54	54	9	1	-10921639	127.040	0	0	255	35190	127.730	9.684	0.729	0.839
ID53826	53826	17	8.588	266.964	216.221	0	55	55	9	1	-10921639	175.830	255	0	255	48705	118.198	14.565	0.952	1.451
ID53829	53829	17	7.148	284.583	231.062	0	55	55	9	1	-10921639	130.722	255	0	255	36210	127.690	9.684	0.761	0.885
ID53906	53906	17	8.539	267.012	216.485	0	56	56	9	1	-10921639	174.910	255	0	255	48450	118.572	14.527	0.948	1.436
ID53909	53909	17	7.285	284.570	231.226	0	56	56	9	1	-10921639	139.007	255	0	255	38505	127.209	9.684	0.750	0.936
ID53983	53983	17	8.625	267.095	216.452	0	57	57	9	1	-10921639	182.274	255	0	255	50490	115.343	14.910	0.947	1.537
ID53986	53986	17	7.357	284.931	231.149	0	57	57	9	1	-10921639	139.928	255	0	255	38760	127.123	9.684	0.737	0.934
ID54062	54062	17	8.526	267.109	216.458	0	58	58	9	1	-10921639	173.989	255	0	255	48195	118.937	14.592	0.944	1.421
ID54065	54065	17	7.055	284.984	230.673	0	58	58	9	1	-10921639	128.881	255	0	255	35700	127.723	9.684	0.715	0.841
ID54217	54217	17	8.611	267.278	216.463	0	59	59	9	1	-10921639	185.036	255	0	255	51255	113.986	15.056	0.954	1.585
ID54220	54220	17	6.929	284.949	230.853	0	59	59	9	1	-10921639	126.119	0	0	255	34935	127.723	9.684	0.698	0.812
ID54139	54139	17	8.627	267.249	216.207	0	60	60	9	1	-10921639	183.195	255	0	255	50745	114.900	14.908	0.947	1.551
ID54142	54142	17	7.092	284.996	230.716	0	60	60	9	1	-10921639	131.643	255	0	255	36465	127.663	9.684	0.713	0.858
ID54293	54293	17	8.563	267.284	216.459	0	61	61	9	1	-10921639	184.116	255	0	255	51000	114.447	15.190	0.938	1.557
ID54297	54297	17	7.003	284.566	230.674	0	61	61	9	1	-10921639	130.722	255	0	255	36210	127.690	9.684	0.701	0.844
ID54370	54370	17	8.458	267.568	216.725	0	62	62	9	1	-10921639	171.227	255	0	255	47430	119.984	14.626	0.920	1.367
ID54373	54373	17	7.262	285.260	231.309	0	62	62	9	1	-10921639	137.166	255	0	255	37995	127.363	9.684	0.723	0.904
ID54447	54447	17	8.611	267.635	216.387	0	63	63	9	1	-10921639	180.433	255	0	255	49980	116.203	14.537	0.940	1.505
ID54451	54451	17	7.089	285.330	231.155	0	63	63	9	1	-10921639	131.643	255	0	255	36465	127.663	9.684	0.702	0.851
ID54523	54523	17	8.547	267.925	217.014	0	64	64	9	1	-10921639	179.513	255	0	255	49725	116.619	14.900	0.927	1.481
ID54526	54526	17	6.770	285.178	231.076	0	64	64	9	1	-10921639	123.357	0	0	255	34170	127.663	9.684	0.661	0.769
ID54601	54601	17	8.511	267.981	217.243	0	65	65	9	1	-10921639	173.989	255	0	255	48195	118.937	14.588	0.938	1.416
ID54604	54604	17	7.022	285.638	231.268	0	65	65	9	1	-10921639	128.881	255	0	255	35700	127.723	9.684	0.732	0.853
ID54677	54677	17	8.525	268.226	216.548	0	66	66	9	1	-10921639	176.751	255	0	255	48960	117.816	14.874	0.932	1.447
ID54681	54681	17	6.786	285.579	230.802	0	66	66	9	1	-10921639	123.357	0	0	255	34170	127.663	9.684	0.689	0.788
ID54754	54754	17	8.530	268.102	216.501	0	67	67	9	1	-10921639	184.116	255	0	255	51000	114.447	14.884	0.916	1.538
ID54757	54757	17	6.841	285.624	230.161	0	67	67	9	1	-10921639	126.119	0	0	255	34935	127.723	9.588	0.702	0.815
ID54830	54830	17	8.621	268.207	216.458	0	68	68	9	1	-10921639	189.639	255	0	255	52530	111.534	15.464	0.933	1.642
ID54834	54834	17	6.595	285.799	230.575	0	68	68	9	1	-10921639	117.834	0	0	255	32640	127.363	9.588	0.662	0.737
ID54904	54904	17	8.676	268.030	216.447	0	69	69	9	1	-10921639	185.036	255	0	255	51255	113.986	15.116	0.954	1.585
ID54907	54907	17	6.968	286.228	230.469	0	69	69	9	1	-10921639	127.960	255	0	255	35445	127.730	9.684	0.695	0.822
ID54980	54980	17	8.482	268.147	216.247	0	70	70	9	1	-10921639	173.989	255	0	255	48195	118.937	14.750	0.931	1.411
ID54983	54983	17	7.016	285.776	230.050	0	70	70	9	1	-10921639	130.722	255	0	255	36210	127.690	9.684	0.708	0.848
ID55055	55055	17	8.632	268.344	215.807	0	71	71	9	1	-10921639	185.036	255	0	255	51255	113.986	15.457	0.944	1.577
ID55059	55059	17	6.969	286.098	230.000	0	71	71	9	1	-10921639	127.960	255	0	255	35445	127.730	9.684	0.688	0.817
ID55129	55129	17	8.639	268.491	216.207	0	72	72	9	1	-10921639	185.957	255	0	255	51510	113.515	15.610	0.957	1.603
ID55132	55132	17	6.555	286.274	230.212	0	72	72	9	1	-10921639	116.913	0	0	255	32385	127.290	9.684	0.638	0.716
ID55201	55201	17	8.583	268.364	216.339	0	73	73	9	1	-10921639	181.354	255	0	255	50235	115.777	15.507	0.953	1.529
ID55205	55205	17	6.821	286.325	229.986	0	73	73	9	1	-10921639	125.199	0	0	255	34680	127.710	9.684	0.651	0.773
ID55275	55275	17	8.590	268.384	216.130	0	74	74	9	1	-10921639	187.798	255	0	255	52020	112.544	15.422	0.945	1.622
ID55279	55279	17	6.744	286.275	229.918	0	74	74	9	1	-10921639	120.596	0	0	255	33405	127.543	9.684	0.669	0.758
ID55348	55348	17	8.601	268.591	216.035	0	75	75	9	1	-10921639	186.877	255	0	255	51765	113.034	15.113	0.920	1.585
ID55352	55352	17	6.673	286.090	229.652	0	75	75	9	1	-10921639	121.516	0	0	255	33660	127.590	9.684	0.636	0.740
ID55422	55422	17	8.622	268.708	216.098	0	76	76	9	1	-10921639	183.195	255	0	255	50745	114.900	14.877	0.931	1.538
ID55426	55426	17	6.577	286.288	229.651	0	76	76	9	1	-10921639	117.834	0	0	255	32640	127.363	9.684	0.641	0.723
ID55495	55495	17	8.851	269.284	216.208	0	77	77	9	1	-10921639	187.798	255	0	255	52020	112.544	15.432	0.990	1.660
ID55568	55568	17	8.653	268.718	215.763	0	78	78	9	1	-10921639	189.639	255	0	255	52530	111.534	15.130	0.927	1.636
ID55572	55572	17	6.561	286.591	229.143	0	78	78	9	1	-10921639	117.834	0	0	255	32640	127.363	9.504	0.681	0.749
ID55643	55643	17	8.598	268.843	215.824	0	79	79	9	1	-10921639	190.560	255	0	255	52785	111.015	15.217	0.916	1.641
ID55647	55647	17	6.740	286.579	229.087	0	79	79	9	1	-10921639	124.278	0	0	255	34425	127.690	9.588	0.684	0.791
ID55719	55719	17	8.596	268.838	215.384	0	80	80	9	1	-10921639	191.480	255	0	255	53040	110.485	15.399	0.919	1.660
ID55723	55723	17	6.607	286.507	228.813	0	80	80	9	1	-10921639	120.596	0	0	255	33405	127.543	9.503	0.676	0.763
ID55862	55862	17	8.544	269.123	215.494	0	81	81	9	1	-10921639	186.877	255	0	255	51765	113.034	15.186	0.914	1.579
ID55865	55865	17	6.649	286.634	228.527	0	81	81	9	1	-10921639	123.357	0	0	255	34170	127.663	9.587	0.661	0.769
ID55789	55789	17	8.819	269.494	215.506	0	82	82	9	1	-10921639	187.798	255	0	255	52020	112.544	14.986	0.974	1.647
ID56003	56003	17	8.949	269.406	215.719	0	83	83	9	1	-10921639	200.686	255	0	255	55590	104.592	15.581	0.972	1.892
ID55932	55932	17	8.862	269.512	215.991	0	84	84	9	1	-10921639	195.162	255	0	255	54060	108.261	15.224	0.978	1.783
ID56071	56071	17	8.614	269.249	215.386	0	85	85	9	1	-10921639	198.845	255	0	255	55080	105.861	15.645	0.916	1.796
ID56144	56144	17	8.898	269.467	215.397	0	86	86	9	1	-10921639	194.242	255	0	255	53805	108.833	15.456	0.987	1.773
ID56212	56212	17	8.898	269.439	215.866	0	87	87	9	1	-10921639	189.639	255	0	255	52530	111.534	15.490	0.993	1.695
ID56279	56279	17	8.964	269.200	215.505	0	88	88	9	1	-10921639	194.242	255	0	255	53805	108.833	15.281	0.981	1.768
ID56346	56346	17	8.923	269.593	215.347	0	89	89	9	1	-10921639	191.480	255	0	255	53040	110.485	15.064	0.978	1.713
ID49427	49427	18	8.727	153.049	220.221	0	0	0	9	1	-10921639	173.069	255	0	255	47940	119.294	14.559	0.979	1.435
ID49511	49511	18	8.783	152.995	220.184	0	1	1	9	1	-10921639	178.592	255	0	255	49470	117.027	14.741	0.976	1.507
ID49258	49258	18	8.760	153.189	219.886	0	2	2	9	1	-10921639	174.910	255	0	255	48450	118.572	14.690	0.969	1.452
ID49596	49596	18	8.773	153.078	220.064	0	3	3	9	1	-10921639	180.433	255	0	255	49980	116.203	14.855	0.959	1.521
ID49681	49681	18	8.783	153.396	219.851	0	4	4	9	1	-10921639	179.513	255	0	255	49725	116.619	14.932	0.969	1.515
ID49342	49342	18	8.734	153.305	219.690	0	5	5	9	1	-10921639	176.751	255	0	255	48960	117.816	14.796	0.959	1.469
ID49766	49766	18	8.831	153.116	220.086	0	6	6	9	1	-10921639	182.274	255	0	255	50490	115.343	15.095	0.970	1.556
ID49851	49851	18	8.816	153.284	220.150	0	7	7	9	1	-10921639	184.116	255	0	255	51000	114.447	14.855	0.973	1.587
ID50022	50022	18	8.796	153.312	220.059	0	8	8	9	1	-10921639	183.195	255	0	255	50745	114.900	14.922	0.963	1.565
ID50108	50108	18	8.845	153.216	219.980	0	9	9	9	1	-10921639	182.274	255	0	255	50490	115.343	14.932	0.980	1.564
ID50538	50538	18	8.758	153.324	220.144	0	10	10	9	1	-10921639	175.830	255	0	255	48705	118.198	14.597	0.979	1.472
ID50452	50452	18	8.870	153.292	220.083	0	11	11	9	1	-10921639	185.036	255	0	255	51255	113.986	15.197	0.983	1.610
ID50194	50194	18	8.835	153.443	220.217	0	12	12	9	1	-10921639	184.116	255	0	255	51000	114.447	14.931	0.983	1.595
ID50279	50279	18	8.784	153.334	220.199	0	13	13	9	1	-10921639	182.274	255	0	255	50490	115.343	14.767	0.980	1.564
ID49937	49937	18	8.854	153.189	220.369	0	14	14	9	1	-10921639	186.877	255	0	255	51765	113.034	14.926	0.977	1.634
ID50366	50366	18	8.795	153.478	220.355	0	15	15	9	1	-10921639	181.354	255	0	255	50235	115.777	14.940	1	1.566
ID50625	50625	18	8.826	153.718	220.517	0	16	16	9	1	-10921639	185.036	255	0	255	51255	113.986	15.090	0.970	1.599
ID50793	50793	18	8.863	153.272	221.128	0	17	17	9	1	-10921639	185.957	255	0	255	51510	113.515	15.008	0.987	1.627
ID50708	50708	18	8.427	153.343	221.653	0	18	18	9	1	-10921639	154.657	255	0	255	42840	124.800	14.159	0.996	1.237
ID50962	50962	18	8.819	153.532	221.455	0	19	19	9	1	-10921639	184.116	255	0	255	51000	114.447	14.965	1	1.609
ID51214	51214	18	8.849	153.672	221.405	0	20	20	9	1	-10921639	184.116	255	0	255	51000	114.447	14.802	1	1.609
ID50910	50910	18	8.859	153.837	221.242	0	21	21	9	1	-10921639	182.274	255	0	255	50490	115.343	14.939	0.993	1.575
ID51046	51046	18	8.836	154.014	221.497	0	22	22	9	1	-10921639	184.116	255	0	255	51000	114.447	14.743	0.993	1.603
ID51130	51130	18	8.910	153.925	221.573	0	23	23	9	1	-10921639	191.480	255	0	255	53040	110.485	15.459	0.978	1.713
ID51299	51299	18	8.868	154.143	221.402	0	24	24	9	1	-10921639	184.116	255	0	255	51000	114.447	14.802	0.997	1.606
ID51384	51384	18	8.821	154.183	221.211	0	25	25	9	1	-10921639	178.592	255	0	255	49470	117.027	14.697	1	1.526
ID51469	51469	18	8.915	154.273	221.396	0	26	26	9	1	-10921639	190.560	255	0	255	52785	111.015	15.095	0.993	1.711
ID51639	51639	18	8.927	154.172	221.370	0	27	27	9	1	-10921639	191.480	255	0	255	53040	110.485	15.193	0.994	1.727
ID51554	51554	18	8.906	154.223	221.113	0	28	28	9	1	-10921639	188.718	255	0	255	52275	112.044	15.195	0.990	1.676
ID51723	51723	18	8.908	154.387	220.986	0	29	29	9	1	-10921639	191.480	255	0	255	53040	110.485	15.529	1	1.733
ID51808	51808	18	8.873	154.492	221.282	0	30	30	9	1	-10921639	194.242	255	0	255	53805	108.833	15.570	0.981	1.768
ID51894	51894	18	8.863	154.556	221.405	0	31	31	9	1	-10921639	190.560	255	0	255	52785	111.015	15.278	0.987	1.705
ID51976	51976	18	8.932	154.618	221.129	0	32	32	9	1	-10921639	193.321	255	0	255	53550	109.394	15.301	0.994	1.762
ID52059	52059	18	8.904	154.615	221.096	0	33	33	9	1	-10921639	192.401	255	0	255	53295	109.944	15.289	0.994	1.744
ID52143	52143	18	8.937	154.770	220.963	0	34	34	9	1	-10921639	188.718	255	0	255	52275	112.044	15.365	1	1.684
ID52226	52226	18	8.927	154.616	221.032	0	35	35	9	1	-10921639	189.639	255	0	255	52530	111.534	15.421	1	1.700
ID52309	52309	18	8.902	154.849	221.248	0	36	36	9	1	-10921639	189.639	255	0	255	52530	111.534	15.197	0.993	1.695
ID52473	52473	18	8.975	154.909	221.093	0	37	37	9	1	-10921639	195.162	255	0	255	54060	108.261	15.426	0.994	1.797
ID52392	52392	18	8.969	155.006	221.148	0	38	38	9	1	-10921639	197.004	255	0	255	54570	107.084	15.428	0.987	1.828
ID52553	52553	18	8.949	154.920	221.198	0	39	39	9	1	-10921639	195.162	255	0	255	54060	108.261	15.297	0.990	1.794
ID52714	52714	18	9.029	155.099	220.898	0	40	40	9	1	-10921639	195.162	255	0	255	54060	108.261	15.626	1	1.803
ID52634	52634	18	9.001	155.140	220.970	0	41	41	9	1	-10921639	197.004	255	0	255	54570	107.084	15.547	0.991	1.831
ID52794	52794	18	8.980	155.079	221.051	0	42	42	9	1	-10921639	193.321	255	0	255	53550	109.394	15.468	0.997	1.764
ID52874	52874	18	8.973	155.512	220.895	0	43	43	9	1	-10921639	199.765	255	0	255	55335	105.233	15.629	0.994	1.892
ID52953	52953	18	8.998	155.243	220.961	0	44	44	9	1	-10921639	197.004	255	0	255	54570	107.084	15.489	0.997	1.837
ID53033	53033	18	9.028	155.342	221.098	0	45	45	9	1	-10921639	203.448	255	0	255	56355	102.597	15.631	0.988	1.971
ID53114	53114	18	8.962	155.610	221.138	0	46	46	9	1	-10921639	198.845	255	0	255	55080	105.861	15.503	0.991	1.870
ID53194	53194	18	8.904	155.643	220.979	0	47	47	9	1	-10921639	192.401	255	0	255	53295	109.944	15.092	0.994	1.744
ID53355	53355	18	8.946	155.610	221.019	0	48	48	9	1	-10921639	197.004	255	0	255	54570	107.084	15.438	0.991	1.831
ID53434	53434	18	8.925	155.574	220.878	0	49	49	9	1	-10921639	192.401	255	0	255	53295	109.944	15.494	1	1.750
ID53274	53274	18	8.964	155.775	221.029	0	50	50	9	1	-10921639	197.004	255	0	255	54570	107.084	15.374	0.994	1.834
ID53671	53671	18	9.007	155.953	220.639	0	51	51	9	1	-10921639	197.004	255	0	255	54570	107.084	15.521	0.991	1.831
ID53592	53592	18	8.944	155.847	220.945	0	52	52	9	1	-10921639	201.606	255	0	255	55845	103.940	15.169	0.979	1.919
ID53512	53512	18	8.966	156.059	220.636	0	53	53	9	1	-10921639	193.321	255	0	255	53550	109.394	15.369	0.997	1.764
ID53749	53749	18	8.974	156.015	220.656	0	54	54	9	1	-10921639	203.448	255	0	255	56355	102.597	15.443	0.979	1.962
ID53828	53828	18	8.985	156.000	220.530	0	55	55	9	1	-10921639	196.083	255	0	255	54315	107.678	15.471	0.991	1.812
ID53908	53908	18	8.969	156.330	220.767	0	56	56	9	1	-10921639	203.448	255	0	255	56355	102.597	15.515	0.979	1.962
ID53985	53985	18	8.936	156.445	220.967	0	57	57	9	1	-10921639	201.606	255	0	255	55845	103.940	15.374	0.982	1.922
ID54064	54064	18	8.965	156.335	220.568	0	58	58	9	1	-10921639	202.527	255	0	255	56100	103.275	15.507	0.979	1.940
ID54219	54219	18	8.956	156.660	221.105	0	59	59	9	1	-10921639	203.448	255	0	255	56355	102.597	15.277	0.979	1.962
ID54141	54141	18	9.006	156.683	220.533	0	60	60	9	1	-10921639	200.686	255	0	255	55590	104.592	15.575	0.988	1.907
ID54295	54295	18	9.015	156.668	220.600	0	61	61	9	1	-10921639	207.130	255	0	255	57375	99.756	15.575	0.976	2.051
ID54372	54372	18	8.997	156.664	221.189	0	62	62	9	1	-10921639	200.686	255	0	255	55590	104.592	15.440	0.985	1.904
ID54449	54449	18	9.025	156.780	220.764	0	63	63	9	1	-10921639	205.289	255	0	255	56865	101.203	15.580	0.973	2.001
ID54525	54525	18	9.028	157.011	221.052	0	64	64	9	1	-10921639	204.368	255	0	255	56610	101.907	15.513	0.982	1.987
ID54603	54603	18	9.072	156.976	221.162	0	65	65	9	1	-10921639	207.130	255	0	255	57375	99.756	15.686	0.979	2.055
ID54679	54679	18	8.966	157.202	220.702	0	66	66	9	1	-10921639	206.209	255	0	255	57120	100.486	15.458	0.967	2.018
ID54756	54756	18	8.919	157.303	220.631	0	67	67	9	1	-10921639	209.892	255	0	255	58140	97.479	15.540	0.940	2.086
ID54832	54832	18	8.934	157.413	220.738	0	68	68	9	1	-10921639	205.289	255	0	255	56865	101.203	15.536	0.970	1.998
ID54906	54906	18	8.856	157.562	220.532	0	69	69	9	1	-10921639	206.209	255	0	255	57120	100.486	15.444	0.941	1.990
ID54982	54982	18	8.910	157.451	220.146	0	70	70	9	1	-10921639	200.686	255	0	255	55590	104.592	15.582	0.976	1.895
ID55057	55057	18	8.965	157.284	220.003	0	71	71	9	1	-10921639	208.971	255	0	255	57885	98.253	15.584	0.953	2.076
ID55131	55131	18	8.966	157.626	220.274	0	72	72	9	1	-10921639	207.130	255	0	255	57375	99.756	15.449	0.953	2.026
ID55203	55203	18	8.989	157.598	219.947	0	73	73	9	1	-10921639	212.653	255	0	255	58905	95.067	15.766	0.963	2.194
ID55277	55277	18	8.938	157.518	219.635	0	74	74	9	1	-10921639	205.289	255	0	255	56865	101.203	15.521	0.961	1.989
ID55350	55350	18	8.983	157.801	219.590	0	75	75	9	1	-10921639	208.971	255	0	255	57885	98.253	15.588	0.962	2.086
ID55424	55424	18	8.992	157.754	220.021	0	76	76	9	1	-10921639	209.892	255	0	255	58140	97.479	15.531	0.957	2.105
ID55497	55497	18	8.939	157.750	219.994	0	77	77	9	1	-10921639	207.130	255	0	255	57375	99.756	15.252	0.947	2.020
ID55570	55570	18	8.904	157.741	219.436	0	78	78	9	1	-10921639	209.892	255	0	255	58140	97.479	15.549	0.931	2.077
ID55645	55645	18	8.909	157.967	219.098	0	79	79	9	1	-10921639	211.733	255	0	255	58650	95.887	15.585	0.924	2.121
ID55721	55721	18	8.983	157.963	218.791	0	80	80	9	1	-10921639	209.892	255	0	255	58140	97.479	15.457	0.954	2.102
ID55863	55863	18	8.997	158.079	218.834	0	81	81	9	1	-10921639	209.892	255	0	255	58140	97.479	15.458	0.957	2.105
ID55790	55790	18	9.046	157.961	218.988	0	82	82	9	1	-10921639	215.415	255	0	255	59670	92.510	15.666	0.944	2.261
ID56004	56004	18	8.946	158.241	218.921	0	83	83	9	1	-10921639	208.051	255	0	255	57630	99.011	15.483	0.959	2.057
ID55933	55933	18	8.853	158.090	218.433	0	84	84	9	1	-10921639	209.892	255	0	255	58140	97.479	15.452	0.918	2.061
ID56073	56073	18	8.893	158.597	218.811	0	85	85	9	1	-10921639	208.971	255	0	255	57885	98.253	15.683	0.939	2.060
ID56145	56145	18	8.892	158.317	218.458	0	86	86	9	1	-10921639	212.653	255	0	255	58905	95.067	15.705	0.927	2.152
ID56213	56213	18	8.960	158.173	218.751	0	87	87	9	1	-10921639	217.256	255	0	255	60180	90.718	15.735	0.926	2.302
ID56280	56280	18	8.877	158.513	218.622	0	88	88	9	1	-10921639	213.574	255	0	255	59160	94.231	15.726	0.908	2.158
ID56347	56347	18	8.931	158.286	218.708	0	89	89	9	1	-10921639	216.336	255	0	255	59925	91.623	15.561	0.915	2.256
ID49428	49428	19	7.767	73.991	223.173	0	0	0	9	1	-10921639	127.960	255	0	255	35445	127.730	9.684	0.986	0.994
ID49512	49512	19	8.113	74.091	222.872	0	1	1	9	1	-10921639	141.769	255	0	255	39270	126.928	9.684	0.970	1.100
ID49259	49259	19	8.161	73.939	222.758	0	2	2	9	1	-10921639	142.690	255	0	255	39525	126.821	13.887	0.962	1.103
ID49597	49597	19	8.249	74.109	222.986	0	3	3	9	1	-10921639	146.372	255	0	255	40545	126.324	13.963	0.979	1.146
ID49682	49682	19	7.951	74.191	222.495	0	4	4	9	1	-10921639	135.325	255	0	255	37485	127.490	9.684	0.968	1.044
ID49343	49343	19	7.945	74.492	222.916	0	5	5	9	1	-10921639	136.245	255	0	255	37740	127.430	9.684	0.973	1.055
ID49767	49767	19	7.839	74.218	223.150	0	6	6	9	1	-10921639	130.722	255	0	255	36210	127.690	9.684	0.967	1.007
ID49852	49852	19	7.850	74.535	222.517	0	7	7	9	1	-10921639	134.404	255	0	255	37230	127.543	9.684	0.924	1.012
ID50023	50023	19	7.916	74.583	222.704	0	8	8	9	1	-10921639	134.404	255	0	255	37230	127.543	9.684	0.950	1.027
ID50109	50109	19	7.874	74.794	222.638	0	9	9	9	1	-10921639	131.643	255	0	255	36465	127.663	9.684	0.958	1.009
ID50539	50539	19	8.064	74.615	222.936	0	10	10	9	1	-10921639	139.928	255	0	255	38760	127.123	13.852	0.948	1.071
ID50453	50453	19	7.729	74.888	222.713	0	11	11	9	1	-10921639	126.119	0	0	255	34935	127.723	9.684	0.957	0.966
ID50195	50195	19	8.131	74.939	223.028	0	12	12	9	1	-10921639	142.690	255	0	255	39525	126.821	13.862	0.953	1.098
ID50280	50280	19	7.957	74.883	223.032	0	13	13	9	1	-10921639	134.404	255	0	255	37230	127.543	9.684	0.959	1.032
ID49938	49938	19	8.019	74.971	222.530	0	14	14	9	1	-10921639	137.166	255	0	255	37995	127.363	9.684	0.969	1.060
ID50367	50367	19	8.063	75.055	223.206	0	15	15	9	1	-10921639	138.087	255	0	255	38250	127.290	9.684	0.973	1.070
ID50626	50626	19	8.022	75.350	223.464	0	16	16	9	1	-10921639	139.928	255	0	255	38760	127.123	9.684	0.978	1.089
ID50794	50794	19	7.879	75.287	223.759	0	17	17	9	1	-10921639	133.484	255	0	255	36975	127.590	9.684	0.968	1.029
ID50709	50709	19	7.429	75.612	223.945	0	18	18	9	1	-10921639	117.834	0	0	255	32640	127.363	9.684	0.944	0.898
ID50963	50963	19	7.912	75.587	223.721	0	19	19	9	1	-10921639	134.404	255	0	255	37230	127.543	9.684	0.950	1.027
ID51215	51215	19	8.153	75.717	223.736	0	20	20	9	1	-10921639	144.531	255	0	255	40035	126.586	13.912	0.958	1.117
ID50911	50911	19	7.850	75.972	224.162	0	21	21	9	1	-10921639	132.563	255	0	255	36720	127.630	9.684	0.941	1.007
ID51047	51047	19	7.805	75.930	223.954	0	22	22	9	1	-10921639	128.881	255	0	255	35700	127.723	9.684	0.948	0.982
ID51131	51131	19	8.011	76.485	223.736	0	23	23	9	1	-10921639	142.690	255	0	255	39525	126.821	9.684	0.949	1.096
ID51300	51300	19	7.918	76.175	224.132	0	24	24	9	1	-10921639	135.325	255	0	255	37485	127.490	9.684	0.959	1.040
ID51385	51385	19	7.831	76.754	223.687	0	25	25	9	1	-10921639	132.563	255	0	255	36720	127.630	9.684	0.932	1.002
ID51470	51470	19	7.942	76.803	223.207	0	26	26	9	1	-10921639	135.325	255	0	255	37485	127.490	9.684	0.951	1.035
ID51640	51640	19	7.705	77.119	223.304	0	27	27	9	1	-10921639	127.960	255	0	255	35445	127.730	9.684	0.948	0.975
ID51555	51555	19	7.940	77.005	223.516	0	28	28	9	1	-10921639	137.166	255	0	255	37995	127.363	9.684	0.934	1.040
ID51724	51724	19	7.920	77.274	223.286	0	29	29	9	1	-10921639	139.007	255	0	255	38505	127.209	9.684	0.931	1.054
ID51809	51809	19	8.035	77.335	223.023	0	30	30	9	1	-10921639	141.769	255	0	255	39270	126.928	14.025	0.953	1.090
ID51895	51895	19	7.963	77.272	222.893	0	31	31	9	1	-10921639	138.087	255	0	255	38250	127.290	9.684	0.960	1.063
ID51977	51977	19	7.863	77.524	222.645	0	32	32	9	1	-10921639	134.404	255	0	255	37230	127.543	9.684	0.937	1.020
ID52060	52060	19	7.904	77.755	222.604	0	33	33	9	1	-10921639	135.325	255	0	255	37485	127.490	9.684	0.933	1.025
ID52144	52144	19	7.953	77.723	222.860	0	34	34	9	1	-10921639	137.166	255	0	255	37995	127.363	9.684	0.934	1.040
ID52227	52227	19	8.019	78.013	223.165	0	35	35	9	1	-10921639	139.928	255	0	255	38760	127.123	9.684	0.944	1.069
ID52310	52310	19	7.934	78.186	222.908	0	36	36	9	1	-10921639	138.087	255	0	255	38250	127.290	9.684	0.935	1.048
ID52474	52474	19	7.761	78.423	222.611	0	37	37	9	1	-10921639	131.643	255	0	255	36465	127.663	9.684	0.940	1.000
ID52393	52393	19	7.932	78.323	222.489	0	38	38	9	1	-10921639	139.007	255	0	255	38505	127.209	9.684	0.961	1.071
ID52554	52554	19	7.623	78.692	222.271	0	39	39	9	1	-10921639	127.960	255	0	255	35445	127.730	9.684	0.907	0.953
ID52715	52715	19	7.918	78.707	222.336	0	40	40	9	1	-10921639	136.245	255	0	255	37740	127.430	9.684	0.938	1.035
ID52635	52635	19	7.953	78.770	222.220	0	41	41	9	1	-10921639	139.928	255	0	255	38760	127.123	9.684	0.915	1.052
ID52795	52795	19	7.830	79.177	221.915	0	42	42	9	1	-10921639	135.325	255	0	255	37485	127.490	9.684	0.929	1.022
ID52875	52875	19	7.808	79.184	222.083	0	43	43	9	1	-10921639	135.325	255	0	255	37485	127.490	9.684	0.908	1.010
ID52952	52952	19	7.725	79.354	221.459	0	44	44	9	1	-10921639	130.722	255	0	255	36210	127.690	9.684	0.958	1.002
ID53034	53034	19	8.014	79.564	221.747	0	45	45	9	1	-10921639	140.848	255	0	255	39015	127.029	9.684	0.924	1.065
ID53113	53113	19	7.993	79.813	221.445	0	46	46	9	1	-10921639	141.769	255	0	255	39270	126.928	9.684	0.928	1.075
ID53193	53193	19	7.974	79.560	221.267	0	47	47	9	1	-10921639	139.928	255	0	255	38760	127.123	9.684	0.931	1.062
ID53354	53354	19	7.919	79.961	220.885	0	48	48	9	1	-10921639	138.087	255	0	255	38250	127.290	13.829	0.918	1.038
ID53433	53433	19	7.934	79.833	220.783	0	49	49	9	1	-10921639	139.007	255	0	255	38505	127.209	9.684	0.914	1.044
ID53273	53273	19	7.824	80.510	221.086	0	50	50	9	1	-10921639	136.245	255	0	255	37740	127.430	9.684	0.896	1.011
ID53670	53670	19	7.631	80.356	220.612	0	51	51	9	1	-10921639	127.960	255	0	255	35445	127.730	9.684	0.930	0.965
ID53591	53591	19	7.737	80.445	220.551	0	52	52	9	1	-10921639	131.643	255	0	255	36465	127.663	9.593	0.940	1.000
ID53511	53511	19	7.650	80.496	220.664	0	53	53	9	1	-10921639	128.881	255	0	255	35700	127.723	9.593	0.935	0.975
ID53748	53748	19	7.927	80.930	220.955	0	54	54	9	1	-10921639	140.848	255	0	255	39015	127.029	13.879	0.891	1.045
ID53827	53827	19	7.828	80.764	220.480	0	55	55	9	1	-10921639	136.245	255	0	255	37740	127.430	9.684	0.917	1.023
ID53907	53907	19	7.867	81.125	220.110	0	56	56	9	1	-10921639	135.325	255	0	255	37485	127.490	9.684	0.933	1.025
ID53984	53984	19	7.905	81.279	219.968	0	57	57	9	1	-10921639	139.007	255	0	255	38505	127.209	9.684	0.931	1.054
ID54063	54063	19	8.141	81.300	219.914	0	58	58	9	1	-10921639	149.134	255	0	255	41310	125.879	14.126	0.939	1.148
ID54218	54218	19	7.881	81.620	220.537	0	59	59	9	1	-10921639	140.848	255	0	255	39015	127.029	9.684	0.884	1.040
ID54140	54140	19	7.806	81.769	220.086	0	60	60	9	1	-10921639	134.404	255	0	255	37230	127.543	9.684	0.916	1.007
ID54294	54294	19	7.797	81.714	219.414	0	61	61	9	1	-10921639	135.325	255	0	255	37485	127.490	9.684	0.908	1.010
ID54371	54371	19	7.863	81.967	220.093	0	62	62	9	1	-10921639	135.325	255	0	255	37485	127.490	9.684	0.925	1.020
ID54448	54448	19	7.877	82.064	219.892	0	63	63	9	1	-10921639	136.245	255	0	255	37740	127.430	9.684	0.909	1.018
ID54524	54524	19	7.670	82.392	219.553	0	64	64	9	1	-10921639	130.722	255	0	255	36210	127.690	9.593	0.931	0.987
ID54602	54602	19	7.935	82.648	219.892	0	65	65	9	1	-10921639	140.848	255	0	255	39015	127.029	9.684	0.899	1.050
ID54678	54678	19	7.950	82.609	219.365	0	66	66	9	1	-10921639	139.928	255	0	255	38760	127.123	9.684	0.919	1.054
ID54755	54755	19	7.870	82.857	219.189	0	67	67	9	1	-10921639	137.166	255	0	255	37995	127.363	9.684	0.913	1.028
ID54831	54831	19	7.752	83.059	218.430	0	68	68	9	1	-10921639	130.722	255	0	255	36210	127.690	9.684	0.944	0.995
ID54905	54905	19	7.687	83.131	218.267	0	69	69	9	1	-10921639	128.881	255	0	255	35700	127.723	9.684	0.935	0.975
ID54981	54981	19	7.982	83.138	218.375	0	70	70	9	1	-10921639	142.690	255	0	255	39525	126.821	9.684	0.920	1.079
ID55056	55056	19	7.888	83.178	217.997	0	71	71	9	1	-10921639	137.166	255	0	255	37995	127.363	9.684	0.938	1.043
ID55130	55130	19	8.093	83.365	217.735	0	72	72	9	1	-10921639	145.451	255	0	255	40290	126.458	14.049	0.946	1.118
ID55202	55202	19	7.713	83.101	217.727	0	73	73	9	1	-10921639	128.881	255	0	255	35700	127.723	9.684	0.935	0.975
ID55276	55276	19	7.735	83.689	217.623	0	74	74	9	1	-10921639	133.484	255	0	255	36975	127.590	9.684	0.898	0.990
ID55349	55349	19	7.798	83.919	217.272	0	75	75	9	1	-10921639	133.484	255	0	255	36975	127.590	9.684	0.924	1.005
ID55423	55423	19	7.591	84.113	217.484	0	76	76	9	1	-10921639	128.881	255	0	255	35700	127.723	9.684	0.926	0.970
ID55496	55496	19	7.825	84.045	217.257	0	77	77	9	1	-10921639	136.245	255	0	255	37740	127.430	9.684	0.921	1.025
ID55569	55569	19	7.771	84.056	216.577	0	78	78	9	1	-10921639	140.848	255	0	255	39015	127.029	9.684	0.880	1.038
ID55644	55644	19	8.001	84.151	216.593	0	79	79	9	1	-10921639	144.531	255	0	255	40035	126.586	13.940	0.910	1.088
ID55720	55720	19	7.700	84.620	216.575	0	80	80	9	1	-10921639	132.563	255	0	255	36720	127.630	9.684	0.877	0.970
ID55861	55861	19	7.651	84.309	215.718	0	81	81	9	1	-10921639	128.881	255	0	255	35700	127.723	9.593	0.921	0.968
ID55931	55931	19	7.581	84.874	215.879	0	84	84	9	1	-10921639	127.960	255	0	255	35445	127.730	9.684	0.885	0.941
ID56072	56072	19	7.918	84.533	215.646	0	85	85	9	1	-10921639	140.848	255	0	255	39015	127.029	9.684	0.899	1.050
ID56143	56143	19	7.377	84.852	214.796	0	86	86	9	1	-10921639	118.755	0	0	255	32895	127.430	9.684	0.905	0.886
ID49429	49429	20	7.611	95.954	233.345	0	0	0	9	1	-10921639	124.278	0	0	255	34425	127.690	9.684	0.961	0.954
ID49513	49513	20	7.849	96.081	233.449	0	1	1	9	1	-10921639	135.325	255	0	255	37485	127.490	9.684	0.973	1.047
ID49260	49260	20	7.761	95.793	233.347	0	2	2	9	1	-10921639	129.801	255	0	255	35955	127.710	9.684	0.967	0.999
ID49598	49598	20	7.746	96.359	232.869	0	3	3	9	1	-10921639	130.722	255	0	255	36210	127.690	9.684	0.949	0.997
ID49683	49683	20	7.664	95.954	232.824	0	4	4	9	1	-10921639	127.040	0	0	255	35190	127.730	9.684	0.966	0.978
ID49344	49344	20	7.935	96.014	233.123	0	5	5	9	1	-10921639	134.404	255	0	255	37230	127.543	9.684	0.955	1.029
ID49770	49770	20	7.820	96.129	232.604	0	6	6	9	1	-10921639	131.643	255	0	255	36465	127.663	9.684	0.967	1.014
ID49854	49854	20	8.164	96.151	232.634	0	7	7	9	1	-10921639	144.531	255	0	255	40035	126.586	13.893	0.966	1.122
ID50026	50026	20	7.917	96.351	232.768	0	8	8	9	1	-10921639	133.484	255	0	255	36975	127.590	9.684	0.959	1.024
ID50112	50112	20	7.912	96.702	232.842	0	9	9	9	1	-10921639	133.484	255	0	255	36975	127.590	9.684	0.977	1.034
ID50541	50541	20	7.781	96.377	232.686	0	10	10	9	1	-10921639	130.722	255	0	255	36210	127.690	9.684	0.949	0.997
ID50455	50455	20	7.839	96.556	232.969	0	11	11	9	1	-10921639	130.722	255	0	255	36210	127.690	9.684	0.981	1.014
ID50197	50197	20	7.980	96.604	232.706	0	12	12	9	1	-10921639	138.087	255	0	255	38250	127.290	9.684	0.965	1.065
ID50281	50281	20	7.847	96.592	233.071	0	13	13	9	1	-10921639	130.722	255	0	255	36210	127.690	9.684	0.972	1.009
ID49940	49940	20	8.067	96.664	233.377	0	14	14	9	1	-10921639	139.928	255	0	255	38760	127.123	9.684	0.978	1.089
ID50369	50369	20	7.600	96.618	233.299	0	15	15	9	1	-10921639	123.357	0	0	255	34170	127.663	9.684	0.956	0.944
ID50627	50627	20	7.884	96.951	233.400	0	16	16	9	1	-10921639	133.484	255	0	255	36975	127.590	9.684	0.941	1.015
ID50797	50797	20	7.804	96.922	234.030	0	17	17	9	1	-10921639	128.881	255	0	255	35700	127.723	9.684	0.967	0.992
ID50711	50711	20	7.322	96.625	233.860	0	18	18	9	1	-10921639	114.152	0	0	255	31620	127.029	9.684	0.963	0.881
ID50965	50965	20	8.079	97.620	234.078	0	19	19	9	1	-10921639	139.928	255	0	255	38760	127.123	9.684	0.978	1.089
ID51217	51217	20	7.933	97.209	234.271	0	20	20	9	1	-10921639	135.325	255	0	255	37485	127.490	9.684	0.938	1.027
ID50913	50913	20	7.869	97.328	233.891	0	21	21	9	1	-10921639	132.563	255	0	255	36720	127.630	9.684	0.941	1.007
ID51049	51049	20	7.818	97.492	233.767	0	22	22	9	1	-10921639	130.722	255	0	255	36210	127.690	9.684	0.940	0.992
ID51134	51134	20	8.010	97.653	233.852	0	23	23	9	1	-10921639	139.007	255	0	255	38505	127.209	9.684	0.952	1.066
ID51302	51302	20	8.040	97.882	233.754	0	24	24	9	1	-10921639	138.087	255	0	255	38250	127.290	9.684	0.969	1.068
ID51388	51388	20	7.988	97.940	233.775	0	25	25	9	1	-10921639	137.166	255	0	255	37995	127.363	9.684	0.960	1.055
ID51471	51471	20	7.787	97.990	233.454	0	26	26	9	1	-10921639	129.801	255	0	255	35955	127.710	9.684	0.949	0.990
ID51641	51641	20	7.898	98.014	233.480	0	27	27	9	1	-10921639	134.404	255	0	255	37230	127.543	9.684	0.942	1.022
ID51558	51558	20	8.046	98.099	233.711	0	28	28	9	1	-10921639	139.928	255	0	255	38760	127.123	9.684	0.948	1.071
ID51726	51726	20	7.901	98.087	232.932	0	29	29	9	1	-10921639	136.245	255	0	255	37740	127.430	9.684	0.917	1.023
ID51810	51810	20	7.988	98.275	233.360	0	30	30	9	1	-10921639	139.007	255	0	255	38505	127.209	13.784	0.923	1.049
ID51897	51897	20	7.923	98.673	233.273	0	31	31	9	1	-10921639	134.404	255	0	255	37230	127.543	9.684	0.968	1.037
ID51979	51979	20	7.881	98.822	233.197	0	32	32	9	1	-10921639	131.643	255	0	255	36465	127.663	9.684	0.972	1.017
ID52062	52062	20	8.022	98.933	233.217	0	33	33	9	1	-10921639	139.007	255	0	255	38505	127.209	9.684	0.952	1.066
ID52146	52146	20	7.920	98.904	233.272	0	34	34	9	1	-10921639	134.404	255	0	255	37230	127.543	9.684	0.950	1.027
ID52229	52229	20	7.805	99.015	233.351	0	35	35	9	1	-10921639	131.643	255	0	255	36465	127.663	9.684	0.927	0.992
ID52312	52312	20	8.024	99.038	233.353	0	36	36	9	1	-10921639	139.928	255	0	255	38760	127.123	9.684	0.940	1.066
ID52476	52476	20	8.005	99.068	233.493	0	37	37	9	1	-10921639	139.007	255	0	255	38505	127.209	9.684	0.935	1.056
ID52395	52395	20	7.962	99.104	232.962	0	38	38	9	1	-10921639	136.245	255	0	255	37740	127.430	9.684	0.938	1.035
ID52556	52556	20	7.988	99.141	232.788	0	39	39	9	1	-10921639	138.087	255	0	255	38250	127.290	9.684	0.935	1.048
ID52717	52717	20	7.792	99.508	232.877	0	40	40	9	1	-10921639	132.563	255	0	255	36720	127.630	9.684	0.963	1.019
ID52636	52636	20	8.028	99.507	232.477	0	41	41	9	1	-10921639	142.690	255	0	255	39525	126.821	9.684	0.949	1.096
ID52796	52796	20	7.922	99.661	232.441	0	42	42	9	1	-10921639	137.166	255	0	255	37995	127.363	9.684	0.938	1.043
ID52877	52877	20	7.890	99.243	232.500	0	43	43	9	1	-10921639	138.087	255	0	255	38250	127.290	9.684	0.897	1.026
ID52955	52955	20	7.931	99.759	232.529	0	44	44	9	1	-10921639	136.245	255	0	255	37740	127.430	9.684	0.964	1.050
ID53036	53036	20	7.912	100.058	232.747	0	45	45	9	1	-10921639	137.166	255	0	255	37995	127.363	9.684	0.938	1.043
ID53116	53116	20	7.810	100.005	232.363	0	46	46	9	1	-10921639	133.484	255	0	255	36975	127.590	9.684	0.915	1.000
ID53197	53197	20	8.191	100.379	232.490	0	47	47	9	1	-10921639	148.213	255	0	255	41055	126.034	13.993	0.935	1.136
ID53357	53357	20	8.100	100.126	232.143	0	48	48	9	1	-10921639	144.531	255	0	255	40035	126.586	13.921	0.925	1.098
ID53436	53436	20	8.059	100.156	231.953	0	49	49	9	1	-10921639	142.690	255	0	255	39525	126.821	13.829	0.937	1.088
ID53276	53276	20	7.855	100.335	232.057	0	50	50	9	1	-10921639	135.325	255	0	255	37485	127.490	9.684	0.904	1.008
ID53673	53673	20	7.822	100.415	231.866	0	51	51	9	1	-10921639	133.484	255	0	255	36975	127.590	9.684	0.915	1.000
ID53595	53595	20	7.942	100.570	232.608	0	52	52	9	1	-10921639	138.087	255	0	255	38250	127.290	9.684	0.965	1.065
ID53514	53514	20	8.052	100.845	232.001	0	53	53	9	1	-10921639	141.769	255	0	255	39270	126.928	9.684	0.945	1.085
ID53751	53751	20	7.913	100.737	231.936	0	54	54	9	1	-10921639	139.007	255	0	255	38505	127.209	9.684	0.918	1.046
ID53830	53830	20	7.957	100.900	231.705	0	55	55	9	1	-10921639	139.007	255	0	255	38505	127.209	9.684	0.943	1.061
ID53910	53910	20	8.025	101.135	231.731	0	56	56	9	1	-10921639	140.848	255	0	255	39015	127.029	9.684	0.936	1.072
ID53987	53987	20	8.075	101.242	231.729	0	57	57	9	1	-10921639	144.531	255	0	255	40035	126.586	13.854	0.929	1.100
ID54066	54066	20	7.976	101.294	231.945	0	58	58	9	1	-10921639	141.769	255	0	255	39270	126.928	13.839	0.912	1.065
ID54221	54221	20	7.925	101.296	231.882	0	59	59	9	1	-10921639	139.007	255	0	255	38505	127.209	9.684	0.910	1.041
ID54143	54143	20	7.764	101.514	231.711	0	60	60	9	1	-10921639	133.484	255	0	255	36975	127.590	9.684	0.946	1.017
ID54296	54296	20	8.052	101.414	231.470	0	61	61	9	1	-10921639	145.451	255	0	255	40290	126.458	13.911	0.906	1.094
ID54374	54374	20	7.877	101.809	231.987	0	62	62	9	1	-10921639	136.245	255	0	255	37740	127.430	9.684	0.938	1.035
ID54450	54450	20	7.763	101.784	231.487	0	63	63	9	1	-10921639	134.404	255	0	255	37230	127.543	9.684	0.907	1.003
ID54527	54527	20	7.858	102.057	231.749	0	64	64	9	1	-10921639	134.404	255	0	255	37230	127.543	9.684	0.929	1.015
ID54605	54605	20	7.829	101.955	231.774	0	65	65	9	1	-10921639	136.245	255	0	255	37740	127.430	9.684	0.904	1.015
ID54680	54680	20	7.824	102.311	231.192	0	66	66	9	1	-10921639	134.404	255	0	255	37230	127.543	9.684	0.903	1.000
ID54758	54758	20	7.889	102.465	231.240	0	67	67	9	1	-10921639	139.007	255	0	255	38505	127.209	9.684	0.902	1.037
ID54833	54833	20	7.776	102.583	231.060	0	68	68	9	1	-10921639	132.563	255	0	255	36720	127.630	9.684	0.950	1.012
ID54908	54908	20	7.790	102.648	230.614	0	69	69	9	1	-10921639	133.484	255	0	255	36975	127.590	9.684	0.950	1.019
ID54984	54984	20	7.829	102.566	230.566	0	70	70	9	1	-10921639	138.087	255	0	255	38250	127.290	9.684	0.935	1.048
ID55058	55058	20	7.878	102.838	230.405	0	71	71	9	1	-10921639	136.245	255	0	255	37740	127.430	9.684	0.930	1.030
ID55133	55133	20	7.930	103.016	230.719	0	72	72	9	1	-10921639	137.166	255	0	255	37995	127.363	9.684	0.943	1.045
ID55204	55204	20	7.937	102.842	230.303	0	73	73	9	1	-10921639	138.087	255	0	255	38250	127.290	9.684	0.939	1.051
ID55278	55278	20	7.922	103.082	230.149	0	74	74	9	1	-10921639	139.928	255	0	255	38760	127.123	9.684	0.911	1.049
ID55351	55351	20	7.683	103.100	229.980	0	75	75	9	1	-10921639	128.881	255	0	255	35700	127.723	9.684	0.917	0.965
ID55425	55425	20	7.773	103.060	230.228	0	76	76	9	1	-10921639	132.563	255	0	255	36720	127.630	9.684	0.915	0.992
ID55498	55498	20	7.799	103.241	229.802	0	77	77	9	1	-10921639	135.325	255	0	255	37485	127.490	9.684	0.912	1.013
ID55571	55571	20	8.069	103.020	229.064	0	78	78	9	1	-10921639	149.134	255	0	255	41310	125.879	13.986	0.893	1.118
ID55646	55646	20	7.909	103.471	229.006	0	79	79	9	1	-10921639	141.769	255	0	255	39270	126.928	13.868	0.892	1.053
ID55722	55722	20	7.813	103.560	229.248	0	80	80	9	1	-10921639	138.087	255	0	255	38250	127.290	9.684	0.926	1.043
ID55864	55864	20	7.775	103.590	228.433	0	81	81	9	1	-10921639	134.404	255	0	255	37230	127.543	9.684	0.929	1.015
ID55791	55791	20	8.075	102.959	229.047	0	82	82	9	1	-10921639	133.484	255	0	255	36975	127.590	9.684	1	1.046
ID56005	56005	20	8.192	103.021	227.974	0	83	83	9	1	-10921639	139.007	255	0	255	38505	127.209	9.684	1	1.093
ID55934	55934	20	7.928	103.688	228.743	0	84	84	9	1	-10921639	139.928	255	0	255	38760	127.123	9.684	0.935	1.064
ID56074	56074	20	8.014	103.903	228.301	0	85	85	9	1	-10921639	144.531	255	0	255	40035	126.586	9.684	0.921	1.095
ID56146	56146	20	7.815	103.724	227.795	0	86	86	9	1	-10921639	132.563	255	0	255	36720	127.630	9.684	0.945	1.009
ID56214	56214	20	7.924	103.392	227.837	0	87	87	9	1	-10921639	127.960	255	0	255	35445	127.730	9.684	1	1.002
ID56281	56281	20	7.679	103.389	227.622	0	88	88	9	1	-10921639	120.596	0	0	255	33405	127.543	9.684	1	0.946
ID56348	56348	20	8.014	103.578	227.617	0	89	89	9	1	-10921639	132.563	255	0	255	36720	127.630	9.684	1	1.039
ID49430	49430	21	8.241	222.444	233.065	0	0	0	9	1	-10921639	153.736	255	0	255	42585	124.997	14.101	0.907	1.170
ID49514	49514	21	8.333	222.499	232.684	0	1	1	9	1	-10921639	159.260	255	0	255	44115	123.704	14.231	0.903	1.222
ID49261	49261	21	8.435	222.699	232.509	0	2	2	9	1	-10921639	163.863	255	0	255	45390	122.426	14.293	0.906	1.272
ID49599	49599	21	8.442	222.699	232.599	0	3	3	9	1	-10921639	162.942	255	0	255	45135	122.697	14.273	0.916	1.270
[truncated: 5,078 more rows]
