# Supplementary material for: Formation, collective motion, and merging of macroscopic bacterial aggregates
Source: PLoS Comput Biol. 2022 Jan 4;18(1):e1009153. doi: 10.1371/journal.pcbi.1009153 (PMC8759663; doi:10.1371/journal.pcbi.1009153)
Supplement: S1 Appendix — (ZIP) [file pcbi.1009153.s007.zip › Spots in tracks statistics region C.csv]

Label	ID	TRACK_ID	QUALITY	POSITION_X	POSITION_Y	POSITION_Z	POSITION_T	FRAME	RADIUS	VISIBILITY	MANUAL_COLOR	MEAN_INTENSITY	MEDIAN_INTENSITY	MIN_INTENSITY	MAX_INTENSITY	TOTAL_INTENSITY	STANDARD_DEVIATION	ESTIMATED_DIAMETER	CONTRAST	SNR
ID402	402	0	7.625	147.717	8.640	0	2	2	9	1	-10921639	201.606	255	0	255	55845	103.940	15.543	0.853	1.785
ID198	198	0	7.732	148.155	9.252	0	3	3	9	1	-10921639	197.004	255	0	255	54570	107.084	15.090	0.888	1.731
ID146	146	0	8.009	147.605	9.843	0	6	6	9	1	-10921639	200.686	255	0	255	55590	104.592	15.326	0.890	1.807
ID299	299	0	8.183	147.655	10.311	0	7	7	9	1	-10921639	206.209	255	0	255	57120	100.486	15.643	0.906	1.950
ID669	669	0	7.868	147.424	10.305	0	8	8	9	1	-10921639	155.578	255	0	255	43095	124.595	14.201	0.948	1.215
ID456	456	0	8.379	147.718	10.739	0	9	9	9	1	-10921639	202.527	255	0	255	56100	103.275	15.749	0.928	1.888
ID832	832	0	8.419	147.843	10.829	0	10	10	9	1	-10921639	206.209	255	0	255	57120	100.486	15.694	0.923	1.969
ID615	615	0	8.301	147.924	10.632	0	11	11	9	1	-10921639	217.256	255	0	255	60180	90.718	15.709	0.890	2.255
ID558	558	0	8.340	147.454	10.749	0	12	12	9	1	-10921639	217.256	255	0	255	60180	90.718	15.726	0.888	2.253
ID724	724	0	8.322	147.748	10.652	0	13	13	9	1	-10921639	211.733	255	0	255	58650	95.887	15.845	0.900	2.092
ID779	779	0	8.436	147.721	10.872	0	14	14	9	1	-10921639	206.209	255	0	255	57120	100.486	15.641	0.927	1.975
ID452	452	0	8.196	147.892	10.328	0	15	15	9	1	-10921639	220.018	255	0	255	60945	87.889	15.928	0.898	2.369
ID993	993	0	8.221	147.880	10.325	0	16	16	9	1	-10921639	208.971	255	0	255	57885	98.253	15.758	0.915	2.033
ID885	885	0	8.527	147.952	11.046	0	17	17	9	1	-10921639	212.653	255	0	255	58905	95.067	15.829	0.937	2.164
ID1048	1048	0	8.283	148.084	10.592	0	18	18	9	1	-10921639	214.495	255	0	255	59415	93.379	15.672	0.881	2.152
ID1102	1102	0	8.227	148.242	10.406	0	19	19	9	1	-10921639	215.415	255	0	255	59670	92.510	15.891	0.909	2.217
ID1159	1159	0	8.268	147.823	10.509	0	20	20	9	1	-10921639	212.653	255	0	255	58905	95.067	15.826	0.892	2.110
ID939	939	0	8.368	148.183	10.686	0	21	21	9	1	-10921639	204.368	255	0	255	56610	101.907	15.764	0.923	1.925
ID1268	1268	0	8.294	148.118	10.536	0	22	22	9	1	-10921639	203.448	255	0	255	56355	102.597	15.532	0.913	1.892
ID1213	1213	0	8.366	148.011	10.713	0	23	23	9	1	-10921639	210.812	255	0	255	58395	96.691	15.609	0.902	2.068
ID1325	1325	0	8.403	148.086	10.868	0	24	24	9	1	-10921639	208.971	255	0	255	57885	98.253	15.656	0.909	2.026
ID1379	1379	0	8.267	148.103	10.514	0	25	25	9	1	-10921639	208.051	255	0	255	57630	99.011	15.762	0.901	1.991
ID1586	1586	0	8.389	148.103	10.768	0	26	26	9	1	-10921639	213.574	255	0	255	59160	94.231	15.718	0.906	2.154
ID1432	1432	0	8.401	148.181	10.763	0	27	27	9	1	-10921639	210.812	255	0	255	58395	96.691	15.671	0.911	2.079
ID1535	1535	0	8.371	148.370	10.783	0	28	28	9	1	-10921639	208.971	255	0	255	57885	98.253	15.668	0.903	2.018
ID1484	1484	0	8.291	148.325	10.588	0	29	29	9	1	-10921639	213.574	255	0	255	59160	94.231	15.821	0.894	2.140
ID1640	1640	0	8.479	148.305	11.078	0	30	30	9	1	-10921639	202.527	255	0	255	56100	103.275	15.618	0.933	1.893
ID1693	1693	0	8.420	148.500	10.932	0	31	31	9	1	-10921639	215.415	255	0	255	59670	92.510	15.779	0.909	2.218
ID1745	1745	0	8.356	148.708	10.845	0	32	32	9	1	-10921639	217.256	255	0	255	60180	90.718	15.752	0.888	2.253
ID1796	1796	0	8.488	148.316	11.018	0	33	33	9	1	-10921639	212.653	255	0	255	58905	95.067	15.827	0.929	2.155
ID1848	1848	0	8.515	148.699	11.040	0	34	34	9	1	-10921639	214.495	255	0	255	59415	93.379	15.823	0.924	2.206
ID1899	1899	0	8.499	148.624	11.122	0	35	35	9	1	-10921639	208.051	255	0	255	57630	99.011	15.733	0.929	2.024
ID1950	1950	0	8.354	148.486	10.762	0	36	36	9	1	-10921639	202.527	255	0	255	56100	103.275	15.540	0.926	1.886
ID2153	2153	0	8.334	148.699	10.677	0	37	37	9	1	-10921639	208.971	255	0	255	57885	98.253	15.735	0.897	2.011
ID2050	2050	0	8.460	148.859	10.989	0	38	38	9	1	-10921639	220.018	255	0	255	60945	87.889	15.908	0.908	2.383
ID1999	1999	0	8.344	148.633	10.785	0	39	39	9	1	-10921639	216.336	255	0	255	59925	91.623	15.732	0.884	2.216
ID2101	2101	0	8.272	148.966	10.644	0	40	40	9	1	-10921639	208.971	255	0	255	57885	98.253	15.610	0.871	1.980
ID2202	2202	0	8.325	149.052	10.693	0	41	41	9	1	-10921639	204.368	255	0	255	56610	101.907	15.418	0.901	1.901
ID2252	2252	0	8.469	148.864	10.960	0	42	42	9	1	-10921639	207.130	255	0	255	57375	99.756	15.677	0.931	2.002
ID2349	2349	0	8.310	148.803	10.654	0	43	43	9	1	-10921639	207.130	255	0	255	57375	99.756	15.418	0.894	1.960
ID2300	2300	0	8.369	149.078	10.806	0	44	44	9	1	-10921639	208.051	255	0	255	57630	99.011	15.519	0.908	2.000
ID2400	2400	0	8.236	149.026	10.515	0	45	45	9	1	-10921639	206.209	255	0	255	57120	100.486	15.737	0.883	1.925
ID2502	2502	0	8.320	149.244	10.734	0	46	46	9	1	-10921639	208.051	255	0	255	57630	99.011	15.647	0.894	1.984
ID2551	2551	0	8.371	149.539	10.830	0	47	47	9	1	-10921639	214.495	255	0	255	59415	93.379	15.722	0.891	2.165
ID2598	2598	0	8.453	149.589	10.990	0	48	48	9	1	-10921639	209.892	255	0	255	58140	97.479	15.730	0.920	2.063
ID2451	2451	0	8.208	149.619	10.465	0	49	49	9	1	-10921639	201.606	255	0	255	55845	103.940	15.648	0.914	1.852
ID2646	2646	0	8.484	149.738	11.037	0	50	50	9	1	-10921639	209.892	255	0	255	58140	97.479	15.729	0.928	2.072
ID2695	2695	0	8.386	149.489	10.849	0	51	51	9	1	-10921639	199.765	255	0	255	55335	105.233	15.584	0.933	1.833
ID2789	2789	0	8.468	149.531	11.085	0	52	52	9	1	-10921639	215.415	255	0	255	59670	92.510	15.821	0.914	2.224
ID2741	2741	0	8.364	149.847	10.702	0	53	53	9	1	-10921639	214.495	255	0	255	59415	93.379	15.649	0.896	2.171
ID2886	2886	0	8.550	149.845	11.520	0	54	54	9	1	-10921639	204.368	255	0	255	56610	101.907	15.410	0.904	1.904
ID2839	2839	0	8.684	149.853	11.661	0	55	55	9	1	-10921639	201.606	255	0	255	55845	103.940	15.493	0.949	1.889
ID2934	2934	0	8.469	149.838	11.012	0	56	56	9	1	-10921639	197.004	255	0	255	54570	107.084	15.478	0.941	1.783
ID2981	2981	0	8.449	150.321	10.992	0	57	57	9	1	-10921639	212.653	255	0	255	58905	95.067	15.759	0.916	2.139
ID3026	3026	0	8.335	150.064	10.805	0	58	58	9	1	-10921639	208.971	255	0	255	57885	98.253	15.432	0.899	2.014
ID3071	3071	0	8.159	150.282	10.500	0	59	59	9	1	-10921639	191.480	255	0	255	53040	110.485	14.840	0.883	1.625
ID3117	3117	0	8.169	149.992	10.448	0	60	60	9	1	-10921639	208.971	255	0	255	57885	98.253	15.753	0.896	2.010
ID3163	3163	0	8.221	150.792	10.320	0	61	61	9	1	-10921639	205.289	255	0	255	56865	101.203	15.757	0.914	1.938
ID3300	3300	0	8.155	150.425	10.313	0	62	62	9	1	-10921639	208.971	255	0	255	57885	98.253	15.740	0.898	2.013
ID3209	3209	0	8.129	150.409	10.274	0	63	63	9	1	-10921639	210.812	255	0	255	58395	96.691	15.777	0.903	2.069
ID3255	3255	0	8.072	150.347	10.253	0	64	64	9	1	-10921639	210.812	255	0	255	58395	96.691	15.645	0.875	2.034
ID3388	3388	0	8.181	150.312	10.191	0	65	65	9	1	-10921639	205.289	255	0	255	56865	101.203	15.696	0.913	1.936
ID3346	3346	0	8.134	150.683	10.192	0	66	66	9	1	-10921639	201.606	255	0	255	55845	103.940	15.696	0.897	1.834
ID3432	3432	0	8.119	150.714	10.087	0	67	67	9	1	-10921639	207.130	255	0	255	57375	99.756	15.697	0.892	1.958
ID3476	3476	0	7.979	150.702	9.735	0	68	68	9	1	-10921639	201.606	255	0	255	55845	103.940	15.313	0.865	1.799
ID3520	3520	0	7.789	150.457	9.018	0	69	69	9	1	-10921639	199.765	255	0	255	55335	105.233	15.463	0.872	1.769
ID49	49	1	8.139	306.022	13.706	0	0	0	9	1	-10921639	197.004	255	0	255	54570	107.084	15.201	0.786	1.619
ID98	98	1	8.571	305.715	13.960	0	1	1	9	1	-10921639	204.368	255	0	255	56610	101.907	15.193	0.869	1.865
ID403	403	1	8.265	305.895	14.054	0	2	2	9	1	-10921639	200.686	255	0	255	55590	104.592	15.416	0.787	1.690
ID199	199	1	8.493	305.622	14.305	0	3	3	9	1	-10921639	204.368	255	0	255	56610	101.907	15.650	0.833	1.822
ID250	250	1	8.433	305.395	14.576	0	4	4	9	1	-10921639	205.289	255	0	255	56865	101.203	15.562	0.816	1.823
ID351	351	1	8.558	305.228	14.720	0	5	5	9	1	-10921639	202.527	255	0	255	56100	103.275	15.472	0.857	1.810
ID147	147	1	8.444	305.321	14.913	0	6	6	9	1	-10921639	206.209	255	0	255	57120	100.486	15.444	0.821	1.851
ID300	300	1	8.568	304.900	15.887	0	7	7	9	1	-10921639	198.845	255	0	255	55080	105.861	15.193	0.858	1.734
ID670	670	1	8.081	304.267	16.373	0	8	8	9	1	-10921639	163.863	255	0	255	45390	122.426	14.309	0.849	1.229
ID461	461	1	8.474	304.662	16.263	0	9	9	9	1	-10921639	197.004	255	0	255	54570	107.084	15.368	0.830	1.668
ID833	833	1	8.417	304.907	16.139	0	10	10	9	1	-10921639	200.686	255	0	255	55590	104.592	15.558	0.809	1.717
ID616	616	1	8.856	304.998	16.244	0	11	11	9	1	-10921639	199.765	255	0	255	55335	105.233	15.472	0.925	1.824
ID561	561	1	8.397	304.623	16.361	0	12	12	9	1	-10921639	199.765	255	0	255	55335	105.233	15.585	0.803	1.691
ID725	725	1	8.990	304.292	16.667	0	13	13	9	1	-10921639	207.130	255	0	255	57375	99.756	15.697	0.953	2.026
ID780	780	1	8.996	304.086	16.998	0	14	14	9	1	-10921639	207.130	255	0	255	57375	99.756	15.715	0.947	2.020
ID453	453	1	9.043	304.221	16.743	0	15	15	9	1	-10921639	200.686	255	0	255	55590	104.592	15.446	0.985	1.904
ID994	994	1	8.954	304.183	16.656	0	16	16	9	1	-10921639	205.289	255	0	255	56865	101.203	15.451	0.956	1.982
ID886	886	1	9.049	304.404	16.505	0	17	17	9	1	-10921639	199.765	255	0	255	55335	105.233	15.500	0.988	1.886
ID1049	1049	1	9.124	304.261	16.450	0	18	18	9	1	-10921639	206.209	255	0	255	57120	100.486	15.734	0.988	2.040
ID1103	1103	1	9.081	303.908	16.753	0	19	19	9	1	-10921639	202.527	255	0	255	56100	103.275	15.593	0.988	1.949
ID1160	1160	1	9.135	304.157	16.921	0	20	20	9	1	-10921639	205.289	255	0	255	56865	101.203	15.723	0.991	2.019
ID940	940	1	9.141	303.990	17.091	0	21	21	9	1	-10921639	209.892	255	0	255	58140	97.479	15.780	0.982	2.134
ID1269	1269	1	9.093	303.836	17.140	0	22	22	9	1	-10921639	204.368	255	0	255	56610	101.907	15.683	0.979	1.984
ID1214	1214	1	9.139	303.589	17.328	0	23	23	9	1	-10921639	208.971	255	0	255	57885	98.253	15.757	0.982	2.108
ID1326	1326	1	9.167	303.728	17.135	0	24	24	9	1	-10921639	208.971	255	0	255	57885	98.253	15.814	0.994	2.121
ID1380	1380	1	9.108	303.579	17.110	0	25	25	9	1	-10921639	205.289	255	0	255	56865	101.203	15.707	0.988	2.016
ID1587	1587	1	9.143	303.687	17.244	0	26	26	9	1	-10921639	210.812	255	0	255	58395	96.691	15.784	0.985	2.164
ID1433	1433	1	9.156	303.433	17.322	0	27	27	9	1	-10921639	220.018	255	0	255	60945	87.889	15.902	0.978	2.475
ID1536	1536	1	9.138	303.419	17.436	0	28	28	9	1	-10921639	210.812	255	0	255	58395	96.691	15.789	0.988	2.167
ID1485	1485	1	9.106	303.584	17.440	0	29	29	9	1	-10921639	208.971	255	0	255	57885	98.253	15.720	0.974	2.098
ID1641	1641	1	9.127	303.669	17.269	0	30	30	9	1	-10921639	202.527	255	0	255	56100	103.275	15.727	0.997	1.958
ID1694	1694	1	9.145	303.396	17.647	0	31	31	9	1	-10921639	208.971	255	0	255	57885	98.253	15.785	0.994	2.121
ID1746	1746	1	9.136	303.488	17.326	0	32	32	9	1	-10921639	208.051	255	0	255	57630	99.011	15.791	1.000	2.101
ID1797	1797	1	9.094	303.503	17.434	0	33	33	9	1	-10921639	200.686	255	0	255	55590	104.592	15.636	0.991	1.910
ID1849	1849	1	9.096	303.370	17.511	0	34	34	9	1	-10921639	200.686	255	0	255	55590	104.592	15.624	0.997	1.916
ID1900	1900	1	9.145	303.571	17.626	0	35	35	9	1	-10921639	211.733	255	0	255	58650	95.887	15.804	0.985	2.192
ID1951	1951	1	9.079	303.358	17.485	0	36	36	9	1	-10921639	197.004	255	0	255	54570	107.084	15.570	1.000	1.840
ID2154	2154	1	9.143	303.463	17.393	0	37	37	9	1	-10921639	211.733	255	0	255	58650	95.887	15.784	0.985	2.192
ID2051	2051	1	9.124	303.447	17.203	0	38	38	9	1	-10921639	201.606	255	0	255	55845	103.940	15.697	0.994	1.934
ID2000	2000	1	9.158	303.430	17.270	0	39	39	9	1	-10921639	208.051	255	0	255	57630	99.011	15.808	1.000	2.101
ID2102	2102	1	9.158	303.633	17.426	0	40	40	9	1	-10921639	211.733	255	0	255	58650	95.887	15.823	0.994	2.202
ID2203	2203	1	9.088	303.594	17.393	0	41	41	9	1	-10921639	199.765	255	0	255	55335	105.233	15.562	1.000	1.898
ID2253	2253	1	9.128	303.513	17.542	0	42	42	9	1	-10921639	208.971	255	0	255	57885	98.253	15.745	0.982	2.108
ID2350	2350	1	9.135	303.236	17.301	0	43	43	9	1	-10921639	205.289	255	0	255	56865	101.203	15.736	0.997	2.025
ID2301	2301	1	9.186	303.309	17.099	0	44	44	9	1	-10921639	213.574	255	0	255	59160	94.231	15.888	0.997	2.263
ID2401	2401	1	9.110	303.672	17.399	0	45	45	9	1	-10921639	203.448	255	0	255	56355	102.597	15.656	0.997	1.980
ID2503	2503	1	9.148	303.443	17.194	0	46	46	9	1	-10921639	204.368	255	0	255	56610	101.907	15.759	1.000	2.005
ID2552	2552	1	9.107	303.706	17.286	0	47	47	9	1	-10921639	201.606	255	0	255	55845	103.940	15.617	1.000	1.940
ID2599	2599	1	9.095	303.584	17.357	0	48	48	9	1	-10921639	202.527	255	0	255	56100	103.275	15.644	0.997	1.958
ID2453	2453	1	9.187	303.190	17.162	0	49	49	9	1	-10921639	208.971	255	0	255	57885	98.253	15.825	0.997	2.124
ID2648	2648	1	9.156	303.521	17.124	0	50	50	9	1	-10921639	209.892	255	0	255	58140	97.479	15.807	0.991	2.144
ID2696	2696	1	9.097	303.481	17.387	0	51	51	9	1	-10921639	200.686	255	0	255	55590	104.592	15.656	0.991	1.910
ID2791	2791	1	9.124	303.421	17.583	0	52	52	9	1	-10921639	209.892	255	0	255	58140	97.479	15.727	0.991	2.144
ID2743	2743	1	9.172	303.552	17.191	0	53	53	9	1	-10921639	210.812	255	0	255	58395	96.691	15.852	1.000	2.180
ID2888	2888	1	9.164	303.608	17.396	0	54	54	9	1	-10921639	211.733	255	0	255	58650	95.887	15.847	0.997	2.205
ID2841	2841	1	9.142	303.794	18.103	0	55	55	9	1	-10921639	205.289	255	0	255	56865	101.203	15.761	1.000	2.028
ID2935	2935	1	9.127	303.521	17.570	0	56	56	9	1	-10921639	206.209	255	0	255	57120	100.486	15.723	0.991	2.043
ID2982	2982	1	9.163	303.535	17.264	0	57	57	9	1	-10921639	214.495	255	0	255	59415	93.379	15.884	0.994	2.290
ID3027	3027	1	9.175	303.525	16.931	0	58	58	9	1	-10921639	209.892	255	0	255	58140	97.479	15.827	0.994	2.147
ID3072	3072	1	9.148	303.685	17.054	0	59	59	9	1	-10921639	204.368	255	0	255	56610	101.907	15.759	1.000	2.005
ID3119	3119	1	9.175	303.774	16.925	0	60	60	9	1	-10921639	208.971	255	0	255	57885	98.253	15.828	1.000	2.127
ID3165	3165	1	9.157	303.766	16.663	0	61	61	9	1	-10921639	208.051	255	0	255	57630	99.011	15.790	0.994	2.095
ID3301	3301	1	9.176	303.470	16.313	0	62	62	9	1	-10921639	215.415	255	0	255	59670	92.510	15.885	0.991	2.318
ID3211	3211	1	9.207	303.451	16.670	0	63	63	9	1	-10921639	225.542	255	0	255	62475	81.659	16.021	0.981	2.735
ID3257	3257	1	9.168	303.534	16.248	0	64	64	9	1	-10921639	211.733	255	0	255	58650	95.887	15.836	0.994	2.202
ID3390	3390	1	9.143	303.495	15.835	0	65	65	9	1	-10921639	206.209	255	0	255	57120	100.486	15.749	1.000	2.052
ID3348	3348	1	9.131	303.622	16.330	0	66	66	9	1	-10921639	203.448	255	0	255	56355	102.597	15.713	0.997	1.980
ID3434	3434	1	9.173	303.594	16.264	0	67	67	9	1	-10921639	210.812	255	0	255	58395	96.691	15.852	1.000	2.180
ID3478	3478	1	9.158	303.565	15.857	0	68	68	9	1	-10921639	208.051	255	0	255	57630	99.011	15.800	1.000	2.101
ID3522	3522	1	9.149	303.796	15.675	0	69	69	9	1	-10921639	209.892	255	0	255	58140	97.479	15.799	0.991	2.144
ID3563	3563	1	9.178	303.638	14.952	0	70	70	9	1	-10921639	211.733	255	0	255	58650	95.887	15.852	0.997	2.205
ID3606	3606	1	9.180	303.606	15.200	0	71	71	9	1	-10921639	212.653	255	0	255	58905	95.067	15.871	0.997	2.234
ID3647	3647	1	9.156	303.350	15.348	0	72	72	9	1	-10921639	210.812	255	0	255	58395	96.691	15.848	1.000	2.180
ID3689	3689	1	9.188	303.248	15.109	0	73	73	9	1	-10921639	215.415	255	0	255	59670	92.510	15.923	0.994	2.322
ID3731	3731	1	9.177	303.361	14.756	0	74	74	9	1	-10921639	211.733	255	0	255	58650	95.887	15.852	0.997	2.205
ID3772	3772	1	9.186	303.435	14.844	0	75	75	9	1	-10921639	215.415	255	0	255	59670	92.510	15.905	0.994	2.322
ID3814	3814	1	9.195	303.406	14.930	0	76	76	9	1	-10921639	215.415	255	0	255	59670	92.510	15.923	0.997	2.325
ID3855	3855	1	9.144	303.446	14.804	0	77	77	9	1	-10921639	210.812	255	0	255	58395	96.691	15.793	0.985	2.164
ID3896	3896	1	9.172	303.313	14.532	0	78	78	9	1	-10921639	216.336	255	0	255	59925	91.623	15.885	0.983	2.341
ID3937	3937	1	9.207	302.929	14.908	0	79	79	9	1	-10921639	214.495	255	0	255	59415	93.379	15.920	1.000	2.297
ID3977	3977	1	9.226	302.891	15.200	0	80	80	9	1	-10921639	222.780	255	0	255	61710	84.876	16.002	0.986	2.606
ID4019	4019	1	9.128	303.264	14.618	0	81	81	9	1	-10921639	206.209	255	0	255	57120	100.486	15.734	0.997	2.049
ID4058	4058	1	9.154	302.915	14.484	0	82	82	9	1	-10921639	211.733	255	0	255	58650	95.887	15.852	0.997	2.205
ID4099	4099	1	9.139	303.064	14.632	0	83	83	9	1	-10921639	211.733	255	0	255	58650	95.887	15.822	0.991	2.198
ID4138	4138	1	9.160	302.708	14.372	0	84	84	9	1	-10921639	220.939	255	0	255	61200	86.906	15.957	0.986	2.524
ID4179	4179	1	9.134	302.472	14.525	0	85	85	9	1	-10921639	210.812	255	0	255	58395	96.691	15.777	0.988	2.167
ID4217	4217	1	9.212	302.676	15.146	0	86	86	9	1	-10921639	215.415	255	0	255	59670	92.510	15.920	0.997	2.325
ID4256	4256	1	9.169	302.563	15.425	0	87	87	9	1	-10921639	219.097	255	0	255	60690	88.852	15.903	0.983	2.445
ID4296	4296	1	9.149	302.598	15.554	0	88	88	9	1	-10921639	209.892	255	0	255	58140	97.479	15.799	0.991	2.144
ID4334	4334	1	9.192	302.518	15.376	0	89	89	9	1	-10921639	227.383	255	0	255	62985	79.388	16.071	0.970	2.821
ID4373	4373	1	9.145	302.594	14.930	0	90	90	9	1	-10921639	223.700	255	0	255	61965	83.828	15.965	0.967	2.624
ID4412	4412	1	9.203	302.920	14.992	0	91	91	9	1	-10921639	215.415	255	0	255	59670	92.510	15.918	0.994	2.322
ID4451	4451	1	9.174	302.348	14.691	0	92	92	9	1	-10921639	216.336	255	0	255	59925	91.623	15.903	0.986	2.344
ID4491	4491	1	9.141	302.593	14.571	0	93	93	9	1	-10921639	219.097	255	0	255	60690	88.852	15.901	0.972	2.431
ID4568	4568	1	9.148	302.453	13.921	0	94	94	9	1	-10921639	222.780	255	0	255	61710	84.876	15.951	0.978	2.595
ID4529	4529	1	9.146	302.427	14.036	0	95	95	9	1	-10921639	226.462	255	0	255	62730	80.537	16.032	0.973	2.773
ID4607	4607	1	9.128	302.624	13.814	0	96	96	9	1	-10921639	216.336	255	0	255	59925	91.623	15.887	0.986	2.344
ID4646	4646	1	9.160	302.134	13.814	0	97	97	9	1	-10921639	217.256	255	0	255	60180	90.718	15.987	1.000	2.395
ID4685	4685	1	9.128	302.083	13.639	0	98	98	9	1	-10921639	211.733	255	0	255	58650	95.887	15.866	1.000	2.208
ID4724	4724	1	9.161	301.938	14.267	0	99	99	9	1	-10921639	210.812	255	0	255	58395	96.691	15.852	0.997	2.177
ID4762	4762	1	9.164	301.904	14.450	0	100	100	9	1	-10921639	213.574	255	0	255	59160	94.231	15.874	0.991	2.257
ID4800	4800	1	9.166	302.252	14.346	0	101	101	9	1	-10921639	218.177	255	0	255	60435	89.795	15.903	0.986	2.412
ID4838	4838	1	9.183	301.956	14.590	0	102	102	9	1	-10921639	217.256	255	0	255	60180	90.718	15.904	0.989	2.381
ID4875	4875	1	9.214	301.869	14.847	0	103	103	9	1	-10921639	229.224	255	0	255	63495	77.006	16.089	0.973	2.936
ID4911	4911	1	9.198	301.805	15.041	0	104	104	9	1	-10921639	243.032	255	0	255	67320	54.028	16.359	0.945	4.372
ID4947	4947	1	9.243	301.944	14.861	0	105	105	9	1	-10921639	229.224	255	0	255	63495	77.006	16.206	0.989	2.961
ID4983	4983	1	9.208	301.898	14.591	0	106	106	9	1	-10921639	235.668	255	0	255	65280	67.620	16.238	0.961	3.416
ID5019	5019	1	9.204	301.564	14.829	0	107	107	9	1	-10921639	222.780	255	0	255	61710	84.876	15.982	0.978	2.595
ID5055	5055	1	9.230	301.696	14.981	0	108	108	9	1	-10921639	222.780	255	0	255	61710	84.876	16.023	0.989	2.610
ID50	50	2	7.980	200.582	20.975	0	0	0	9	1	-10921639	198.845	255	0	255	55080	105.861	15.204	0.727	1.582
ID52	52	2	7.129	217.367	27.203	0	0	0	9	1	-10921639	162.942	255	0	255	45135	122.697	9.684	0.643	1.039
ID99	99	2	7.872	200.552	21.229	0	1	1	9	1	-10921639	198.845	255	0	255	55080	105.861	15.535	0.718	1.570
ID101	101	2	7.178	217.852	27.507	0	1	1	9	1	-10921639	162.942	255	0	255	45135	122.697	9.684	0.653	1.049
ID404	404	2	8.011	200.981	21.616	0	2	2	9	1	-10921639	200.686	255	0	255	55590	104.592	15.193	0.725	1.613
ID406	406	2	6.874	217.070	27.046	0	2	2	9	1	-10921639	150.975	255	0	255	41820	125.547	9.684	0.593	0.895
ID200	200	2	7.927	200.757	21.565	0	3	3	9	1	-10921639	203.448	255	0	255	56355	102.597	15.531	0.708	1.643
ID202	202	2	7.402	217.510	27.679	0	3	3	9	1	-10921639	171.227	255	0	255	47430	119.984	14.152	0.664	1.139
ID251	251	2	7.868	201.315	21.610	0	4	4	9	1	-10921639	197.004	255	0	255	54570	107.084	14.891	0.709	1.526
ID253	253	2	7.311	217.514	27.546	0	4	4	9	1	-10921639	168.466	255	0	255	46665	120.958	14.089	0.647	1.095
ID352	352	2	7.868	201.160	21.913	0	5	5	9	1	-10921639	199.765	255	0	255	55335	105.233	15.301	0.699	1.561
ID354	354	2	7.500	217.943	28.285	0	5	5	9	1	-10921639	182.274	255	0	255	50490	115.343	14.464	0.665	1.262
ID148	148	2	7.874	201.188	21.856	0	6	6	9	1	-10921639	198.845	255	0	255	55080	105.861	14.976	0.713	1.564
ID150	150	2	7.517	217.811	27.915	0	6	6	9	1	-10921639	176.751	255	0	255	48960	117.816	14.382	0.661	1.194
ID301	301	2	7.860	201.169	22.340	0	7	7	9	1	-10921639	197.004	255	0	255	54570	107.084	15.029	0.716	1.535
ID303	303	2	7.511	218.097	29.142	0	7	7	9	1	-10921639	180.433	255	0	255	49980	116.203	14.422	0.672	1.248
ID671	671	2	7.477	202.583	23.277	0	8	8	9	1	-10921639	160.181	255	0	255	44370	123.464	13.942	0.686	1.056
ID673	673	2	6.412	216.618	28.582	0	8	8	9	1	-10921639	127.040	0	0	255	35190	127.730	9.684	0.576	0.727
ID463	463	2	7.875	201.907	23.167	0	9	9	9	1	-10921639	203.448	255	0	255	56355	102.597	15.521	0.699	1.631
ID467	467	2	7.550	218.301	29.238	0	9	9	9	1	-10921639	187.798	255	0	255	52020	112.544	14.728	0.659	1.326
ID834	834	2	7.897	202.137	23.105	0	10	10	9	1	-10921639	203.448	255	0	255	56355	102.597	15.295	0.705	1.640
ID836	836	2	7.267	217.814	29.529	0	10	10	9	1	-10921639	171.227	255	0	255	47430	119.984	14.160	0.635	1.108
ID617	617	2	7.765	202.458	22.984	0	11	11	9	1	-10921639	198.845	255	0	255	55080	105.861	14.872	0.688	1.532
ID619	619	2	7.364	217.389	28.984	0	11	11	9	1	-10921639	182.274	255	0	255	50490	115.343	14.439	0.632	1.224
ID562	562	2	7.762	202.653	23.145	0	12	12	9	1	-10921639	201.606	255	0	255	55845	103.940	15.041	0.683	1.575
ID564	564	2	7.309	217.143	29.496	0	12	12	9	1	-10921639	179.513	255	0	255	49725	116.619	14.340	0.628	1.187
ID726	726	2	7.717	202.754	23.127	0	13	13	9	1	-10921639	197.924	255	0	255	54825	106.478	15.157	0.676	1.500
ID728	728	2	7.477	217.466	29.664	0	13	13	9	1	-10921639	185.957	255	0	255	51510	113.515	14.608	0.647	1.288
ID781	781	2	7.774	202.444	23.099	0	14	14	9	1	-10921639	199.765	255	0	255	55335	105.233	15.118	0.694	1.556
ID783	783	2	7.357	217.334	29.647	0	14	14	9	1	-10921639	181.354	255	0	255	50235	115.777	14.443	0.631	1.212
ID454	454	2	7.778	203.185	23.218	0	15	15	9	1	-10921639	201.606	255	0	255	55845	103.940	15.278	0.683	1.575
ID457	457	2	7.325	217.076	28.973	0	15	15	9	1	-10921639	180.433	255	0	255	49980	116.203	14.319	0.618	1.186
ID995	995	2	7.635	203.972	23.424	0	16	16	9	1	-10921639	198.845	255	0	255	55080	105.861	15.112	0.660	1.494
ID997	997	2	7.463	216.982	28.826	0	16	16	9	1	-10921639	188.718	255	0	255	52275	112.044	14.783	0.634	1.307
ID887	887	2	7.805	203.484	23.187	0	17	17	9	1	-10921639	201.606	255	0	255	55845	103.940	15.367	0.692	1.587
ID889	889	2	7.296	217.123	29.650	0	17	17	9	1	-10921639	180.433	255	0	255	49980	116.203	14.348	0.620	1.189
ID1050	1050	2	7.721	203.775	23.408	0	18	18	9	1	-10921639	206.209	255	0	255	57120	100.486	15.502	0.674	1.653
ID1052	1052	2	7.389	216.511	29.156	0	18	18	9	1	-10921639	186.877	255	0	255	51765	113.034	14.568	0.620	1.265
ID1104	1104	2	7.708	203.598	23.167	0	19	19	9	1	-10921639	207.130	255	0	255	57375	99.756	15.434	0.671	1.668
ID1106	1106	2	7.422	217.092	29.489	0	19	19	9	1	-10921639	193.321	255	0	255	53550	109.394	14.561	0.635	1.372
ID1161	1161	2	7.709	204.310	23.509	0	20	20	9	1	-10921639	199.765	255	0	255	55335	105.233	14.937	0.666	1.517
ID1163	1163	2	7.264	216.302	28.836	0	20	20	9	1	-10921639	185.036	255	0	255	51255	113.986	14.461	0.617	1.239
ID941	941	2	7.780	204.887	23.683	0	21	21	9	1	-10921639	204.368	255	0	255	56610	101.907	15.354	0.672	1.612
ID943	943	2	7.214	215.969	28.776	0	21	21	9	1	-10921639	182.274	255	0	255	50490	115.343	14.561	0.610	1.197
ID1271	1271	2	7.884	204.740	23.509	0	22	22	9	1	-10921639	212.653	255	0	255	58905	95.067	15.694	0.685	1.818
ID1272	1272	2	7.019	215.924	28.967	0	22	22	9	1	-10921639	178.592	255	0	255	49470	117.027	14.725	0.586	1.127
ID1216	1216	2	7.870	204.675	23.447	0	23	23	9	1	-10921639	212.653	255	0	255	58905	95.067	15.622	0.689	1.825
ID1217	1217	2	7.064	215.992	28.774	0	23	23	9	1	-10921639	180.433	255	0	255	49980	116.203	14.570	0.587	1.149
ID1327	1327	2	7.889	205.250	23.788	0	24	24	9	1	-10921639	217.256	255	0	255	60180	90.718	15.768	0.684	1.946
ID1329	1329	2	7.216	214.412	28.919	0	24	24	9	1	-10921639	201.606	255	0	255	55845	103.940	15.968	0.614	1.476
ID1382	1382	2	7.825	205.479	23.802	0	25	25	9	1	-10921639	213.574	255	0	255	59160	94.231	15.586	0.676	1.828
ID1383	1383	2	7.336	214.749	28.562	0	25	25	9	1	-10921639	197.004	255	0	255	54570	107.084	15.146	0.623	1.413
ID1588	1588	2	7.841	205.739	24.057	0	26	26	9	1	-10921639	211.733	255	0	255	58650	95.887	15.500	0.679	1.787
ID1590	1590	2	7.228	215.590	28.358	0	26	26	9	1	-10921639	189.639	255	0	255	52530	111.534	15.533	0.620	1.302
ID1435	1435	2	8.122	206.234	24.097	0	27	27	9	1	-10921639	220.018	255	0	255	60945	87.889	15.839	0.731	2.114
ID1537	1537	2	8.181	206.243	24.203	0	28	28	9	1	-10921639	214.495	255	0	255	59415	93.379	15.769	0.745	1.961
ID1486	1486	2	8.187	206.426	24.280	0	29	29	9	1	-10921639	215.415	255	0	255	59670	92.510	15.801	0.743	1.986
ID1643	1643	2	8.494	207.605	24.838	0	30	30	9	1	-10921639	221.859	255	0	255	61455	85.902	15.803	0.812	2.315
ID1696	1696	2	8.657	207.385	24.766	0	31	31	9	1	-10921639	218.177	255	0	255	60435	89.795	15.789	0.852	2.236
ID1747	1747	2	8.612	207.792	24.837	0	32	32	9	1	-10921639	227.383	255	0	255	62985	79.388	15.910	0.828	2.594
ID1798	1798	2	8.947	207.372	24.735	0	33	33	9	1	-10921639	222.780	255	0	255	61710	84.876	15.909	0.907	2.497
ID1850	1850	2	9.079	207.949	24.949	0	34	34	9	1	-10921639	222.780	255	0	255	61710	84.876	15.916	0.938	2.540
ID1901	1901	2	9.158	207.374	24.984	0	35	35	9	1	-10921639	223.700	255	0	255	61965	83.828	15.987	0.959	2.613
ID1952	1952	2	9.220	208.134	24.928	0	36	36	9	1	-10921639	227.383	255	0	255	62985	79.388	16.089	0.973	2.825
ID2155	2155	2	9.204	207.814	24.959	0	37	37	9	1	-10921639	230.144	255	0	255	63750	75.770	16.080	0.965	2.984
ID2052	2052	2	9.222	207.787	24.984	0	38	38	9	1	-10921639	231.986	255	0	255	64260	73.201	16.088	0.968	3.118
ID2001	2001	2	9.231	207.986	24.762	0	39	39	9	1	-10921639	225.542	255	0	255	62475	81.659	16.044	0.986	2.743
ID2103	2103	2	9.237	207.968	24.857	0	40	40	9	1	-10921639	229.224	255	0	255	63495	77.006	16.116	0.979	2.944
ID2204	2204	2	9.240	207.828	25.086	0	41	41	9	1	-10921639	229.224	255	0	255	63495	77.006	16.171	0.987	2.957
ID2254	2254	2	9.231	207.853	24.616	0	42	42	9	1	-10921639	229.224	255	0	255	63495	77.006	16.115	0.976	2.940
ID2351	2351	2	9.239	207.970	24.655	0	43	43	9	1	-10921639	232.906	255	0	255	64515	71.864	16.205	0.979	3.206
ID2302	2302	2	9.219	208.190	25.211	0	44	44	9	1	-10921639	230.144	255	0	255	63750	75.770	16.109	0.976	3.000
ID2403	2403	2	9.220	208.065	25.119	0	45	45	9	1	-10921639	226.462	255	0	255	62730	80.537	16.057	0.981	2.785
ID2504	2504	2	9.231	208.089	25.248	0	46	46	9	1	-10921639	236.588	255	0	255	65535	66.119	16.238	0.964	3.512
ID2553	2553	2	9.232	208.143	25.155	0	47	47	9	1	-10921639	230.144	255	0	255	63750	75.770	16.115	0.976	3.000
ID2600	2600	2	9.216	208.308	24.927	0	48	48	9	1	-10921639	222.780	255	0	255	61710	84.876	16.074	0.992	2.614
ID2455	2455	2	9.201	208.357	24.800	0	49	49	9	1	-10921639	231.065	255	0	255	64005	74.502	16.040	0.960	3.039
ID2650	2650	2	9.230	208.047	25.054	0	50	50	9	1	-10921639	221.859	255	0	255	61455	85.902	16.003	0.992	2.572
ID2698	2698	2	9.232	208.246	24.944	0	51	51	9	1	-10921639	233.827	255	0	255	64770	70.490	16.173	0.976	3.277
ID2793	2793	2	9.206	208.184	25.409	0	52	52	9	1	-10921639	229.224	255	0	255	63495	77.006	16.064	0.971	2.932
ID2745	2745	2	9.142	208.559	25.413	0	53	53	9	1	-10921639	229.224	255	0	255	63495	77.006	16.087	0.947	2.896
ID2890	2890	2	9.123	208.207	25.448	0	54	54	9	1	-10921639	228.303	255	0	255	63240	78.211	16.013	0.942	2.832
ID2843	2843	2	9.200	208.311	25.836	0	55	55	9	1	-10921639	230.144	255	0	255	63750	75.770	16.131	0.968	2.988
ID2937	2937	2	9.187	208.275	25.354	0	56	56	9	1	-10921639	231.986	255	0	255	64260	73.201	16.106	0.955	3.097
ID2984	2984	2	9.186	208.698	25.320	0	57	57	9	1	-10921639	227.383	255	0	255	62985	79.388	16.044	0.965	2.813
ID3029	3029	2	9.213	208.647	24.605	0	58	58	9	1	-10921639	229.224	255	0	255	63495	77.006	16.132	0.976	2.940
ID3074	3074	2	9.195	208.564	24.823	0	59	59	9	1	-10921639	232.906	255	0	255	64515	71.864	16.099	0.961	3.176
ID3120	3120	2	9.208	208.523	24.881	0	60	60	9	1	-10921639	238.430	255	0	255	66045	62.970	16.239	0.957	3.702
ID3166	3166	2	9.168	208.406	24.596	0	61	61	9	1	-10921639	230.144	255	0	255	63750	75.770	16.039	0.950	2.959
ID3303	3303	2	9.215	208.378	24.814	0	62	62	9	1	-10921639	239.350	255	0	255	66300	61.314	16.316	0.957	3.817
ID3212	3212	2	9.216	208.391	24.990	0	63	63	9	1	-10921639	232.906	255	0	255	64515	71.864	16.088	0.963	3.180
ID3258	3258	2	9.199	208.345	24.801	0	64	64	9	1	-10921639	231.986	255	0	255	64260	73.201	16.087	0.961	3.105
ID3391	3391	2	9.150	208.592	24.514	0	65	65	9	1	-10921639	231.986	255	0	255	64260	73.201	16.195	0.948	3.084
ID3349	3349	2	9.210	208.363	24.711	0	66	66	9	1	-10921639	231.065	255	0	255	64005	74.502	16.108	0.968	3.051
ID3435	3435	2	9.197	208.302	24.395	0	67	67	9	1	-10921639	235.668	255	0	255	65280	67.620	16.167	0.954	3.402
ID3479	3479	2	9.198	208.851	23.686	0	68	68	9	1	-10921639	239.350	255	0	255	66300	61.314	16.274	0.944	3.792
ID3523	3523	2	9.243	208.913	23.944	0	69	69	9	1	-10921639	236.588	255	0	255	65535	66.119	16.276	0.971	3.526
ID3565	3565	2	9.188	208.797	23.751	0	70	70	9	1	-10921639	241.191	255	0	255	66810	57.815	16.278	0.942	4.048
ID3607	3607	2	9.152	208.710	23.707	0	71	71	9	1	-10921639	237.509	255	0	255	65790	64.570	16.240	0.942	3.568
ID3649	3649	2	9.185	208.622	24.029	0	72	72	9	1	-10921639	242.112	255	0	255	67065	55.961	16.235	0.935	4.182
ID3690	3690	2	9.081	208.534	23.834	0	73	73	9	1	-10921639	237.509	255	0	255	65790	64.570	16.189	0.912	3.510
ID3732	3732	2	9.172	208.597	23.581	0	74	74	9	1	-10921639	236.588	255	0	255	65535	66.119	16.168	0.939	3.465
ID3773	3773	2	9.167	208.459	23.863	0	75	75	9	1	-10921639	238.430	255	0	255	66045	62.970	16.283	0.939	3.668
ID3815	3815	2	9.165	208.556	23.179	0	76	76	9	1	-10921639	231.065	255	0	255	64005	74.502	16.122	0.953	3.026
ID3856	3856	2	9.164	208.348	23.428	0	77	77	9	1	-10921639	238.430	255	0	255	66045	62.970	16.200	0.937	3.663
ID3897	3897	2	9.123	208.344	23.945	0	78	78	9	1	-10921639	233.827	255	0	255	64770	70.490	16.093	0.928	3.194
ID3938	3938	2	9.121	208.323	23.324	0	79	79	9	1	-10921639	235.668	255	0	255	65280	67.620	16.194	0.929	3.356
ID3979	3979	2	9.124	208.371	24.275	0	80	80	9	1	-10921639	242.112	255	0	255	67065	55.961	16.275	0.916	4.137
ID4020	4020	2	9.138	207.939	23.749	0	81	81	9	1	-10921639	240.271	255	0	255	66555	59.597	16.233	0.920	3.865
ID4060	4060	2	9.162	208.350	23.167	0	82	82	9	1	-10921639	239.350	255	0	255	66300	61.314	16.200	0.935	3.772
ID4100	4100	2	9.168	208.280	23.718	0	83	83	9	1	-10921639	238.430	255	0	255	66045	62.970	16.200	0.937	3.663
ID4140	4140	2	9.139	208.442	23.674	0	84	84	9	1	-10921639	242.112	255	0	255	67065	55.961	16.233	0.921	4.149
ID4180	4180	2	9.178	208.255	23.372	0	85	85	9	1	-10921639	244.874	255	0	255	67830	49.886	16.313	0.931	4.734
ID4219	4219	2	9.130	208.239	23.982	0	86	86	9	1	-10921639	243.953	255	0	255	67575	52.007	16.270	0.912	4.476
ID4258	4258	2	9.156	208.158	24.453	0	87	87	9	1	-10921639	240.271	255	0	255	66555	59.597	16.234	0.925	3.875
ID4297	4297	2	9.117	208.113	24.172	0	88	88	9	1	-10921639	247.635	255	0	255	68595	42.783	16.356	0.904	5.497
ID4336	4336	2	9.152	208.170	24.846	0	89	89	9	1	-10921639	235.668	255	0	255	65280	67.620	16.109	0.931	3.361
ID4375	4375	2	9.153	207.923	24.561	0	90	90	9	1	-10921639	236.588	255	0	255	65535	66.119	16.137	0.931	3.451
ID4414	4414	2	9.121	208.422	24.576	0	91	91	9	1	-10921639	242.112	255	0	255	67065	55.961	16.312	0.916	4.137
ID4453	4453	2	9.126	208.565	24.109	0	92	92	9	1	-10921639	243.953	255	0	255	67575	52.007	16.357	0.915	4.482
ID4492	4492	2	9.106	208.123	23.799	0	93	93	9	1	-10921639	232.906	255	0	255	64515	71.864	16.101	0.923	3.111
ID4570	4570	2	9.150	208.148	23.503	0	94	94	9	1	-10921639	242.112	255	0	255	67065	55.961	16.271	0.921	4.149
ID4531	4531	2	9.140	207.905	23.283	0	95	95	9	1	-10921639	238.430	255	0	255	66045	62.970	16.167	0.927	3.643
ID4609	4609	2	9.166	207.813	23.496	0	96	96	9	1	-10921639	235.668	255	0	255	65280	67.620	16.168	0.936	3.370
ID4648	4648	2	9.213	207.876	22.815	0	97	97	9	1	-10921639	240.271	255	0	255	66555	59.597	16.315	0.950	3.927
ID4687	4687	2	9.175	207.999	23.332	0	98	98	9	1	-10921639	240.271	255	0	255	66555	59.597	16.273	0.937	3.901
ID4726	4726	2	9.071	207.862	24.075	0	99	99	9	1	-10921639	238.430	255	0	255	66045	62.970	16.194	0.901	3.589
ID4764	4764	2	9.161	207.566	24.034	0	100	100	9	1	-10921639	246.715	255	0	255	68340	45.293	16.320	0.920	5.220
ID4802	4802	2	9.085	207.689	24.525	0	101	101	9	1	-10921639	242.112	255	0	255	67065	55.961	16.310	0.900	4.099
ID4840	4840	2	9.196	208.030	24.546	0	102	102	9	1	-10921639	240.271	255	0	255	66555	59.597	16.273	0.942	3.912
ID4877	4877	2	9.192	207.823	24.837	0	103	103	9	1	-10921639	243.953	255	0	255	67575	52.007	16.408	0.936	4.535
ID4913	4913	2	9.026	207.663	25.093	0	104	104	9	1	-10921639	241.191	255	0	255	66810	57.815	16.161	0.888	3.924
ID4949	4949	2	9.087	207.266	25.293	0	105	105	9	1	-10921639	246.715	255	0	255	68340	45.293	16.310	0.893	5.138
ID4985	4985	2	9.108	207.942	24.909	0	106	106	9	1	-10921639	244.874	255	0	255	67830	49.886	16.270	0.913	4.684
ID5021	5021	2	9.160	207.871	25.006	0	107	107	9	1	-10921639	247.635	255	0	255	68595	42.783	16.312	0.916	5.534
ID5057	5057	2	9.078	207.865	25.155	0	108	108	9	1	-10921639	243.032	255	0	255	67320	54.028	16.269	0.903	4.268
ID5120	5120	2	9.157	207.831	24.996	0	109	109	9	1	-10921639	247.635	255	0	255	68595	42.783	16.407	0.916	5.534
ID5089	5089	2	9.142	207.750	24.928	0	110	110	9	1	-10921639	245.794	255	0	255	68085	47.654	16.357	0.913	4.923
ID5153	5153	2	9.116	207.682	25.587	0	111	111	9	1	-10921639	245.794	255	0	255	68085	47.654	16.311	0.911	4.916
ID5215	5215	2	9.041	208.082	24.473	0	112	112	9	1	-10921639	250.397	255	0	255	69360	34.011	16.460	0.879	6.887
ID5183	5183	2	9.057	207.669	24.680	0	113	113	9	1	-10921639	250.397	255	0	255	69360	34.011	16.460	0.879	6.887
ID53	53	4	9.218	156.917	37.840	0	0	0	9	1	-10921639	220.018	255	0	255	60945	87.889	15.966	0.989	2.489
ID102	102	4	9.167	156.795	37.747	0	1	1	9	1	-10921639	209.892	255	0	255	58140	97.479	15.819	0.988	2.140
ID407	407	4	9.158	156.793	37.971	0	2	2	9	1	-10921639	210.812	255	0	255	58395	96.691	15.800	0.982	2.161
ID203	203	4	9.206	157.000	37.900	0	3	3	9	1	-10921639	212.653	255	0	255	58905	95.067	15.877	0.997	2.234
ID254	254	4	9.198	156.953	38.019	0	4	4	9	1	-10921639	215.415	255	0	255	59670	92.510	15.903	0.991	2.318
ID355	355	4	9.210	157.025	38.206	0	5	5	9	1	-10921639	216.336	255	0	255	59925	91.623	15.919	0.994	2.354
ID151	151	4	9.213	156.898	38.134	0	6	6	9	1	-10921639	222.780	255	0	255	61710	84.876	15.983	0.981	2.599
ID304	304	4	9.230	157.349	38.953	0	7	7	9	1	-10921639	221.859	255	0	255	61455	85.902	16.002	0.986	2.565
ID674	674	4	8.441	157.096	39.043	0	8	8	9	1	-10921639	148.213	255	0	255	41055	126.034	14.025	1.000	1.176
ID469	469	4	9.232	156.978	39.168	0	9	9	9	1	-10921639	217.256	255	0	255	60180	90.718	15.967	1.000	2.395
ID837	837	4	9.172	157.396	39.490	0	10	10	9	1	-10921639	222.780	255	0	255	61710	84.876	15.955	0.972	2.588
ID620	620	4	9.169	157.646	39.452	0	11	11	9	1	-10921639	216.336	255	0	255	59925	91.623	15.867	0.986	2.344
ID565	565	4	9.166	157.613	39.509	0	12	12	9	1	-10921639	214.495	255	0	255	59415	93.379	15.864	0.991	2.287
ID729	729	4	9.186	157.715	39.425	0	13	13	9	1	-10921639	216.336	255	0	255	59925	91.623	15.922	0.991	2.351
ID784	784	4	9.231	157.848	39.626	0	14	14	9	1	-10921639	225.542	255	0	255	62475	81.659	16.043	0.984	2.739
ID458	458	4	9.179	157.844	39.478	0	15	15	9	1	-10921639	211.733	255	0	255	58650	95.887	15.845	0.994	2.202
ID998	998	4	9.200	157.945	39.434	0	16	16	9	1	-10921639	218.177	255	0	255	60435	89.795	15.958	0.994	2.423
ID890	890	4	9.232	157.908	39.333	0	17	17	9	1	-10921639	225.542	255	0	255	62475	81.659	16.067	0.986	2.743
ID1053	1053	4	9.194	158.047	39.591	0	18	18	9	1	-10921639	218.177	255	0	255	60435	89.795	15.920	0.989	2.416
ID1107	1107	4	9.217	158.097	39.360	0	19	19	9	1	-10921639	223.700	255	0	255	61965	83.828	16.011	0.983	2.646
ID1164	1164	4	9.208	157.791	39.416	0	20	20	9	1	-10921639	218.177	255	0	255	60435	89.795	15.933	0.991	2.419
ID944	944	4	9.164	158.256	39.275	0	21	21	9	1	-10921639	208.971	255	0	255	57885	98.253	15.808	0.997	2.124
ID1273	1273	4	9.207	158.347	39.474	0	22	22	9	1	-10921639	223.700	255	0	255	61965	83.828	15.982	0.975	2.635
ID1218	1218	4	9.191	158.142	39.316	0	23	23	9	1	-10921639	216.336	255	0	255	59925	91.623	15.921	0.991	2.351
ID1330	1330	4	9.182	158.302	39.547	0	24	24	9	1	-10921639	216.336	255	0	255	59925	91.623	15.903	0.986	2.344
ID1384	1384	4	9.168	158.349	39.428	0	25	25	9	1	-10921639	216.336	255	0	255	59925	91.623	15.885	0.980	2.337
ID1591	1591	4	9.182	158.303	39.472	0	26	26	9	1	-10921639	219.097	255	0	255	60690	88.852	15.902	0.983	2.445
ID1436	1436	4	9.157	158.507	39.509	0	27	27	9	1	-10921639	215.415	255	0	255	59670	92.510	15.863	0.986	2.312
ID1538	1538	4	9.244	158.873	39.806	0	28	28	9	1	-10921639	223.700	255	0	255	61965	83.828	16.068	0.994	2.661
ID1487	1487	4	9.192	158.538	39.799	0	29	29	9	1	-10921639	223.700	255	0	255	61965	83.828	16.008	0.981	2.643
ID1644	1644	4	9.212	158.696	39.804	0	30	30	9	1	-10921639	219.097	255	0	255	60690	88.852	15.953	0.992	2.455
ID1697	1697	4	9.199	158.680	39.778	0	31	31	9	1	-10921639	216.336	255	0	255	59925	91.623	15.921	0.994	2.354
ID1748	1748	4	9.193	158.696	39.913	0	32	32	9	1	-10921639	217.256	255	0	255	60180	90.718	15.922	0.991	2.385
ID1799	1799	4	9.190	158.685	39.662	0	33	33	9	1	-10921639	215.415	255	0	255	59670	92.510	15.888	0.991	2.318
ID1851	1851	4	9.197	159.169	39.940	0	34	34	9	1	-10921639	211.733	255	0	255	58650	95.887	15.840	0.991	2.198
ID1902	1902	4	9.194	158.942	39.625	0	35	35	9	1	-10921639	214.495	255	0	255	59415	93.379	15.874	0.991	2.287
ID1953	1953	4	9.204	159.180	39.636	0	36	36	9	1	-10921639	217.256	255	0	255	60180	90.718	15.921	0.991	2.385
ID2156	2156	4	9.199	159.372	39.655	0	37	37	9	1	-10921639	224.621	255	0	255	62220	82.756	15.998	0.978	2.684
ID2053	2053	4	9.201	159.600	39.487	0	38	38	9	1	-10921639	226.462	255	0	255	62730	80.537	16.021	0.976	2.777
ID2002	2002	4	9.206	159.282	39.997	0	39	39	9	1	-10921639	217.256	255	0	255	60180	90.718	15.922	0.991	2.385
ID2104	2104	4	9.169	159.429	39.608	0	40	40	9	1	-10921639	221.859	255	0	255	61455	85.902	15.939	0.972	2.546
ID2205	2205	4	9.211	159.604	39.701	0	41	41	9	1	-10921639	226.462	255	0	255	62730	80.537	16.056	0.976	2.777
ID2255	2255	4	9.169	159.603	39.607	0	42	42	9	1	-10921639	214.495	255	0	255	59415	93.379	15.869	0.986	2.280
ID2352	2352	4	9.225	159.626	39.756	0	43	43	9	1	-10921639	232.906	255	0	255	64515	71.864	16.169	0.974	3.198
ID2303	2303	4	9.204	159.602	39.915	0	44	44	9	1	-10921639	217.256	255	0	255	60180	90.718	15.959	0.997	2.391
ID2404	2404	4	9.223	159.833	39.625	0	45	45	9	1	-10921639	225.542	255	0	255	62475	81.659	16.043	0.981	2.735
ID2505	2505	4	9.211	160.056	39.954	0	46	46	9	1	-10921639	223.700	255	0	255	61965	83.828	16.011	0.986	2.650
ID2554	2554	4	9.175	160.023	39.895	0	47	47	9	1	-10921639	220.018	255	0	255	60945	87.889	15.940	0.980	2.479
ID2601	2601	4	9.224	159.794	39.806	0	48	48	9	1	-10921639	229.224	255	0	255	63495	77.006	16.089	0.976	2.940
ID2456	2456	4	9.197	160.281	39.887	0	49	49	9	1	-10921639	221.859	255	0	255	61455	85.902	15.984	0.983	2.561
ID2651	2651	4	9.221	160.283	40.095	0	50	50	9	1	-10921639	217.256	255	0	255	60180	90.718	15.973	1.000	2.395
ID2699	2699	4	9.198	160.447	39.884	0	51	51	9	1	-10921639	222.780	255	0	255	61710	84.876	15.984	0.983	2.603
ID2794	2794	4	9.194	160.410	40.199	0	52	52	9	1	-10921639	220.018	255	0	255	60945	87.889	15.985	0.989	2.489
ID2746	2746	4	9.228	160.696	40.082	0	53	53	9	1	-10921639	223.700	255	0	255	61965	83.828	16.044	0.989	2.654
ID2891	2891	4	9.187	160.475	40.423	0	54	54	9	1	-10921639	222.780	255	0	255	61710	84.876	15.976	0.978	2.595
ID2844	2844	4	9.181	160.472	40.782	0	55	55	9	1	-10921639	215.415	255	0	255	59670	92.510	15.871	0.983	2.308
ID2938	2938	4	9.201	160.781	40.338	0	56	56	9	1	-10921639	221.859	255	0	255	61455	85.902	15.999	0.989	2.568
ID2985	2985	4	9.234	160.973	39.990	0	57	57	9	1	-10921639	219.097	255	0	255	60690	88.852	15.985	0.997	2.462
ID3030	3030	4	9.203	161.195	39.764	0	58	58	9	1	-10921639	215.415	255	0	255	59670	92.510	15.904	0.994	2.322
ID3075	3075	4	9.186	160.772	39.549	0	59	59	9	1	-10921639	223.700	255	0	255	61965	83.828	16.008	0.978	2.639
ID3121	3121	4	9.177	161.351	39.790	0	60	60	9	1	-10921639	213.574	255	0	255	59160	94.231	15.885	0.997	2.263
ID3167	3167	4	9.193	161.123	39.693	0	61	61	9	1	-10921639	213.574	255	0	255	59160	94.231	15.875	0.994	2.260
ID3304	3304	4	9.218	161.229	39.277	0	62	62	9	1	-10921639	221.859	255	0	255	61455	85.902	15.971	0.986	2.565
ID3213	3213	4	9.171	161.379	39.479	0	63	63	9	1	-10921639	218.177	255	0	255	60435	89.795	15.885	0.983	2.409
ID3259	3259	4	9.166	161.613	39.420	0	64	64	9	1	-10921639	211.733	255	0	255	58650	95.887	15.855	0.994	2.202
ID3392	3392	4	9.178	161.432	39.434	0	65	65	9	1	-10921639	220.018	255	0	255	60945	87.889	15.937	0.980	2.479
ID3350	3350	4	9.164	161.547	39.523	0	66	66	9	1	-10921639	215.415	255	0	255	59670	92.510	15.853	0.980	2.305
ID3436	3436	4	9.193	161.444	39.184	0	67	67	9	1	-10921639	219.097	255	0	255	60690	88.852	15.957	0.986	2.448
ID3480	3480	4	9.192	161.458	38.932	0	68	68	9	1	-10921639	222.780	255	0	255	61710	84.876	15.983	0.978	2.595
ID3524	3524	4	9.219	161.747	38.757	0	69	69	9	1	-10921639	222.780	255	0	255	61710	84.876	15.983	0.983	2.603
ID3566	3566	4	9.198	161.734	38.463	0	70	70	9	1	-10921639	220.939	255	0	255	61200	86.906	15.934	0.983	2.521
ID3608	3608	4	9.195	162.166	38.419	0	71	71	9	1	-10921639	219.097	255	0	255	60690	88.852	15.938	0.986	2.448
ID3650	3650	4	9.224	161.867	38.857	0	72	72	9	1	-10921639	229.224	255	0	255	63495	77.006	16.116	0.979	2.944
ID3691	3691	4	9.206	162.076	38.501	0	73	73	9	1	-10921639	220.939	255	0	255	61200	86.906	15.932	0.980	2.517
ID3733	3733	4	9.212	162.039	38.376	0	74	74	9	1	-10921639	240.271	255	0	255	66555	59.597	16.323	0.952	3.932
ID3774	3774	4	9.228	162.100	38.236	0	75	75	9	1	-10921639	227.383	255	0	255	62985	79.388	16.043	0.978	2.833
ID3816	3816	4	9.230	162.090	38.226	0	76	76	9	1	-10921639	226.462	255	0	255	62730	80.537	16.065	0.978	2.781
ID3857	3857	4	9.208	162.514	38.109	0	77	77	9	1	-10921639	225.542	255	0	255	62475	81.659	16.032	0.975	2.728
ID3898	3898	4	9.192	162.455	37.734	0	78	78	9	1	-10921639	223.700	255	0	255	61965	83.828	16.009	0.983	2.646
ID3939	3939	4	9.201	162.336	38.185	0	79	79	9	1	-10921639	222.780	255	0	255	61710	84.876	15.984	0.983	2.603
ID3980	3980	4	9.218	162.071	38.869	0	80	80	9	1	-10921639	226.462	255	0	255	62730	80.537	16.057	0.981	2.785
ID4021	4021	4	9.227	162.250	37.937	0	81	81	9	1	-10921639	237.509	255	0	255	65790	64.570	16.238	0.964	3.611
ID4061	4061	4	9.206	162.747	38.265	0	82	82	9	1	-10921639	238.430	255	0	255	66045	62.970	16.201	0.954	3.698
ID4101	4101	4	9.210	162.641	38.040	0	83	83	9	1	-10921639	227.383	255	0	255	62985	79.388	16.102	0.984	2.841
ID4141	4141	4	9.240	162.230	37.917	0	84	84	9	1	-10921639	234.747	255	0	255	65025	69.076	16.239	0.976	3.358
ID4181	4181	4	9.207	162.372	37.905	0	85	85	9	1	-10921639	228.303	255	0	255	63240	78.211	16.056	0.976	2.883
ID4220	4220	4	9.221	162.551	38.977	0	86	86	9	1	-10921639	236.588	255	0	255	65535	66.119	16.171	0.961	3.508
ID4259	4259	4	9.193	162.637	38.975	0	87	87	9	1	-10921639	233.827	255	0	255	64770	70.490	16.140	0.956	3.242
ID4298	4298	4	9.158	162.584	38.781	0	88	88	9	1	-10921639	234.747	255	0	255	65025	69.076	16.104	0.941	3.295
ID4337	4337	4	9.202	162.369	39.022	0	89	89	9	1	-10921639	234.747	255	0	255	65025	69.076	16.167	0.956	3.322
ID4376	4376	4	9.225	162.888	38.708	0	90	90	9	1	-10921639	239.350	255	0	255	66300	61.314	16.360	0.959	3.823
ID4415	4415	4	9.221	163.142	38.949	0	91	91	9	1	-10921639	235.668	255	0	255	65280	67.620	16.171	0.964	3.421
ID4454	4454	4	9.197	163.042	38.502	0	92	92	9	1	-10921639	229.224	255	0	255	63495	77.006	16.041	0.965	2.924
ID4493	4493	4	9.220	162.793	37.807	0	93	93	9	1	-10921639	228.303	255	0	255	63240	78.211	16.081	0.976	2.883
ID4571	4571	4	9.204	163.315	38.098	0	94	94	9	1	-10921639	232.906	255	0	255	64515	71.864	16.114	0.963	3.180
ID4532	4532	4	9.244	163.109	37.665	0	95	95	9	1	-10921639	231.065	255	0	255	64005	74.502	16.173	0.981	3.072
ID4610	4610	4	9.183	163.354	37.421	0	96	96	9	1	-10921639	242.112	255	0	255	67065	55.961	16.386	0.940	4.193
ID4649	4649	4	9.194	163.273	37.327	0	97	97	9	1	-10921639	230.144	255	0	255	63750	75.770	16.106	0.960	2.976
ID4688	4688	4	9.215	163.104	37.554	0	98	98	9	1	-10921639	237.509	255	0	255	65790	64.570	16.237	0.954	3.592
ID4727	4727	4	9.183	163.360	38.123	0	99	99	9	1	-10921639	240.271	255	0	255	66555	59.597	16.239	0.945	3.917
ID4765	4765	4	9.177	163.064	38.555	0	100	100	9	1	-10921639	235.668	255	0	255	65280	67.620	16.168	0.941	3.379
ID4803	4803	4	9.199	163.093	38.472	0	101	101	9	1	-10921639	235.668	255	0	255	65280	67.620	16.202	0.951	3.398
ID4841	4841	4	9.217	163.069	38.637	0	102	102	9	1	-10921639	240.271	255	0	255	66555	59.597	16.274	0.952	3.932
ID4878	4878	4	9.220	163.271	39.312	0	103	103	9	1	-10921639	232.906	255	0	255	64515	71.864	16.203	0.971	3.193
ID4914	4914	4	9.204	163.327	39.359	0	104	104	9	1	-10921639	235.668	255	0	255	65280	67.620	16.202	0.959	3.412
ID4950	4950	4	9.197	163.216	39.017	0	105	105	9	1	-10921639	239.350	255	0	255	66300	61.314	16.236	0.944	3.792
ID4986	4986	4	9.163	163.487	39.513	0	106	106	9	1	-10921639	242.112	255	0	255	67065	55.961	16.197	0.928	4.165
ID5022	5022	4	9.202	163.798	38.795	0	107	107	9	1	-10921639	246.715	255	0	255	68340	45.293	16.462	0.939	5.275
ID5058	5058	4	9.215	163.592	39.236	0	108	108	9	1	-10921639	228.303	255	0	255	63240	78.211	16.042	0.970	2.875
ID5121	5121	4	9.146	163.753	39.484	0	109	109	9	1	-10921639	242.112	255	0	255	67065	55.961	16.313	0.923	4.154
ID5090	5090	4	9.166	164.042	39.579	0	110	110	9	1	-10921639	241.191	255	0	255	66810	57.815	16.272	0.928	4.016
ID5154	5154	4	9.188	163.790	39.153	0	111	111	9	1	-10921639	242.112	255	0	255	67065	55.961	16.314	0.940	4.193
ID5216	5216	4	9.182	163.915	39.121	0	112	112	9	1	-10921639	245.794	255	0	255	68085	47.654	16.407	0.932	4.975
ID5184	5184	4	9.175	163.853	39.230	0	113	113	9	1	-10921639	247.635	255	0	255	68595	42.783	16.407	0.925	5.563
ID55	55	5	8.616	292.512	55.297	0	0	0	9	1	-10921639	211.733	255	0	255	58650	95.887	15.660	0.853	2.033
ID104	104	5	8.875	292.527	55.537	0	1	1	9	1	-10921639	212.653	255	0	255	58905	95.067	15.769	0.913	2.135
ID408	408	5	9.027	292.586	55.868	0	2	2	9	1	-10921639	210.812	255	0	255	58395	96.691	15.616	0.957	2.132
ID205	205	5	8.952	292.413	56.255	0	3	3	9	1	-10921639	211.733	255	0	255	58650	95.887	15.618	0.926	2.124
ID255	255	5	8.644	292.736	56.224	0	4	4	9	1	-10921639	208.051	255	0	255	57630	99.011	15.637	0.864	1.947
ID358	358	5	8.978	292.712	56.281	0	5	5	9	1	-10921639	214.495	255	0	255	59415	93.379	15.765	0.938	2.224
ID153	153	5	9.031	292.655	56.805	0	6	6	9	1	-10921639	208.971	255	0	255	57885	98.253	15.605	0.956	2.079
ID307	307	5	9.085	292.433	57.770	0	7	7	9	1	-10921639	215.415	255	0	255	59670	92.510	15.736	0.969	2.292
ID678	678	5	8.539	292.532	57.959	0	8	8	9	1	-10921639	169.386	255	0	255	46920	120.641	14.493	0.985	1.394
ID475	475	5	9.062	292.846	57.904	0	9	9	9	1	-10921639	212.653	255	0	255	58905	95.067	15.642	0.957	2.188
ID840	840	5	9.045	292.756	58.055	0	10	10	9	1	-10921639	216.336	255	0	255	59925	91.623	15.713	0.947	2.297
ID622	622	5	9.092	292.933	57.980	0	11	11	9	1	-10921639	203.448	255	0	255	56355	102.597	15.621	0.988	1.971
ID569	569	5	8.968	293.106	58.353	0	12	12	9	1	-10921639	205.289	255	0	255	56865	101.203	15.638	0.973	2.001
ID732	732	5	8.970	293.155	58.017	0	13	13	9	1	-10921639	207.130	255	0	255	57375	99.756	15.651	0.970	2.045
ID787	787	5	8.968	293.298	58.374	0	14	14	9	1	-10921639	208.971	255	0	255	57885	98.253	15.684	0.968	2.092
ID464	464	5	8.975	293.295	58.633	0	15	15	9	1	-10921639	206.209	255	0	255	57120	100.486	15.529	0.976	2.027
ID1002	1002	5	9.021	293.246	58.120	0	16	16	9	1	-10921639	207.130	255	0	255	57375	99.756	15.746	0.982	2.058
ID894	894	5	9.022	293.156	58.333	0	17	17	9	1	-10921639	209.892	255	0	255	58140	97.479	15.770	0.982	2.134
ID1057	1057	5	8.944	293.467	58.223	0	18	18	9	1	-10921639	212.653	255	0	255	58905	95.067	15.721	0.954	2.185
ID1111	1111	5	9.038	293.664	58.512	0	19	19	9	1	-10921639	217.256	255	0	255	60180	90.718	15.789	0.966	2.354
ID1167	1167	5	9.115	293.513	58.141	0	20	20	9	1	-10921639	214.495	255	0	255	59415	93.379	15.773	0.971	2.264
ID948	948	5	8.988	293.488	58.437	0	21	21	9	1	-10921639	208.051	255	0	255	57630	99.011	15.755	0.973	2.073
ID1277	1277	5	9.059	293.712	58.328	0	22	22	9	1	-10921639	211.733	255	0	255	58650	95.887	15.812	0.983	2.189
ID1222	1222	5	9.049	293.670	58.413	0	23	23	9	1	-10921639	210.812	255	0	255	58395	96.691	15.789	0.988	2.167
ID1334	1334	5	8.981	293.905	58.386	0	24	24	9	1	-10921639	201.606	255	0	255	55845	103.940	15.664	0.985	1.925
ID1387	1387	5	9.154	293.788	58.667	0	25	25	9	1	-10921639	211.733	255	0	255	58650	95.887	15.806	0.988	2.195
ID1595	1595	5	9.057	293.818	58.711	0	26	26	9	1	-10921639	210.812	255	0	255	58395	96.691	15.814	0.994	2.174
ID1439	1439	5	9.151	293.887	58.627	0	27	27	9	1	-10921639	212.653	255	0	255	58905	95.067	15.798	0.985	2.221
ID1542	1542	5	8.963	294.324	58.481	0	28	28	9	1	-10921639	197.004	255	0	255	54570	107.084	15.587	0.987	1.828
ID1490	1490	5	9.162	293.875	58.687	0	29	29	9	1	-10921639	208.051	255	0	255	57630	99.011	15.794	0.997	2.098
ID1648	1648	5	8.976	294.291	58.757	0	30	30	9	1	-10921639	205.289	255	0	255	56865	101.203	15.579	0.988	2.016
ID1701	1701	5	9.001	294.511	58.326	0	31	31	9	1	-10921639	205.289	255	0	255	56865	101.203	15.697	1.000	2.028
ID1752	1752	5	9.010	294.143	58.760	0	32	32	9	1	-10921639	204.368	255	0	255	56610	101.907	15.748	0.994	1.999
ID1803	1803	5	9.018	294.284	58.636	0	33	33	9	1	-10921639	207.130	255	0	255	57375	99.756	15.764	1.000	2.076
ID1855	1855	5	9.033	294.370	58.768	0	34	34	9	1	-10921639	211.733	255	0	255	58650	95.887	15.834	0.985	2.192
ID1906	1906	5	9.031	294.640	58.645	0	35	35	9	1	-10921639	211.733	255	0	255	58650	95.887	15.783	0.983	2.189
ID1955	1955	5	9.114	294.403	58.330	0	36	36	9	1	-10921639	205.289	255	0	255	56865	101.203	15.700	0.985	2.013
ID2159	2159	5	9.108	294.506	58.554	0	37	37	9	1	-10921639	206.209	255	0	255	57120	100.486	15.676	0.985	2.037
ID2057	2057	5	8.997	294.551	58.548	0	38	38	9	1	-10921639	211.733	255	0	255	58650	95.887	15.798	0.980	2.185
ID2006	2006	5	8.997	294.351	58.602	0	39	39	9	1	-10921639	203.448	255	0	255	56355	102.597	15.701	0.991	1.974
ID2107	2107	5	8.962	294.679	58.468	0	40	40	9	1	-10921639	197.924	255	0	255	54825	106.478	15.577	0.994	1.853
ID2209	2209	5	8.959	294.746	58.763	0	41	41	9	1	-10921639	197.004	255	0	255	54570	107.084	15.597	0.994	1.834
ID2258	2258	5	9.086	294.501	58.642	0	42	42	9	1	-10921639	199.765	255	0	255	55335	105.233	15.614	0.997	1.895
ID2356	2356	5	8.973	294.967	58.564	0	43	43	9	1	-10921639	204.368	255	0	255	56610	101.907	15.694	0.982	1.987
ID2305	2305	5	9.116	294.653	58.434	0	44	44	9	1	-10921639	202.527	255	0	255	56100	103.275	15.676	0.994	1.955
ID2407	2407	5	9.022	295.009	58.271	0	45	45	9	1	-10921639	210.812	255	0	255	58395	96.691	15.838	0.977	2.155
ID2507	2507	5	9.172	294.696	58.829	0	46	46	9	1	-10921639	210.812	255	0	255	58395	96.691	15.836	0.997	2.177
ID2556	2556	5	9.167	294.720	58.301	0	47	47	9	1	-10921639	208.051	255	0	255	57630	99.011	15.808	1.000	2.101
ID2603	2603	5	9.156	294.783	58.631	0	48	48	9	1	-10921639	208.971	255	0	255	57885	98.253	15.785	0.994	2.121
ID2458	2458	5	9.205	295.017	58.637	0	49	49	9	1	-10921639	218.177	255	0	255	60435	89.795	15.939	0.991	2.419
ID2653	2653	5	9.185	294.753	58.137	0	50	50	9	1	-10921639	211.733	255	0	255	58650	95.887	15.856	0.997	2.205
ID2701	2701	5	9.157	294.934	58.446	0	51	51	9	1	-10921639	210.812	255	0	255	58395	96.691	15.821	0.994	2.174
ID2796	2796	5	9.152	295.174	58.630	0	52	52	9	1	-10921639	208.971	255	0	255	57885	98.253	15.785	0.994	2.121
ID2748	2748	5	9.157	295.124	58.706	0	53	53	9	1	-10921639	207.130	255	0	255	57375	99.756	15.782	0.997	2.073
ID2893	2893	5	9.192	295.201	58.745	0	54	54	9	1	-10921639	213.574	255	0	255	59160	94.231	15.873	0.994	2.260
ID2846	2846	5	9.190	295.314	59.148	0	55	55	9	1	-10921639	220.018	255	0	255	60945	87.889	15.921	0.983	2.482
ID2940	2940	5	9.180	295.800	58.606	0	56	56	9	1	-10921639	210.812	255	0	255	58395	96.691	15.836	0.991	2.171
ID2987	2987	5	9.174	295.590	58.756	0	57	57	9	1	-10921639	212.653	255	0	255	58905	95.067	15.855	0.994	2.230
ID3032	3032	5	9.057	295.461	58.130	0	58	58	9	1	-10921639	195.162	255	0	255	54060	108.261	15.516	0.997	1.800
ID3077	3077	5	9.165	295.558	58.257	0	59	59	9	1	-10921639	210.812	255	0	255	58395	96.691	15.830	0.997	2.177
ID3123	3123	5	9.163	295.446	58.189	0	60	60	9	1	-10921639	212.653	255	0	255	58905	95.067	15.820	0.988	2.224
ID3169	3169	5	9.169	295.875	58.084	0	61	61	9	1	-10921639	208.051	255	0	255	57630	99.011	15.814	0.997	2.098
ID3306	3306	5	9.169	295.790	58.424	0	62	62	9	1	-10921639	212.653	255	0	255	58905	95.067	15.840	0.988	2.224
ID3215	3215	5	9.149	295.738	57.825	0	63	63	9	1	-10921639	203.448	255	0	255	56355	102.597	15.738	1.000	1.983
ID3261	3261	5	9.173	295.608	58.106	0	64	64	9	1	-10921639	215.415	255	0	255	59670	92.510	15.884	0.991	2.318
ID3394	3394	5	9.143	295.526	57.321	0	65	65	9	1	-10921639	215.415	255	0	255	59670	92.510	15.844	0.977	2.302
ID3352	3352	5	9.145	295.636	57.915	0	66	66	9	1	-10921639	204.368	255	0	255	56610	101.907	15.737	0.997	2.002
ID3438	3438	5	9.074	296.034	57.452	0	67	67	9	1	-10921639	197.004	255	0	255	54570	107.084	15.562	0.997	1.837
ID3482	3482	5	9.200	295.778	57.298	0	68	68	9	1	-10921639	218.177	255	0	255	60435	89.795	15.963	0.991	2.419
ID3526	3526	5	9.179	295.797	57.149	0	69	69	9	1	-10921639	222.780	255	0	255	61710	84.876	15.955	0.972	2.588
ID3568	3568	5	9.121	295.789	56.480	0	70	70	9	1	-10921639	204.368	255	0	255	56610	101.907	15.690	0.997	2.002
ID3610	3610	5	9.148	296.117	56.806	0	71	71	9	1	-10921639	214.495	255	0	255	59415	93.379	15.828	0.983	2.277
ID3652	3652	5	9.185	295.885	57.326	0	72	72	9	1	-10921639	210.812	255	0	255	58395	96.691	15.856	1.000	2.180
ID3693	3693	5	9.164	295.834	56.371	0	73	73	9	1	-10921639	214.495	255	0	255	59415	93.379	15.867	0.988	2.284
ID3735	3735	5	9.146	295.852	56.777	0	74	74	9	1	-10921639	214.495	255	0	255	59415	93.379	15.811	0.980	2.274
ID3776	3776	5	9.174	295.641	56.458	0	75	75	9	1	-10921639	219.097	255	0	255	60690	88.852	15.923	0.983	2.445
ID3818	3818	5	9.235	296.083	56.095	0	76	76	9	1	-10921639	226.462	255	0	255	62730	80.537	16.066	0.981	2.785
ID3859	3859	5	9.196	296.118	56.379	0	77	77	9	1	-10921639	217.256	255	0	255	60180	90.718	15.917	0.983	2.374
ID3900	3900	5	9.151	295.931	56.442	0	78	78	9	1	-10921639	221.859	255	0	255	61455	85.902	15.882	0.964	2.536
ID3941	3941	5	9.196	296.002	56.073	0	79	79	9	1	-10921639	217.256	255	0	255	60180	90.718	15.964	0.997	2.391
ID3982	3982	5	9.231	295.814	56.681	0	80	80	9	1	-10921639	223.700	255	0	255	61965	83.828	16.023	0.989	2.654
ID4023	4023	5	9.183	295.886	56.354	0	81	81	9	1	-10921639	219.097	255	0	255	60690	88.852	15.922	0.986	2.448
ID4063	4063	5	9.188	295.511	56.068	0	82	82	9	1	-10921639	218.177	255	0	255	60435	89.795	15.970	0.994	2.423
ID4103	4103	5	9.198	295.931	55.894	0	83	83	9	1	-10921639	223.700	255	0	255	61965	83.828	16.021	0.983	2.646
ID4143	4143	5	9.197	295.588	55.499	0	84	84	9	1	-10921639	227.383	255	0	255	62985	79.388	16.008	0.965	2.813
ID4183	4183	5	9.197	295.879	55.467	0	85	85	9	1	-10921639	226.462	255	0	255	62730	80.537	16.055	0.968	2.766
ID4222	4222	5	9.186	295.647	56.275	0	86	86	9	1	-10921639	216.336	255	0	255	59925	91.623	15.904	0.991	2.351
ID4261	4261	5	9.187	295.866	56.822	0	87	87	9	1	-10921639	217.256	255	0	255	60180	90.718	15.903	0.986	2.378
ID4300	4300	5	9.199	295.632	56.265	0	88	88	9	1	-10921639	220.939	255	0	255	61200	86.906	15.978	0.989	2.528
ID4339	4339	5	9.175	295.772	56.656	0	89	89	9	1	-10921639	221.859	255	0	255	61455	85.902	15.955	0.972	2.546
ID4378	4378	5	9.190	295.952	56.422	0	90	90	9	1	-10921639	231.065	255	0	255	64005	74.502	16.141	0.958	3.035
ID4417	4417	5	9.192	295.852	56.448	0	91	91	9	1	-10921639	222.780	255	0	255	61710	84.876	15.989	0.975	2.592
ID4456	4456	5	9.178	295.941	55.611	0	92	92	9	1	-10921639	217.256	255	0	255	60180	90.718	15.885	0.983	2.374
ID4495	4495	5	9.125	296.050	55.583	0	93	93	9	1	-10921639	209.892	255	0	255	58140	97.479	15.783	0.979	2.131
ID4573	4573	5	9.172	296.194	55.263	0	94	94	9	1	-10921639	220.018	255	0	255	60945	87.889	15.902	0.978	2.475
ID4534	4534	5	9.156	295.928	55.007	0	95	95	9	1	-10921639	228.303	255	0	255	63240	78.211	16.040	0.955	2.851
ID4612	4612	5	9.183	295.862	54.683	0	96	96	9	1	-10921639	217.256	255	0	255	60180	90.718	15.901	0.977	2.367
ID4651	4651	5	9.210	295.836	54.966	0	97	97	9	1	-10921639	227.383	255	0	255	62985	79.388	16.064	0.970	2.821
ID4690	4690	5	9.219	295.702	54.827	0	98	98	9	1	-10921639	227.383	255	0	255	62985	79.388	16.042	0.976	2.829
ID4729	4729	5	9.211	295.733	55.764	0	99	99	9	1	-10921639	231.065	255	0	255	64005	74.502	16.088	0.966	3.047
ID4767	4767	5	9.216	295.959	55.653	0	100	100	9	1	-10921639	230.144	255	0	255	63750	75.770	16.064	0.968	2.988
ID4805	4805	5	9.175	295.817	55.219	0	101	101	9	1	-10921639	229.224	255	0	255	63495	77.006	16.039	0.952	2.904
ID4843	4843	5	9.174	295.359	55.542	0	102	102	9	1	-10921639	234.747	255	0	255	65025	69.076	16.134	0.946	3.304
ID4880	4880	5	9.217	295.889	56.061	0	103	103	9	1	-10921639	231.065	255	0	255	64005	74.502	16.114	0.966	3.047
ID4916	4916	5	9.121	295.565	55.806	0	104	104	9	1	-10921639	235.668	255	0	255	65280	67.620	16.167	0.929	3.356
ID4952	4952	5	9.158	295.514	55.410	0	105	105	9	1	-10921639	231.065	255	0	255	64005	74.502	16.087	0.948	3.018
ID4988	4988	5	9.196	296.009	56.475	0	106	106	9	1	-10921639	239.350	255	0	255	66300	61.314	16.315	0.949	3.802
ID5024	5024	5	9.234	295.798	56.002	0	107	107	9	1	-10921639	231.986	255	0	255	64260	73.201	16.173	0.976	3.131
ID5060	5060	5	9.186	295.418	55.931	0	108	108	9	1	-10921639	227.383	255	0	255	62985	79.388	16.019	0.968	2.817
ID5123	5123	5	9.115	295.325	54.996	0	109	109	9	1	-10921639	242.112	255	0	255	67065	55.961	16.231	0.907	4.115
ID56	56	6	8.599	213.649	56.938	0	0	0	9	1	-10921639	190.560	255	0	255	52785	111.015	15.383	0.883	1.610
ID59	59	6	8.646	222.852	78.285	0	0	0	9	1	-10921639	195.162	255	0	255	54060	108.261	15.494	0.891	1.699
ID105	105	6	8.495	213.680	57.089	0	1	1	9	1	-10921639	194.242	255	0	255	53805	108.833	15.312	0.852	1.642
ID108	108	6	8.637	222.668	78.386	0	1	1	9	1	-10921639	206.209	255	0	255	57120	100.486	15.659	0.873	1.913
ID409	409	6	8.446	213.500	57.247	0	2	2	9	1	-10921639	182.274	255	0	255	50490	115.343	14.689	0.872	1.472
ID412	412	6	8.666	222.589	78.450	0	2	2	9	1	-10921639	200.686	255	0	255	55590	104.592	15.568	0.897	1.815
ID206	206	6	8.631	213.816	57.138	0	3	3	9	1	-10921639	200.686	255	0	255	55590	104.592	15.577	0.878	1.794
ID209	209	6	8.536	222.579	78.155	0	3	3	9	1	-10921639	192.401	255	0	255	53295	109.944	15.218	0.873	1.631
ID256	256	6	8.563	213.845	57.192	0	4	4	9	1	-10921639	197.004	255	0	255	54570	107.084	15.434	0.867	1.709
ID258	258	6	8.653	222.651	78.626	0	4	4	9	1	-10921639	204.368	255	0	255	56610	101.907	15.398	0.877	1.874
ID359	359	6	8.616	213.655	57.365	0	5	5	9	1	-10921639	201.606	255	0	255	55845	103.940	15.536	0.870	1.805
ID361	361	6	8.583	222.482	78.652	0	5	5	9	1	-10921639	203.448	255	0	255	56355	102.597	15.642	0.877	1.853
ID154	154	6	8.487	213.470	57.549	0	6	6	9	1	-10921639	194.242	255	0	255	53805	108.833	15.377	0.857	1.648
ID156	156	6	8.660	222.330	78.609	0	6	6	9	1	-10921639	205.289	255	0	255	56865	101.203	15.568	0.897	1.918
ID306	306	6	8.497	213.470	58.264	0	7	7	9	1	-10921639	194.242	255	0	255	53805	108.833	15.087	0.882	1.673
ID309	309	6	8.616	222.287	79.002	0	7	7	9	1	-10921639	202.527	255	0	255	56100	103.275	15.649	0.876	1.832
ID677	677	6	7.805	213.856	58.475	0	8	8	9	1	-10921639	142.690	255	0	255	39525	126.821	9.684	0.866	1.044
ID680	680	6	8.085	221.933	78.700	0	8	8	9	1	-10921639	150.975	255	0	255	41820	125.547	14.010	0.884	1.128
ID513	513	6	8.567	222.386	79.157	0	9	9	9	1	-10921639	202.527	255	0	255	56100	103.275	15.687	0.863	1.817
ID473	473	6	8.524	213.752	58.166	0	9	9	9	1	-10921639	197.004	255	0	255	54570	107.084	15.379	0.859	1.700
ID839	839	6	8.560	214.178	58.133	0	10	10	9	1	-10921639	194.242	255	0	255	53805	108.833	15.322	0.877	1.668
ID842	842	6	8.585	221.915	79.444	0	10	10	9	1	-10921639	197.004	255	0	255	54570	107.084	15.667	0.865	1.706
ID623	623	6	8.319	214.127	58.514	0	11	11	9	1	-10921639	183.195	255	0	255	50745	114.900	15.206	0.824	1.440
ID625	625	6	8.607	222.376	79.112	0	11	11	9	1	-10921639	203.448	255	0	255	56355	102.597	15.699	0.869	1.844
ID568	568	6	8.534	214.114	58.307	0	12	12	9	1	-10921639	199.765	255	0	255	55335	105.233	15.310	0.861	1.756
ID571	571	6	8.462	222.270	79.038	0	12	12	9	1	-10921639	195.162	255	0	255	54060	108.261	15.549	0.847	1.653
ID733	733	6	8.327	214.076	58.690	0	13	13	9	1	-10921639	185.036	255	0	255	51255	113.986	14.921	0.831	1.473
ID735	735	6	8.595	222.480	79.165	0	13	13	9	1	-10921639	208.051	255	0	255	57630	99.011	15.747	0.864	1.947
ID788	788	6	8.316	213.842	58.691	0	14	14	9	1	-10921639	185.036	255	0	255	51255	113.986	15.091	0.820	1.462
ID790	790	6	8.530	222.312	79.038	0	14	14	9	1	-10921639	201.606	255	0	255	55845	103.940	15.607	0.859	1.793
ID462	462	6	8.299	214.228	58.497	0	15	15	9	1	-10921639	184.116	255	0	255	51000	114.447	14.804	0.856	1.484
ID468	468	6	8.594	222.450	79.212	0	15	15	9	1	-10921639	204.368	255	0	255	56610	101.907	15.692	0.869	1.865
ID1001	1001	6	8.382	214.322	58.310	0	16	16	9	1	-10921639	191.480	255	0	255	53040	110.485	15.047	0.853	1.595
ID1004	1004	6	8.482	222.230	78.802	0	16	16	9	1	-10921639	197.924	255	0	255	54825	106.478	15.382	0.852	1.710
ID893	893	6	8.416	214.203	58.185	0	17	17	9	1	-10921639	199.765	255	0	255	55335	105.233	15.380	0.840	1.733
ID896	896	6	8.391	222.112	78.518	0	17	17	9	1	-10921639	197.924	255	0	255	54825	106.478	15.444	0.838	1.695
ID1056	1056	6	8.296	214.592	58.331	0	18	18	9	1	-10921639	189.639	255	0	255	52530	111.534	14.911	0.832	1.544
ID1059	1059	6	8.506	222.382	78.762	0	18	18	9	1	-10921639	202.527	255	0	255	56100	103.275	15.495	0.844	1.795
ID1110	1110	6	8.352	214.364	58.317	0	19	19	9	1	-10921639	193.321	255	0	255	53550	109.394	15.058	0.832	1.605
ID1113	1113	6	8.450	222.340	78.728	0	19	19	9	1	-10921639	205.289	255	0	255	56865	101.203	15.567	0.841	1.853
ID1166	1166	6	8.274	214.455	58.034	0	20	20	9	1	-10921639	187.798	255	0	255	52020	112.544	14.966	0.825	1.508
ID1169	1169	6	8.457	222.414	78.174	0	20	20	9	1	-10921639	200.686	255	0	255	55590	104.592	15.642	0.835	1.746
ID947	947	6	8.309	214.460	58.443	0	21	21	9	1	-10921639	197.924	255	0	255	54825	106.478	15.017	0.828	1.684
ID950	950	6	8.313	222.449	78.357	0	21	21	9	1	-10921639	197.004	255	0	255	54570	107.084	15.603	0.809	1.645
ID1276	1276	6	8.308	214.896	58.199	0	22	22	9	1	-10921639	192.401	255	0	255	53295	109.944	14.983	0.821	1.577
ID1279	1279	6	8.295	222.114	78.197	0	22	22	9	1	-10921639	192.401	255	0	255	53295	109.944	15.454	0.807	1.563
ID1221	1221	6	8.163	214.633	58.362	0	23	23	9	1	-10921639	186.877	255	0	255	51765	113.034	14.891	0.805	1.474
ID1224	1224	6	8.384	222.571	78.058	0	23	23	9	1	-10921639	198.845	255	0	255	55080	105.861	15.369	0.828	1.702
ID1333	1333	6	8.072	214.563	58.322	0	24	24	9	1	-10921639	180.433	255	0	255	49980	116.203	14.482	0.793	1.373
ID1336	1336	6	8.499	222.203	78.355	0	24	24	9	1	-10921639	208.971	255	0	255	57885	98.253	15.788	0.839	1.940
ID1386	1386	6	8.217	214.575	58.176	0	25	25	9	1	-10921639	187.798	255	0	255	52020	112.544	14.825	0.806	1.489
ID1389	1389	6	8.354	222.262	77.996	0	25	25	9	1	-10921639	196.083	255	0	255	54315	107.678	15.420	0.818	1.639
ID1594	1594	6	8.136	214.809	58.298	0	26	26	9	1	-10921639	184.116	255	0	255	51000	114.447	14.670	0.799	1.429
ID1597	1597	6	8.364	222.224	77.979	0	26	26	9	1	-10921639	201.606	255	0	255	55845	103.940	15.575	0.815	1.742
ID1438	1438	6	8.074	214.774	58.391	0	27	27	9	1	-10921639	184.116	255	0	255	51000	114.447	14.799	0.791	1.421
ID1441	1441	6	8.376	222.223	77.915	0	27	27	9	1	-10921639	202.527	255	0	255	56100	103.275	15.614	0.819	1.765
ID1541	1541	6	8.092	214.845	58.330	0	28	28	9	1	-10921639	182.274	255	0	255	50490	115.343	14.475	0.789	1.394
ID1544	1544	6	8.271	222.306	77.678	0	28	28	9	1	-10921639	195.162	255	0	255	54060	108.261	15.060	0.815	1.619
ID1489	1489	6	8.086	215.171	58.433	0	29	29	9	1	-10921639	192.401	255	0	255	53295	109.944	14.995	0.784	1.538
ID1492	1492	6	8.273	222.241	77.843	0	29	29	9	1	-10921639	202.527	255	0	255	56100	103.275	15.533	0.796	1.738
ID1647	1647	6	8.097	215.082	58.344	0	30	30	9	1	-10921639	191.480	255	0	255	53040	110.485	14.743	0.785	1.525
ID1650	1650	6	8.240	222.283	77.641	0	30	30	9	1	-10921639	201.606	255	0	255	55845	103.940	15.355	0.795	1.718
ID1700	1700	6	8.091	215.362	58.127	0	31	31	9	1	-10921639	193.321	255	0	255	53550	109.394	15.530	0.785	1.554
ID1703	1703	6	8.209	222.098	77.531	0	31	31	9	1	-10921639	198.845	255	0	255	55080	105.861	15.128	0.800	1.670
ID1751	1751	6	8.060	215.347	58.153	0	32	32	9	1	-10921639	188.718	255	0	255	52275	112.044	14.929	0.772	1.468
ID1754	1754	6	8.199	222.512	77.412	0	32	32	9	1	-10921639	202.527	255	0	255	56100	103.275	15.429	0.789	1.729
ID1802	1802	6	8.010	215.775	58.026	0	33	33	9	1	-10921639	188.718	255	0	255	52275	112.044	14.862	0.754	1.448
ID1805	1805	6	8.220	222.437	77.229	0	33	33	9	1	-10921639	206.209	255	0	255	57120	100.486	15.719	0.778	1.795
ID1854	1854	6	7.893	215.610	58.363	0	34	34	9	1	-10921639	187.798	255	0	255	52020	112.544	14.528	0.741	1.420
ID1857	1857	6	8.194	222.293	77.053	0	34	34	9	1	-10921639	208.971	255	0	255	57885	98.253	15.763	0.773	1.855
ID1905	1905	6	7.790	215.520	58.703	0	35	35	9	1	-10921639	179.513	255	0	255	49725	116.619	14.660	0.705	1.273
ID1908	1908	6	8.118	222.333	76.978	0	35	35	9	1	-10921639	200.686	255	0	255	55590	104.592	15.543	0.760	1.657
ID1956	1956	6	7.863	215.615	58.766	0	36	36	9	1	-10921639	191.480	255	0	255	53040	110.485	15.314	0.706	1.435
ID1958	1958	6	8.005	222.135	76.823	0	36	36	9	1	-10921639	198.845	255	0	255	55080	105.861	15.386	0.734	1.590
ID2158	2158	6	7.850	215.850	58.448	0	37	37	9	1	-10921639	189.639	255	0	255	52530	111.534	14.599	0.721	1.424
ID2161	2161	6	7.947	221.869	76.443	0	37	37	9	1	-10921639	197.004	255	0	255	54570	107.084	15.575	0.720	1.541
ID2056	2056	6	7.752	216.005	58.710	0	38	38	9	1	-10921639	187.798	255	0	255	52020	112.544	15.082	0.687	1.359
ID2058	2058	6	7.962	221.710	76.373	0	38	38	9	1	-10921639	201.606	255	0	255	55845	103.940	15.644	0.724	1.628
ID2005	2005	6	7.838	215.959	58.577	0	39	39	9	1	-10921639	191.480	255	0	255	53040	110.485	15.200	0.706	1.435
ID2008	2008	6	8.005	222.235	76.651	0	39	39	9	1	-10921639	200.686	255	0	255	55590	104.592	15.322	0.739	1.630
ID2108	2108	6	7.812	216.088	58.593	0	40	40	9	1	-10921639	192.401	255	0	255	53295	109.944	15.082	0.703	1.445
ID2109	2109	6	7.978	222.292	76.423	0	40	40	9	1	-10921639	205.289	255	0	255	56865	101.203	15.697	0.723	1.703
ID2208	2208	6	7.765	216.066	59.209	0	41	41	9	1	-10921639	190.560	255	0	255	52785	111.015	14.980	0.691	1.403
ID2210	2210	6	7.853	221.886	75.956	0	41	41	9	1	-10921639	196.083	255	0	255	54315	107.678	15.502	0.701	1.500
ID2257	2257	6	7.593	216.102	59.224	0	42	42	9	1	-10921639	183.195	255	0	255	50745	114.900	14.591	0.664	1.272
ID2259	2259	6	7.886	221.687	75.589	0	42	42	9	1	-10921639	198.845	255	0	255	55080	105.861	15.307	0.711	1.561
ID2355	2355	6	7.592	216.488	59.416	0	43	43	9	1	-10921639	185.036	255	0	255	51255	113.986	14.841	0.676	1.310
ID2357	2357	6	7.874	221.925	75.838	0	43	43	9	1	-10921639	201.606	255	0	255	55845	103.940	15.563	0.703	1.602
ID2306	2306	6	7.584	216.300	59.355	0	44	44	9	1	-10921639	185.036	255	0	255	51255	113.986	14.706	0.662	1.293
ID2307	2307	6	7.856	222.119	75.220	0	44	44	9	1	-10921639	204.368	255	0	255	56610	101.907	15.688	0.696	1.645
ID2408	2408	6	7.521	216.476	59.483	0	45	45	9	1	-10921639	182.274	255	0	255	50490	115.343	14.627	0.658	1.254
ID2409	2409	6	7.813	221.757	75.249	0	45	45	9	1	-10921639	204.368	255	0	255	56610	101.907	15.539	0.691	1.639
ID2508	2508	6	7.542	216.916	59.835	0	46	46	9	1	-10921639	194.242	255	0	255	53805	108.833	15.222	0.645	1.399
ID2509	2509	6	7.761	221.799	74.836	0	46	46	9	1	-10921639	199.765	255	0	255	55335	105.233	15.561	0.672	1.526
ID2557	2557	6	7.542	217.184	59.722	0	47	47	9	1	-10921639	197.004	255	0	255	54570	107.084	15.242	0.636	1.430
ID2558	2558	6	7.816	221.388	75.129	0	47	47	9	1	-10921639	215.415	255	0	255	59670	92.510	15.798	0.684	1.892
ID2604	2604	6	7.431	217.168	60.227	0	48	48	9	1	-10921639	185.957	255	0	255	51510	113.515	14.512	0.625	1.260
ID2605	2605	6	7.746	221.608	74.316	0	48	48	9	1	-10921639	207.130	255	0	255	57375	99.756	15.548	0.678	1.677
ID2459	2459	6	7.422	216.971	60.451	0	49	49	9	1	-10921639	188.718	255	0	255	52275	112.044	14.606	0.621	1.290
ID2460	2460	6	7.758	221.541	74.363	0	49	49	9	1	-10921639	211.733	255	0	255	58650	95.887	15.668	0.675	1.780
ID2654	2654	6	7.459	217.281	60.956	0	50	50	9	1	-10921639	197.924	255	0	255	54825	106.478	14.823	0.627	1.432
ID2655	2655	6	7.693	221.523	74.392	0	50	50	9	1	-10921639	212.653	255	0	255	58905	95.067	15.660	0.658	1.776
ID2702	2702	6	7.461	217.454	61.018	0	51	51	9	1	-10921639	193.321	255	0	255	53550	109.394	14.586	0.626	1.361
ID2703	2703	6	7.668	221.607	74.115	0	51	51	9	1	-10921639	203.448	255	0	255	56355	102.597	15.416	0.658	1.574
ID2797	2797	6	7.182	217.447	62.149	0	52	52	9	1	-10921639	185.036	255	0	255	51255	113.986	14.338	0.595	1.211
ID2798	2798	6	7.846	221.573	74.074	0	52	52	9	1	-10921639	214.495	255	0	255	59415	93.379	15.738	0.687	1.871
ID2749	2749	6	7.376	217.605	61.318	0	53	53	9	1	-10921639	197.924	255	0	255	54825	106.478	15.513	0.614	1.415
ID2750	2750	6	7.738	221.275	73.734	0	53	53	9	1	-10921639	212.653	255	0	255	58905	95.067	15.706	0.662	1.782
ID2894	2894	6	7.499	217.772	62.010	0	54	54	9	1	-10921639	204.368	255	0	255	56610	101.907	15.301	0.626	1.545
ID2895	2895	6	7.641	221.237	73.098	0	54	54	9	1	-10921639	208.051	255	0	255	57630	99.011	15.335	0.652	1.658
ID2847	2847	6	7.377	217.994	62.704	0	55	55	9	1	-10921639	202.527	255	0	255	56100	103.275	14.759	0.612	1.488
ID2848	2848	6	7.795	221.212	74.056	0	55	55	9	1	-10921639	216.336	255	0	255	59925	91.623	15.731	0.671	1.896
ID2941	2941	6	7.519	218.155	62.881	0	56	56	9	1	-10921639	206.209	255	0	255	57120	100.486	15.282	0.635	1.594
ID2942	2942	6	7.741	221.196	72.485	0	56	56	9	1	-10921639	214.495	255	0	255	59415	93.379	15.447	0.655	1.817
ID2988	2988	6	7.951	221.002	71.544	0	57	57	9	1	-10921639	221.859	255	0	255	61455	85.902	15.794	0.696	2.119
ID3033	3033	6	7.983	220.791	70.649	0	58	58	9	1	-10921639	222.780	255	0	255	61710	84.876	15.663	0.709	2.178
ID3078	3078	6	7.995	220.539	70.043	0	59	59	9	1	-10921639	222.780	255	0	255	61710	84.876	15.667	0.713	2.185
ID3124	3124	6	8.178	220.249	68.784	0	60	60	9	1	-10921639	222.780	255	0	255	61710	84.876	15.838	0.749	2.247
ID3170	3170	6	8.192	220.252	68.794	0	61	61	9	1	-10921639	224.621	255	0	255	62220	82.756	15.812	0.746	2.320
ID3307	3307	6	8.428	220.114	68.236	0	62	62	9	1	-10921639	224.621	255	0	255	62220	82.756	15.781	0.783	2.384
ID3216	3216	6	8.419	220.180	68.049	0	63	63	9	1	-10921639	227.383	255	0	255	62985	79.388	15.920	0.779	2.508
ID3262	3262	6	8.567	220.021	67.717	0	64	64	9	1	-10921639	228.303	255	0	255	63240	78.211	15.987	0.812	2.617
ID3395	3395	6	8.676	220.024	67.695	0	65	65	9	1	-10921639	226.462	255	0	255	62730	80.537	15.851	0.831	2.553
ID3353	3353	6	8.914	219.921	67.842	0	66	66	9	1	-10921639	237.509	255	0	255	65790	64.570	16.154	0.866	3.413
ID3439	3439	6	8.946	219.981	67.412	0	67	67	9	1	-10921639	225.542	255	0	255	62475	81.659	15.906	0.891	2.602
ID3483	3483	6	9.069	219.889	67.158	0	68	68	9	1	-10921639	238.430	255	0	255	66045	62.970	16.233	0.903	3.594
ID3527	3527	6	9.134	220.045	66.987	0	69	69	9	1	-10921639	238.430	255	0	255	66045	62.970	16.166	0.922	3.633
ID3569	3569	6	9.131	220.079	66.801	0	70	70	9	1	-10921639	243.953	255	0	255	67575	52.007	16.357	0.919	4.493
ID3611	3611	6	9.176	219.878	66.590	0	71	71	9	1	-10921639	243.032	255	0	255	67320	54.028	16.314	0.936	4.349
ID3653	3653	6	9.197	219.894	66.795	0	72	72	9	1	-10921639	243.953	255	0	255	67575	52.007	16.314	0.936	4.535
ID3694	3694	6	9.188	219.808	66.778	0	73	73	9	1	-10921639	246.715	255	0	255	68340	45.293	16.408	0.934	5.262
ID3736	3736	6	9.125	220.172	66.485	0	74	74	9	1	-10921639	244.874	255	0	255	67830	49.886	16.311	0.910	4.678
ID3777	3777	6	9.179	220.066	66.344	0	75	75	9	1	-10921639	239.350	255	0	255	66300	61.314	16.200	0.937	3.777
ID3819	3819	6	9.211	219.946	66.096	0	76	76	9	1	-10921639	245.794	255	0	255	68085	47.654	16.408	0.941	5.001
ID3860	3860	6	9.203	219.837	66.108	0	77	77	9	1	-10921639	245.794	255	0	255	68085	47.654	16.462	0.941	5.001
ID3901	3901	6	9.192	219.996	66.032	0	78	78	9	1	-10921639	246.715	255	0	255	68340	45.293	16.462	0.934	5.262
ID3942	3942	6	9.199	219.935	66.171	0	79	79	9	1	-10921639	248.556	255	0	255	68850	40.094	16.462	0.932	5.982
ID3983	3983	6	9.155	219.523	66.829	0	80	80	9	1	-10921639	238.430	255	0	255	66045	62.970	16.234	0.932	3.653
ID4024	4024	6	9.203	219.642	65.937	0	81	81	9	1	-10921639	238.430	255	0	255	66045	62.970	16.274	0.949	3.688
ID4064	4064	6	9.152	219.547	66.146	0	82	82	9	1	-10921639	241.191	255	0	255	66810	57.815	16.358	0.933	4.027
ID4104	4104	6	9.164	219.811	66.027	0	83	83	9	1	-10921639	240.271	255	0	255	66555	59.597	16.234	0.930	3.885
ID4144	4144	6	9.100	219.797	66.076	0	84	84	9	1	-10921639	246.715	255	0	255	68340	45.293	16.310	0.902	5.166
ID4184	4184	6	9.151	219.676	65.997	0	85	85	9	1	-10921639	249.477	255	0	255	69105	37.188	16.406	0.912	6.399
ID4223	4223	6	9.172	219.623	66.888	0	86	86	9	1	-10921639	243.032	255	0	255	67320	54.028	16.425	0.933	4.343
ID4262	4262	6	9.177	219.777	66.965	0	87	87	9	1	-10921639	243.032	255	0	255	67320	54.028	16.358	0.931	4.337
ID4301	4301	6	9.118	219.766	67.060	0	88	88	9	1	-10921639	243.953	255	0	255	67575	52.007	16.312	0.915	4.482
ID4340	4340	6	9.098	219.589	67.189	0	89	89	9	1	-10921639	248.556	255	0	255	68850	40.094	16.405	0.896	5.858
ID4379	4379	6	9.103	219.365	66.875	0	90	90	9	1	-10921639	243.032	255	0	255	67320	54.028	16.269	0.903	4.268
ID4418	4418	6	9.084	219.463	66.684	0	91	91	9	1	-10921639	243.953	255	0	255	67575	52.007	16.311	0.905	4.458
ID4457	4457	6	9.156	219.507	66.184	0	92	92	9	1	-10921639	242.112	255	0	255	67065	55.961	16.313	0.931	4.171
ID4496	4496	6	9.140	219.663	65.900	0	93	93	9	1	-10921639	247.635	255	0	255	68595	42.783	16.461	0.913	5.527
ID4574	4574	6	9.090	219.786	65.776	0	94	94	9	1	-10921639	245.794	255	0	255	68085	47.654	16.406	0.901	4.890
ID4535	4535	6	9.092	219.705	65.800	0	95	95	9	1	-10921639	245.794	255	0	255	68085	47.654	16.356	0.899	4.884
ID4613	4613	6	9.060	219.516	65.503	0	96	96	9	1	-10921639	245.794	255	0	255	68085	47.654	16.309	0.890	4.858
ID4652	4652	6	9.014	219.841	65.300	0	97	97	9	1	-10921639	243.953	255	0	255	67575	52.007	16.316	0.882	4.398
ID4691	4691	6	9.100	219.169	65.202	0	98	98	9	1	-10921639	245.794	255	0	255	68085	47.654	16.355	0.897	4.877
ID4730	4730	6	9.064	219.104	66.471	0	99	99	9	1	-10921639	243.032	255	0	255	67320	54.028	16.268	0.891	4.239
ID4768	4768	6	8.999	219.551	66.573	0	100	100	9	1	-10921639	247.635	255	0	255	68595	42.783	16.353	0.873	5.396
ID4806	4806	6	9.072	219.300	66.749	0	101	101	9	1	-10921639	242.112	255	0	255	67065	55.961	16.268	0.895	4.087
ID4844	4844	6	9.021	219.268	66.658	0	102	102	9	1	-10921639	246.715	255	0	255	68340	45.293	16.354	0.881	5.104
ID4881	4881	6	8.995	219.651	66.691	0	103	103	9	1	-10921639	244.874	255	0	255	67830	49.886	16.354	0.883	4.603
ID4917	4917	6	9.019	219.135	66.991	0	104	104	9	1	-10921639	248.556	255	0	255	68850	40.094	16.353	0.869	5.765
ID4953	4953	6	8.979	219.170	66.864	0	105	105	9	1	-10921639	243.953	255	0	255	67575	52.007	16.265	0.867	4.356
ID4989	4989	6	8.972	219.286	67.073	0	106	106	9	1	-10921639	250.397	255	0	255	69360	34.011	16.522	0.863	6.823
ID5025	5025	6	8.889	219.666	66.651	0	107	107	9	1	-10921639	246.715	255	0	255	68340	45.293	16.305	0.851	5.008
ID5061	5061	6	8.915	219.384	66.766	0	108	108	9	1	-10921639	251.318	255	0	255	69615	30.476	16.458	0.841	7.532
ID5124	5124	6	8.979	219.207	66.721	0	109	109	9	1	-10921639	250.397	255	0	255	69360	34.011	16.403	0.861	6.814
ID5092	5092	6	8.859	219.677	67.106	0	110	110	9	1	-10921639	253.159	255	0	255	70125	21.629	16.522	0.835	10.655
ID5156	5156	6	8.790	219.523	66.891	0	111	111	9	1	-10921639	243.032	255	0	255	67320	54.028	16.185	0.829	4.078
ID5218	5218	6	8.863	219.526	66.617	0	112	112	9	1	-10921639	247.635	255	0	255	68595	42.783	16.402	0.838	5.279
ID5186	5186	6	8.877	219.335	66.932	0	113	113	9	1	-10921639	247.635	255	0	255	68595	42.783	16.402	0.836	5.272
ID57	57	7	6.005	336.460	61.069	0	0	0	9	1	-10921639	139.928	255	0	255	38760	127.123	9.111	0.541	0.773
ID58	58	7	8.017	336.693	75.563	0	0	0	9	1	-10921639	198.845	255	0	255	55080	105.861	15.152	0.741	1.599
ID106	106	7	6.348	337.506	61.167	0	1	1	9	1	-10921639	151.895	255	0	255	42075	125.371	9.577	0.554	0.864
ID107	107	7	7.975	336.735	75.025	0	1	1	9	1	-10921639	203.448	255	0	255	56355	102.597	15.382	0.717	1.656
ID410	410	7	6.586	337.392	61.062	0	2	2	9	1	-10921639	154.657	255	0	255	42840	124.800	9.576	0.558	0.888
ID411	411	7	7.426	336.816	75.230	0	2	2	9	1	-10921639	207.130	255	0	255	57375	99.756	15.516	0.605	1.565
ID207	207	7	6.459	336.948	61.157	0	3	3	9	1	-10921639	150.054	255	0	255	41565	125.716	9.402	0.555	0.852
ID208	208	7	7.238	336.915	75.220	0	3	3	9	1	-10921639	204.368	255	0	255	56610	101.907	15.366	0.578	1.468
ID210	210	7	4.967	346.598	84.616	0	3	3	9	1	-10921639	118.755	0	0	255	32895	127.430	8.983	0.454	0.582
ID257	257	7	7.621	336.891	74.651	0	4	4	9	1	-10921639	205.289	255	0	255	56865	101.203	15.406	0.638	1.580
ID259	259	7	4.787	347.626	85.855	0	4	4	9	1	-10921639	105.866	0	0	255	29325	125.879	9.161	0.453	0.525
ID360	360	7	7.502	336.823	74.176	0	5	5	9	1	-10921639	209.892	255	0	255	58140	97.479	15.193	0.632	1.668
ID362	362	7	5.701	348.412	87.370	0	5	5	9	1	-10921639	122.437	0	0	255	33915	127.630	9.133	0.521	0.658
ID155	155	7	7.480	336.989	74.288	0	6	6	9	1	-10921639	213.574	255	0	255	59160	94.231	15.541	0.616	1.729
ID157	157	7	5.242	347.630	85.811	0	6	6	9	1	-10921639	112.310	0	0	255	31110	126.821	9.186	0.462	0.559
ID308	308	7	7.656	337.256	75.159	0	7	7	9	1	-10921639	203.448	255	0	255	56355	102.597	15.418	0.658	1.574
ID310	310	7	4.918	347.631	87.128	0	7	7	9	1	-10921639	108.628	0	0	255	30090	126.324	9.132	0.464	0.545
ID679	679	7	8.195	337.589	75.208	0	8	8	9	1	-10921639	186.877	255	0	255	51765	113.034	14.823	0.818	1.488
ID512	512	7	7.532	337.470	75.142	0	9	9	9	1	-10921639	208.971	255	0	255	57885	98.253	15.323	0.633	1.649
ID514	514	7	5.738	348.216	87.580	0	9	9	9	1	-10921639	126.119	0	0	255	34935	127.723	9.241	0.520	0.675
ID841	841	7	7.509	337.425	74.946	0	10	10	9	1	-10921639	214.495	255	0	255	59415	93.379	15.610	0.622	1.761
ID843	843	7	5.850	348.060	86.881	0	10	10	9	1	-10921639	132.563	255	0	255	36720	127.630	9.300	0.517	0.708
ID624	624	7	7.572	337.578	74.796	0	11	11	9	1	-10921639	210.812	255	0	255	58395	96.691	15.479	0.640	1.701
ID626	626	7	6.747	348.525	87.734	0	11	11	9	1	-10921639	161.101	255	0	255	44625	123.215	13.968	0.598	0.979
ID570	570	7	7.716	337.682	74.753	0	12	12	9	1	-10921639	210.812	255	0	255	58395	96.691	15.495	0.668	1.746
ID572	572	7	6.377	348.100	87.738	0	12	12	9	1	-10921639	143.610	255	0	255	39780	126.707	9.579	0.564	0.818
ID734	734	7	7.989	337.858	74.781	0	13	13	9	1	-10921639	208.971	255	0	255	57885	98.253	15.460	0.716	1.776
ID736	736	7	6.254	348.267	86.877	0	13	13	9	1	-10921639	143.610	255	0	255	39780	126.707	9.404	0.541	0.796
ID789	789	7	7.467	338.098	74.139	0	14	14	9	1	-10921639	211.733	255	0	255	58650	95.887	15.059	0.627	1.702
ID791	791	7	6.740	348.413	87.377	0	14	14	9	1	-10921639	169.386	255	0	255	46920	120.641	14.401	0.585	1.036
ID466	466	7	7.707	338.365	74.277	0	15	15	9	1	-10921639	211.733	255	0	255	58650	95.887	15.360	0.679	1.787
ID470	470	7	6.662	348.220	87.926	0	15	15	9	1	-10921639	158.339	255	0	255	43860	123.938	9.577	0.580	0.938
ID1003	1003	7	7.827	338.404	73.839	0	16	16	9	1	-10921639	215.415	255	0	255	59670	92.510	15.748	0.698	1.915
ID1005	1005	7	6.823	348.785	87.916	0	16	16	9	1	-10921639	167.545	255	0	255	46410	121.267	14.113	0.598	1.034
ID895	895	7	7.936	338.457	74.259	0	17	17	9	1	-10921639	210.812	255	0	255	58395	96.691	15.502	0.723	1.830
ID897	897	7	6.240	348.656	87.561	0	17	17	9	1	-10921639	139.928	255	0	255	38760	127.123	9.684	0.550	0.781
ID1058	1058	7	7.808	338.556	74.245	0	18	18	9	1	-10921639	210.812	255	0	255	58395	96.691	15.373	0.693	1.785
ID1060	1060	7	6.601	348.672	87.468	0	18	18	9	1	-10921639	162.022	255	0	255	44880	122.960	14.098	0.574	0.961
ID1112	1112	7	7.931	338.614	73.999	0	19	19	9	1	-10921639	210.812	255	0	255	58395	96.691	15.468	0.721	1.826
ID1114	1114	7	6.983	348.790	88.288	0	19	19	9	1	-10921639	174.910	255	0	255	48450	118.572	14.452	0.620	1.129
ID1168	1168	7	8.008	338.806	74.250	0	20	20	9	1	-10921639	209.892	255	0	255	58140	97.479	15.467	0.731	1.818
ID1170	1170	7	6.541	348.577	87.172	0	20	20	9	1	-10921639	155.578	255	0	255	43095	124.595	9.684	0.573	0.909
ID949	949	7	8.021	338.703	74.493	0	21	21	9	1	-10921639	212.653	255	0	255	58905	95.067	15.571	0.732	1.890
ID951	951	7	6.576	348.450	86.901	0	21	21	9	1	-10921639	165.704	255	0	255	45900	121.862	9.575	0.577	0.995
ID1280	1280	7	6.463	348.509	87.369	0	22	22	9	1	-10921639	154.657	255	0	255	42840	124.800	9.684	0.564	0.894
ID1278	1278	7	8.086	339.111	74.131	0	22	22	9	1	-10921639	215.415	255	0	255	59670	92.510	15.698	0.741	1.982
ID1223	1223	7	8.071	339.321	74.219	0	23	23	9	1	-10921639	212.653	255	0	255	58905	95.067	15.700	0.738	1.900
ID1225	1225	7	6.394	348.067	86.756	0	23	23	9	1	-10921639	154.657	255	0	255	42840	124.800	9.482	0.557	0.887
ID1335	1335	7	8.026	339.501	74.535	0	24	24	9	1	-10921639	219.097	255	0	255	60690	88.852	15.750	0.726	2.074
ID1337	1337	7	6.475	348.685	87.344	0	24	24	9	1	-10921639	160.181	255	0	255	44370	123.464	9.684	0.558	0.929
ID1388	1388	7	8.139	339.325	74.297	0	25	25	9	1	-10921639	215.415	255	0	255	59670	92.510	15.700	0.748	1.992
ID1390	1390	7	6.362	348.293	87.532	0	25	25	9	1	-10921639	150.054	255	0	255	41565	125.716	9.484	0.552	0.849
ID1596	1596	7	8.037	339.792	74.506	0	26	26	9	1	-10921639	220.018	255	0	255	60945	87.889	15.807	0.718	2.093
ID1598	1598	7	6.516	348.131	86.261	0	26	26	9	1	-10921639	166.625	255	0	255	46155	121.568	9.477	0.559	0.982
ID1440	1440	7	8.130	339.953	74.317	0	27	27	9	1	-10921639	224.621	255	0	255	62220	82.756	15.909	0.740	2.308
ID1442	1442	7	6.376	347.969	86.069	0	27	27	9	1	-10921639	163.863	255	0	255	45390	122.426	9.392	0.546	0.945
ID1543	1543	7	8.195	340.317	74.912	0	28	28	9	1	-10921639	218.177	255	0	255	60435	89.795	15.793	0.748	2.080
ID1491	1491	7	8.109	340.235	74.889	0	29	29	9	1	-10921639	220.939	255	0	255	61200	86.906	15.868	0.740	2.163
ID1493	1493	7	6.366	347.753	86.212	0	29	29	9	1	-10921639	163.863	255	0	255	45390	122.426	9.392	0.545	0.945
ID1649	1649	7	8.036	340.343	74.578	0	30	30	9	1	-10921639	220.018	255	0	255	60945	87.889	15.771	0.727	2.107
ID1651	1651	7	6.497	348.242	86.955	0	30	30	9	1	-10921639	168.466	255	0	255	46665	120.958	9.476	0.559	0.998
ID1702	1702	7	8.279	340.398	74.823	0	31	31	9	1	-10921639	221.859	255	0	255	61455	85.902	15.875	0.765	2.239
ID1753	1753	7	8.192	340.576	74.973	0	32	32	9	1	-10921639	220.939	255	0	255	61200	86.906	15.804	0.745	2.170
ID1804	1804	7	8.139	340.616	74.691	0	33	33	9	1	-10921639	223.700	255	0	255	61965	83.828	15.833	0.733	2.257
ID1856	1856	7	8.305	340.961	75.222	0	34	34	9	1	-10921639	221.859	255	0	255	61455	85.902	15.878	0.769	2.246
ID1907	1907	7	8.239	341.104	75.087	0	35	35	9	1	-10921639	223.700	255	0	255	61965	83.828	15.893	0.749	2.286
ID1957	1957	7	8.287	341.356	75.344	0	36	36	9	1	-10921639	223.700	255	0	255	61965	83.828	15.939	0.762	2.309
ID2160	2160	7	8.343	341.406	75.075	0	37	37	9	1	-10921639	223.700	255	0	255	61965	83.828	15.854	0.765	2.312
ID2059	2059	7	8.424	341.640	75.651	0	38	38	9	1	-10921639	226.462	255	0	255	62730	80.537	15.900	0.784	2.472
ID2007	2007	7	8.409	341.417	75.382	0	39	39	9	1	-10921639	220.939	255	0	255	61200	86.906	15.847	0.789	2.242
ID2110	2110	7	8.433	341.925	75.653	0	40	40	9	1	-10921639	231.065	255	0	255	64005	74.502	16.035	0.784	2.726
ID2211	2211	7	8.530	341.813	75.717	0	41	41	9	1	-10921639	225.542	255	0	255	62475	81.659	15.932	0.815	2.480
ID2260	2260	7	8.703	341.998	75.930	0	42	42	9	1	-10921639	230.144	255	0	255	63750	75.770	15.980	0.839	2.771
ID2358	2358	7	8.776	342.223	76.355	0	43	43	9	1	-10921639	231.986	255	0	255	64260	73.201	16.036	0.853	2.919
ID2308	2308	7	8.912	342.159	75.834	0	44	44	9	1	-10921639	235.668	255	0	255	65280	67.620	16.160	0.874	3.251
ID2410	2410	7	8.810	342.490	76.153	0	45	45	9	1	-10921639	236.588	255	0	255	65535	66.119	16.098	0.856	3.301
ID2510	2510	7	8.995	342.456	76.161	0	46	46	9	1	-10921639	231.065	255	0	255	64005	74.502	16.033	0.900	2.939
ID2559	2559	7	8.932	342.857	76.507	0	47	47	9	1	-10921639	231.986	255	0	255	64260	73.201	16.016	0.874	2.957
ID2606	2606	7	9.033	342.899	76.148	0	48	48	9	1	-10921639	234.747	255	0	255	65025	69.076	16.127	0.902	3.223
ID2461	2461	7	8.995	342.657	76.074	0	49	49	9	1	-10921639	231.986	255	0	255	64260	73.201	16.078	0.896	2.995
ID2656	2656	7	9.039	342.776	76.285	0	50	50	9	1	-10921639	230.144	255	0	255	63750	75.770	16.022	0.910	2.894
ID2704	2704	7	9.077	342.888	76.123	0	51	51	9	1	-10921639	231.986	255	0	255	64260	73.201	16.063	0.918	3.033
ID2799	2799	7	9.139	342.972	76.947	0	52	52	9	1	-10921639	239.350	255	0	255	66300	61.314	16.272	0.925	3.752
ID2751	2751	7	9.186	343.067	76.173	0	53	53	9	1	-10921639	237.509	255	0	255	65790	64.570	16.236	0.942	3.568
ID2896	2896	7	9.123	343.197	76.671	0	54	54	9	1	-10921639	237.509	255	0	255	65790	64.570	16.198	0.922	3.529
ID2849	2849	7	9.134	343.129	77.134	0	55	55	9	1	-10921639	237.509	255	0	255	65790	64.570	16.199	0.924	3.534
ID2943	2943	7	9.125	343.577	76.325	0	56	56	9	1	-10921639	234.747	255	0	255	65025	69.076	16.118	0.931	3.277
ID2989	2989	7	9.151	343.334	76.198	0	57	57	9	1	-10921639	238.430	255	0	255	66045	62.970	16.272	0.930	3.648
ID3034	3034	7	9.143	343.418	76.125	0	58	58	9	1	-10921639	238.430	255	0	255	66045	62.970	16.235	0.925	3.638
ID3079	3079	7	9.111	343.364	75.986	0	59	59	9	1	-10921639	238.430	255	0	255	66045	62.970	16.129	0.915	3.619
ID3125	3125	7	9.184	343.900	75.864	0	60	60	9	1	-10921639	241.191	255	0	255	66810	57.815	16.359	0.942	4.048
ID3171	3171	7	9.149	343.695	75.780	0	61	61	9	1	-10921639	245.794	255	0	255	68085	47.654	16.312	0.918	4.936
ID3308	3308	7	9.100	343.606	75.646	0	62	62	9	1	-10921639	238.430	255	0	255	66045	62.970	16.235	0.917	3.623
ID3217	3217	7	9.157	343.503	75.952	0	63	63	9	1	-10921639	242.112	255	0	255	67065	55.961	16.272	0.926	4.160
ID3263	3263	7	9.022	343.671	75.860	0	64	64	9	1	-10921639	234.747	255	0	255	65025	69.076	16.149	0.897	3.214
ID3396	3396	7	9.118	343.780	75.345	0	65	65	9	1	-10921639	239.350	255	0	255	66300	61.314	16.233	0.920	3.741
ID3354	3354	7	9.098	343.962	75.474	0	66	66	9	1	-10921639	243.032	255	0	255	67320	54.028	16.269	0.903	4.268
ID3440	3440	7	9.086	343.843	75.051	0	67	67	9	1	-10921639	236.588	255	0	255	65535	66.119	16.134	0.907	3.404
ID3484	3484	7	9.056	343.799	74.691	0	68	68	9	1	-10921639	244.874	255	0	255	67830	49.886	16.269	0.899	4.647
ID3528	3528	7	9.147	344.139	74.875	0	69	69	9	1	-10921639	243.953	255	0	255	67575	52.007	16.312	0.919	4.493
ID3570	3570	7	9.136	343.891	74.716	0	70	70	9	1	-10921639	244.874	255	0	255	67830	49.886	16.461	0.920	4.703
ID3612	3612	7	9.039	343.956	74.588	0	71	71	9	1	-10921639	241.191	255	0	255	66810	57.815	16.230	0.895	3.940
ID3654	3654	7	9.085	344.017	74.622	0	72	72	9	1	-10921639	241.191	255	0	255	66810	57.815	16.231	0.904	3.962
ID3695	3695	7	9.074	343.967	74.395	0	73	73	9	1	-10921639	240.271	255	0	255	66555	59.597	16.270	0.906	3.833
ID3737	3737	7	9.074	344.062	74.274	0	74	74	9	1	-10921639	244.874	255	0	255	67830	49.886	16.355	0.896	4.641
ID3778	3778	7	9.053	344.019	74.793	0	75	75	9	1	-10921639	252.238	255	0	255	69870	26.441	16.522	0.882	8.940
ID3820	3820	7	9.147	343.918	74.044	0	76	76	9	1	-10921639	242.112	255	0	255	67065	55.961	16.271	0.921	4.149
ID3861	3861	7	9.065	344.145	74.483	0	77	77	9	1	-10921639	246.715	255	0	255	68340	45.293	16.309	0.888	5.124
ID3902	3902	7	9.123	343.926	73.889	0	78	78	9	1	-10921639	243.953	255	0	255	67575	52.007	16.311	0.910	4.470
ID3943	3943	7	9.141	344.067	73.969	0	79	79	9	1	-10921639	245.794	255	0	255	68085	47.654	16.407	0.918	4.936
ID3984	3984	7	8.972	344.190	74.769	0	80	80	9	1	-10921639	250.397	255	0	255	69360	34.011	16.459	0.863	6.823
ID4025	4025	7	9.134	344.067	73.922	0	81	81	9	1	-10921639	245.794	255	0	255	68085	47.654	16.406	0.913	4.923
ID4065	4065	7	8.962	344.153	73.821	0	82	82	9	1	-10921639	245.794	255	0	255	68085	47.654	16.353	0.868	4.792
ID4105	4105	7	9.071	344.161	73.711	0	83	83	9	1	-10921639	247.635	255	0	255	68595	42.783	16.405	0.893	5.461
ID4145	4145	7	9.003	344.043	74.119	0	84	84	9	1	-10921639	240.271	255	0	255	66555	59.597	16.193	0.883	3.781
ID4185	4185	7	9.077	344.056	74.040	0	85	85	9	1	-10921639	245.794	255	0	255	68085	47.654	16.309	0.890	4.858
ID4224	4224	7	9.085	343.874	74.483	0	86	86	9	1	-10921639	246.715	255	0	255	68340	45.293	16.355	0.895	5.145
ID4263	4263	7	9.026	343.819	74.627	0	87	87	9	1	-10921639	245.794	255	0	255	68085	47.654	16.460	0.892	4.864
ID4302	4302	7	9.136	343.781	75.031	0	88	88	9	1	-10921639	246.715	255	0	255	68340	45.293	16.406	0.913	5.200
ID4341	4341	7	9.003	344.334	74.833	0	89	89	9	1	-10921639	246.715	255	0	255	68340	45.293	16.354	0.875	5.083
ID4380	4380	7	9.075	344.385	74.554	0	90	90	9	1	-10921639	246.715	255	0	255	68340	45.293	16.355	0.893	5.138
ID4419	4419	7	9.129	344.340	74.881	0	91	91	9	1	-10921639	242.112	255	0	255	67065	55.961	16.232	0.909	4.121
ID4458	4458	7	9.021	344.110	74.886	0	92	92	9	1	-10921639	247.635	255	0	255	68595	42.783	16.404	0.877	5.410
ID4497	4497	7	9.128	344.147	74.148	0	93	93	9	1	-10921639	246.715	255	0	255	68340	45.293	16.356	0.909	5.186
ID4575	4575	7	9.099	344.309	73.814	0	94	94	9	1	-10921639	249.477	255	0	255	69105	37.188	16.406	0.905	6.374
ID4536	4536	7	9.023	344.228	73.414	0	95	95	9	1	-10921639	245.794	255	0	255	68085	47.654	16.309	0.885	4.845
ID4614	4614	7	9.002	344.351	73.649	0	96	96	9	1	-10921639	246.715	255	0	255	68340	45.293	16.308	0.875	5.083
ID4653	4653	7	9.059	344.079	73.158	0	97	97	9	1	-10921639	245.794	255	0	255	68085	47.654	16.405	0.895	4.871
ID4692	4692	7	8.827	344.250	73.863	0	98	98	9	1	-10921639	246.715	255	0	255	68340	45.293	16.402	0.836	4.960
ID4731	4731	7	9.043	343.968	73.849	0	99	99	9	1	-10921639	242.112	255	0	255	67065	55.961	16.355	0.891	4.076
ID4769	4769	7	9.073	343.970	74.086	0	100	100	9	1	-10921639	245.794	255	0	255	68085	47.654	16.355	0.897	4.877
ID4807	4807	7	9.020	344.226	73.917	0	101	101	9	1	-10921639	242.112	255	0	255	67065	55.961	16.316	0.882	4.054
ID4845	4845	7	9.051	344.359	74.969	0	102	102	9	1	-10921639	247.635	255	0	255	68595	42.783	16.354	0.880	5.418
ID4882	4882	7	9.059	344.270	74.873	0	103	103	9	1	-10921639	247.635	255	0	255	68595	42.783	16.354	0.884	5.432
ID4918	4918	7	9.000	344.418	74.603	0	104	104	9	1	-10921639	247.635	255	0	255	68595	42.783	16.307	0.866	5.374
ID4954	4954	7	8.982	344.411	74.844	0	105	105	9	1	-10921639	248.556	255	0	255	68850	40.094	16.403	0.860	5.734
ID4990	4990	7	8.868	344.646	75.139	0	106	106	9	1	-10921639	244.874	255	0	255	67830	49.886	16.312	0.845	4.497
ID5026	5026	7	8.865	344.420	74.851	0	107	107	9	1	-10921639	250.397	255	0	255	69360	34.011	16.458	0.834	6.695
ID5062	5062	7	8.931	344.656	74.785	0	108	108	9	1	-10921639	248.556	255	0	255	68850	40.094	16.459	0.856	5.718
ID5125	5125	7	8.854	344.703	75.037	0	109	109	9	1	-10921639	254.079	255	0	255	70380	15.321	19.660	0.828	15.020
ID5093	5093	7	9.009	344.789	74.757	0	110	110	9	1	-10921639	253.159	255	0	255	70125	21.629	19.227	0.867	10.871
ID5157	5157	7	8.854	344.678	74.557	0	111	111	9	1	-10921639	250.397	255	0	255	69360	34.011	16.459	0.842	6.731
ID5219	5219	7	9.018	344.553	74.187	0	112	112	9	1	-10921639	247.635	255	0	255	68595	42.783	16.353	0.873	5.396
ID5187	5187	7	8.644	344.883	74.912	0	113	113	9	1	-10921639	249.477	255	0	255	69105	37.188	19.636	0.792	5.931
ID60	60	8	9.084	162.739	92.355	0	0	0	9	1	-10921639	217.256	255	0	255	60180	90.718	15.869	0.972	2.361
ID109	109	8	9.154	162.372	92.336	0	1	1	9	1	-10921639	215.415	255	0	255	59670	92.510	15.837	0.972	2.295
ID413	413	8	9.079	162.917	92.421	0	2	2	9	1	-10921639	215.415	255	0	255	59670	92.510	15.843	0.974	2.298
ID416	416	8	8.664	188.533	104.048	0	2	2	9	1	-10921639	205.289	255	0	255	56865	101.203	15.736	0.905	1.927
ID211	211	8	9.106	162.734	92.665	0	3	3	9	1	-10921639	216.336	255	0	255	59925	91.623	15.859	0.974	2.331
ID214	214	8	8.874	189.009	104.230	0	3	3	9	1	-10921639	204.368	255	0	255	56610	101.907	15.359	0.944	1.947
ID260	260	8	9.104	163.003	92.752	0	4	4	9	1	-10921639	218.177	255	0	255	60435	89.795	15.883	0.980	2.405
ID263	263	8	8.846	188.924	104.804	0	4	4	9	1	-10921639	209.892	255	0	255	58140	97.479	15.344	0.920	2.064
ID363	363	8	9.080	162.504	92.373	0	5	5	9	1	-10921639	223.700	255	0	255	61965	83.828	16.002	0.964	2.620
ID366	366	8	8.824	188.670	104.358	0	5	5	9	1	-10921639	208.051	255	0	255	57630	99.011	15.747	0.920	2.013
ID158	158	8	9.135	162.712	92.381	0	6	6	9	1	-10921639	221.859	255	0	255	61455	85.902	15.977	0.986	2.565
ID161	161	8	8.964	188.949	104.802	0	6	6	9	1	-10921639	223.700	255	0	255	61965	83.828	15.928	0.910	2.542
ID311	311	8	9.088	162.755	93.270	0	7	7	9	1	-10921639	209.892	255	0	255	58140	97.479	15.821	0.994	2.147
ID314	314	8	8.902	188.650	105.205	0	7	7	9	1	-10921639	208.971	255	0	255	57885	98.253	15.605	0.937	2.057
ID681	681	8	8.644	163.140	93.965	0	8	8	9	1	-10921639	164.783	255	0	255	45645	122.148	14.284	0.996	1.347
ID685	685	8	8.713	189.159	105.933	0	8	8	9	1	-10921639	184.116	255	0	255	51000	114.447	14.607	0.957	1.573
ID515	515	8	9.144	162.733	93.939	0	9	9	9	1	-10921639	218.177	255	0	255	60435	89.795	15.936	0.991	2.419
ID519	519	8	8.959	188.834	105.649	0	9	9	9	1	-10921639	208.971	255	0	255	57885	98.253	15.367	0.951	2.073
ID844	844	8	9.130	162.814	93.921	0	10	10	9	1	-10921639	213.574	255	0	255	59160	94.231	15.889	0.997	2.263
ID848	848	8	8.969	188.757	105.460	0	10	10	9	1	-10921639	218.177	255	0	255	60435	89.795	15.861	0.942	2.357
ID627	627	8	9.089	162.939	93.815	0	11	11	9	1	-10921639	206.209	255	0	255	57120	100.486	15.790	0.997	2.049
ID631	631	8	8.982	188.876	105.552	0	11	11	9	1	-10921639	223.700	255	0	255	61965	83.828	15.955	0.915	2.550
ID573	573	8	9.097	163.168	94.014	0	12	12	9	1	-10921639	209.892	255	0	255	58140	97.479	15.836	0.997	2.150
ID577	577	8	8.997	189.028	105.585	0	12	12	9	1	-10921639	225.542	255	0	255	62475	81.659	15.955	0.915	2.640
ID737	737	8	9.042	163.342	93.960	0	13	13	9	1	-10921639	205.289	255	0	255	56865	101.203	15.734	0.997	2.025
ID741	741	8	8.998	188.604	105.269	0	13	13	9	1	-10921639	214.495	255	0	255	59415	93.379	15.732	0.949	2.237
ID792	792	8	9.151	163.293	93.888	0	14	14	9	1	-10921639	220.018	255	0	255	60945	87.889	15.938	0.986	2.486
ID796	796	8	9.015	188.885	105.399	0	14	14	9	1	-10921639	204.368	255	0	255	56610	101.907	15.631	0.985	1.990
ID472	472	8	9.140	163.525	93.951	0	15	15	9	1	-10921639	218.177	255	0	255	60435	89.795	15.958	0.991	2.419
ID478	478	8	8.986	189.222	105.385	0	15	15	9	1	-10921639	203.448	255	0	255	56355	102.597	15.662	0.973	1.956
ID1006	1006	8	9.126	163.369	93.894	0	16	16	9	1	-10921639	213.574	255	0	255	59160	94.231	15.868	0.994	2.260
ID1010	1010	8	9.079	188.981	105.226	0	16	16	9	1	-10921639	208.971	255	0	255	57885	98.253	15.774	0.988	2.114
ID898	898	8	9.125	163.267	93.761	0	17	17	9	1	-10921639	210.812	255	0	255	58395	96.691	15.848	1.000	2.180
ID902	902	8	8.981	188.633	105.249	0	17	17	9	1	-10921639	201.606	255	0	255	55845	103.940	15.776	0.991	1.931
ID1061	1061	8	9.109	163.350	93.554	0	18	18	9	1	-10921639	214.495	255	0	255	59415	93.379	15.861	0.991	2.287
ID1065	1065	8	9.075	188.841	105.192	0	18	18	9	1	-10921639	207.130	255	0	255	57375	99.756	15.747	0.991	2.067
ID1115	1115	8	9.104	163.448	93.956	0	19	19	9	1	-10921639	216.336	255	0	255	59925	91.623	15.839	0.983	2.341
ID1119	1119	8	9.078	188.917	105.210	0	19	19	9	1	-10921639	205.289	255	0	255	56865	101.203	15.736	0.997	2.025
ID1171	1171	8	9.148	163.436	93.744	0	20	20	9	1	-10921639	217.256	255	0	255	60180	90.718	15.925	0.991	2.385
ID1175	1175	8	9.025	189.135	105.424	0	20	20	9	1	-10921639	198.845	255	0	255	55080	105.861	15.619	0.991	1.870
ID952	952	8	9.106	163.456	93.400	0	21	21	9	1	-10921639	216.336	255	0	255	59925	91.623	15.838	0.977	2.334
ID956	956	8	9.028	188.970	104.967	0	21	21	9	1	-10921639	196.083	255	0	255	54315	107.678	15.590	1.000	1.821
ID1281	1281	8	9.127	163.572	93.802	0	22	22	9	1	-10921639	214.495	255	0	255	59415	93.379	15.889	0.991	2.287
ID1285	1285	8	9.070	188.956	105.348	0	22	22	9	1	-10921639	207.130	255	0	255	57375	99.756	15.748	0.994	2.070
ID1226	1226	8	9.093	163.486	93.756	0	23	23	9	1	-10921639	215.415	255	0	255	59670	92.510	15.882	0.991	2.318
ID1230	1230	8	9.046	189.065	105.444	0	23	23	9	1	-10921639	209.892	255	0	255	58140	97.479	15.768	0.974	2.124
ID1338	1338	8	9.073	163.526	93.973	0	24	24	9	1	-10921639	206.209	255	0	255	57120	100.486	15.773	1.000	2.052
ID1342	1342	8	9.079	188.783	105.044	0	24	24	9	1	-10921639	204.368	255	0	255	56610	101.907	15.724	0.997	2.002
ID1391	1391	8	9.136	163.783	94.240	0	25	25	9	1	-10921639	209.892	255	0	255	58140	97.479	15.853	1.000	2.153
ID1395	1395	8	8.997	189.176	104.961	0	25	25	9	1	-10921639	195.162	255	0	255	54060	108.261	15.556	1.000	1.803
ID1599	1599	8	9.139	163.829	93.602	0	26	26	9	1	-10921639	216.336	255	0	255	59925	91.623	15.918	0.991	2.351
ID1603	1603	8	9.049	189.056	105.349	0	26	26	9	1	-10921639	202.527	255	0	255	56100	103.275	15.705	0.988	1.949
ID1443	1443	8	9.048	163.933	93.814	0	27	27	9	1	-10921639	206.209	255	0	255	57120	100.486	15.695	0.988	2.040
ID1447	1447	8	9.081	188.953	104.970	0	27	27	9	1	-10921639	204.368	255	0	255	56610	101.907	15.748	0.997	2.002
ID1545	1545	8	9.092	163.919	93.740	0	28	28	9	1	-10921639	214.495	255	0	255	59415	93.379	15.820	0.983	2.277
ID1549	1549	8	9.038	188.993	105.305	0	28	28	9	1	-10921639	197.924	255	0	255	54825	106.478	15.666	1.000	1.859
ID1494	1494	8	9.107	164.186	93.914	0	29	29	9	1	-10921639	209.892	255	0	255	58140	97.479	15.837	1.000	2.153
ID1498	1498	8	9.044	188.879	105.268	0	29	29	9	1	-10921639	198.845	255	0	255	55080	105.861	15.703	1.000	1.878
ID1652	1652	8	9.076	164.207	94.224	0	30	30	9	1	-10921639	208.051	255	0	255	57630	99.011	15.759	0.991	2.092
ID1656	1656	8	9.077	189.102	105.210	0	30	30	9	1	-10921639	208.051	255	0	255	57630	99.011	15.789	0.991	2.092
ID1704	1704	8	9.160	163.861	93.896	0	31	31	9	1	-10921639	217.256	255	0	255	60180	90.718	15.967	1.000	2.395
ID1708	1708	8	9.064	189.027	105.260	0	31	31	9	1	-10921639	202.527	255	0	255	56100	103.275	15.729	0.997	1.958
ID1755	1755	8	9.082	164.294	93.947	0	32	32	9	1	-10921639	205.289	255	0	255	56865	101.203	15.761	1.000	2.028
ID1759	1759	8	9.047	188.902	105.590	0	32	32	9	1	-10921639	202.527	255	0	255	56100	103.275	15.657	1.000	1.961
ID1807	1807	8	9.115	164.182	93.930	0	33	33	9	1	-10921639	210.812	255	0	255	58395	96.691	15.856	1.000	2.180
ID1811	1811	8	9.046	188.914	104.860	0	33	33	9	1	-10921639	201.606	255	0	255	55845	103.940	15.703	1.000	1.940
ID1858	1858	8	9.094	164.364	93.870	0	34	34	9	1	-10921639	210.812	255	0	255	58395	96.691	15.830	0.997	2.177
ID1862	1862	8	9.024	189.310	104.857	0	34	34	9	1	-10921639	201.606	255	0	255	55845	103.940	15.676	0.994	1.934
ID1909	1909	8	9.126	164.169	93.966	0	35	35	9	1	-10921639	208.051	255	0	255	57630	99.011	15.826	1.000	2.101
ID1913	1913	8	9.035	189.265	104.774	0	35	35	9	1	-10921639	197.924	255	0	255	54825	106.478	15.666	1.000	1.859
ID1959	1959	8	9.103	164.229	94.008	0	36	36	9	1	-10921639	210.812	255	0	255	58395	96.691	15.836	0.997	2.177
ID1963	1963	8	9.043	189.019	104.960	0	36	36	9	1	-10921639	202.527	255	0	255	56100	103.275	15.679	1.000	1.961
ID2162	2162	8	9.073	164.366	93.961	0	37	37	9	1	-10921639	206.209	255	0	255	57120	100.486	15.760	0.997	2.049
ID2166	2166	8	9.051	188.978	104.941	0	37	37	9	1	-10921639	202.527	255	0	255	56100	103.275	15.714	1.000	1.961
ID2060	2060	8	9.097	164.360	93.806	0	38	38	9	1	-10921639	214.495	255	0	255	59415	93.379	15.868	0.991	2.287
ID2064	2064	8	9.067	189.066	105.115	0	38	38	9	1	-10921639	207.130	255	0	255	57375	99.756	15.790	0.994	2.070
ID2009	2009	8	9.046	164.462	94.072	0	39	39	9	1	-10921639	208.971	255	0	255	57885	98.253	15.732	0.988	2.114
ID2013	2013	8	9.023	189.122	104.743	0	39	39	9	1	-10921639	202.527	255	0	255	56100	103.275	15.697	0.997	1.958
ID2111	2111	8	9.081	164.514	94.046	0	40	40	9	1	-10921639	211.733	255	0	255	58650	95.887	15.871	0.994	2.202
ID2115	2115	8	9.029	189.086	105.079	0	40	40	9	1	-10921639	204.368	255	0	255	56610	101.907	15.721	0.997	2.002
ID2212	2212	8	9.072	164.594	93.672	0	41	41	9	1	-10921639	211.733	255	0	255	58650	95.887	15.840	0.991	2.198
ID2216	2216	8	9.022	189.031	104.925	0	41	41	9	1	-10921639	197.924	255	0	255	54825	106.478	15.681	0.997	1.856
ID2261	2261	8	9.030	164.608	93.582	0	42	42	9	1	-10921639	206.209	255	0	255	57120	100.486	15.756	0.979	2.030
ID2265	2265	8	8.971	189.107	104.614	0	42	42	9	1	-10921639	197.924	255	0	255	54825	106.478	15.520	0.988	1.847
ID2359	2359	8	9.049	164.686	93.849	0	43	43	9	1	-10921639	213.574	255	0	255	59160	94.231	15.791	0.977	2.240
ID2363	2363	8	9.034	189.370	104.951	0	43	43	9	1	-10921639	203.448	255	0	255	56355	102.597	15.724	0.997	1.980
ID2309	2309	8	9.055	165.235	93.786	0	44	44	9	1	-10921639	213.574	255	0	255	59160	94.231	15.850	0.986	2.250
ID2313	2313	8	8.993	189.167	104.597	0	44	44	9	1	-10921639	203.448	255	0	255	56355	102.597	15.722	0.985	1.968
ID2411	2411	8	9.017	164.911	94.033	0	45	45	9	1	-10921639	201.606	255	0	255	55845	103.940	15.738	0.988	1.928
ID2415	2415	8	9.045	189.060	104.190	0	45	45	9	1	-10921639	207.130	255	0	255	57375	99.756	15.801	0.988	2.064
ID2511	2511	8	9.054	164.877	94.166	0	46	46	9	1	-10921639	214.495	255	0	255	59415	93.379	15.853	0.980	2.274
ID2515	2515	8	9.026	189.272	104.466	0	46	46	9	1	-10921639	205.289	255	0	255	56865	101.203	15.778	0.988	2.016
ID2560	2560	8	9.062	165.186	93.885	0	47	47	9	1	-10921639	209.892	255	0	255	58140	97.479	15.841	0.994	2.147
ID2564	2564	8	8.998	189.131	104.640	0	47	47	9	1	-10921639	202.527	255	0	255	56100	103.275	15.711	0.988	1.949
ID2607	2607	8	9.046	165.027	94.176	0	48	48	9	1	-10921639	207.130	255	0	255	57375	99.756	15.789	0.988	2.064
ID2611	2611	8	8.991	189.327	104.438	0	48	48	9	1	-10921639	205.289	255	0	255	56865	101.203	15.717	0.979	2.007
ID2462	2462	8	9.049	165.205	94.123	0	49	49	9	1	-10921639	207.130	255	0	255	57375	99.756	15.771	0.991	2.067
ID2466	2466	8	8.921	189.271	104.579	0	49	49	9	1	-10921639	194.242	255	0	255	53805	108.833	15.427	0.984	1.770
ID2657	2657	8	9.088	165.244	93.968	0	50	50	9	1	-10921639	214.495	255	0	255	59415	93.379	15.904	0.991	2.287
ID2661	2661	8	8.907	189.051	104.261	0	50	50	9	1	-10921639	195.162	255	0	255	54060	108.261	15.577	0.972	1.777
ID2705	2705	8	9.026	165.174	94.111	0	51	51	9	1	-10921639	205.289	255	0	255	56865	101.203	15.747	0.991	2.019
ID2708	2708	8	8.967	189.055	104.390	0	51	51	9	1	-10921639	200.686	255	0	255	55590	104.592	15.673	0.979	1.898
ID2800	2800	8	8.960	165.427	94.612	0	52	52	9	1	-10921639	206.209	255	0	255	57120	100.486	15.647	0.973	2.024
ID2804	2804	8	8.964	189.225	104.274	0	52	52	9	1	-10921639	201.606	255	0	255	55845	103.940	15.712	0.970	1.910
ID2752	2752	8	8.970	165.668	94.263	0	53	53	9	1	-10921639	211.733	255	0	255	58650	95.887	15.783	0.960	2.163
ID2755	2755	8	8.944	189.054	104.892	0	53	53	9	1	-10921639	197.004	255	0	255	54570	107.084	15.637	0.975	1.816
ID2897	2897	8	8.984	165.535	94.678	0	54	54	9	1	-10921639	210.812	255	0	255	58395	96.691	15.840	0.962	2.138
ID2900	2900	8	8.942	189.143	104.760	0	54	54	9	1	-10921639	199.765	255	0	255	55335	105.233	15.670	0.972	1.872
ID2850	2850	8	8.981	165.795	94.996	0	55	55	9	1	-10921639	215.415	255	0	255	59670	92.510	15.898	0.955	2.275
ID2853	2853	8	8.950	189.079	105.123	0	55	55	9	1	-10921639	204.368	255	0	255	56610	101.907	15.743	0.961	1.966
ID2944	2944	8	8.928	165.884	94.352	0	56	56	9	1	-10921639	202.527	255	0	255	56100	103.275	15.701	0.958	1.919
ID2947	2947	8	8.928	189.240	104.100	0	56	56	9	1	-10921639	201.606	255	0	255	55845	103.940	15.710	0.958	1.898
ID2990	2990	8	8.951	166.026	94.482	0	57	57	9	1	-10921639	211.733	255	0	255	58650	95.887	15.806	0.951	2.153
ID2993	2993	8	8.869	189.200	104.184	0	57	57	9	1	-10921639	198.845	255	0	255	55080	105.861	15.694	0.942	1.823
ID3035	3035	8	8.912	166.362	93.826	0	58	58	9	1	-10921639	207.130	255	0	255	57375	99.756	15.738	0.959	2.033
ID3038	3038	8	8.870	189.071	103.880	0	58	58	9	1	-10921639	200.686	255	0	255	55590	104.592	15.667	0.949	1.868
ID3080	3080	8	8.955	166.162	93.878	0	59	59	9	1	-10921639	214.495	255	0	255	59415	93.379	15.852	0.952	2.240
ID3083	3083	8	8.940	189.251	103.847	0	59	59	9	1	-10921639	205.289	255	0	255	56865	101.203	15.788	0.956	1.982
ID3126	3126	8	8.836	166.478	93.983	0	60	60	9	1	-10921639	198.845	255	0	255	55080	105.861	15.367	0.960	1.840
ID3129	3129	8	8.843	188.897	103.805	0	60	60	9	1	-10921639	198.845	255	0	255	55080	105.861	15.539	0.951	1.831
ID3172	3172	8	8.954	166.138	93.733	0	61	61	9	1	-10921639	208.971	255	0	255	57885	98.253	15.808	0.953	2.076
ID3175	3175	8	8.909	189.062	103.747	0	61	61	9	1	-10921639	201.606	255	0	255	55845	103.940	15.679	0.961	1.901
ID3309	3309	8	8.841	166.310	93.952	0	62	62	9	1	-10921639	199.765	255	0	255	55335	105.233	15.612	0.948	1.848
ID3312	3312	8	8.854	188.917	103.006	0	62	62	9	1	-10921639	202.527	255	0	255	56100	103.275	15.674	0.938	1.898
ID3218	3218	8	8.883	166.391	93.880	0	63	63	9	1	-10921639	206.209	255	0	255	57120	100.486	15.603	0.953	2.003
ID3221	3221	8	8.812	189.054	103.129	0	63	63	9	1	-10921639	197.004	255	0	255	54570	107.084	15.585	0.942	1.785
ID3264	3264	8	8.841	166.725	93.927	0	64	64	9	1	-10921639	206.209	255	0	255	57120	100.486	15.768	0.922	1.969
ID3267	3267	8	8.810	189.078	102.950	0	64	64	9	1	-10921639	198.845	255	0	255	55080	105.861	15.663	0.928	1.808
ID3397	3397	8	8.773	166.736	93.464	0	65	65	9	1	-10921639	202.527	255	0	255	56100	103.275	15.614	0.920	1.880
ID3400	3400	8	8.773	188.777	102.782	0	65	65	9	1	-10921639	197.924	255	0	255	54825	106.478	15.481	0.933	1.795
ID3355	3355	8	8.798	166.749	93.757	0	66	66	9	1	-10921639	200.686	255	0	255	55590	104.592	15.694	0.920	1.838
ID3358	3358	8	8.607	188.559	102.967	0	66	66	9	1	-10921639	184.116	255	0	255	51000	114.447	15.220	0.925	1.546
ID3441	3441	8	8.831	166.829	93.669	0	67	67	9	1	-10921639	214.495	255	0	255	59415	93.379	15.857	0.914	2.194
ID3444	3444	8	8.680	188.708	103.008	0	67	67	9	1	-10921639	196.083	255	0	255	54315	107.678	15.573	0.912	1.737
ID3485	3485	8	8.803	166.786	93.167	0	68	68	9	1	-10921639	214.495	255	0	255	59415	93.379	15.859	0.906	2.184
ID3488	3488	8	8.637	188.520	102.561	0	68	68	9	1	-10921639	198.845	255	0	255	55080	105.861	15.412	0.902	1.781
ID3529	3529	8	8.754	167.170	93.409	0	69	69	9	1	-10921639	205.289	255	0	255	56865	101.203	15.563	0.913	1.936
ID3532	3532	8	8.490	188.436	102.664	0	69	69	9	1	-10921639	186.877	255	0	255	51765	113.034	14.946	0.872	1.540
ID3571	3571	8	8.682	167.254	93.218	0	70	70	9	1	-10921639	206.209	255	0	255	57120	100.486	15.662	0.897	1.941
ID3574	3574	8	8.531	188.531	101.823	0	70	70	9	1	-10921639	188.718	255	0	255	52275	112.044	15.395	0.903	1.598
ID3613	3613	8	8.674	167.384	92.953	0	71	71	9	1	-10921639	202.527	255	0	255	56100	103.275	15.538	0.898	1.856
ID3616	3616	8	8.565	188.652	102.045	0	71	71	9	1	-10921639	190.560	255	0	255	52785	111.015	14.870	0.889	1.616
ID3655	3655	8	8.712	167.215	93.304	0	72	72	9	1	-10921639	206.209	255	0	255	57120	100.486	15.610	0.902	1.947
ID3658	3658	8	8.455	188.200	102.166	0	72	72	9	1	-10921639	185.957	255	0	255	51510	113.515	15.222	0.857	1.512
ID3696	3696	8	8.588	167.604	93.169	0	73	73	9	1	-10921639	205.289	255	0	255	56865	101.203	15.679	0.864	1.881
ID3699	3699	8	8.408	188.301	101.601	0	73	73	9	1	-10921639	189.639	255	0	255	52530	111.534	15.422	0.848	1.561
ID3738	3738	8	8.539	167.615	93.105	0	74	74	9	1	-10921639	201.606	255	0	255	55845	103.940	15.675	0.854	1.787
ID3741	3741	8	8.398	188.140	101.525	0	74	74	9	1	-10921639	194.242	255	0	255	53805	108.833	15.285	0.852	1.642
ID3779	3779	8	8.554	167.791	92.909	0	75	75	9	1	-10921639	215.415	255	0	255	59670	92.510	15.897	0.850	2.140
ID3782	3782	8	8.391	188.115	101.668	0	75	75	9	1	-10921639	195.162	255	0	255	54060	108.261	15.426	0.833	1.639
ID3821	3821	8	8.558	167.573	92.840	0	76	76	9	1	-10921639	218.177	255	0	255	60435	89.795	15.913	0.845	2.225
ID3824	3824	8	8.361	188.176	101.089	0	76	76	9	1	-10921639	196.083	255	0	255	54315	107.678	15.549	0.824	1.645
ID3862	3862	8	8.576	167.717	92.840	0	77	77	9	1	-10921639	215.415	255	0	255	59670	92.510	15.869	0.845	2.134
ID3865	3865	8	8.347	188.218	101.201	0	77	77	9	1	-10921639	193.321	255	0	255	53550	109.394	15.499	0.819	1.591
ID3903	3903	8	8.513	167.635	92.810	0	78	78	9	1	-10921639	209.892	255	0	255	58140	97.479	15.808	0.839	1.965
ID3906	3906	8	8.307	187.745	101.426	0	78	78	9	1	-10921639	190.560	255	0	255	52785	111.015	14.834	0.824	1.551
ID3944	3944	8	8.435	167.699	92.778	0	79	79	9	1	-10921639	207.130	255	0	255	57375	99.756	15.738	0.827	1.880
ID3947	3947	8	8.157	187.233	101.503	0	79	79	9	1	-10921639	185.957	255	0	255	51510	113.515	14.794	0.801	1.457
ID3985	3985	8	8.462	167.791	93.942	0	80	80	9	1	-10921639	208.971	255	0	255	57885	98.253	15.792	0.836	1.937
ID3988	3988	8	8.093	187.241	102.154	0	80	80	9	1	-10921639	184.116	255	0	255	51000	114.447	15.255	0.780	1.410
ID4026	4026	8	8.355	168.167	92.768	0	81	81	9	1	-10921639	208.971	255	0	255	57885	98.253	15.838	0.824	1.921
ID4029	4029	8	8.077	187.473	100.754	0	81	81	9	1	-10921639	185.957	255	0	255	51510	113.515	14.961	0.769	1.424
ID4066	4066	8	8.297	168.142	93.268	0	82	82	9	1	-10921639	211.733	255	0	255	58650	95.887	15.608	0.802	1.965
ID4069	4069	8	8.058	187.152	101.066	0	82	82	9	1	-10921639	190.560	255	0	255	52785	111.015	15.256	0.766	1.490
ID4106	4106	8	8.261	168.158	92.923	0	83	83	9	1	-10921639	208.051	255	0	255	57630	99.011	15.648	0.796	1.863
ID4109	4109	8	8.005	187.017	100.704	0	83	83	9	1	-10921639	191.480	255	0	255	53040	110.485	15.331	0.762	1.499
ID4146	4146	8	8.154	168.465	93.495	0	84	84	9	1	-10921639	209.892	255	0	255	58140	97.479	15.339	0.772	1.876
ID4149	4149	8	7.946	187.163	100.740	0	84	84	9	1	-10921639	191.480	255	0	255	53040	110.485	15.114	0.735	1.469
ID4186	4186	8	8.170	168.307	93.457	0	85	85	9	1	-10921639	204.368	255	0	255	56610	101.907	15.231	0.781	1.758
ID4189	4189	8	7.813	186.672	100.845	0	85	85	9	1	-10921639	179.513	255	0	255	49725	116.619	14.624	0.730	1.299
ID4225	4225	8	8.013	168.735	94.033	0	86	86	9	1	-10921639	200.686	255	0	255	55590	104.592	15.559	0.741	1.633
ID4228	4228	8	7.892	186.611	101.300	0	86	86	9	1	-10921639	189.639	255	0	255	52530	111.534	14.653	0.728	1.433
ID4264	4264	8	8.067	169.006	94.309	0	87	87	9	1	-10921639	212.653	255	0	255	58905	95.067	15.728	0.738	1.900
ID4267	4267	8	7.646	186.352	101.259	0	87	87	9	1	-10921639	184.116	255	0	255	51000	114.447	14.535	0.675	1.296
ID4303	4303	8	7.957	169.479	94.281	0	88	88	9	1	-10921639	209.892	255	0	255	58140	97.479	15.597	0.735	1.825
ID4306	4306	8	7.677	186.456	101.378	0	88	88	9	1	-10921639	192.401	255	0	255	53295	109.944	15.356	0.673	1.408
ID4342	4342	8	8.027	169.159	94.913	0	89	89	9	1	-10921639	216.336	255	0	255	59925	91.623	15.812	0.736	2.001
ID4345	4345	8	7.711	186.644	101.324	0	89	89	9	1	-10921639	191.480	255	0	255	53040	110.485	14.780	0.690	1.415
ID4381	4381	8	7.797	169.572	94.327	0	90	90	9	1	-10921639	210.812	255	0	255	58395	96.691	15.730	0.689	1.778
ID4384	4384	8	7.788	185.874	100.748	0	90	90	9	1	-10921639	209.892	255	0	255	58140	97.479	15.649	0.692	1.761
ID4420	4420	8	7.853	169.786	94.966	0	91	91	9	1	-10921639	218.177	255	0	255	60435	89.795	15.854	0.689	1.983
ID4422	4422	8	7.617	185.277	100.992	0	91	91	9	1	-10921639	203.448	255	0	255	56355	102.597	15.511	0.656	1.571
ID4459	4459	8	7.896	169.941	94.274	0	92	92	9	1	-10921639	210.812	255	0	255	58395	96.691	15.734	0.703	1.801
ID4461	4461	8	7.512	185.455	100.527	0	92	92	9	1	-10921639	191.480	255	0	255	53040	110.485	14.679	0.649	1.364
ID4498	4498	8	7.922	170.069	93.687	0	93	93	9	1	-10921639	223.700	255	0	255	61965	83.828	15.940	0.708	2.212
ID4500	4500	8	7.438	185.199	99.912	0	93	93	9	1	-10921639	191.480	255	0	255	53040	110.485	14.893	0.627	1.336
ID4576	4576	8	7.916	170.635	93.903	0	94	94	9	1	-10921639	222.780	255	0	255	61710	84.876	15.884	0.701	2.163
ID4578	4578	8	7.348	185.415	100.034	0	94	94	9	1	-10921639	188.718	255	0	255	52275	112.044	14.623	0.619	1.287
ID4537	4537	8	7.996	170.698	94.353	0	95	95	9	1	-10921639	221.859	255	0	255	61455	85.902	15.886	0.718	2.159
ID4539	4539	8	6.945	184.753	99.474	0	95	95	9	1	-10921639	172.148	255	0	255	47685	119.643	14.399	0.580	1.057
ID4615	4615	8	7.859	171.295	94.096	0	96	96	9	1	-10921639	215.415	255	0	255	59670	92.510	15.787	0.684	1.892
ID4617	4617	8	7.252	183.937	99.107	0	96	96	9	1	-10921639	188.718	255	0	255	52275	112.044	15.095	0.599	1.262
ID4654	4654	8	8.037	170.924	94.168	0	97	97	9	1	-10921639	228.303	255	0	255	63240	78.211	15.999	0.717	2.438
ID4656	4656	8	6.913	183.864	99.181	0	97	97	9	1	-10921639	176.751	255	0	255	48960	117.816	14.454	0.569	1.088
ID4693	4693	8	7.922	171.638	93.833	0	98	98	9	1	-10921639	235.668	255	0	255	65280	67.620	16.097	0.690	2.846
ID4695	4695	8	7.136	182.234	98.863	0	98	98	9	1	-10921639	199.765	255	0	255	55335	105.233	14.982	0.583	1.399
ID4732	4732	8	7.893	171.522	94.588	0	99	99	9	1	-10921639	228.303	255	0	255	63240	78.211	15.917	0.680	2.362
ID4734	4734	8	7.130	182.857	99.567	0	99	99	9	1	-10921639	186.877	255	0	255	51765	113.034	15.056	0.584	1.219
ID4770	4770	8	8.047	171.611	95.329	0	100	100	9	1	-10921639	232.906	255	0	255	64515	71.864	16.060	0.704	2.678
ID4772	4772	8	6.911	180.989	98.837	0	100	100	9	1	-10921639	197.924	255	0	255	54825	106.478	16.247	0.573	1.354
ID4808	4808	8	8.079	172.650	95.739	0	101	101	9	1	-10921639	236.588	255	0	255	65535	66.119	16.033	0.714	2.981
ID4846	4846	8	8.205	172.123	95.749	0	102	102	9	1	-10921639	235.668	255	0	255	65280	67.620	16.105	0.731	2.943
ID4883	4883	8	8.060	173.041	96.334	0	103	103	9	1	-10921639	240.271	255	0	255	66555	59.597	16.202	0.720	3.374
ID4919	4919	8	8.459	174.278	97.006	0	104	104	9	1	-10921639	240.271	255	0	255	66555	59.597	16.179	0.785	3.546
ID4955	4955	8	8.491	174.406	97.241	0	105	105	9	1	-10921639	240.271	255	0	255	66555	59.597	16.180	0.793	3.567
ID4991	4991	8	8.508	174.243	97.004	0	106	106	9	1	-10921639	238.430	255	0	255	66045	62.970	16.135	0.792	3.347
ID5027	5027	8	8.800	174.959	97.128	0	107	107	9	1	-10921639	240.271	255	0	255	66555	59.597	16.186	0.832	3.661
ID5063	5063	8	9.004	174.674	96.937	0	108	108	9	1	-10921639	246.715	255	0	255	68340	45.293	16.404	0.870	5.069
ID5126	5126	8	8.912	175.239	97.584	0	109	109	9	1	-10921639	247.635	255	0	255	68595	42.783	16.402	0.849	5.316
ID5094	5094	8	8.779	174.761	97.439	0	110	110	9	1	-10921639	247.635	255	0	255	68595	42.783	19.654	0.817	5.207
ID5158	5158	8	8.890	175.540	97.143	0	111	111	9	1	-10921639	246.715	255	0	255	68340	45.293	16.305	0.849	5.001
ID5220	5220	8	8.817	175.202	97.047	0	112	112	9	1	-10921639	254.079	255	0	255	70380	15.321	19.491	0.820	14.939
ID5188	5188	8	8.908	175.538	97.104	0	113	113	9	1	-10921639	252.238	255	0	255	69870	26.441	16.459	0.845	8.740
ID61	61	9	7.993	95.961	93.918	0	0	0	9	1	-10921639	214.495	255	0	255	59415	93.379	15.784	0.729	1.937
ID63	63	9	7.350	86.251	108.128	0	0	0	9	1	-10921639	175.830	255	0	255	48705	118.198	14.261	0.633	1.153
ID110	110	9	8.048	95.938	94.069	0	1	1	9	1	-10921639	219.097	255	0	255	60690	88.852	15.841	0.734	2.088
ID112	112	9	6.944	86.699	106.891	0	1	1	9	1	-10921639	165.704	255	0	255	45900	121.862	14.191	0.582	1.000
ID414	414	9	7.974	95.470	94.241	0	2	2	9	1	-10921639	213.574	255	0	255	59160	94.231	15.719	0.720	1.897
ID417	417	9	7.088	86.306	107.711	0	2	2	9	1	-10921639	164.783	255	0	255	45645	122.148	14.002	0.606	1.018
ID212	212	9	7.989	95.380	94.675	0	3	3	9	1	-10921639	215.415	255	0	255	59670	92.510	15.780	0.720	1.949
ID215	215	9	7.100	85.855	107.872	0	3	3	9	1	-10921639	168.466	255	0	255	46665	120.958	14.111	0.603	1.048
ID261	261	9	7.946	95.270	94.822	0	4	4	9	1	-10921639	212.653	255	0	255	58905	95.067	15.761	0.712	1.861
ID264	264	9	7.266	85.711	108.100	0	4	4	9	1	-10921639	176.751	255	0	255	48960	117.816	14.340	0.618	1.147
ID364	364	9	7.949	95.230	95.813	0	5	5	9	1	-10921639	217.256	255	0	255	60180	90.718	15.829	0.711	1.990
ID367	367	9	7.209	86.054	108.027	0	5	5	9	1	-10921639	176.751	255	0	255	48960	117.816	14.321	0.605	1.131
ID159	159	9	7.834	94.990	95.945	0	6	6	9	1	-10921639	216.336	255	0	255	59925	91.623	15.800	0.693	1.933
ID162	162	9	7.364	86.228	107.890	0	6	6	9	1	-10921639	187.798	255	0	255	52020	112.544	14.503	0.621	1.279
ID312	312	9	7.971	94.809	96.874	0	7	7	9	1	-10921639	218.177	255	0	255	60435	89.795	15.820	0.712	2.021
ID315	315	9	6.979	86.468	108.188	0	7	7	9	1	-10921639	172.148	255	0	255	47685	119.643	9.684	0.583	1.059
ID682	682	9	7.638	94.218	97.567	0	8	8	9	1	-10921639	182.274	255	0	255	50490	115.343	14.382	0.682	1.281
ID686	686	9	6.855	86.728	108.528	0	8	8	9	1	-10921639	154.657	255	0	255	42840	124.800	9.578	0.596	0.925
ID516	516	9	8.041	94.777	97.221	0	9	9	9	1	-10921639	210.812	255	0	255	58395	96.691	15.726	0.730	1.839
ID520	520	9	6.750	85.954	108.652	0	9	9	9	1	-10921639	159.260	255	0	255	44115	123.704	13.962	0.563	0.928
ID845	845	9	8.033	94.738	97.287	0	10	10	9	1	-10921639	216.336	255	0	255	59925	91.623	15.816	0.723	1.981
ID849	849	9	6.876	86.261	108.972	0	10	10	9	1	-10921639	167.545	255	0	255	46410	121.267	9.684	0.571	1.005
ID628	628	9	8.068	94.456	97.760	0	11	11	9	1	-10921639	221.859	255	0	255	61455	85.902	15.906	0.724	2.170
ID632	632	9	6.632	86.146	108.596	0	11	11	9	1	-10921639	159.260	255	0	255	44115	123.704	9.395	0.547	0.910
ID574	574	9	7.989	94.251	97.904	0	12	12	9	1	-10921639	221.859	255	0	255	61455	85.902	15.903	0.712	2.148
ID578	578	9	6.946	86.444	108.077	0	12	12	9	1	-10921639	177.671	255	0	255	49215	117.426	9.684	0.578	1.108
ID738	738	9	8.050	94.157	97.936	0	13	13	9	1	-10921639	217.256	255	0	255	60180	90.718	15.826	0.726	2.014
ID742	742	9	6.699	85.949	108.735	0	13	13	9	1	-10921639	164.783	255	0	255	45645	122.148	9.478	0.563	0.972
ID794	794	9	8.122	94.209	98.084	0	14	14	9	1	-10921639	219.097	255	0	255	60690	88.852	15.852	0.736	2.091
ID476	476	9	8.130	93.966	98.192	0	15	15	9	1	-10921639	217.256	255	0	255	60180	90.718	15.846	0.737	2.031
ID1007	1007	9	8.124	93.912	98.398	0	16	16	9	1	-10921639	214.495	255	0	255	59415	93.379	15.820	0.738	1.951
ID900	900	9	8.172	93.787	98.494	0	17	17	9	1	-10921639	220.018	255	0	255	60945	87.889	15.893	0.742	2.132
ID1063	1063	9	8.194	93.642	98.837	0	18	18	9	1	-10921639	220.018	255	0	255	60945	87.889	15.892	0.748	2.142
ID1117	1117	9	8.321	93.845	99.035	0	19	19	9	1	-10921639	221.859	255	0	255	61455	85.902	15.969	0.769	2.246
ID1173	1173	9	8.492	93.045	99.577	0	20	20	9	1	-10921639	219.097	255	0	255	60690	88.852	15.838	0.819	2.221
ID954	954	9	8.667	92.936	99.613	0	21	21	9	1	-10921639	229.224	255	0	255	63495	77.006	15.996	0.840	2.718
ID1283	1283	9	8.549	92.728	99.711	0	22	22	9	1	-10921639	225.542	255	0	255	62475	81.659	15.970	0.822	2.492
ID1228	1228	9	8.796	92.568	100.025	0	23	23	9	1	-10921639	231.065	255	0	255	64005	74.502	16.026	0.864	2.876
ID1340	1340	9	8.670	92.981	99.928	0	24	24	9	1	-10921639	231.065	255	0	255	64005	74.502	16.070	0.841	2.834
ID1393	1393	9	9.080	92.733	100.072	0	25	25	9	1	-10921639	223.700	255	0	255	61965	83.828	15.944	0.933	2.576
ID1601	1601	9	9.186	92.849	99.980	0	26	26	9	1	-10921639	231.065	255	0	255	64005	74.502	16.171	0.958	3.035
ID1445	1445	9	9.192	92.758	99.815	0	27	27	9	1	-10921639	231.065	255	0	255	64005	74.502	16.087	0.960	3.039
ID1547	1547	9	9.197	92.676	100.342	0	28	28	9	1	-10921639	231.065	255	0	255	64005	74.502	16.141	0.960	3.039
ID1496	1496	9	9.148	92.598	100.159	0	29	29	9	1	-10921639	230.144	255	0	255	63750	75.770	16.085	0.942	2.947
ID1654	1654	9	9.206	92.524	100.016	0	30	30	9	1	-10921639	233.827	255	0	255	64770	70.490	16.171	0.958	3.247
ID1707	1707	9	9.179	92.356	100.508	0	31	31	9	1	-10921639	239.350	255	0	255	66300	61.314	16.200	0.940	3.782
ID1757	1757	9	9.196	92.657	100.361	0	32	32	9	1	-10921639	229.224	255	0	255	63495	77.006	16.107	0.963	2.920
ID1810	1810	9	9.228	92.363	100.186	0	33	33	9	1	-10921639	233.827	255	0	255	64770	70.490	16.171	0.963	3.255
ID1861	1861	9	9.218	92.527	100.096	0	34	34	9	1	-10921639	237.509	255	0	255	65790	64.570	16.275	0.956	3.596
ID1912	1912	9	9.240	92.165	100.707	0	35	35	9	1	-10921639	229.224	255	0	255	63495	77.006	16.174	0.984	2.952
ID1962	1962	9	9.208	92.201	100.498	0	36	36	9	1	-10921639	231.986	255	0	255	64260	73.201	16.113	0.961	3.105
ID2165	2165	9	9.194	92.233	100.584	0	37	37	9	1	-10921639	230.144	255	0	255	63750	75.770	16.070	0.963	2.980
ID2063	2063	9	9.222	92.333	100.440	0	38	38	9	1	-10921639	230.144	255	0	255	63750	75.770	16.115	0.971	2.992
ID2012	2012	9	9.228	92.181	100.614	0	39	39	9	1	-10921639	237.509	255	0	255	65790	64.570	16.171	0.961	3.606
ID2114	2114	9	9.212	92.243	100.727	0	40	40	9	1	-10921639	231.986	255	0	255	64260	73.201	16.172	0.966	3.114
ID2215	2215	9	9.222	92.158	100.796	0	41	41	9	1	-10921639	232.906	255	0	255	64515	71.864	16.114	0.963	3.180
ID2264	2264	9	9.189	92.187	100.499	0	42	42	9	1	-10921639	229.224	255	0	255	63495	77.006	16.070	0.963	2.920
ID2362	2362	9	9.234	91.949	101.018	0	43	43	9	1	-10921639	234.747	255	0	255	65025	69.076	16.204	0.971	3.349
ID2312	2312	9	9.202	92.330	100.668	0	44	44	9	1	-10921639	243.032	255	0	255	67320	54.028	16.315	0.945	4.372
ID2414	2414	9	9.210	92.313	100.884	0	45	45	9	1	-10921639	233.827	255	0	255	64770	70.490	16.114	0.963	3.255
ID2514	2514	9	9.214	92.233	100.649	0	46	46	9	1	-10921639	240.271	255	0	255	66555	59.597	16.237	0.952	3.932
ID2563	2563	9	9.230	92.010	100.970	0	47	47	9	1	-10921639	236.588	255	0	255	65535	66.119	16.238	0.966	3.517
ID2610	2610	9	9.189	92.160	100.496	0	48	48	9	1	-10921639	236.588	255	0	255	65535	66.119	16.166	0.949	3.484
ID2465	2465	9	9.223	92.135	101.172	0	49	49	9	1	-10921639	240.271	255	0	255	66555	59.597	16.275	0.957	3.943
ID2660	2660	9	9.235	92.199	100.940	0	50	50	9	1	-10921639	232.906	255	0	255	64515	71.864	16.239	0.974	3.198
ID2707	2707	9	9.242	91.869	100.848	0	51	51	9	1	-10921639	229.224	255	0	255	63495	77.006	16.144	0.984	2.952
ID2803	2803	9	9.235	91.937	101.704	0	52	52	9	1	-10921639	234.747	255	0	255	65025	69.076	16.239	0.969	3.344
ID2754	2754	9	9.201	92.310	101.259	0	53	53	9	1	-10921639	232.906	255	0	255	64515	71.864	16.062	0.956	3.167
ID2899	2899	9	9.197	92.141	101.656	0	54	54	9	1	-10921639	224.621	255	0	255	62220	82.756	15.988	0.973	2.677
ID2852	2852	9	9.242	92.044	101.930	0	55	55	9	1	-10921639	232.906	255	0	255	64515	71.864	16.240	0.981	3.211
ID2946	2946	9	9.219	92.214	101.278	0	56	56	9	1	-10921639	229.224	255	0	255	63495	77.006	16.089	0.976	2.940
ID2992	2992	9	9.230	92.145	100.980	0	57	57	9	1	-10921639	228.303	255	0	255	63240	78.211	16.090	0.978	2.887
ID3037	3037	9	9.248	92.154	101.074	0	58	58	9	1	-10921639	230.144	255	0	255	63750	75.770	16.240	0.987	3.017
ID3082	3082	9	9.240	92.096	101.080	0	59	59	9	1	-10921639	233.827	255	0	255	64770	70.490	16.240	0.979	3.282
ID3128	3128	9	9.231	92.144	100.858	0	60	60	9	1	-10921639	231.065	255	0	255	64005	74.502	16.173	0.976	3.064
ID3174	3174	9	9.231	92.012	100.925	0	61	61	9	1	-10921639	238.430	255	0	255	66045	62.970	16.238	0.962	3.712
ID3311	3311	9	9.222	92.080	100.824	0	62	62	9	1	-10921639	232.906	255	0	255	64515	71.864	16.114	0.963	3.180
ID3220	3220	9	9.232	92.005	100.685	0	63	63	9	1	-10921639	231.065	255	0	255	64005	74.502	16.143	0.976	3.064
ID3266	3266	9	9.242	91.961	101.043	0	64	64	9	1	-10921639	232.906	255	0	255	64515	71.864	16.173	0.976	3.202
ID3399	3399	9	9.173	92.171	100.381	0	65	65	9	1	-10921639	230.144	255	0	255	63750	75.770	16.079	0.958	2.972
ID3357	3357	9	9.223	91.863	100.708	0	66	66	9	1	-10921639	231.986	255	0	255	64260	73.201	16.204	0.971	3.122
ID3443	3443	9	9.227	92.106	100.805	0	67	67	9	1	-10921639	233.827	255	0	255	64770	70.490	16.204	0.966	3.260
ID3487	3487	9	9.180	92.254	100.367	0	68	68	9	1	-10921639	232.906	255	0	255	64515	71.864	16.140	0.951	3.159
ID3531	3531	9	9.216	92.034	100.126	0	69	69	9	1	-10921639	236.588	255	0	255	65535	66.119	16.170	0.956	3.498
ID3573	3573	9	9.224	91.906	100.327	0	70	70	9	1	-10921639	237.509	255	0	255	65790	64.570	16.316	0.959	3.601
ID3615	3615	9	9.226	92.018	99.939	0	71	71	9	1	-10921639	229.224	255	0	255	63495	77.006	16.089	0.976	2.940
ID3657	3657	9	9.186	91.727	100.536	0	72	72	9	1	-10921639	224.621	255	0	255	62220	82.756	16.031	0.970	2.673
ID3698	3698	9	9.186	91.814	100.530	0	73	73	9	1	-10921639	229.224	255	0	255	63495	77.006	16.088	0.963	2.920
ID3740	3740	9	9.182	91.887	100.104	0	74	74	9	1	-10921639	242.112	255	0	255	67065	55.961	16.313	0.933	4.176
ID3781	3781	9	9.192	91.781	100.037	0	75	75	9	1	-10921639	225.542	255	0	255	62475	81.659	15.968	0.970	2.720
ID3823	3823	9	9.196	91.948	99.659	0	76	76	9	1	-10921639	234.747	255	0	255	65025	69.076	16.170	0.953	3.317
ID3864	3864	9	9.217	91.775	100.003	0	77	77	9	1	-10921639	232.906	255	0	255	64515	71.864	16.141	0.963	3.180
ID3905	3905	9	9.216	91.860	100.356	0	78	78	9	1	-10921639	234.747	255	0	255	65025	69.076	16.171	0.961	3.331
ID3946	3946	9	9.161	91.525	100.055	0	79	79	9	1	-10921639	231.065	255	0	255	64005	74.502	16.051	0.945	3.014
ID3987	3987	9	9.179	91.526	100.804	0	80	80	9	1	-10921639	233.827	255	0	255	64770	70.490	16.237	0.951	3.233
ID4028	4028	9	9.182	91.727	99.922	0	81	81	9	1	-10921639	236.588	255	0	255	65535	66.119	16.139	0.944	3.475
ID4068	4068	9	9.180	91.192	99.756	0	82	82	9	1	-10921639	238.430	255	0	255	66045	62.970	16.235	0.939	3.668
ID4108	4108	9	9.212	91.801	100.092	0	83	83	9	1	-10921639	232.906	255	0	255	64515	71.864	16.172	0.966	3.185
ID4148	4148	9	9.159	91.592	100.170	0	84	84	9	1	-10921639	239.350	255	0	255	66300	61.314	16.277	0.932	3.767
ID4188	4188	9	9.207	91.471	99.991	0	85	85	9	1	-10921639	236.588	255	0	255	65535	66.119	16.170	0.954	3.494
ID4227	4227	9	9.170	91.102	100.658	0	86	86	9	1	-10921639	236.588	255	0	255	65535	66.119	16.168	0.939	3.465
ID4266	4266	9	9.147	91.522	101.189	0	87	87	9	1	-10921639	233.827	255	0	255	64770	70.490	16.138	0.938	3.211
ID4305	4305	9	9.138	91.522	101.052	0	88	88	9	1	-10921639	240.271	255	0	255	66555	59.597	16.272	0.930	3.885
ID4344	4344	9	9.200	91.322	101.222	0	89	89	9	1	-10921639	241.191	255	0	255	66810	57.815	16.315	0.947	4.059
ID4383	4383	9	9.194	91.252	101.345	0	90	90	9	1	-10921639	235.668	255	0	255	65280	67.620	16.202	0.951	3.398
ID4423	4423	9	9.122	91.362	101.578	0	91	91	9	1	-10921639	241.191	255	0	255	66810	57.815	16.286	0.921	4.000
ID4462	4462	9	9.105	91.277	100.864	0	92	92	9	1	-10921639	235.668	255	0	255	65280	67.620	16.194	0.926	3.352
ID4501	4501	9	9.139	91.438	100.934	0	93	93	9	1	-10921639	237.509	255	0	255	65790	64.570	16.197	0.932	3.548
ID4579	4579	9	9.174	91.085	100.519	0	94	94	9	1	-10921639	233.827	255	0	255	64770	70.490	16.077	0.948	3.229
ID4540	4540	9	9.137	91.544	100.419	0	95	95	9	1	-10921639	240.271	255	0	255	66555	59.597	16.357	0.920	3.865
ID4618	4618	9	9.204	91.540	100.103	0	96	96	9	1	-10921639	235.668	255	0	255	65280	67.620	16.202	0.956	3.407
ID4657	4657	9	9.224	91.081	99.896	0	97	97	9	1	-10921639	236.588	255	0	255	65535	66.119	16.238	0.966	3.517
ID4696	4696	9	9.221	91.164	99.962	0	98	98	9	1	-10921639	239.350	255	0	255	66300	61.314	16.275	0.957	3.817
ID4735	4735	9	9.156	91.315	101.219	0	99	99	9	1	-10921639	236.588	255	0	255	65535	66.119	16.168	0.936	3.461
ID4773	4773	9	9.124	90.726	101.365	0	100	100	9	1	-10921639	238.430	255	0	255	66045	62.970	16.271	0.922	3.633
ID4810	4810	9	9.182	90.895	101.678	0	101	101	9	1	-10921639	235.668	255	0	255	65280	67.620	16.169	0.944	3.384
ID4848	4848	9	9.168	90.701	101.422	0	102	102	9	1	-10921639	237.509	255	0	255	65790	64.570	16.161	0.942	3.568
ID4885	4885	9	9.153	90.981	102.365	0	103	103	9	1	-10921639	235.668	255	0	255	65280	67.620	16.200	0.934	3.366
ID4921	4921	9	9.127	90.839	102.012	0	104	104	9	1	-10921639	243.032	255	0	255	67320	54.028	16.270	0.912	4.291
ID4957	4957	9	9.083	91.262	102.331	0	105	105	9	1	-10921639	247.635	255	0	255	68595	42.783	16.405	0.893	5.461
ID4993	4993	9	9.094	91.102	102.628	0	106	106	9	1	-10921639	237.509	255	0	255	65790	64.570	16.160	0.908	3.500
ID5029	5029	9	9.157	91.352	102.456	0	107	107	9	1	-10921639	236.588	255	0	255	65535	66.119	16.109	0.931	3.451
ID5065	5065	9	9.124	91.117	102.659	0	108	108	9	1	-10921639	243.032	255	0	255	67320	54.028	16.270	0.912	4.291
ID5128	5128	9	9.064	91.119	102.434	0	109	109	9	1	-10921639	242.112	255	0	255	67065	55.961	16.310	0.895	4.087
ID5096	5096	9	9.063	91.516	102.930	0	110	110	9	1	-10921639	246.715	255	0	255	68340	45.293	16.405	0.893	5.138
ID5160	5160	9	9.076	91.506	102.696	0	111	111	9	1	-10921639	239.350	255	0	255	66300	61.314	16.233	0.908	3.716
ID5222	5222	9	9.116	91.184	102.757	0	112	112	9	1	-10921639	245.794	255	0	255	68085	47.654	16.269	0.901	4.890
ID5190	5190	9	9.100	91.189	102.901	0	113	113	9	1	-10921639	244.874	255	0	255	67830	49.886	16.269	0.903	4.659
ID62	62	10	8.322	26.916	99.776	0	0	0	9	1	-10921639	209.892	255	0	255	58140	97.479	15.343	0.781	1.888
ID111	111	10	8.129	26.780	99.771	0	1	1	9	1	-10921639	207.130	255	0	255	57375	99.756	15.198	0.741	1.768
ID415	415	10	8.173	26.524	100.000	0	2	2	9	1	-10921639	208.051	255	0	255	57630	99.011	15.509	0.740	1.787
ID213	213	10	8.395	26.782	99.969	0	3	3	9	1	-10921639	208.971	255	0	255	57885	98.253	15.491	0.790	1.877
ID262	262	10	8.540	26.884	99.972	0	4	4	9	1	-10921639	206.209	255	0	255	57120	100.486	15.586	0.824	1.854
ID365	365	10	8.458	27.093	100.257	0	5	5	9	1	-10921639	208.051	255	0	255	57630	99.011	15.603	0.818	1.891
ID160	160	10	8.584	26.706	100.098	0	6	6	9	1	-10921639	207.130	255	0	255	57375	99.756	15.447	0.840	1.896
ID313	313	10	8.239	27.165	100.641	0	7	7	9	1	-10921639	209.892	255	0	255	58140	97.479	15.513	0.767	1.869
ID683	683	10	3.749	45.465	99.102	0	8	8	9	1	-10921639	69.964	0	0	255	19380	113.986	8.333	0.376	0.336
ID684	684	10	8.265	27.186	100.496	0	8	8	9	1	-10921639	173.069	255	0	255	47940	119.294	14.540	0.838	1.323
ID517	517	10	5.144	42.540	97.858	0	9	9	9	1	-10921639	110.469	0	0	255	30600	126.586	9.091	0.455	0.546
ID518	518	10	8.311	26.900	101.167	0	9	9	9	1	-10921639	207.130	255	0	255	57375	99.756	15.427	0.781	1.821
ID846	846	10	5.104	44.721	98.424	0	10	10	9	1	-10921639	104.025	0	0	255	28815	125.547	8.927	0.475	0.534
ID847	847	10	8.399	27.381	100.866	0	10	10	9	1	-10921639	203.448	255	0	255	56355	102.597	15.574	0.812	1.777
ID629	629	10	5.903	43.984	98.596	0	11	11	9	1	-10921639	133.484	255	0	255	36975	127.590	9.216	0.527	0.722
ID630	630	10	8.227	27.638	100.997	0	11	11	9	1	-10921639	209.892	255	0	255	58140	97.479	15.635	0.760	1.860
ID575	575	10	4.236	44.538	98.838	0	12	12	9	1	-10921639	94.819	0	0	255	26265	123.464	8.521	0.405	0.443
ID576	576	10	8.495	28.113	100.889	0	12	12	9	1	-10921639	209.892	255	0	255	58140	97.479	15.655	0.815	1.933
ID739	739	10	5.015	45.013	98.646	0	13	13	9	1	-10921639	101.264	0	0	255	28050	124.997	8.962	0.465	0.514
ID740	740	10	8.413	27.540	101.204	0	13	13	9	1	-10921639	204.368	255	0	255	56610	101.907	15.601	0.805	1.789
ID793	793	10	5.261	46.047	98.329	0	14	14	9	1	-10921639	104.946	0	0	255	29070	125.716	8.932	0.508	0.563
ID795	795	10	8.414	27.742	101.000	0	14	14	9	1	-10921639	203.448	255	0	255	56355	102.597	15.591	0.802	1.765
ID474	474	10	4.027	46.965	98.356	0	15	15	9	1	-10921639	77.329	0	0	255	21420	117.426	8.553	0.426	0.394
ID477	477	10	8.636	27.881	101.136	0	15	15	9	1	-10921639	207.130	255	0	255	57375	99.756	15.711	0.855	1.914
ID1008	1008	10	5.909	45.622	98.776	0	16	16	9	1	-10921639	124.278	0	0	255	34425	127.690	9.172	0.535	0.679
ID1009	1009	10	8.285	28.289	100.751	0	16	16	9	1	-10921639	206.209	255	0	255	57120	100.486	15.590	0.780	1.798
ID899	899	10	6.272	45.170	97.812	0	17	17	9	1	-10921639	137.166	255	0	255	37995	127.363	9.599	0.558	0.772
ID901	901	10	8.226	27.691	101.164	0	17	17	9	1	-10921639	209.892	255	0	255	58140	97.479	15.660	0.758	1.857
ID1062	1062	10	6.241	46.694	97.891	0	18	18	9	1	-10921639	130.722	255	0	255	36210	127.690	9.086	0.609	0.775
ID1064	1064	10	8.294	27.927	100.995	0	18	18	9	1	-10921639	200.686	255	0	255	55590	104.592	15.588	0.787	1.690
ID1116	1116	10	5.800	46.661	97.759	0	19	19	9	1	-10921639	120.596	0	0	255	33405	127.543	9.050	0.549	0.670
ID1118	1118	10	8.388	28.210	100.590	0	19	19	9	1	-10921639	212.653	255	0	255	58905	95.067	15.783	0.798	1.985
ID1172	1172	10	5.444	45.780	98.818	0	20	20	9	1	-10921639	109.549	0	0	255	30345	126.458	9.095	0.489	0.569
ID1174	1174	10	8.413	28.313	100.547	0	20	20	9	1	-10921639	207.130	255	0	255	57375	99.756	15.714	0.802	1.849
ID953	953	10	5.159	45.614	98.225	0	21	21	9	1	-10921639	103.105	0	0	255	28560	125.371	9.012	0.472	0.527
ID955	955	10	8.402	28.448	100.569	0	21	21	9	1	-10921639	204.368	255	0	255	56610	101.907	15.537	0.807	1.792
ID1282	1282	10	6.075	45.640	97.842	0	22	22	9	1	-10921639	130.722	255	0	255	36210	127.690	9.276	0.533	0.712
ID1284	1284	10	8.292	28.318	100.687	0	22	22	9	1	-10921639	216.336	255	0	255	59925	91.623	15.824	0.780	2.069
ID1227	1227	10	6.451	47.342	98.441	0	23	23	9	1	-10921639	139.928	255	0	255	38760	127.123	9.341	0.599	0.824
ID1229	1229	10	8.342	28.296	100.641	0	23	23	9	1	-10921639	213.574	255	0	255	59160	94.231	15.789	0.784	1.993
ID1339	1339	10	6.256	45.794	97.772	0	24	24	9	1	-10921639	133.484	255	0	255	36975	127.590	9.411	0.549	0.742
ID1341	1341	10	8.281	28.704	100.825	0	24	24	9	1	-10921639	212.653	255	0	255	58905	95.067	15.821	0.774	1.952
ID1392	1392	10	5.477	46.737	98.566	0	25	25	9	1	-10921639	109.549	0	0	255	30345	126.458	9.270	0.505	0.581
ID1394	1394	10	8.420	28.807	100.581	0	25	25	9	1	-10921639	209.892	255	0	255	58140	97.479	15.731	0.815	1.933
ID1600	1600	10	5.999	46.246	97.877	0	26	26	9	1	-10921639	127.040	0	0	255	35190	127.730	9.278	0.531	0.690
ID1602	1602	10	8.329	28.955	100.678	0	26	26	9	1	-10921639	209.892	255	0	255	58140	97.479	15.713	0.788	1.898
ID1444	1444	10	6.266	46.538	98.263	0	27	27	9	1	-10921639	130.722	255	0	255	36210	127.690	9.413	0.559	0.734
ID1446	1446	10	8.305	29.014	100.672	0	27	27	9	1	-10921639	214.495	255	0	255	59415	93.379	15.792	0.778	2.011
ID1546	1546	10	6.819	47.555	97.768	0	28	28	9	1	-10921639	145.451	255	0	255	40290	126.458	9.684	0.628	0.887
ID1548	1548	10	8.271	28.875	100.517	0	28	28	9	1	-10921639	213.574	255	0	255	59160	94.231	15.799	0.771	1.973
ID1495	1495	10	6.670	46.787	98.369	0	29	29	9	1	-10921639	139.007	255	0	255	38505	127.209	9.582	0.594	0.814
ID1497	1497	10	8.249	28.810	100.612	0	29	29	9	1	-10921639	208.971	255	0	255	57885	98.253	15.764	0.773	1.855
ID1653	1653	10	6.379	47.672	97.891	0	30	30	9	1	-10921639	126.119	0	0	255	34935	127.723	9.585	0.589	0.732
ID1655	1655	10	8.410	28.726	100.546	0	30	30	9	1	-10921639	213.574	255	0	255	59160	94.231	15.806	0.801	2.016
ID1705	1705	10	6.571	47.838	98.402	0	31	31	9	1	-10921639	134.404	255	0	255	37230	127.543	9.583	0.609	0.798
ID1706	1706	10	8.297	29.142	100.584	0	31	31	9	1	-10921639	204.368	255	0	255	56610	101.907	15.639	0.788	1.767
ID1756	1756	10	6.398	47.512	98.162	0	32	32	9	1	-10921639	132.563	255	0	255	36720	127.630	9.415	0.587	0.768
ID1758	1758	10	8.342	28.958	100.618	0	32	32	9	1	-10921639	215.415	255	0	255	59670	92.510	15.826	0.788	2.053
ID1808	1808	10	5.736	46.934	98.629	0	33	33	9	1	-10921639	116.913	0	0	255	32385	127.290	9.247	0.504	0.616
ID1809	1809	10	8.391	29.467	100.392	0	33	33	9	1	-10921639	209.892	255	0	255	58140	97.479	15.704	0.800	1.914
ID1859	1859	10	6.887	46.680	98.221	0	34	34	9	1	-10921639	151.895	255	0	255	42075	125.371	9.684	0.587	0.897
ID1860	1860	10	8.163	29.480	100.252	0	34	34	9	1	-10921639	211.733	255	0	255	58650	95.887	15.729	0.748	1.890
ID1910	1910	10	6.313	47.392	98.307	0	35	35	9	1	-10921639	130.722	255	0	255	36210	127.690	9.491	0.536	0.714
ID1911	1911	10	8.380	29.178	100.359	0	35	35	9	1	-10921639	220.939	255	0	255	61200	86.906	15.906	0.802	2.263
ID1960	1960	10	6.145	47.504	98.513	0	36	36	9	1	-10921639	126.119	0	0	255	34935	127.723	9.344	0.546	0.698
ID1961	1961	10	8.375	29.711	100.242	0	36	36	9	1	-10921639	221.859	255	0	255	61455	85.902	15.901	0.785	2.271
ID2163	2163	10	6.082	47.274	97.591	0	37	37	9	1	-10921639	121.516	0	0	255	33660	127.590	9.414	0.509	0.643
ID2164	2164	10	8.422	29.345	100.378	0	37	37	9	1	-10921639	216.336	255	0	255	59925	91.623	15.806	0.810	2.113
ID2061	2061	10	6.820	46.999	98.292	0	38	38	9	1	-10921639	150.975	255	0	255	41820	125.547	9.684	0.575	0.878
ID2062	2062	10	8.217	29.707	100.343	0	38	38	9	1	-10921639	222.780	255	0	255	61710	84.876	15.947	0.755	2.258
ID2010	2010	10	6.447	47.263	98.609	0	39	39	9	1	-10921639	137.166	255	0	255	37995	127.363	9.580	0.547	0.762
ID2011	2011	10	8.343	29.425	100.167	0	39	39	9	1	-10921639	219.097	255	0	255	60690	88.852	15.847	0.785	2.168
ID2112	2112	10	6.535	46.915	98.100	0	40	40	9	1	-10921639	139.007	255	0	255	38505	127.209	9.684	0.552	0.777
ID2113	2113	10	8.273	29.501	100.315	0	40	40	9	1	-10921639	222.780	255	0	255	61710	84.876	15.953	0.768	2.280
ID2213	2213	10	6.543	46.500	97.816	0	41	41	9	1	-10921639	145.451	255	0	255	40290	126.458	9.578	0.542	0.808
ID2214	2214	10	8.237	29.816	100.309	0	41	41	9	1	-10921639	218.177	255	0	255	60435	89.795	15.881	0.764	2.104
ID2262	2262	10	5.693	47.536	98.637	0	42	42	9	1	-10921639	112.310	0	0	255	31110	126.821	9.230	0.507	0.596
ID2263	2263	10	8.424	29.836	100.324	0	42	42	9	1	-10921639	213.574	255	0	255	59160	94.231	15.814	0.808	2.026
ID2360	2360	10	6.279	46.618	98.749	0	43	43	9	1	-10921639	132.563	255	0	255	36720	127.630	9.684	0.511	0.702
ID2361	2361	10	8.320	29.912	100.095	0	43	43	9	1	-10921639	224.621	255	0	255	62220	82.756	16.035	0.778	2.376
ID2310	2310	10	6.479	47.434	97.741	0	44	44	9	1	-10921639	147.292	255	0	255	40800	126.182	9.484	0.544	0.822
ID2311	2311	10	8.299	30.345	100.028	0	44	44	9	1	-10921639	224.621	255	0	255	62220	82.756	15.989	0.770	2.361
ID2412	2412	10	6.040	47.908	98.568	0	45	45	9	1	-10921639	125.199	0	0	255	34680	127.710	9.278	0.518	0.669
ID2413	2413	10	8.380	30.290	100.143	0	45	45	9	1	-10921639	219.097	255	0	255	60690	88.852	15.869	0.794	2.182
ID2512	2512	10	5.727	47.423	98.192	0	46	46	9	1	-10921639	117.834	0	0	255	32640	127.363	9.278	0.469	0.591
ID2513	2513	10	8.461	30.073	100.005	0	46	46	9	1	-10921639	222.780	255	0	255	61710	84.876	15.975	0.808	2.346
ID2561	2561	10	6.289	48.022	98.235	0	47	47	9	1	-10921639	130.722	255	0	255	36210	127.690	9.582	0.544	0.722
ID2562	2562	10	8.358	30.338	100.097	0	47	47	9	1	-10921639	214.495	255	0	255	59415	93.379	15.818	0.792	2.031
ID2608	2608	10	5.477	46.797	98.533	0	48	48	9	1	-10921639	117.834	0	0	255	32640	127.363	9.200	0.458	0.581
ID2609	2609	10	8.418	30.827	100.083	0	48	48	9	1	-10921639	222.780	255	0	255	61710	84.876	15.954	0.797	2.328
ID2463	2463	10	5.948	48.205	98.948	0	49	49	9	1	-10921639	122.437	0	0	255	33915	127.630	9.341	0.492	0.633
ID2464	2464	10	8.414	30.782	100.173	0	49	49	9	1	-10921639	221.859	255	0	255	61455	85.902	15.975	0.803	2.300
ID2658	2658	10	4.622	46.160	98.687	0	50	50	9	1	-10921639	107.708	0	0	255	29835	126.182	8.863	0.396	0.484
ID2659	2659	10	8.537	30.833	100.052	0	50	50	9	1	-10921639	224.621	255	0	255	62220	82.756	15.977	0.819	2.444
ID2706	2706	10	8.464	31.417	100.131	0	51	51	9	1	-10921639	218.177	255	0	255	60435	89.795	15.888	0.809	2.173
ID2802	2802	10	8.568	31.183	100.171	0	52	52	9	1	-10921639	224.621	255	0	255	62220	82.756	15.999	0.828	2.459
ID2753	2753	10	8.643	31.455	100.246	0	53	53	9	1	-10921639	220.939	255	0	255	61200	86.906	15.911	0.839	2.320
ID2898	2898	10	8.867	31.991	100.352	0	54	54	9	1	-10921639	222.780	255	0	255	61710	84.876	15.952	0.892	2.475
ID2851	2851	10	8.546	31.798	100.861	0	55	55	9	1	-10921639	230.144	255	0	255	63750	75.770	16.093	0.818	2.734
ID2945	2945	10	8.875	31.943	100.207	0	56	56	9	1	-10921639	217.256	255	0	255	60180	90.718	15.889	0.892	2.258
ID2991	2991	10	8.714	32.211	99.787	0	57	57	9	1	-10921639	225.542	255	0	255	62475	81.659	16.013	0.854	2.545
ID3036	3036	10	8.859	32.177	100.065	0	58	58	9	1	-10921639	222.780	255	0	255	61710	84.876	15.988	0.884	2.464
ID3081	3081	10	8.870	32.334	99.749	0	59	59	9	1	-10921639	227.383	255	0	255	62985	79.388	16.078	0.891	2.700
ID3127	3127	10	8.808	32.216	99.771	0	60	60	9	1	-10921639	229.224	255	0	255	63495	77.006	16.074	0.866	2.763
ID3173	3173	10	9.103	32.454	99.528	0	61	61	9	1	-10921639	227.383	255	0	255	62985	79.388	16.005	0.944	2.782
ID3310	3310	10	8.967	32.274	99.350	0	62	62	9	1	-10921639	236.588	255	0	255	65535	66.119	16.269	0.900	3.390
ID3219	3219	10	9.153	32.797	99.599	0	63	63	9	1	-10921639	237.509	255	0	255	65790	64.570	16.084	0.934	3.553
ID3265	3265	10	9.188	32.951	99.612	0	64	64	9	1	-10921639	237.509	255	0	255	65790	64.570	16.139	0.946	3.577
ID3398	3398	10	9.173	33.175	98.997	0	65	65	9	1	-10921639	237.509	255	0	255	65790	64.570	16.201	0.946	3.577
ID3356	3356	10	9.204	33.098	99.271	0	66	66	9	1	-10921639	233.827	255	0	255	64770	70.490	16.141	0.961	3.251
ID3442	3442	10	9.178	33.235	99.243	0	67	67	9	1	-10921639	236.588	255	0	255	65535	66.119	16.236	0.949	3.484
ID3486	3486	10	9.169	33.025	98.697	0	68	68	9	1	-10921639	231.065	255	0	255	64005	74.502	16.062	0.950	3.022
ID3530	3530	10	9.198	33.123	98.794	0	69	69	9	1	-10921639	234.747	255	0	255	65025	69.076	16.170	0.953	3.317
ID3572	3572	10	9.177	33.516	98.542	0	70	70	9	1	-10921639	231.065	255	0	255	64005	74.502	16.052	0.950	3.022
ID3614	3614	10	9.175	33.597	98.233	0	71	71	9	1	-10921639	232.906	255	0	255	64515	71.864	16.134	0.951	3.159
ID3656	3656	10	9.202	33.451	98.547	0	72	72	9	1	-10921639	227.383	255	0	255	62985	79.388	16.020	0.968	2.817
ID3697	3697	10	9.200	33.253	98.449	0	73	73	9	1	-10921639	237.509	255	0	255	65790	64.570	16.237	0.951	3.587
ID3739	3739	10	9.157	33.676	98.398	0	74	74	9	1	-10921639	242.112	255	0	255	67065	55.961	16.197	0.923	4.154
ID3780	3780	10	9.192	33.527	98.265	0	75	75	9	1	-10921639	234.747	255	0	255	65025	69.076	16.135	0.953	3.317
ID3822	3822	10	9.204	33.559	98.149	0	76	76	9	1	-10921639	241.191	255	0	255	66810	57.815	16.238	0.950	4.064
ID3863	3863	10	9.196	33.623	97.878	0	77	77	9	1	-10921639	236.588	255	0	255	65535	66.119	16.202	0.949	3.484
ID3904	3904	10	9.189	33.434	98.055	0	78	78	9	1	-10921639	243.953	255	0	255	67575	52.007	16.273	0.936	4.535
ID3945	3945	10	9.236	33.883	98.260	0	79	79	9	1	-10921639	235.668	255	0	255	65280	67.620	16.204	0.971	3.435
ID3986	3986	10	9.187	33.923	98.361	0	80	80	9	1	-10921639	245.794	255	0	255	68085	47.654	16.313	0.932	4.975
ID4027	4027	10	9.210	33.819	97.789	0	81	81	9	1	-10921639	239.350	255	0	255	66300	61.314	16.236	0.949	3.802
ID4067	4067	10	9.211	33.821	97.978	0	82	82	9	1	-10921639	243.032	255	0	255	67320	54.028	16.274	0.945	4.372
ID4107	4107	10	9.186	33.624	97.819	0	83	83	9	1	-10921639	237.509	255	0	255	65790	64.570	16.236	0.946	3.577
ID4147	4147	10	9.182	33.903	97.606	0	84	84	9	1	-10921639	241.191	255	0	255	66810	57.815	16.314	0.938	4.037
ID4187	4187	10	9.157	33.698	97.943	0	85	85	9	1	-10921639	246.715	255	0	255	68340	45.293	16.461	0.925	5.234
ID4226	4226	10	9.169	33.630	98.380	0	86	86	9	1	-10921639	241.191	255	0	255	66810	57.815	16.236	0.935	4.032
ID4265	4265	10	9.196	33.858	98.616	0	87	87	9	1	-10921639	243.032	255	0	255	67320	54.028	16.522	0.948	4.377
ID4304	4304	10	9.160	33.819	98.680	0	88	88	9	1	-10921639	240.271	255	0	255	66555	59.597	16.272	0.930	3.885
ID4343	4343	10	9.174	34.302	99.079	0	89	89	9	1	-10921639	246.715	255	0	255	68340	45.293	16.407	0.927	5.241
ID4382	4382	10	9.171	34.055	98.840	0	90	90	9	1	-10921639	243.953	255	0	255	67575	52.007	16.313	0.929	4.517
ID4421	4421	10	9.230	33.853	98.762	0	91	91	9	1	-10921639	239.350	255	0	255	66300	61.314	16.275	0.962	3.828
ID4460	4460	10	9.191	34.142	98.021	0	92	92	9	1	-10921639	243.953	255	0	255	67575	52.007	16.314	0.936	4.535
ID4499	4499	10	9.174	34.399	97.953	0	93	93	9	1	-10921639	243.032	255	0	255	67320	54.028	16.272	0.933	4.343
ID4577	4577	10	9.112	34.120	97.782	0	94	94	9	1	-10921639	242.112	255	0	255	67065	55.961	16.232	0.909	4.121
ID4538	4538	10	9.135	34.179	97.529	0	95	95	9	1	-10921639	244.874	255	0	255	67830	49.886	16.357	0.915	4.690
ID4616	4616	10	9.165	34.162	97.500	0	96	96	9	1	-10921639	239.350	255	0	255	66300	61.314	16.273	0.937	3.777
ID4655	4655	10	9.161	34.332	97.265	0	97	97	9	1	-10921639	235.668	255	0	255	65280	67.620	16.161	0.941	3.379
ID4694	4694	10	9.218	34.159	97.865	0	98	98	9	1	-10921639	238.430	255	0	255	66045	62.970	16.237	0.957	3.702
ID4733	4733	10	9.194	34.125	97.957	0	99	99	9	1	-10921639	248.556	255	0	255	68850	40.094	16.462	0.932	5.982
ID4771	4771	10	9.202	34.057	98.403	0	100	100	9	1	-10921639	241.191	255	0	255	66810	57.815	16.236	0.942	4.048
ID4809	4809	10	9.122	34.119	98.593	0	101	101	9	1	-10921639	242.112	255	0	255	67065	55.961	16.232	0.912	4.126
ID4847	4847	10	9.092	34.650	98.636	0	102	102	9	1	-10921639	239.350	255	0	255	66300	61.314	16.275	0.913	3.726
ID4884	4884	10	9.122	34.442	98.710	0	103	103	9	1	-10921639	243.953	255	0	255	67575	52.007	16.311	0.908	4.464
ID4920	4920	10	9.085	34.347	99.066	0	104	104	9	1	-10921639	243.032	255	0	255	67320	54.028	16.273	0.900	4.262
ID4956	4956	10	9.129	34.572	98.769	0	105	105	9	1	-10921639	244.874	255	0	255	67830	49.886	16.319	0.910	4.678
ID4992	4992	10	9.179	34.722	99.036	0	106	106	9	1	-10921639	243.032	255	0	255	67320	54.028	16.313	0.933	4.343
ID5028	5028	10	9.117	34.463	99.621	0	107	107	9	1	-10921639	243.032	255	0	255	67320	54.028	16.232	0.912	4.291
ID5064	5064	10	9.084	34.682	98.935	0	108	108	9	1	-10921639	249.477	255	0	255	69105	37.188	16.460	0.892	6.324
ID5127	5127	10	9.114	34.596	99.175	0	109	109	9	1	-10921639	242.112	255	0	255	67065	55.961	16.232	0.909	4.121
ID5095	5095	10	9.074	34.791	99.531	0	110	110	9	1	-10921639	248.556	255	0	255	68850	40.094	16.460	0.891	5.843
ID5159	5159	10	9.157	34.993	99.361	0	111	111	9	1	-10921639	241.191	255	0	255	66810	57.815	16.358	0.933	4.027
ID5221	5221	10	9.120	34.690	99.034	0	112	112	9	1	-10921639	242.112	255	0	255	67065	55.961	16.196	0.907	4.115
ID5189	5189	10	9.058	34.798	98.759	0	113	113	9	1	-10921639	250.397	255	0	255	69360	34.011	16.354	0.883	6.905
ID64	64	11	8.724	260.877	118.198	0	0	0	9	1	-10921639	216.336	255	0	255	59925	91.623	15.730	0.866	2.191
ID113	113	11	8.931	260.717	118.098	0	1	1	9	1	-10921639	217.256	255	0	255	60180	90.718	15.842	0.918	2.292
ID418	418	11	8.658	260.706	118.441	0	2	2	9	1	-10921639	216.336	255	0	255	59925	91.623	15.724	0.858	2.181
ID216	216	11	8.865	260.585	118.266	0	3	3	9	1	-10921639	210.812	255	0	255	58395	96.691	15.743	0.910	2.077
ID265	265	11	8.719	260.549	118.523	0	4	4	9	1	-10921639	207.130	255	0	255	57375	99.756	15.702	0.884	1.949
ID368	368	11	8.546	260.224	118.402	0	5	5	9	1	-10921639	211.733	255	0	255	58650	95.887	15.628	0.826	1.997
ID164	164	11	8.385	260.382	118.351	0	6	6	9	1	-10921639	211.733	255	0	255	58650	95.887	15.715	0.797	1.958
ID316	316	11	9.015	259.876	118.712	0	7	7	9	1	-10921639	217.256	255	0	255	60180	90.718	15.895	0.942	2.323
ID687	687	11	8.372	259.711	119.027	0	8	8	9	1	-10921639	171.227	255	0	255	47430	119.984	14.288	0.884	1.339
ID521	521	11	8.604	260.257	119.353	0	9	9	9	1	-10921639	212.653	255	0	255	58905	95.067	15.753	0.836	2.037
ID850	850	11	8.634	260.154	119.254	0	10	10	9	1	-10921639	210.812	255	0	255	58395	96.691	15.729	0.850	2.003
ID633	633	11	8.542	260.496	119.437	0	11	11	9	1	-10921639	216.336	255	0	255	59925	91.623	15.734	0.827	2.137
ID579	579	11	9.116	259.845	118.948	0	12	12	9	1	-10921639	208.051	255	0	255	57630	99.011	15.731	0.982	2.082
ID743	743	11	8.705	259.810	119.065	0	13	13	9	1	-10921639	208.971	255	0	255	57885	98.253	15.735	0.864	1.972
ID797	797	11	8.539	260.220	118.726	0	14	14	9	1	-10921639	221.859	255	0	255	61455	85.902	15.889	0.814	2.318
ID480	480	11	8.418	259.793	118.953	0	15	15	9	1	-10921639	210.812	255	0	255	58395	96.691	15.767	0.796	1.933
ID1012	1012	11	8.461	259.757	118.606	0	16	16	9	1	-10921639	206.209	255	0	255	57120	100.486	15.684	0.807	1.832
ID903	903	11	8.475	259.859	118.753	0	17	17	9	1	-10921639	205.289	255	0	255	56865	101.203	15.707	0.813	1.820
ID1066	1066	11	8.835	259.255	118.317	0	18	18	9	1	-10921639	211.733	255	0	255	58650	95.887	15.712	0.902	2.095
ID1120	1120	11	9.082	259.179	118.103	0	19	19	9	1	-10921639	208.971	255	0	255	57885	98.253	15.710	0.968	2.092
ID1176	1176	11	8.619	259.092	117.834	0	20	20	9	1	-10921639	216.336	255	0	255	59925	91.623	15.876	0.849	2.168
ID957	957	11	8.764	259.180	117.898	0	21	21	9	1	-10921639	227.383	255	0	255	62985	79.388	16.002	0.867	2.661
ID1286	1286	11	8.819	259.127	117.507	0	22	22	9	1	-10921639	214.495	255	0	255	59415	93.379	15.773	0.903	2.180
ID1231	1231	11	8.979	259.156	117.787	0	23	23	9	1	-10921639	215.415	255	0	255	59670	92.510	15.825	0.936	2.251
ID1343	1343	11	9.158	259.024	117.835	0	24	24	9	1	-10921639	211.733	255	0	255	58650	95.887	15.839	0.985	2.192
ID1396	1396	11	9.112	259.039	117.508	0	25	25	9	1	-10921639	207.130	255	0	255	57375	99.756	15.731	0.982	2.058
ID1604	1604	11	9.108	258.233	117.172	0	26	26	9	1	-10921639	216.336	255	0	255	59925	91.623	15.845	0.961	2.314
ID1448	1448	11	9.112	258.628	117.362	0	27	27	9	1	-10921639	210.812	255	0	255	58395	96.691	15.758	0.977	2.155
ID1550	1550	11	9.065	258.486	117.103	0	28	28	9	1	-10921639	223.700	255	0	255	61965	83.828	15.935	0.933	2.576
ID1499	1499	11	9.193	258.808	117.096	0	29	29	9	1	-10921639	214.495	255	0	255	59415	93.379	15.874	0.988	2.284
ID1657	1657	11	9.167	258.708	117.087	0	30	30	9	1	-10921639	211.733	255	0	255	58650	95.887	15.826	0.985	2.192
ID1709	1709	11	9.152	258.271	116.950	0	31	31	9	1	-10921639	216.336	255	0	255	59925	91.623	15.868	0.980	2.337
ID1760	1760	11	9.157	258.404	116.681	0	32	32	9	1	-10921639	223.700	255	0	255	61965	83.828	15.941	0.962	2.617
ID1812	1812	11	9.156	258.606	116.820	0	33	33	9	1	-10921639	212.653	255	0	255	58905	95.067	15.839	0.980	2.214
ID1863	1863	11	9.166	258.709	116.514	0	34	34	9	1	-10921639	217.256	255	0	255	60180	90.718	15.885	0.975	2.364
ID1914	1914	11	9.160	258.416	116.431	0	35	35	9	1	-10921639	216.336	255	0	255	59925	91.623	15.863	0.983	2.341
ID1964	1964	11	9.214	258.214	115.886	0	36	36	9	1	-10921639	221.859	255	0	255	61455	85.902	16.011	0.986	2.565
ID2167	2167	11	9.178	258.314	116.630	0	37	37	9	1	-10921639	214.495	255	0	255	59415	93.379	15.886	0.994	2.290
ID2065	2065	11	9.185	258.627	116.094	0	38	38	9	1	-10921639	214.495	255	0	255	59415	93.379	15.887	0.991	2.287
ID2014	2014	11	9.212	258.243	116.170	0	39	39	9	1	-10921639	216.336	255	0	255	59925	91.623	15.919	0.994	2.354
ID2116	2116	11	9.179	258.556	116.126	0	40	40	9	1	-10921639	221.859	255	0	255	61455	85.902	15.969	0.975	2.550
ID2217	2217	11	9.177	258.690	116.156	0	41	41	9	1	-10921639	210.812	255	0	255	58395	96.691	15.845	0.997	2.177
ID2266	2266	11	9.183	258.332	116.154	0	42	42	9	1	-10921639	214.495	255	0	255	59415	93.379	15.887	0.994	2.290
ID2364	2364	11	9.174	258.495	116.034	0	43	43	9	1	-10921639	210.812	255	0	255	58395	96.691	15.827	0.994	2.174
ID2314	2314	11	9.204	258.522	115.823	0	44	44	9	1	-10921639	219.097	255	0	255	60690	88.852	15.966	0.992	2.455
ID2416	2416	11	9.176	258.477	115.749	0	45	45	9	1	-10921639	214.495	255	0	255	59415	93.379	15.885	0.991	2.287
ID2516	2516	11	9.214	258.705	115.926	0	46	46	9	1	-10921639	220.018	255	0	255	60945	87.889	15.972	0.992	2.493
ID2565	2565	11	9.163	258.515	115.649	0	47	47	9	1	-10921639	214.495	255	0	255	59415	93.379	15.839	0.986	2.280
ID2612	2612	11	9.210	258.659	115.698	0	48	48	9	1	-10921639	223.700	255	0	255	61965	83.828	16.011	0.981	2.643
ID2467	2467	11	9.193	258.669	115.744	0	49	49	9	1	-10921639	216.336	255	0	255	59925	91.623	15.904	0.989	2.348
ID2662	2662	11	9.196	258.484	115.666	0	50	50	9	1	-10921639	223.700	255	0	255	61965	83.828	16.008	0.978	2.639
ID2709	2709	11	9.178	258.594	115.488	0	51	51	9	1	-10921639	219.097	255	0	255	60690	88.852	15.918	0.978	2.438
ID2805	2805	11	9.234	258.846	116.167	0	52	52	9	1	-10921639	221.859	255	0	255	61455	85.902	16.023	0.994	2.575
ID2756	2756	11	9.191	258.753	115.366	0	53	53	9	1	-10921639	221.859	255	0	255	61455	85.902	15.998	0.978	2.554
ID2901	2901	11	9.248	258.890	115.954	0	54	54	9	1	-10921639	222.780	255	0	255	61710	84.876	16.092	1.000	2.625
ID2854	2854	11	9.180	258.786	116.063	0	55	55	9	1	-10921639	216.336	255	0	255	59925	91.623	15.885	0.983	2.341
ID2948	2948	11	9.207	258.702	115.003	0	56	56	9	1	-10921639	217.256	255	0	255	60180	90.718	15.936	0.991	2.385
ID2994	2994	11	9.214	259.116	115.174	0	57	57	9	1	-10921639	216.336	255	0	255	59925	91.623	15.939	0.997	2.358
ID3039	3039	11	9.200	259.055	114.987	0	58	58	9	1	-10921639	211.733	255	0	255	58650	95.887	15.874	1.000	2.208
ID3084	3084	11	9.225	258.932	114.718	0	59	59	9	1	-10921639	221.859	255	0	255	61455	85.902	15.991	0.989	2.568
ID3130	3130	11	9.185	259.161	114.913	0	60	60	9	1	-10921639	219.097	255	0	255	60690	88.852	15.941	0.983	2.445
ID3176	3176	11	9.233	258.883	114.685	0	61	61	9	1	-10921639	238.430	255	0	255	66045	62.970	16.276	0.964	3.717
ID3313	3313	11	9.199	259.245	114.555	0	62	62	9	1	-10921639	226.462	255	0	255	62730	80.537	16.010	0.976	2.777
ID3222	3222	11	9.184	259.308	114.441	0	63	63	9	1	-10921639	222.780	255	0	255	61710	84.876	15.975	0.972	2.588
ID3268	3268	11	9.217	259.154	113.972	0	64	64	9	1	-10921639	223.700	255	0	255	61965	83.828	15.990	0.983	2.646
ID3401	3401	11	9.219	259.244	113.607	0	65	65	9	1	-10921639	229.224	255	0	255	63495	77.006	16.081	0.976	2.940
ID3359	3359	11	9.226	259.085	114.067	0	66	66	9	1	-10921639	220.018	255	0	255	60945	87.889	15.966	0.992	2.493
ID3445	3445	11	9.233	259.256	113.855	0	67	67	9	1	-10921639	228.303	255	0	255	63240	78.211	16.144	0.984	2.895
ID3489	3489	11	9.209	259.139	113.737	0	68	68	9	1	-10921639	218.177	255	0	255	60435	89.795	15.917	0.989	2.416
ID3533	3533	11	9.233	259.057	113.100	0	69	69	9	1	-10921639	220.939	255	0	255	61200	86.906	16.059	1.000	2.542
ID3575	3575	11	9.227	259.215	112.948	0	70	70	9	1	-10921639	225.542	255	0	255	62475	81.659	16.066	0.981	2.735
ID3617	3617	11	9.240	259.053	112.895	0	71	71	9	1	-10921639	220.018	255	0	255	60945	87.889	16.024	1.000	2.503
ID3659	3659	11	9.232	259.156	113.088	0	72	72	9	1	-10921639	222.780	255	0	255	61710	84.876	16.058	0.994	2.617
ID3700	3700	11	9.225	258.743	112.826	0	73	73	9	1	-10921639	221.859	255	0	255	61455	85.902	16.003	0.989	2.568
ID3742	3742	11	9.151	259.361	112.477	0	74	74	9	1	-10921639	230.144	255	0	255	63750	75.770	16.058	0.953	2.964
ID3783	3783	11	9.220	258.874	112.755	0	75	75	9	1	-10921639	232.906	255	0	255	64515	71.864	16.137	0.968	3.189
ID3825	3825	11	9.224	259.347	112.254	0	76	76	9	1	-10921639	229.224	255	0	255	63495	77.006	16.089	0.976	2.940
ID3866	3866	11	9.213	259.174	112.473	0	77	77	9	1	-10921639	226.462	255	0	255	62730	80.537	16.056	0.976	2.777
ID3907	3907	11	9.226	259.252	112.196	0	78	78	9	1	-10921639	227.383	255	0	255	62985	79.388	16.116	0.981	2.837
ID3948	3948	11	9.234	259.208	112.066	0	79	79	9	1	-10921639	234.747	255	0	255	65025	69.076	16.172	0.974	3.353
ID3989	3989	11	9.237	258.971	112.968	0	80	80	9	1	-10921639	234.747	255	0	255	65025	69.076	16.239	0.971	3.349
ID4030	4030	11	9.214	259.156	111.710	0	81	81	9	1	-10921639	236.588	255	0	255	65535	66.119	16.239	0.964	3.512
ID4070	4070	11	9.220	258.888	111.938	0	82	82	9	1	-10921639	228.303	255	0	255	63240	78.211	16.115	0.973	2.879
ID4110	4110	11	9.238	259.209	111.984	0	83	83	9	1	-10921639	228.303	255	0	255	63240	78.211	16.144	0.984	2.895
ID4150	4150	11	9.247	258.873	111.951	0	84	84	9	1	-10921639	231.065	255	0	255	64005	74.502	16.174	0.984	3.076
ID4190	4190	11	9.232	258.934	112.077	0	85	85	9	1	-10921639	230.144	255	0	255	63750	75.770	16.173	0.981	3.009
ID4229	4229	11	9.184	258.646	112.625	0	86	86	9	1	-10921639	231.065	255	0	255	64005	74.502	16.135	0.958	3.035
ID4268	4268	11	9.234	258.772	112.782	0	87	87	9	1	-10921639	231.986	255	0	255	64260	73.201	16.240	0.979	3.135
ID4307	4307	11	9.222	258.890	112.624	0	88	88	9	1	-10921639	233.827	255	0	255	64770	70.490	16.239	0.969	3.264
ID4346	4346	11	9.236	258.970	113.206	0	89	89	9	1	-10921639	230.144	255	0	255	63750	75.770	16.116	0.979	3.005
ID4385	4385	11	9.240	258.687	112.787	0	90	90	9	1	-10921639	228.303	255	0	255	63240	78.211	16.144	0.984	2.895
ID4424	4424	11	9.226	258.612	112.643	0	91	91	9	1	-10921639	231.065	255	0	255	64005	74.502	16.142	0.971	3.056
ID4463	4463	11	9.224	258.647	111.952	0	92	92	9	1	-10921639	236.588	255	0	255	65535	66.119	16.238	0.961	3.508
ID4502	4502	11	9.202	258.815	111.578	0	93	93	9	1	-10921639	234.747	255	0	255	65025	69.076	16.275	0.958	3.326
ID4580	4580	11	9.211	259.046	111.296	0	94	94	9	1	-10921639	231.986	255	0	255	64260	73.201	16.142	0.968	3.118
ID4541	4541	11	9.185	258.618	111.070	0	95	95	9	1	-10921639	237.509	255	0	255	65790	64.570	16.168	0.942	3.568
ID4619	4619	11	9.183	258.736	111.398	0	96	96	9	1	-10921639	230.144	255	0	255	63750	75.770	16.087	0.955	2.968
ID4658	4658	11	9.192	258.451	110.747	0	97	97	9	1	-10921639	239.350	255	0	255	66300	61.314	16.273	0.942	3.787
ID4697	4697	11	9.213	258.637	111.392	0	98	98	9	1	-10921639	229.224	255	0	255	63495	77.006	16.064	0.968	2.928
ID4736	4736	11	9.143	258.693	111.425	0	99	99	9	1	-10921639	236.588	255	0	255	65535	66.119	16.199	0.929	3.447
ID4774	4774	11	9.190	258.366	111.908	0	100	100	9	1	-10921639	236.588	255	0	255	65535	66.119	16.238	0.951	3.489
ID4811	4811	11	9.217	258.452	111.839	0	101	101	9	1	-10921639	240.271	255	0	255	66555	59.597	16.237	0.952	3.932
ID4849	4849	11	9.168	258.425	112.360	0	102	102	9	1	-10921639	239.350	255	0	255	66300	61.314	16.235	0.937	3.777
ID4886	4886	11	9.189	258.174	112.364	0	103	103	9	1	-10921639	242.112	255	0	255	67065	55.961	16.200	0.935	4.182
ID4922	4922	11	9.125	258.359	112.262	0	104	104	9	1	-10921639	236.588	255	0	255	65535	66.119	16.196	0.927	3.442
ID4958	4958	11	9.168	258.149	112.770	0	105	105	9	1	-10921639	242.112	255	0	255	67065	55.961	16.272	0.931	4.171
ID4994	4994	11	9.113	258.454	112.305	0	106	106	9	1	-10921639	236.588	255	0	255	65535	66.119	16.130	0.919	3.428
ID5030	5030	11	9.121	258.471	112.500	0	107	107	9	1	-10921639	242.112	255	0	255	67065	55.961	16.164	0.912	4.126
ID5066	5066	11	9.130	258.800	112.577	0	108	108	9	1	-10921639	245.794	255	0	255	68085	47.654	16.357	0.918	4.936
ID5129	5129	11	9.134	258.798	112.206	0	109	109	9	1	-10921639	248.556	255	0	255	68850	40.094	16.461	0.907	5.897
ID5097	5097	11	9.107	258.730	112.697	0	110	110	9	1	-10921639	247.635	255	0	255	68595	42.783	16.269	0.902	5.490
ID5161	5161	11	9.079	258.519	112.508	0	111	111	9	1	-10921639	249.477	255	0	255	69105	37.188	16.461	0.898	6.349
ID5223	5223	11	9.136	258.882	112.108	0	112	112	9	1	-10921639	247.635	255	0	255	68595	42.783	16.461	0.909	5.512
ID5191	5191	11	9.131	258.723	112.272	0	113	113	9	1	-10921639	246.715	255	0	255	68340	45.293	16.406	0.909	5.186
ID65	65	12	9.083	139.486	119.289	0	0	0	9	1	-10921639	214.495	255	0	255	59415	93.379	15.815	0.977	2.270
ID69	69	12	9.069	127.460	148.950	0	0	0	9	1	-10921639	196.083	255	0	255	54315	107.678	15.530	1.000	1.821
ID114	114	12	9.120	138.936	120.101	0	1	1	9	1	-10921639	205.289	255	0	255	56865	101.203	15.735	0.985	2.013
ID118	118	12	9.065	127.573	148.767	0	1	1	9	1	-10921639	200.686	255	0	255	55590	104.592	15.541	0.985	1.904
ID419	419	12	9.083	139.396	119.992	0	2	2	9	1	-10921639	205.289	255	0	255	56865	101.203	15.578	0.985	2.013
ID423	423	12	9.147	127.492	149.077	0	2	2	9	1	-10921639	210.812	255	0	255	58395	96.691	15.806	0.994	2.174
ID217	217	12	9.147	138.944	120.336	0	3	3	9	1	-10921639	209.892	255	0	255	58140	97.479	15.799	0.991	2.144
ID221	221	12	8.482	103.430	145.341	0	3	3	9	1	-10921639	177.671	255	0	255	49215	117.426	14.615	0.923	1.452
ID222	222	12	8.898	127.956	149.293	0	3	3	9	1	-10921639	208.971	255	0	255	57885	98.253	15.735	0.931	2.051
ID266	266	12	9.072	138.729	120.389	0	4	4	9	1	-10921639	210.812	255	0	255	58395	96.691	15.713	0.962	2.138
ID270	270	12	8.477	103.432	145.627	0	4	4	9	1	-10921639	180.433	255	0	255	49980	116.203	14.620	0.895	1.467
ID271	271	12	8.841	127.424	149.361	0	4	4	9	1	-10921639	210.812	255	0	255	58395	96.691	15.827	0.913	2.081
ID369	369	12	9.148	138.813	120.555	0	5	5	9	1	-10921639	211.733	255	0	255	58650	95.887	15.823	0.994	2.202
ID373	373	12	8.516	103.574	145.446	0	5	5	9	1	-10921639	181.354	255	0	255	50235	115.777	14.825	0.890	1.475
ID374	374	12	8.822	127.487	149.148	0	5	5	9	1	-10921639	206.209	255	0	255	57120	100.486	15.745	0.913	1.959
ID165	165	12	9.148	138.633	120.408	0	6	6	9	1	-10921639	211.733	255	0	255	58650	95.887	15.819	0.983	2.189
ID169	169	12	9.117	127.273	149.444	0	6	6	9	1	-10921639	208.051	255	0	255	57630	99.011	15.733	0.991	2.092
ID317	317	12	9.113	138.779	121.222	0	7	7	9	1	-10921639	202.527	255	0	255	56100	103.275	15.705	0.988	1.949
ID321	321	12	8.420	103.578	146.147	0	7	7	9	1	-10921639	173.989	255	0	255	48195	118.937	14.461	0.895	1.382
ID322	322	12	8.949	127.670	150.039	0	7	7	9	1	-10921639	213.574	255	0	255	59160	94.231	15.831	0.935	2.191
ID688	688	12	8.428	138.833	121.540	0	8	8	9	1	-10921639	149.134	255	0	255	41310	125.879	14.019	1.000	1.185
ID692	692	12	7.880	103.890	146.457	0	8	8	9	1	-10921639	137.166	255	0	255	37995	127.363	9.684	0.934	1.040
ID694	694	12	8.381	127.552	149.876	0	8	8	9	1	-10921639	156.498	255	0	255	43350	124.383	14.194	0.961	1.233
ID522	522	12	9.131	138.514	121.855	0	9	9	9	1	-10921639	208.051	255	0	255	57630	99.011	15.760	0.991	2.092
ID526	526	12	8.411	103.727	146.706	0	9	9	9	1	-10921639	178.592	255	0	255	49470	117.027	14.866	0.870	1.420
ID527	527	12	8.858	127.312	150.163	0	9	9	9	1	-10921639	221.859	255	0	255	61455	85.902	16.010	0.909	2.460
ID851	851	12	9.117	138.477	121.960	0	10	10	9	1	-10921639	206.209	255	0	255	57120	100.486	15.748	0.994	2.046
ID855	855	12	8.486	103.820	146.810	0	10	10	9	1	-10921639	179.513	255	0	255	49725	116.619	14.696	0.876	1.438
ID856	856	12	8.800	127.488	149.799	0	10	10	9	1	-10921639	210.812	255	0	255	58395	96.691	15.799	0.899	2.064
ID634	634	12	9.139	138.730	121.623	0	11	11	9	1	-10921639	209.892	255	0	255	58140	97.479	15.799	0.991	2.144
ID638	638	12	8.560	103.995	146.624	0	11	11	9	1	-10921639	183.195	255	0	255	50745	114.900	14.935	0.894	1.505
ID639	639	12	8.841	127.768	149.913	0	11	11	9	1	-10921639	208.971	255	0	255	57885	98.253	15.674	0.923	2.041
ID580	580	12	9.114	138.510	122.153	0	12	12	9	1	-10921639	210.812	255	0	255	58395	96.691	15.798	0.974	2.151
ID584	584	12	8.618	104.317	146.783	0	12	12	9	1	-10921639	186.877	255	0	255	51765	113.034	14.860	0.908	1.573
ID585	585	12	8.785	127.973	149.591	0	12	12	9	1	-10921639	204.368	255	0	255	56610	101.907	15.660	0.918	1.920
ID744	744	12	9.100	138.397	122.206	0	13	13	9	1	-10921639	206.209	255	0	255	57120	100.486	15.694	0.991	2.043
ID748	748	12	8.438	104.497	147.151	0	13	13	9	1	-10921639	185.036	255	0	255	51255	113.986	14.773	0.868	1.509
ID749	749	12	8.820	127.899	150.038	0	13	13	9	1	-10921639	219.097	255	0	255	60690	88.852	15.919	0.890	2.322
ID798	798	12	9.152	138.628	121.959	0	14	14	9	1	-10921639	208.051	255	0	255	57630	99.011	15.789	0.991	2.092
ID802	802	12	8.441	104.478	146.937	0	14	14	9	1	-10921639	178.592	255	0	255	49470	117.027	14.597	0.879	1.428
ID803	803	12	8.787	127.790	149.771	0	14	14	9	1	-10921639	205.289	255	0	255	56865	101.203	15.678	0.905	1.927
ID481	481	12	9.074	138.524	122.341	0	15	15	9	1	-10921639	198.845	255	0	255	55080	105.861	15.619	0.991	1.870
ID485	485	12	8.443	104.212	147.005	0	15	15	9	1	-10921639	181.354	255	0	255	50235	115.777	14.625	0.872	1.459
ID486	486	12	8.725	127.484	149.612	0	15	15	9	1	-10921639	211.733	255	0	255	58650	95.887	15.824	0.884	2.072
ID1013	1013	12	9.118	138.152	122.346	0	16	16	9	1	-10921639	203.448	255	0	255	56355	102.597	15.709	1.000	1.983
ID1017	1017	12	8.482	104.253	146.333	0	16	16	9	1	-10921639	181.354	255	0	255	50235	115.777	15.074	0.890	1.475
ID1018	1018	12	8.795	127.616	149.821	0	16	16	9	1	-10921639	207.130	255	0	255	57375	99.756	15.689	0.906	1.973
ID904	904	12	9.146	138.497	122.276	0	17	17	9	1	-10921639	214.495	255	0	255	59415	93.379	15.850	0.988	2.284
ID908	908	12	8.488	104.507	146.762	0	17	17	9	1	-10921639	185.957	255	0	255	51510	113.515	15.023	0.863	1.518
ID909	909	12	8.720	127.744	149.462	0	17	17	9	1	-10921639	208.971	255	0	255	57885	98.253	15.715	0.893	2.007
ID1067	1067	12	9.073	138.389	122.596	0	18	18	9	1	-10921639	199.765	255	0	255	55335	105.233	15.657	0.997	1.895
ID1071	1071	12	8.360	104.789	147.223	0	18	18	9	1	-10921639	173.069	255	0	255	47940	119.294	14.476	0.853	1.336
ID1072	1072	12	8.699	127.735	149.421	0	18	18	9	1	-10921639	200.686	255	0	255	55590	104.592	15.507	0.897	1.815
ID1121	1121	12	9.048	138.439	122.480	0	19	19	9	1	-10921639	203.448	255	0	255	56355	102.597	15.593	0.997	1.980
ID1125	1125	12	8.437	104.469	146.684	0	19	19	9	1	-10921639	188.718	255	0	255	52275	112.044	15.035	0.859	1.557
ID1126	1126	12	8.736	127.571	148.922	0	19	19	9	1	-10921639	217.256	255	0	255	60180	90.718	15.835	0.882	2.244
ID1177	1177	12	9.089	138.193	122.640	0	20	20	9	1	-10921639	203.448	255	0	255	56355	102.597	15.728	0.994	1.977
ID1181	1181	12	8.396	104.848	146.916	0	20	20	9	1	-10921639	174.910	255	0	255	48450	118.572	14.596	0.858	1.362
ID1182	1182	12	8.721	127.695	149.001	0	20	20	9	1	-10921639	207.130	255	0	255	57375	99.756	15.654	0.906	1.973
ID958	958	12	9.125	138.259	122.623	0	21	21	9	1	-10921639	210.812	255	0	255	58395	96.691	15.836	0.997	2.177
ID962	962	12	8.404	104.647	146.763	0	21	21	9	1	-10921639	178.592	255	0	255	49470	117.027	14.742	0.852	1.404
ID963	963	12	8.673	127.566	148.747	0	21	21	9	1	-10921639	205.289	255	0	255	56865	101.203	15.496	0.899	1.921
ID1287	1287	12	9.117	138.361	122.718	0	22	22	9	1	-10921639	208.971	255	0	255	57885	98.253	15.808	0.994	2.121
ID1291	1291	12	8.196	104.915	146.961	0	22	22	9	1	-10921639	173.069	255	0	255	47940	119.294	14.425	0.811	1.300
ID1292	1292	12	8.648	127.238	148.806	0	22	22	9	1	-10921639	214.495	255	0	255	59415	93.379	15.838	0.867	2.134
ID1232	1232	12	9.041	138.438	122.916	0	23	23	9	1	-10921639	197.924	255	0	255	54825	106.478	15.629	1.000	1.859
ID1236	1236	12	8.374	104.646	147.003	0	23	23	9	1	-10921639	180.433	255	0	255	49980	116.203	14.793	0.838	1.416
ID1237	1237	12	8.612	127.487	148.581	0	23	23	9	1	-10921639	208.971	255	0	255	57885	98.253	15.708	0.864	1.972
ID1344	1344	12	9.055	138.255	123.266	0	24	24	9	1	-10921639	199.765	255	0	255	55335	105.233	15.647	1.000	1.898
ID1348	1348	12	8.376	105.034	146.766	0	24	24	9	1	-10921639	180.433	255	0	255	49980	116.203	14.942	0.853	1.430
ID1349	1349	12	8.614	127.702	148.603	0	24	24	9	1	-10921639	199.765	255	0	255	55335	105.233	15.446	0.883	1.780
ID1397	1397	12	9.110	138.312	123.044	0	25	25	9	1	-10921639	205.289	255	0	255	56865	101.203	15.787	1.000	2.028
ID1401	1401	12	8.339	105.088	146.822	0	25	25	9	1	-10921639	183.195	255	0	255	50745	114.900	15.173	0.832	1.448
ID1402	1402	12	8.569	127.539	148.382	0	25	25	9	1	-10921639	203.448	255	0	255	56355	102.597	15.510	0.869	1.844
ID1605	1605	12	9.047	138.243	123.472	0	26	26	9	1	-10921639	200.686	255	0	255	55590	104.592	15.606	1.000	1.919
ID1609	1609	12	8.216	105.008	147.025	0	26	26	9	1	-10921639	170.307	255	0	255	47175	120.317	14.441	0.836	1.289
ID1610	1610	12	8.574	127.519	148.557	0	26	26	9	1	-10921639	198.845	255	0	255	55080	105.861	15.107	0.877	1.755
ID1449	1449	12	9.061	138.506	123.386	0	27	27	9	1	-10921639	206.209	255	0	255	57120	100.486	15.689	0.991	2.043
ID1453	1453	12	8.303	104.970	146.851	0	27	27	9	1	-10921639	181.354	255	0	255	50235	115.777	14.618	0.828	1.419
ID1454	1454	12	8.584	127.504	148.610	0	27	27	9	1	-10921639	208.051	255	0	255	57630	99.011	15.541	0.861	1.944
ID1551	1551	12	8.978	138.488	123.733	0	28	28	9	1	-10921639	195.162	255	0	255	54060	108.261	15.605	0.994	1.797
ID1555	1555	12	8.284	105.387	147.128	0	28	28	9	1	-10921639	180.433	255	0	255	49980	116.203	14.626	0.833	1.411
ID1556	1556	12	8.294	127.217	147.855	0	28	28	9	1	-10921639	188.718	255	0	255	52275	112.044	15.306	0.826	1.523
ID1500	1500	12	9.030	138.367	123.646	0	29	29	9	1	-10921639	200.686	255	0	255	55590	104.592	15.719	0.994	1.913
ID1504	1504	12	8.175	105.414	146.788	0	29	29	9	1	-10921639	174.910	255	0	255	48450	118.572	14.359	0.825	1.334
ID1505	1505	12	8.391	127.385	147.983	0	29	29	9	1	-10921639	198.845	255	0	255	55080	105.861	15.559	0.839	1.714
ID1658	1658	12	9.061	138.149	123.991	0	30	30	9	1	-10921639	204.368	255	0	255	56610	101.907	15.768	0.997	2.002
ID1662	1662	12	8.051	105.646	147.048	0	30	30	9	1	-10921639	177.671	255	0	255	49215	117.426	14.564	0.771	1.317
ID1663	1663	12	8.208	127.038	147.760	0	30	30	9	1	-10921639	195.162	255	0	255	54060	108.261	14.890	0.810	1.613
ID1710	1710	12	9.003	138.351	123.825	0	31	31	9	1	-10921639	200.686	255	0	255	55590	104.592	15.729	0.985	1.904
ID1714	1714	12	8.198	106.157	146.869	0	31	31	9	1	-10921639	184.116	255	0	255	51000	114.447	14.557	0.797	1.427
ID1715	1715	12	8.163	127.438	147.500	0	31	31	9	1	-10921639	197.004	255	0	255	54570	107.084	15.591	0.786	1.619
ID1761	1761	12	9.020	138.361	124.140	0	32	32	9	1	-10921639	199.765	255	0	255	55335	105.233	15.683	0.997	1.895
ID1765	1765	12	7.968	106.610	146.993	0	32	32	9	1	-10921639	185.957	255	0	255	51510	113.515	14.618	0.738	1.392
ID1766	1766	12	7.964	126.946	147.762	0	32	32	9	1	-10921639	190.560	255	0	255	52785	111.015	14.792	0.756	1.478
ID1814	1814	12	9.021	138.210	124.564	0	33	33	9	1	-10921639	204.368	255	0	255	56610	101.907	15.765	0.982	1.987
ID1817	1817	12	8.254	105.967	147.161	0	33	33	9	1	-10921639	183.195	255	0	255	50745	114.900	14.773	0.807	1.424
ID1818	1818	12	7.908	127.138	147.569	0	33	33	9	1	-10921639	175.830	255	0	255	48705	118.198	14.641	0.777	1.301
ID1864	1864	12	8.978	138.134	124.464	0	34	34	9	1	-10921639	201.606	255	0	255	55845	103.940	15.613	0.985	1.925
ID1868	1868	12	8.155	106.296	146.885	0	34	34	9	1	-10921639	184.116	255	0	255	51000	114.447	14.669	0.789	1.419
ID1869	1869	12	7.933	126.981	147.277	0	34	34	9	1	-10921639	183.195	255	0	255	50745	114.900	14.680	0.748	1.364
ID1916	1916	12	8.910	138.476	124.665	0	35	35	9	1	-10921639	201.606	255	0	255	55845	103.940	15.722	0.955	1.895
ID1919	1919	12	8.119	106.314	147.109	0	35	35	9	1	-10921639	181.354	255	0	255	50235	115.777	14.579	0.783	1.376
ID1920	1920	12	7.961	127.130	146.736	0	35	35	9	1	-10921639	188.718	255	0	255	52275	112.044	15.031	0.747	1.440
ID1965	1965	12	8.994	138.211	124.375	0	36	36	9	1	-10921639	209.892	255	0	255	58140	97.479	15.795	0.974	2.124
ID1969	1969	12	7.987	106.458	146.872	0	36	36	9	1	-10921639	175.830	255	0	255	48705	118.198	14.330	0.769	1.293
ID1970	1970	12	7.889	126.925	146.700	0	36	36	9	1	-10921639	185.036	255	0	255	51255	113.986	14.729	0.737	1.378
ID2169	2169	12	8.948	138.544	124.911	0	37	37	9	1	-10921639	204.368	255	0	255	56610	101.907	15.698	0.970	1.975
ID2172	2172	12	7.949	106.536	146.944	0	37	37	9	1	-10921639	174.910	255	0	255	48450	118.572	14.514	0.754	1.268
ID2173	2173	12	7.947	126.939	146.852	0	37	37	9	1	-10921639	185.036	255	0	255	51255	113.986	14.677	0.753	1.394
ID2067	2067	12	8.941	138.709	124.831	0	38	38	9	1	-10921639	202.527	255	0	255	56100	103.275	15.708	0.967	1.928
ID2070	2070	12	8.042	107.191	146.779	0	38	38	9	1	-10921639	192.401	255	0	255	53295	109.944	14.935	0.748	1.498
ID2071	2071	12	7.651	126.715	146.503	0	38	38	9	1	-10921639	185.957	255	0	255	51510	113.515	14.652	0.701	1.351
ID2016	2016	12	8.964	138.480	124.907	0	39	39	9	1	-10921639	211.733	255	0	255	58650	95.887	15.845	0.960	2.163
ID2019	2019	12	7.524	126.297	146.444	0	39	39	9	1	-10921639	187.798	255	0	255	52020	112.544	14.774	0.668	1.337
ID2020	2020	12	7.828	107.354	147.112	0	39	39	9	1	-10921639	180.433	255	0	255	49980	116.203	14.447	0.716	1.296
ID2118	2118	12	8.885	138.598	125.091	0	40	40	9	1	-10921639	201.606	255	0	255	55845	103.940	15.607	0.964	1.904
ID2121	2121	12	7.684	126.583	145.993	0	40	40	9	1	-10921639	182.274	255	0	255	50490	115.343	14.562	0.691	1.292
ID2122	2122	12	7.821	107.043	146.941	0	40	40	9	1	-10921639	173.989	255	0	255	48195	118.937	14.349	0.731	1.235
ID2219	2219	12	8.925	138.468	125.240	0	41	41	9	1	-10921639	204.368	255	0	255	56610	101.907	15.702	0.964	1.969
ID2222	2222	12	7.481	126.319	146.265	0	41	41	9	1	-10921639	176.751	255	0	255	48960	117.816	14.357	0.654	1.186
ID2223	2223	12	7.791	107.678	147.065	0	41	41	9	1	-10921639	175.830	255	0	255	48705	118.198	14.413	0.710	1.235
ID2268	2268	12	8.859	138.622	125.345	0	42	42	9	1	-10921639	198.845	255	0	255	55080	105.861	15.485	0.963	1.843
ID2271	2271	12	7.460	126.155	145.956	0	42	42	9	1	-10921639	186.877	255	0	255	51765	113.034	14.852	0.647	1.298
ID2272	2272	12	7.810	107.671	146.709	0	42	42	9	1	-10921639	188.718	255	0	255	52275	112.044	15.147	0.707	1.396
ID2366	2366	12	8.866	138.698	125.321	0	43	43	9	1	-10921639	198.845	255	0	255	55080	105.861	15.490	0.960	1.840
ID2369	2369	12	7.369	126.460	145.900	0	43	43	9	1	-10921639	179.513	255	0	255	49725	116.619	14.510	0.642	1.203
ID2370	2370	12	7.982	107.778	146.831	0	43	43	9	1	-10921639	192.401	255	0	255	53295	109.944	15.110	0.729	1.476
ID2316	2316	12	8.797	138.510	125.554	0	44	44	9	1	-10921639	199.765	255	0	255	55335	105.233	15.544	0.940	1.839
ID2319	2319	12	7.135	125.926	145.543	0	44	44	9	1	-10921639	175.830	255	0	255	48705	118.198	14.499	0.605	1.122
ID2320	2320	12	7.841	108.607	146.993	0	44	44	9	1	-10921639	187.798	255	0	255	52020	112.544	14.911	0.699	1.373
ID2418	2418	12	8.751	138.675	125.624	0	45	45	9	1	-10921639	204.368	255	0	255	56610	101.907	15.722	0.913	1.914
ID2420	2420	12	7.268	126.405	145.340	0	45	45	9	1	-10921639	188.718	255	0	255	52275	112.044	14.761	0.612	1.279
ID2422	2422	12	7.880	108.276	146.797	0	45	45	9	1	-10921639	188.718	255	0	255	52275	112.044	14.709	0.717	1.407
ID2518	2518	12	8.761	138.782	125.862	0	46	46	9	1	-10921639	200.686	255	0	255	55590	104.592	15.661	0.923	1.841
ID2520	2520	12	7.307	126.549	145.376	0	46	46	9	1	-10921639	181.354	255	0	255	50235	115.777	14.469	0.615	1.193
ID2522	2522	12	7.916	107.827	146.972	0	46	46	9	1	-10921639	190.560	255	0	255	52785	111.015	14.892	0.727	1.445
ID2567	2567	12	8.798	139.022	125.823	0	47	47	9	1	-10921639	203.448	255	0	255	56355	102.597	15.737	0.924	1.904
ID2569	2569	12	7.286	125.957	145.187	0	47	47	9	1	-10921639	188.718	255	0	255	52275	112.044	14.532	0.610	1.276
ID2571	2571	12	7.739	108.594	146.969	0	47	47	9	1	-10921639	187.798	255	0	255	52020	112.544	14.715	0.682	1.354
ID2614	2614	12	8.761	139.006	126.380	0	48	48	9	1	-10921639	208.971	255	0	255	57885	98.253	15.701	0.909	2.026
ID2616	2616	12	7.064	126.024	145.027	0	48	48	9	1	-10921639	176.751	255	0	255	48960	117.816	14.359	0.580	1.102
ID2618	2618	12	7.676	108.949	146.930	0	48	48	9	1	-10921639	174.910	255	0	255	48450	118.572	14.301	0.685	1.200
ID2469	2469	12	8.750	138.858	126.258	0	49	49	9	1	-10921639	208.971	255	0	255	57885	98.253	15.695	0.912	2.029
ID2471	2471	12	7.155	126.063	144.918	0	49	49	9	1	-10921639	182.274	255	0	255	50490	115.343	14.542	0.599	1.184
ID2473	2473	12	7.715	108.467	146.919	0	49	49	9	1	-10921639	174.910	255	0	255	48450	118.572	14.306	0.696	1.210
ID2664	2664	12	8.634	138.734	126.729	0	50	50	9	1	-10921639	203.448	255	0	255	56355	102.597	15.681	0.885	1.862
ID2666	2666	12	7.001	125.727	144.821	0	50	50	9	1	-10921639	175.830	255	0	255	48705	118.198	14.346	0.572	1.082
ID2668	2668	12	7.644	108.848	146.476	0	50	50	9	1	-10921639	177.671	255	0	255	49215	117.426	14.354	0.682	1.227
ID2711	2711	12	8.717	139.111	126.837	0	51	51	9	1	-10921639	206.209	255	0	255	57120	100.486	15.754	0.900	1.944
ID2713	2713	12	6.889	125.270	144.774	0	51	51	9	1	-10921639	183.195	255	0	255	50745	114.900	14.685	0.558	1.142
ID2715	2715	12	7.765	109.371	146.773	0	51	51	9	1	-10921639	185.957	255	0	255	51510	113.515	14.588	0.687	1.334
ID2807	2807	12	8.610	139.080	127.411	0	52	52	9	1	-10921639	206.209	255	0	255	57120	100.486	15.638	0.876	1.916
ID2809	2809	12	6.690	125.333	144.736	0	52	52	9	1	-10921639	182.274	255	0	255	50490	115.343	14.299	0.534	1.100
ID2811	2811	12	7.754	109.966	146.796	0	52	52	9	1	-10921639	187.798	255	0	255	52020	112.544	14.634	0.685	1.356
ID2758	2758	12	8.444	139.321	127.508	0	53	53	9	1	-10921639	194.242	255	0	255	53805	108.833	15.629	0.846	1.636
ID2759	2759	12	6.894	125.378	144.409	0	53	53	9	1	-10921639	188.718	255	0	255	52275	112.044	14.891	0.552	1.199
ID2762	2762	12	7.571	109.951	146.795	0	53	53	9	1	-10921639	178.592	255	0	255	49470	117.027	14.420	0.659	1.213
ID2903	2903	12	8.560	139.193	127.853	0	54	54	9	1	-10921639	202.527	255	0	255	56100	103.275	15.698	0.860	1.814
ID2905	2905	12	6.633	125.385	144.646	0	54	54	9	1	-10921639	176.751	255	0	255	48960	117.816	14.392	0.535	1.046
ID2907	2907	12	7.584	110.083	146.879	0	54	54	9	1	-10921639	173.989	255	0	255	48195	118.937	14.286	0.671	1.175
ID2856	2856	12	8.564	139.235	128.281	0	55	55	9	1	-10921639	209.892	255	0	255	58140	97.479	15.700	0.854	1.984
ID2858	2858	12	6.696	124.866	144.813	0	55	55	9	1	-10921639	183.195	255	0	255	50745	114.900	14.565	0.520	1.091
ID2860	2860	12	7.509	110.410	147.036	0	55	55	9	1	-10921639	175.830	255	0	255	48705	118.198	14.333	0.652	1.175
ID2950	2950	12	8.541	139.333	127.822	0	56	56	9	1	-10921639	208.971	255	0	255	57885	98.253	15.783	0.859	1.965
ID2951	2951	12	6.731	124.083	144.045	0	56	56	9	1	-10921639	189.639	255	0	255	52530	111.534	14.474	0.534	1.184
ID2954	2954	12	7.449	110.769	146.518	0	56	56	9	1	-10921639	181.354	255	0	255	50235	115.777	14.673	0.654	1.239
ID2996	2996	12	8.443	139.682	128.382	0	57	57	9	1	-10921639	200.686	255	0	255	55590	104.592	15.564	0.856	1.770
ID2997	2997	12	6.507	124.398	143.809	0	57	57	9	1	-10921639	182.274	255	0	255	50490	115.343	9.684	0.512	1.071
ID3000	3000	12	7.610	110.886	146.236	0	57	57	9	1	-10921639	183.195	255	0	255	50745	114.900	14.746	0.669	1.278
ID3041	3041	12	8.301	139.440	128.344	0	58	58	9	1	-10921639	200.686	255	0	255	55590	104.592	15.429	0.817	1.725
ID3042	3042	12	6.659	124.491	143.700	0	58	58	9	1	-10921639	187.798	255	0	255	52020	112.544	14.358	0.523	1.146
ID3045	3045	12	7.293	111.193	146.155	0	58	58	9	1	-10921639	168.466	255	0	255	46665	120.958	14.048	0.632	1.079
ID3086	3086	12	8.388	139.377	128.377	0	59	59	9	1	-10921639	202.527	255	0	255	56100	103.275	15.716	0.839	1.789
ID3087	3087	12	6.635	123.466	143.281	0	59	59	9	1	-10921639	185.036	255	0	255	51255	113.986	9.684	0.522	1.113
ID3090	3090	12	7.209	111.384	146.555	0	59	59	9	1	-10921639	162.942	255	0	255	45135	122.697	13.921	0.627	1.024
ID3132	3132	12	8.331	139.621	128.710	0	60	60	9	1	-10921639	196.083	255	0	255	54315	107.678	15.377	0.837	1.659
ID3133	3133	12	6.559	123.582	143.262	0	60	60	9	1	-10921639	183.195	255	0	255	50745	114.900	9.684	0.505	1.069
ID3136	3136	12	7.454	111.455	145.857	0	60	60	9	1	-10921639	173.989	255	0	255	48195	118.937	14.230	0.647	1.149
ID3178	3178	12	8.356	139.359	128.513	0	61	61	9	1	-10921639	209.892	255	0	255	58140	97.479	15.821	0.812	1.930
ID3179	3179	12	6.495	123.486	142.756	0	61	61	9	1	-10921639	181.354	255	0	255	50235	115.777	9.684	0.505	1.051
ID3182	3182	12	7.057	111.601	145.962	0	61	61	9	1	-10921639	163.863	255	0	255	45390	122.426	9.684	0.624	1.029
ID3315	3315	12	8.365	139.547	128.782	0	62	62	9	1	-10921639	210.812	255	0	255	58395	96.691	15.665	0.813	1.955
ID3316	3316	12	6.490	122.991	143.040	0	62	62	9	1	-10921639	189.639	255	0	255	52530	111.534	9.684	0.502	1.137
ID3319	3319	12	7.417	111.720	145.980	0	62	62	9	1	-10921639	181.354	255	0	255	50235	115.777	14.767	0.649	1.233
ID3224	3224	12	8.315	139.406	128.938	0	63	63	9	1	-10921639	205.289	255	0	255	56865	101.203	15.725	0.803	1.807
ID3228	3228	12	7.159	112.519	145.956	0	63	63	9	1	-10921639	172.148	255	0	255	47685	119.643	9.684	0.639	1.122
ID3270	3270	12	8.341	139.533	128.958	0	64	64	9	1	-10921639	210.812	255	0	255	58395	96.691	15.663	0.806	1.945
ID3274	3274	12	7.404	112.493	145.653	0	64	64	9	1	-10921639	173.069	255	0	255	47940	119.294	14.288	0.645	1.138
ID3403	3403	12	8.389	139.765	128.881	0	65	65	9	1	-10921639	206.209	255	0	255	57120	100.486	15.657	0.819	1.848
ID3405	3405	12	7.449	112.197	144.945	0	65	65	9	1	-10921639	178.592	255	0	255	49470	117.027	14.495	0.652	1.205
ID3361	3361	12	8.239	139.839	129.253	0	66	66	9	1	-10921639	204.368	255	0	255	56610	101.907	15.531	0.790	1.770
ID3363	3363	12	7.276	112.783	145.323	0	66	66	9	1	-10921639	185.957	255	0	255	51510	113.515	14.842	0.647	1.288
ID3447	3447	12	8.288	139.786	129.291	0	67	67	9	1	-10921639	211.733	255	0	255	58650	95.887	15.658	0.792	1.952
ID3448	3448	12	7.053	113.840	144.487	0	67	67	9	1	-10921639	177.671	255	0	255	49215	117.426	9.576	0.641	1.182
ID3491	3491	12	8.093	139.549	129.376	0	68	68	9	1	-10921639	200.686	255	0	255	55590	104.592	15.233	0.770	1.669
ID3494	3494	12	7.276	112.769	145.092	0	68	68	9	1	-10921639	179.513	255	0	255	49725	116.619	15.292	0.637	1.198
ID3535	3535	12	8.299	139.606	129.072	0	69	69	9	1	-10921639	207.130	255	0	255	57375	99.756	15.626	0.798	1.843
ID3538	3538	12	7.339	113.607	144.650	0	69	69	9	1	-10921639	182.274	255	0	255	50490	115.343	15.320	0.674	1.273
ID3577	3577	12	8.187	139.435	129.071	0	70	70	9	1	-10921639	210.812	255	0	255	58395	96.691	15.751	0.773	1.900
ID3579	3579	12	6.907	113.675	144.084	0	70	70	9	1	-10921639	170.307	255	0	255	47175	120.317	9.484	0.633	1.098
ID3619	3619	12	8.219	139.549	129.313	0	71	71	9	1	-10921639	203.448	255	0	255	56355	102.597	15.416	0.782	1.740
ID3620	3620	12	7.363	114.366	143.592	0	71	71	9	1	-10921639	180.433	255	0	255	49980	116.203	14.394	0.662	1.237
ID3661	3661	12	8.143	139.238	129.721	0	72	72	9	1	-10921639	212.653	255	0	255	58905	95.067	15.811	0.758	1.929
ID3662	3662	12	7.099	114.744	144.517	0	72	72	9	1	-10921639	173.989	255	0	255	48195	118.937	9.484	0.657	1.160
ID3702	3702	12	8.189	139.486	129.337	0	73	73	9	1	-10921639	214.495	255	0	255	59415	93.379	15.772	0.778	2.011
ID3744	3744	12	8.149	139.135	130.029	0	74	74	9	1	-10921639	222.780	255	0	255	61710	84.876	15.951	0.757	2.262
ID3745	3745	12	7.423	114.861	142.979	0	74	74	9	1	-10921639	191.480	255	0	255	53040	110.485	15.779	0.690	1.415
ID3785	3785	12	8.154	139.150	129.695	0	75	75	9	1	-10921639	213.574	255	0	255	59160	94.231	15.798	0.764	1.963
ID3786	3786	12	7.040	116.647	142.432	0	75	75	9	1	-10921639	184.116	255	0	255	51000	114.447	16.004	0.668	1.288
ID3827	3827	12	8.268	139.231	129.805	0	76	76	9	1	-10921639	222.780	255	0	255	61710	84.876	15.991	0.779	2.299
ID3828	3828	12	7.262	116.785	142.061	0	76	76	9	1	-10921639	188.718	255	0	255	52275	112.044	15.930	0.691	1.376
ID3868	3868	12	8.104	139.435	130.011	0	77	77	9	1	-10921639	210.812	255	0	255	58395	96.691	15.719	0.750	1.868
ID3869	3869	12	7.239	119.129	141.473	0	77	77	9	1	-10921639	185.957	255	0	255	51510	113.515	9.576	0.666	1.309
ID3909	3909	12	8.165	139.260	129.703	0	78	78	9	1	-10921639	226.462	255	0	255	62730	80.537	15.946	0.754	2.418
ID3910	3910	12	6.882	118.625	141.143	0	78	78	9	1	-10921639	183.195	255	0	255	50745	114.900	9.477	0.620	1.221
ID3950	3950	12	8.038	138.924	130.142	0	79	79	9	1	-10921639	210.812	255	0	255	58395	96.691	15.699	0.738	1.852
ID3951	3951	12	7.337	119.263	140.846	0	79	79	9	1	-10921639	189.639	255	0	255	52530	111.534	15.649	0.667	1.360
ID3991	3991	12	8.156	138.771	130.994	0	80	80	9	1	-10921639	220.939	255	0	255	61200	86.906	15.896	0.755	2.188
ID3992	3992	12	7.686	118.171	141.738	0	80	80	9	1	-10921639	199.765	255	0	255	55335	105.233	15.549	0.714	1.582
ID4032	4032	12	8.055	138.849	130.365	0	81	81	9	1	-10921639	213.574	255	0	255	59160	94.231	15.707	0.744	1.933
ID4033	4033	12	7.290	119.480	140.729	0	81	81	9	1	-10921639	189.639	255	0	255	52530	111.534	9.684	0.658	1.349
ID4072	4072	12	7.996	138.378	130.652	0	82	82	9	1	-10921639	217.256	255	0	255	60180	90.718	15.816	0.724	2.011
ID4073	4073	12	7.600	121.170	139.787	0	82	82	9	1	-10921639	190.560	255	0	255	52785	111.015	14.516	0.686	1.397
ID4112	4112	12	8.054	138.554	130.406	0	83	83	9	1	-10921639	210.812	255	0	255	58395	96.691	15.675	0.736	1.849
ID4113	4113	12	7.803	119.984	140.224	0	83	83	9	1	-10921639	201.606	255	0	255	55845	103.940	14.912	0.719	1.623
ID4152	4152	12	8.057	138.658	130.920	0	84	84	9	1	-10921639	220.018	255	0	255	60945	87.889	15.855	0.733	2.118
ID4153	4153	12	7.543	120.824	139.254	0	84	84	9	1	-10921639	193.321	255	0	255	53550	109.394	14.635	0.670	1.418
ID4192	4192	12	8.009	138.338	131.067	0	85	85	9	1	-10921639	220.939	255	0	255	61200	86.906	15.907	0.728	2.141
ID4193	4193	12	7.705	120.766	139.328	0	85	85	9	1	-10921639	199.765	255	0	255	55335	105.233	14.861	0.676	1.532
ID4231	4231	12	8.054	138.230	131.903	0	86	86	9	1	-10921639	222.780	255	0	255	61710	84.876	15.909	0.734	2.222
ID4232	4232	12	7.479	120.627	140.063	0	86	86	9	1	-10921639	189.639	255	0	255	52530	111.534	14.444	0.662	1.355
ID4270	4270	12	7.971	137.763	132.311	0	87	87	9	1	-10921639	213.574	255	0	255	59160	94.231	15.736	0.722	1.900
ID4271	4271	12	7.604	120.071	140.187	0	87	87	9	1	-10921639	193.321	255	0	255	53550	109.394	14.686	0.679	1.429
ID4309	4309	12	7.994	138.006	132.398	0	88	88	9	1	-10921639	231.065	255	0	255	64005	74.502	16.037	0.716	2.588
ID4310	4310	12	7.210	121.771	139.907	0	88	88	9	1	-10921639	181.354	255	0	255	50235	115.777	14.426	0.611	1.188
ID4348	4348	12	7.931	138.055	132.891	0	89	89	9	1	-10921639	222.780	255	0	255	61710	84.876	15.884	0.705	2.170
ID4349	4349	12	7.551	120.902	140.556	0	89	89	9	1	-10921639	197.004	255	0	255	54570	107.084	15.513	0.668	1.474
ID4387	4387	12	7.854	138.342	132.474	0	90	90	9	1	-10921639	214.495	255	0	255	59415	93.379	15.567	0.706	1.901
ID4388	4388	12	7.691	120.324	140.067	0	90	90	9	1	-10921639	199.765	255	0	255	55335	105.233	14.718	0.683	1.541
ID4426	4426	12	7.883	138.192	132.555	0	91	91	9	1	-10921639	228.303	255	0	255	63240	78.211	15.939	0.691	2.386
ID4427	4427	12	7.389	122.081	139.324	0	91	91	9	1	-10921639	194.242	255	0	255	53805	108.833	14.915	0.632	1.382
ID4465	4465	12	7.940	137.598	132.279	0	92	92	9	1	-10921639	216.336	255	0	255	59925	91.623	15.777	0.710	1.961
ID4466	4466	12	7.408	121.452	139.071	0	92	92	9	1	-10921639	185.036	255	0	255	51255	113.986	14.561	0.644	1.271
ID4504	4504	12	7.943	137.633	132.183	0	93	93	9	1	-10921639	221.859	255	0	255	61455	85.902	15.903	0.708	2.141
ID4505	4505	12	7.160	122.342	137.945	0	93	93	9	1	-10921639	182.274	255	0	255	50490	115.343	14.422	0.608	1.195
ID4582	4582	12	7.851	137.400	132.130	0	94	94	9	1	-10921639	221.859	255	0	255	61455	85.902	15.853	0.690	2.108
ID4583	4583	12	7.128	122.359	138.129	0	94	94	9	1	-10921639	184.116	255	0	255	51000	114.447	14.411	0.613	1.223
ID4543	4543	12	7.846	137.209	132.242	0	95	95	9	1	-10921639	220.939	255	0	255	61200	86.906	15.826	0.693	2.081
ID4544	4544	12	7.297	122.528	137.134	0	95	95	9	1	-10921639	193.321	255	0	255	53550	109.394	14.738	0.605	1.332
ID4621	4621	12	7.877	136.650	132.418	0	96	96	9	1	-10921639	215.415	255	0	255	59670	92.510	15.664	0.703	1.922
ID4622	4622	12	7.063	124.272	136.602	0	96	96	9	1	-10921639	182.274	255	0	255	50490	115.343	14.184	0.590	1.173
ID4660	4660	12	7.766	135.948	132.620	0	97	97	9	1	-10921639	222.780	255	0	255	61710	84.876	15.864	0.673	2.112
ID4661	4661	12	7.275	122.752	136.814	0	97	97	9	1	-10921639	203.448	255	0	255	56355	102.597	15.028	0.607	1.498
ID4699	4699	12	7.776	136.628	132.517	0	98	98	9	1	-10921639	227.383	255	0	255	62985	79.388	15.913	0.667	2.292
ID4700	4700	12	7.229	125.451	136.397	0	98	98	9	1	-10921639	201.606	255	0	255	55845	103.940	14.645	0.583	1.428
ID4738	4738	12	7.876	135.982	133.442	0	99	99	9	1	-10921639	224.621	255	0	255	62220	82.756	15.863	0.673	2.184
ID4776	4776	12	7.956	134.946	133.905	0	100	100	9	1	-10921639	231.986	255	0	255	64260	73.201	16.013	0.684	2.574
ID4813	4813	12	7.845	135.034	134.210	0	101	101	9	1	-10921639	224.621	255	0	255	62220	82.756	15.804	0.668	2.173
ID4851	4851	12	7.993	135.283	134.447	0	102	102	9	1	-10921639	229.224	255	0	255	63495	77.006	15.920	0.690	2.432
ID4888	4888	12	8.372	133.638	135.048	0	103	103	9	1	-10921639	231.065	255	0	255	64005	74.502	16.019	0.773	2.705
ID4924	4924	12	8.409	132.594	135.583	0	104	104	9	1	-10921639	231.065	255	0	255	64005	74.502	16.021	0.778	2.713
ID4960	4960	12	8.465	133.008	135.304	0	105	105	9	1	-10921639	243.032	255	0	255	67320	54.028	16.253	0.775	3.928
ID4996	4996	12	8.415	132.419	135.727	0	106	106	9	1	-10921639	235.668	255	0	255	65280	67.620	16.138	0.773	3.039
ID5032	5032	12	8.640	132.998	135.548	0	107	107	9	1	-10921639	236.588	255	0	255	65535	66.119	16.220	0.812	3.207
ID5068	5068	12	8.539	132.601	135.706	0	108	108	9	1	-10921639	235.668	255	0	255	65280	67.620	16.101	0.798	3.094
ID5131	5131	12	8.779	133.084	135.584	0	109	109	9	1	-10921639	242.112	255	0	255	67065	55.961	16.222	0.835	3.937
ID5099	5099	12	8.581	132.737	135.910	0	110	110	9	1	-10921639	244.874	255	0	255	67830	49.886	16.299	0.795	4.348
ID5163	5163	12	8.831	132.414	135.761	0	111	111	9	1	-10921639	238.430	255	0	255	66045	62.970	16.189	0.853	3.485
ID5225	5225	12	8.836	132.483	135.470	0	112	112	9	1	-10921639	247.635	255	0	255	68595	42.783	16.350	0.836	5.272
ID5193	5193	12	8.757	132.247	135.696	0	113	113	9	1	-10921639	246.715	255	0	255	68340	45.293	16.401	0.823	4.918
ID66	66	13	9.142	311.286	122.753	0	0	0	9	1	-10921639	215.415	255	0	255	59670	92.510	15.832	0.972	2.295
ID115	115	13	9.079	311.394	122.558	0	1	1	9	1	-10921639	219.097	255	0	255	60690	88.852	15.871	0.956	2.410
ID420	420	13	9.175	311.451	123.170	0	2	2	9	1	-10921639	220.939	255	0	255	61200	86.906	15.950	0.980	2.517
ID218	218	13	9.154	311.243	122.767	0	3	3	9	1	-10921639	218.177	255	0	255	60435	89.795	15.901	0.972	2.395
ID267	267	13	9.201	311.190	122.892	0	4	4	9	1	-10921639	223.700	255	0	255	61965	83.828	16.033	0.981	2.643
ID370	370	13	9.198	311.249	123.096	0	5	5	9	1	-10921639	224.621	255	0	255	62220	82.756	16.010	0.975	2.680
ID166	166	13	9.189	311.305	123.129	0	6	6	9	1	-10921639	227.383	255	0	255	62985	79.388	16.032	0.970	2.821
ID318	318	13	9.225	311.302	124.173	0	7	7	9	1	-10921639	221.859	255	0	255	61455	85.902	16.003	0.992	2.572
ID689	689	13	8.772	311.333	124.008	0	8	8	9	1	-10921639	168.466	255	0	255	46665	120.958	14.466	1.000	1.393
ID523	523	13	9.183	311.322	124.000	0	9	9	9	1	-10921639	220.939	255	0	255	61200	86.906	15.962	0.983	2.521
ID852	852	13	9.216	311.320	124.449	0	10	10	9	1	-10921639	223.700	255	0	255	61965	83.828	15.982	0.978	2.639
ID635	635	13	9.168	311.489	124.196	0	11	11	9	1	-10921639	226.462	255	0	255	62730	80.537	16.018	0.960	2.754
ID581	581	13	9.209	311.400	124.185	0	12	12	9	1	-10921639	221.859	255	0	255	61455	85.902	15.990	0.981	2.557
ID745	745	13	9.208	311.312	124.245	0	13	13	9	1	-10921639	224.621	255	0	255	62220	82.756	16.011	0.981	2.688
ID799	799	13	9.156	311.517	124.440	0	14	14	9	1	-10921639	219.097	255	0	255	60690	88.852	15.861	0.975	2.434
ID482	482	13	9.185	311.508	124.059	0	15	15	9	1	-10921639	221.859	255	0	255	61455	85.902	15.961	0.981	2.557
ID1014	1014	13	9.188	311.534	123.931	0	16	16	9	1	-10921639	220.018	255	0	255	60945	87.889	15.941	0.983	2.482
ID905	905	13	9.198	311.740	124.155	0	17	17	9	1	-10921639	221.859	255	0	255	61455	85.902	15.956	0.983	2.561
ID1068	1068	13	9.195	311.721	124.129	0	18	18	9	1	-10921639	220.018	255	0	255	60945	87.889	15.956	0.983	2.482
ID1122	1122	13	9.217	311.808	124.051	0	19	19	9	1	-10921639	219.097	255	0	255	60690	88.852	15.949	0.992	2.455
ID1178	1178	13	9.211	311.713	124.166	0	20	20	9	1	-10921639	217.256	255	0	255	60180	90.718	15.936	0.994	2.388
ID959	959	13	9.244	311.938	123.938	0	21	21	9	1	-10921639	231.065	255	0	255	64005	74.502	16.144	0.981	3.072
ID1288	1288	13	9.210	311.891	124.033	0	22	22	9	1	-10921639	224.621	255	0	255	62220	82.756	16.047	0.984	2.692
ID1233	1233	13	9.196	311.716	123.933	0	23	23	9	1	-10921639	220.018	255	0	255	60945	87.889	15.985	0.986	2.486
ID1345	1345	13	9.199	311.910	124.218	0	24	24	9	1	-10921639	216.336	255	0	255	59925	91.623	15.921	0.994	2.354
ID1398	1398	13	9.202	311.755	124.256	0	25	25	9	1	-10921639	223.700	255	0	255	61965	83.828	16.011	0.981	2.643
ID1606	1606	13	9.238	311.868	124.030	0	26	26	9	1	-10921639	223.700	255	0	255	61965	83.828	16.044	0.992	2.657
ID1450	1450	13	9.226	311.948	123.802	0	27	27	9	1	-10921639	223.700	255	0	255	61965	83.828	16.022	0.986	2.650
ID1552	1552	13	9.228	311.925	124.152	0	28	28	9	1	-10921639	224.621	255	0	255	62220	82.756	16.044	0.986	2.695
ID1501	1501	13	9.207	312.046	124.046	0	29	29	9	1	-10921639	230.144	255	0	255	63750	75.770	16.081	0.973	2.996
ID1659	1659	13	9.226	312.124	124.078	0	30	30	9	1	-10921639	222.780	255	0	255	61710	84.876	16.023	0.992	2.614
ID1711	1711	13	9.216	312.186	124.032	0	31	31	9	1	-10921639	219.097	255	0	255	60690	88.852	15.978	0.994	2.459
ID1762	1762	13	9.235	312.098	124.150	0	32	32	9	1	-10921639	224.621	255	0	255	62220	82.756	16.091	0.992	2.703
ID1813	1813	13	9.235	312.177	123.893	0	33	33	9	1	-10921639	225.542	255	0	255	62475	81.659	16.043	0.984	2.739
ID1865	1865	13	9.231	312.070	124.197	0	34	34	9	1	-10921639	226.462	255	0	255	62730	80.537	16.043	0.984	2.789
ID1915	1915	13	9.225	312.068	123.813	0	35	35	9	1	-10921639	226.462	255	0	255	62730	80.537	16.043	0.981	2.785
ID1966	1966	13	9.220	312.099	123.937	0	36	36	9	1	-10921639	226.462	255	0	255	62730	80.537	16.042	0.976	2.777
ID2168	2168	13	9.202	312.324	123.987	0	37	37	9	1	-10921639	226.462	255	0	255	62730	80.537	16.020	0.976	2.777
ID2066	2066	13	9.171	312.617	123.636	0	38	38	9	1	-10921639	227.383	255	0	255	62985	79.388	16.054	0.960	2.805
ID2015	2015	13	9.211	312.242	124.092	0	39	39	9	1	-10921639	225.542	255	0	255	62475	81.659	16.001	0.978	2.732
ID2117	2117	13	9.212	312.580	124.052	0	40	40	9	1	-10921639	231.986	255	0	255	64260	73.201	16.108	0.974	3.127
ID2218	2218	13	9.205	312.503	123.773	0	41	41	9	1	-10921639	232.906	255	0	255	64515	71.864	16.136	0.963	3.180
ID2267	2267	13	9.208	312.369	123.730	0	42	42	9	1	-10921639	226.462	255	0	255	62730	80.537	16.056	0.978	2.781
ID2365	2365	13	9.190	312.553	123.832	0	43	43	9	1	-10921639	230.144	255	0	255	63750	75.770	16.099	0.963	2.980
ID2315	2315	13	9.183	312.658	123.750	0	44	44	9	1	-10921639	222.780	255	0	255	61710	84.876	15.975	0.972	2.588
ID2417	2417	13	9.210	312.565	124.131	0	45	45	9	1	-10921639	227.383	255	0	255	62985	79.388	16.102	0.984	2.841
ID2517	2517	13	9.239	312.825	123.949	0	46	46	9	1	-10921639	232.906	255	0	255	64515	71.864	16.205	0.979	3.206
ID2566	2566	13	9.234	312.748	123.709	0	47	47	9	1	-10921639	230.144	255	0	255	63750	75.770	16.143	0.979	3.005
ID2613	2613	13	9.222	312.641	123.937	0	48	48	9	1	-10921639	224.621	255	0	255	62220	82.756	16.134	0.992	2.703
ID2468	2468	13	9.191	312.714	123.818	0	49	49	9	1	-10921639	225.542	255	0	255	62475	81.659	16.033	0.975	2.728
ID2663	2663	13	9.201	312.865	123.549	0	50	50	9	1	-10921639	231.986	255	0	255	64260	73.201	16.141	0.963	3.110
ID2710	2710	13	9.226	312.931	123.669	0	51	51	9	1	-10921639	231.986	255	0	255	64260	73.201	16.114	0.968	3.118
ID2806	2806	13	9.203	312.827	124.099	0	52	52	9	1	-10921639	230.144	255	0	255	63750	75.770	16.055	0.968	2.988
ID2757	2757	13	9.204	312.961	124.121	0	53	53	9	1	-10921639	220.939	255	0	255	61200	86.906	15.934	0.980	2.517
ID2902	2902	13	9.227	313.073	123.987	0	54	54	9	1	-10921639	220.939	255	0	255	61200	86.906	15.984	0.992	2.532
ID2855	2855	13	9.232	313.176	124.317	0	55	55	9	1	-10921639	228.303	255	0	255	63240	78.211	16.116	0.984	2.895
ID2949	2949	13	9.199	313.366	123.776	0	56	56	9	1	-10921639	225.542	255	0	255	62475	81.659	15.981	0.967	2.716
ID2995	2995	13	9.203	313.397	123.845	0	57	57	9	1	-10921639	225.542	255	0	255	62475	81.659	16.032	0.978	2.732
ID3040	3040	13	9.195	313.237	123.410	0	58	58	9	1	-10921639	221.859	255	0	255	61455	85.902	15.961	0.981	2.557
ID3085	3085	13	9.185	313.475	123.385	0	59	59	9	1	-10921639	231.065	255	0	255	64005	74.502	16.129	0.958	3.035
ID3131	3131	13	9.172	313.220	123.522	0	60	60	9	1	-10921639	218.177	255	0	255	60435	89.795	15.902	0.980	2.405
ID3177	3177	13	9.231	313.125	123.587	0	61	61	9	1	-10921639	226.462	255	0	255	62730	80.537	16.066	0.981	2.785
ID3314	3314	13	9.197	313.292	123.822	0	62	62	9	1	-10921639	229.224	255	0	255	63495	77.006	16.041	0.965	2.924
ID3223	3223	13	9.219	313.113	123.581	0	63	63	9	1	-10921639	230.144	255	0	255	63750	75.770	16.114	0.968	2.988
ID3269	3269	13	9.167	313.512	123.359	0	64	64	9	1	-10921639	230.144	255	0	255	63750	75.770	16.042	0.953	2.964
ID3402	3402	13	9.170	313.474	123.282	0	65	65	9	1	-10921639	221.859	255	0	255	61455	85.902	15.943	0.972	2.546
ID3360	3360	13	9.144	313.521	123.171	0	66	66	9	1	-10921639	222.780	255	0	255	61710	84.876	15.946	0.964	2.577
ID3446	3446	13	9.198	313.518	123.349	0	67	67	9	1	-10921639	232.906	255	0	255	64515	71.864	16.160	0.966	3.185
ID3490	3490	13	9.236	313.884	122.857	0	68	68	9	1	-10921639	230.144	255	0	255	63750	75.770	16.115	0.976	3.000
ID3534	3534	13	9.188	313.568	122.803	0	69	69	9	1	-10921639	228.303	255	0	255	63240	78.211	16.060	0.965	2.867
ID3576	3576	13	9.197	313.595	122.718	0	70	70	9	1	-10921639	224.621	255	0	255	62220	82.756	16.034	0.981	2.688
ID3618	3618	13	9.127	313.323	122.205	0	71	71	9	1	-10921639	234.747	255	0	255	65025	69.076	16.109	0.926	3.268
ID3660	3660	13	9.195	313.583	122.722	0	72	72	9	1	-10921639	234.747	255	0	255	65025	69.076	16.171	0.958	3.326
ID3701	3701	13	9.153	313.597	122.362	0	73	73	9	1	-10921639	235.668	255	0	255	65280	67.620	16.156	0.944	3.384
ID3743	3743	13	9.176	313.501	122.530	0	74	74	9	1	-10921639	228.303	255	0	255	63240	78.211	16.059	0.960	2.859
ID3784	3784	13	9.162	313.409	121.797	0	75	75	9	1	-10921639	233.827	255	0	255	64770	70.490	16.133	0.943	3.220
ID3826	3826	13	9.206	313.771	122.201	0	76	76	9	1	-10921639	233.827	255	0	255	64770	70.490	16.168	0.963	3.255
ID3867	3867	13	9.210	313.840	122.018	0	77	77	9	1	-10921639	243.953	255	0	255	67575	52.007	16.314	0.943	4.553
ID3908	3908	13	9.186	313.738	122.055	0	78	78	9	1	-10921639	235.668	255	0	255	65280	67.620	16.139	0.949	3.393
ID3949	3949	13	9.166	313.581	122.096	0	79	79	9	1	-10921639	235.668	255	0	255	65280	67.620	16.156	0.944	3.384
ID3990	3990	13	9.190	313.650	122.934	0	80	80	9	1	-10921639	238.430	255	0	255	66045	62.970	16.200	0.949	3.688
ID4031	4031	13	9.202	313.467	121.887	0	81	81	9	1	-10921639	235.668	255	0	255	65280	67.620	16.201	0.956	3.407
ID4071	4071	13	9.198	313.285	121.949	0	82	82	9	1	-10921639	238.430	255	0	255	66045	62.970	16.274	0.947	3.683
ID4111	4111	13	9.206	313.563	122.034	0	83	83	9	1	-10921639	236.588	255	0	255	65535	66.119	16.135	0.956	3.498
ID4151	4151	13	9.102	313.530	121.991	0	84	84	9	1	-10921639	238.430	255	0	255	66045	62.970	16.237	0.917	3.623
ID4191	4191	13	9.168	313.573	122.434	0	85	85	9	1	-10921639	231.986	255	0	255	64260	73.201	16.122	0.953	3.093
ID4230	4230	13	9.207	313.280	122.674	0	86	86	9	1	-10921639	233.827	255	0	255	64770	70.490	16.141	0.958	3.247
ID4269	4269	13	9.193	313.400	122.906	0	87	87	9	1	-10921639	232.906	255	0	255	64515	71.864	16.069	0.958	3.172
ID4308	4308	13	9.148	313.555	123.188	0	88	88	9	1	-10921639	237.509	255	0	255	65790	64.570	16.289	0.939	3.563
ID4347	4347	13	9.155	313.498	123.332	0	89	89	9	1	-10921639	239.350	255	0	255	66300	61.314	16.199	0.930	3.762
ID4386	4386	13	9.129	313.328	122.708	0	90	90	9	1	-10921639	239.350	255	0	255	66300	61.314	16.276	0.923	3.746
ID4425	4425	13	9.196	313.788	122.933	0	91	91	9	1	-10921639	231.065	255	0	255	64005	74.502	16.113	0.960	3.039
ID4464	4464	13	9.136	313.707	122.667	0	92	92	9	1	-10921639	235.668	255	0	255	65280	67.620	16.237	0.934	3.366
ID4503	4503	13	9.176	313.796	121.971	0	93	93	9	1	-10921639	237.509	255	0	255	65790	64.570	16.239	0.944	3.572
ID4581	4581	13	9.173	313.889	121.656	0	94	94	9	1	-10921639	242.112	255	0	255	67065	55.961	16.313	0.933	4.176
ID4542	4542	13	9.130	313.538	121.754	0	95	95	9	1	-10921639	237.509	255	0	255	65790	64.570	16.288	0.932	3.548
ID4620	4620	13	9.173	313.270	121.777	0	96	96	9	1	-10921639	231.986	255	0	255	64260	73.201	16.027	0.945	3.080
ID4659	4659	13	9.189	313.221	121.471	0	97	97	9	1	-10921639	237.509	255	0	255	65790	64.570	16.236	0.946	3.577
ID4698	4698	13	9.163	313.323	121.572	0	98	98	9	1	-10921639	243.032	255	0	255	67320	54.028	16.358	0.931	4.337
ID4737	4737	13	9.187	313.331	122.402	0	99	99	9	1	-10921639	234.747	255	0	255	65025	69.076	16.201	0.953	3.317
ID4775	4775	13	9.118	313.505	122.440	0	100	100	9	1	-10921639	241.191	255	0	255	66810	57.815	16.197	0.914	3.984
ID4812	4812	13	9.081	313.313	122.939	0	101	101	9	1	-10921639	239.350	255	0	255	66300	61.314	16.279	0.908	3.716
ID4850	4850	13	9.144	313.424	123.103	0	102	102	9	1	-10921639	234.747	255	0	255	65025	69.076	16.103	0.936	3.286
ID4887	4887	13	9.139	313.408	123.060	0	103	103	9	1	-10921639	239.350	255	0	255	66300	61.314	16.199	0.927	3.757
ID4923	4923	13	9.166	313.687	123.021	0	104	104	9	1	-10921639	246.715	255	0	255	68340	45.293	16.425	0.925	5.234
ID4959	4959	13	9.031	313.501	122.977	0	105	105	9	1	-10921639	236.588	255	0	255	65535	66.119	16.154	0.895	3.381
ID4995	4995	13	9.054	313.506	123.271	0	106	106	9	1	-10921639	247.635	255	0	255	68595	42.783	16.405	0.884	5.432
ID5031	5031	13	9.034	313.502	123.326	0	107	107	9	1	-10921639	236.588	255	0	255	65535	66.119	16.119	0.895	3.381
ID5067	5067	13	9.142	313.010	123.291	0	108	108	9	1	-10921639	242.112	255	0	255	67065	55.961	16.312	0.919	4.143
ID5130	5130	13	9.080	313.623	123.056	0	109	109	9	1	-10921639	243.953	255	0	255	67575	52.007	16.273	0.903	4.452
ID5098	5098	13	9.177	313.655	123.204	0	110	110	9	1	-10921639	247.635	255	0	255	68595	42.783	16.407	0.925	5.563
ID5162	5162	13	9.110	313.677	123.473	0	111	111	9	1	-10921639	246.715	255	0	255	68340	45.293	16.406	0.904	5.172
ID5224	5224	13	8.934	313.722	123.505	0	112	112	9	1	-10921639	243.953	255	0	255	67575	52.007	16.404	0.869	4.362
ID5192	5192	13	9.016	313.538	123.778	0	113	113	9	1	-10921639	244.874	255	0	255	67830	49.886	16.444	0.876	4.584
ID67	67	14	7.997	62.781	139.584	0	0	0	9	1	-10921639	220.939	255	0	255	61200	86.906	15.818	0.726	2.138
ID116	116	14	7.951	62.231	140.355	0	1	1	9	1	-10921639	209.892	255	0	255	58140	97.479	15.618	0.713	1.793
ID421	421	14	8.425	61.992	141.016	0	2	2	9	1	-10921639	208.971	255	0	255	57885	98.253	15.675	0.809	1.902
ID220	220	14	8.213	61.997	141.644	0	3	3	9	1	-10921639	222.780	255	0	255	61710	84.876	15.772	0.766	2.277
ID269	269	14	8.474	61.633	142.303	0	4	4	9	1	-10921639	221.859	255	0	255	61455	85.902	15.885	0.810	2.311
ID372	372	14	8.231	61.459	142.178	0	5	5	9	1	-10921639	223.700	255	0	255	61965	83.828	15.865	0.758	2.301
ID168	168	14	8.343	60.934	142.830	0	6	6	9	1	-10921639	228.303	255	0	255	63240	78.211	15.935	0.767	2.533
ID320	320	14	8.504	60.956	143.665	0	7	7	9	1	-10921639	228.303	255	0	255	63240	78.211	15.979	0.795	2.585
ID691	691	14	7.812	61.061	143.625	0	8	8	9	1	-10921639	179.513	255	0	255	49725	116.619	14.452	0.717	1.286
ID525	525	14	8.533	60.869	144.053	0	9	9	9	1	-10921639	220.939	255	0	255	61200	86.906	15.906	0.811	2.277
ID854	854	14	8.289	61.202	144.189	0	10	10	9	1	-10921639	223.700	255	0	255	61965	83.828	15.932	0.762	2.309
ID637	637	14	8.442	61.134	144.433	0	11	11	9	1	-10921639	227.383	255	0	255	62985	79.388	16.013	0.796	2.539
ID583	583	14	8.519	61.101	144.410	0	12	12	9	1	-10921639	221.859	255	0	255	61455	85.902	15.888	0.807	2.308
ID747	747	14	8.627	60.843	144.871	0	13	13	9	1	-10921639	231.065	255	0	255	64005	74.502	16.094	0.830	2.813
ID801	801	14	8.592	61.013	144.745	0	14	14	9	1	-10921639	230.144	255	0	255	63750	75.770	16.066	0.820	2.738
ID484	484	14	8.763	60.834	144.776	0	15	15	9	1	-10921639	227.383	255	0	255	62985	79.388	16.055	0.870	2.664
ID1016	1016	14	9.088	60.754	144.940	0	16	16	9	1	-10921639	231.986	255	0	255	64260	73.201	16.103	0.935	3.063
ID907	907	14	9.112	60.555	145.139	0	17	17	9	1	-10921639	231.065	255	0	255	64005	74.502	16.060	0.935	2.997
ID1070	1070	14	9.190	60.717	145.056	0	18	18	9	1	-10921639	229.224	255	0	255	63495	77.006	16.142	0.965	2.924
ID1124	1124	14	9.015	60.346	145.161	0	19	19	9	1	-10921639	231.065	255	0	255	64005	74.502	16.033	0.910	2.955
ID1180	1180	14	9.189	60.665	144.926	0	20	20	9	1	-10921639	230.144	255	0	255	63750	75.770	16.087	0.960	2.976
ID961	961	14	9.190	60.414	145.271	0	21	21	9	1	-10921639	233.827	255	0	255	64770	70.490	16.086	0.953	3.238
ID1290	1290	14	9.206	60.707	145.161	0	22	22	9	1	-10921639	234.747	255	0	255	65025	69.076	16.275	0.961	3.331
ID1235	1235	14	9.138	60.110	145.139	0	23	23	9	1	-10921639	234.747	255	0	255	65025	69.076	16.168	0.933	3.281
ID1347	1347	14	9.210	60.825	145.073	0	24	24	9	1	-10921639	242.112	255	0	255	67065	55.961	16.315	0.950	4.215
ID1400	1400	14	9.175	60.519	145.214	0	25	25	9	1	-10921639	238.430	255	0	255	66045	62.970	16.236	0.942	3.673
ID1608	1608	14	9.202	60.574	145.252	0	26	26	9	1	-10921639	240.271	255	0	255	66555	59.597	16.315	0.952	3.932
ID1452	1452	14	9.230	60.746	145.284	0	27	27	9	1	-10921639	242.112	255	0	255	67065	55.961	16.275	0.960	4.238
ID1554	1554	14	9.186	60.353	145.438	0	28	28	9	1	-10921639	240.271	255	0	255	66555	59.597	16.235	0.937	3.901
ID1503	1503	14	9.200	60.416	145.742	0	29	29	9	1	-10921639	235.668	255	0	255	65280	67.620	16.170	0.951	3.398
ID1661	1661	14	9.212	60.679	145.587	0	30	30	9	1	-10921639	236.588	255	0	255	65535	66.119	16.237	0.956	3.498
ID1713	1713	14	9.191	60.217	145.512	0	31	31	9	1	-10921639	235.668	255	0	255	65280	67.620	16.200	0.954	3.402
ID1764	1764	14	9.196	60.286	145.579	0	32	32	9	1	-10921639	243.953	255	0	255	67575	52.007	16.314	0.938	4.541
ID1816	1816	14	9.208	60.557	145.662	0	33	33	9	1	-10921639	238.430	255	0	255	66045	62.970	16.170	0.952	3.693
ID1867	1867	14	9.196	60.433	145.847	0	34	34	9	1	-10921639	238.430	255	0	255	66045	62.970	16.202	0.949	3.688
ID1918	1918	14	9.219	60.332	145.815	0	35	35	9	1	-10921639	246.715	255	0	255	68340	45.293	16.408	0.944	5.289
ID1968	1968	14	9.185	60.470	145.765	0	36	36	9	1	-10921639	245.794	255	0	255	68085	47.654	16.358	0.934	4.982
ID2171	2171	14	9.190	60.484	145.665	0	37	37	9	1	-10921639	236.588	255	0	255	65535	66.119	16.166	0.946	3.479
ID2069	2069	14	9.214	60.536	145.767	0	38	38	9	1	-10921639	240.271	255	0	255	66555	59.597	16.274	0.952	3.932
ID2018	2018	14	9.232	60.149	145.777	0	39	39	9	1	-10921639	235.668	255	0	255	65280	67.620	16.276	0.969	3.430
ID2120	2120	14	9.217	60.554	146.040	0	40	40	9	1	-10921639	241.191	255	0	255	66810	57.815	16.360	0.952	4.070
ID2221	2221	14	9.215	60.421	145.843	0	41	41	9	1	-10921639	243.953	255	0	255	67575	52.007	16.359	0.945	4.559
ID2270	2270	14	9.205	60.436	145.937	0	42	42	9	1	-10921639	244.874	255	0	255	67830	49.886	16.314	0.938	4.753
ID2368	2368	14	9.223	60.663	146.147	0	43	43	9	1	-10921639	237.509	255	0	255	65790	64.570	16.316	0.961	3.606
ID2318	2318	14	9.205	60.659	146.168	0	44	44	9	1	-10921639	241.191	255	0	255	66810	57.815	16.236	0.945	4.053
ID2421	2421	14	9.135	60.648	145.847	0	45	45	9	1	-10921639	246.715	255	0	255	68340	45.293	16.406	0.911	5.193
ID2521	2521	14	9.161	60.590	145.817	0	46	46	9	1	-10921639	249.477	255	0	255	69105	37.188	16.357	0.916	6.416
ID2570	2570	14	9.186	60.518	146.065	0	47	47	9	1	-10921639	244.874	255	0	255	67830	49.886	16.408	0.934	4.740
ID2617	2617	14	9.198	60.533	145.872	0	48	48	9	1	-10921639	241.191	255	0	255	66810	57.815	16.236	0.947	4.059
ID2472	2472	14	9.196	60.717	146.239	0	49	49	9	1	-10921639	249.477	255	0	255	69105	37.188	16.407	0.930	6.466
ID2667	2667	14	9.208	60.860	146.280	0	50	50	9	1	-10921639	242.112	255	0	255	67065	55.961	16.315	0.945	4.204
ID2714	2714	14	9.198	60.671	146.011	0	51	51	9	1	-10921639	242.112	255	0	255	67065	55.961	16.359	0.943	4.199
ID2810	2810	14	9.175	60.672	146.604	0	52	52	9	1	-10921639	239.350	255	0	255	66300	61.314	16.199	0.940	3.782
ID2761	2761	14	9.172	60.440	146.284	0	53	53	9	1	-10921639	243.953	255	0	255	67575	52.007	16.407	0.931	4.523
ID2906	2906	14	9.180	60.791	146.673	0	54	54	9	1	-10921639	244.874	255	0	255	67830	49.886	16.358	0.929	4.728
ID2859	2859	14	9.201	60.917	146.947	0	55	55	9	1	-10921639	243.953	255	0	255	67575	52.007	16.408	0.941	4.547
ID2953	2953	14	9.160	60.947	146.467	0	56	56	9	1	-10921639	239.350	255	0	255	66300	61.314	16.313	0.932	3.767
ID2999	2999	14	9.204	60.936	146.152	0	57	57	9	1	-10921639	241.191	255	0	255	66810	57.815	16.274	0.947	4.059
ID3044	3044	14	9.194	60.889	146.324	0	58	58	9	1	-10921639	241.191	255	0	255	66810	57.815	16.273	0.935	4.032
ID3089	3089	14	9.174	60.869	146.363	0	59	59	9	1	-10921639	243.032	255	0	255	67320	54.028	16.358	0.931	4.337
ID3135	3135	14	9.215	60.873	146.106	0	60	60	9	1	-10921639	245.794	255	0	255	68085	47.654	16.462	0.946	5.014
ID3181	3181	14	9.216	61.284	146.223	0	61	61	9	1	-10921639	243.032	255	0	255	67320	54.028	16.274	0.948	4.377
ID3318	3318	14	9.196	61.100	146.066	0	62	62	9	1	-10921639	250.397	255	0	255	69360	34.011	16.407	0.926	7.079
ID3227	3227	14	9.237	60.913	145.990	0	63	63	9	1	-10921639	243.032	255	0	255	67320	54.028	16.360	0.960	4.406
ID3273	3273	14	9.218	60.794	146.086	0	64	64	9	1	-10921639	244.874	255	0	255	67830	49.886	16.359	0.946	4.771
ID3406	3406	14	9.210	60.967	145.724	0	65	65	9	1	-10921639	242.112	255	0	255	67065	55.961	16.315	0.947	4.210
ID3364	3364	14	9.211	61.121	146.042	0	66	66	9	1	-10921639	246.715	255	0	255	68340	45.293	16.359	0.939	5.275
ID3450	3450	14	9.196	61.091	145.786	0	67	67	9	1	-10921639	243.953	255	0	255	67575	52.007	16.314	0.938	4.541
ID3495	3495	14	9.180	61.238	145.874	0	68	68	9	1	-10921639	246.715	255	0	255	68340	45.293	16.358	0.927	5.241
ID3537	3537	14	9.198	61.251	144.984	0	69	69	9	1	-10921639	247.635	255	0	255	68595	42.783	16.358	0.932	5.585
ID3581	3581	14	9.140	60.861	145.420	0	70	70	9	1	-10921639	241.191	255	0	255	66810	57.815	16.358	0.923	4.005
ID3622	3622	14	9.195	61.121	145.315	0	71	71	9	1	-10921639	243.953	255	0	255	67575	52.007	16.313	0.933	4.529
ID3664	3664	14	9.150	61.331	145.612	0	72	72	9	1	-10921639	241.191	255	0	255	66810	57.815	16.198	0.923	4.005
ID3705	3705	14	9.177	61.363	145.216	0	73	73	9	1	-10921639	237.509	255	0	255	65790	64.570	16.139	0.944	3.572
ID3747	3747	14	9.169	61.002	144.935	0	74	74	9	1	-10921639	248.556	255	0	255	68850	40.094	16.461	0.921	5.943
ID3788	3788	14	9.199	61.216	144.976	0	75	75	9	1	-10921639	248.556	255	0	255	68850	40.094	16.407	0.930	5.974
ID3830	3830	14	9.192	60.800	145.010	0	76	76	9	1	-10921639	246.715	255	0	255	68340	45.293	16.407	0.932	5.255
ID3871	3871	14	9.209	61.238	144.912	0	77	77	9	1	-10921639	243.953	255	0	255	67575	52.007	16.359	0.945	4.559
ID3912	3912	14	9.196	61.030	145.108	0	78	78	9	1	-10921639	244.874	255	0	255	67830	49.886	16.408	0.941	4.759
ID3953	3953	14	9.121	60.854	145.069	0	79	79	9	1	-10921639	247.635	255	0	255	68595	42.783	16.356	0.902	5.490
ID3994	3994	14	9.186	61.047	145.659	0	80	80	9	1	-10921639	242.112	255	0	255	67065	55.961	16.314	0.935	4.182
ID4035	4035	14	9.136	60.901	144.510	0	81	81	9	1	-10921639	241.191	255	0	255	66810	57.815	16.271	0.918	3.994
ID4074	4074	14	9.139	61.001	144.873	0	82	82	9	1	-10921639	243.032	255	0	255	67320	54.028	16.425	0.919	4.308
ID4114	4114	14	9.172	60.805	144.687	0	83	83	9	1	-10921639	247.635	255	0	255	68595	42.783	16.407	0.925	5.563
ID4154	4154	14	9.147	60.874	145.098	0	84	84	9	1	-10921639	246.715	255	0	255	68340	45.293	16.406	0.913	5.200
ID4194	4194	14	9.162	60.781	144.878	0	85	85	9	1	-10921639	243.953	255	0	255	67575	52.007	16.358	0.924	4.505
ID4233	4233	14	9.184	60.675	145.751	0	86	86	9	1	-10921639	243.953	255	0	255	67575	52.007	16.358	0.931	4.523
ID4272	4272	14	9.168	60.806	145.858	0	87	87	9	1	-10921639	248.556	255	0	255	68850	40.094	16.271	0.921	5.943
ID4311	4311	14	9.121	61.050	146.261	0	88	88	9	1	-10921639	240.271	255	0	255	66555	59.597	16.271	0.918	3.859
ID4350	4350	14	9.176	60.574	145.901	0	89	89	9	1	-10921639	243.953	255	0	255	67575	52.007	16.358	0.931	4.523
ID4389	4389	14	9.082	60.772	145.930	0	90	90	9	1	-10921639	244.874	255	0	255	67830	49.886	16.310	0.892	4.628
ID4428	4428	14	9.162	60.840	145.952	0	91	91	9	1	-10921639	246.715	255	0	255	68340	45.293	16.407	0.922	5.227
ID4467	4467	14	9.171	60.695	145.552	0	92	92	9	1	-10921639	243.032	255	0	255	67320	54.028	16.272	0.928	4.331
ID4506	4506	14	9.135	60.966	145.238	0	93	93	9	1	-10921639	247.635	255	0	255	68595	42.783	16.356	0.909	5.512
ID4584	4584	14	9.154	60.665	144.736	0	94	94	9	1	-10921639	244.874	255	0	255	67830	49.886	16.271	0.920	4.703
ID4545	4545	14	9.101	60.927	144.696	0	95	95	9	1	-10921639	243.953	255	0	255	67575	52.007	16.406	0.910	4.470
ID4623	4623	14	9.141	61.135	144.674	0	96	96	9	1	-10921639	247.635	255	0	255	68595	42.783	16.407	0.916	5.534
ID4662	4662	14	9.118	60.923	144.714	0	97	97	9	1	-10921639	241.191	255	0	255	66810	57.815	16.271	0.918	3.994
ID4701	4701	14	9.204	60.853	144.658	0	98	98	9	1	-10921639	241.191	255	0	255	66810	57.815	16.408	0.950	4.064
ID4739	4739	14	9.087	60.466	145.549	0	99	99	9	1	-10921639	241.191	255	0	255	66810	57.815	16.232	0.904	3.962
ID4777	4777	14	9.058	60.566	145.592	0	100	100	9	1	-10921639	248.556	255	0	255	68850	40.094	16.460	0.891	5.843
ID4815	4815	14	9.075	60.461	145.495	0	101	101	9	1	-10921639	243.953	255	0	255	67575	52.007	16.274	0.908	4.464
ID4852	4852	14	9.150	60.642	146.069	0	102	102	9	1	-10921639	251.318	255	0	255	69615	30.476	16.461	0.910	7.859
ID4889	4889	14	9.090	60.971	146.263	0	103	103	9	1	-10921639	247.635	255	0	255	68595	42.783	16.460	0.895	5.468
ID4925	4925	14	9.061	60.969	146.054	0	104	104	9	1	-10921639	251.318	255	0	255	69615	30.476	16.460	0.877	7.706
ID4961	4961	14	9.079	60.775	146.433	0	105	105	9	1	-10921639	244.874	255	0	255	67830	49.886	16.356	0.899	4.647
ID4997	4997	14	9.140	60.689	146.200	0	106	106	9	1	-10921639	251.318	255	0	255	69615	30.476	16.522	0.908	7.848
ID5033	5033	14	9.152	60.713	146.320	0	107	107	9	1	-10921639	250.397	255	0	255	69360	34.011	16.406	0.914	7.033
ID5069	5069	14	9.091	60.577	146.786	0	108	108	9	1	-10921639	247.635	255	0	255	68595	42.783	16.310	0.895	5.468
ID5132	5132	14	8.972	60.913	146.412	0	109	109	9	1	-10921639	247.635	255	0	255	68595	42.783	16.459	0.866	5.374
ID5100	5100	14	8.905	60.996	146.497	0	110	110	9	1	-10921639	250.397	255	0	255	69360	34.011	16.522	0.848	6.759
ID5164	5164	14	9.038	60.869	146.804	0	111	111	9	1	-10921639	244.874	255	0	255	67830	49.886	16.405	0.887	4.616
ID5226	5226	14	9.112	60.438	146.028	0	112	112	9	1	-10921639	248.556	255	0	255	68850	40.094	16.406	0.902	5.881
ID5194	5194	14	8.964	60.574	146.298	0	113	113	9	1	-10921639	245.794	255	0	255	68085	47.654	16.404	0.870	4.799
ID68	68	15	9.142	223.261	140.764	0	0	0	9	1	-10921639	202.527	255	0	255	56100	103.275	15.739	1.000	1.961
ID117	117	15	9.170	223.256	140.501	0	1	1	9	1	-10921639	214.495	255	0	255	59415	93.379	15.867	0.988	2.284
ID422	422	15	9.167	223.120	141.138	0	2	2	9	1	-10921639	205.289	255	0	255	56865	101.203	15.779	1.000	2.028
ID219	219	15	9.145	223.206	140.828	0	3	3	9	1	-10921639	203.448	255	0	255	56355	102.597	15.727	0.997	1.980
ID268	268	15	9.126	223.450	141.283	0	4	4	9	1	-10921639	202.527	255	0	255	56100	103.275	15.716	0.997	1.958
ID371	371	15	9.138	223.251	141.377	0	5	5	9	1	-10921639	204.368	255	0	255	56610	101.907	15.736	1.000	2.005
ID167	167	15	8.942	223.207	141.144	0	6	6	9	1	-10921639	209.892	255	0	255	58140	97.479	15.783	0.962	2.112
ID171	171	15	7.773	237.009	160.401	0	6	6	9	1	-10921639	143.610	255	0	255	39780	126.707	13.845	0.855	1.045
ID319	319	15	8.851	223.191	141.705	0	7	7	9	1	-10921639	202.527	255	0	255	56100	103.275	15.688	0.949	1.910
ID324	324	15	8.260	237.157	160.899	0	7	7	9	1	-10921639	166.625	255	0	255	46155	121.568	14.314	0.881	1.284
ID690	690	15	8.445	223.239	142.058	0	8	8	9	1	-10921639	158.339	255	0	255	43860	123.938	14.204	0.969	1.257
ID696	696	15	7.681	237.365	160.872	0	8	8	9	1	-10921639	132.563	255	0	255	36720	127.630	9.684	0.919	0.995
ID524	524	15	8.830	223.363	142.129	0	9	9	9	1	-10921639	199.765	255	0	255	55335	105.233	15.576	0.957	1.857
ID529	529	15	8.127	237.344	161.020	0	9	9	9	1	-10921639	159.260	255	0	255	44115	123.704	14.193	0.882	1.207
ID853	853	15	8.904	223.265	142.177	0	10	10	9	1	-10921639	203.448	255	0	255	56355	102.597	15.661	0.967	1.950
ID858	858	15	8.059	237.506	161.289	0	10	10	9	1	-10921639	153.736	255	0	255	42585	124.997	14.100	0.904	1.168
ID636	636	15	8.891	223.442	142.270	0	11	11	9	1	-10921639	208.971	255	0	255	57885	98.253	15.638	0.962	2.086
ID641	641	15	8.100	237.823	161.212	0	11	11	9	1	-10921639	154.657	255	0	255	42840	124.800	14.116	0.897	1.172
ID582	582	15	8.835	223.502	142.366	0	12	12	9	1	-10921639	204.368	255	0	255	56610	101.907	15.655	0.941	1.944
ID587	587	15	8.076	237.649	161.079	0	12	12	9	1	-10921639	158.339	255	0	255	43860	123.938	14.222	0.878	1.195
ID746	746	15	8.896	223.510	142.227	0	13	13	9	1	-10921639	208.051	255	0	255	57630	99.011	15.739	0.950	2.048
ID751	751	15	8.058	237.629	161.435	0	13	13	9	1	-10921639	155.578	255	0	255	43095	124.595	14.136	0.887	1.174
ID800	800	15	8.792	223.617	142.439	0	14	14	9	1	-10921639	203.448	255	0	255	56355	102.597	15.577	0.929	1.910
ID805	805	15	8.151	237.547	161.110	0	14	14	9	1	-10921639	162.942	255	0	255	45135	122.697	14.350	0.885	1.247
ID483	483	15	8.790	223.591	142.265	0	15	15	9	1	-10921639	200.686	255	0	255	55590	104.592	15.570	0.934	1.853
ID488	488	15	8.153	237.270	161.250	0	15	15	9	1	-10921639	161.101	255	0	255	44625	123.215	14.219	0.867	1.214
ID1015	1015	15	8.886	223.786	141.707	0	16	16	9	1	-10921639	211.733	255	0	255	58650	95.887	15.865	0.940	2.140
ID1020	1020	15	8.247	237.276	161.284	0	16	16	9	1	-10921639	164.783	255	0	255	45645	122.148	14.292	0.879	1.262
ID906	906	15	8.872	223.395	142.014	0	17	17	9	1	-10921639	206.209	255	0	255	57120	100.486	15.685	0.956	2.006
ID911	911	15	8.240	237.410	161.054	0	17	17	9	1	-10921639	163.863	255	0	255	45390	122.426	14.288	0.885	1.257
ID1069	1069	15	8.833	224.060	142.156	0	18	18	9	1	-10921639	204.368	255	0	255	56610	101.907	15.701	0.932	1.935
ID1074	1074	15	8.026	237.514	160.941	0	18	18	9	1	-10921639	156.498	255	0	255	43350	124.383	14.149	0.884	1.181
ID1123	1123	15	8.891	223.929	142.075	0	19	19	9	1	-10921639	208.971	255	0	255	57885	98.253	15.790	0.942	2.064
[truncated: 3,044 more rows]
