# Supplementary material for: Formation, collective motion, and merging of macroscopic bacterial aggregates
Source: PLoS Comput Biol. 2022 Jan 4;18(1):e1009153. doi: 10.1371/journal.pcbi.1009153 (PMC8759663; doi:10.1371/journal.pcbi.1009153)
Supplement: S1 Appendix — (ZIP) [file pcbi.1009153.s007.zip › Spots in tracks statistics region D.csv]

Label	ID	TRACK_ID	QUALITY	POSITION_X	POSITION_Y	POSITION_Z	POSITION_T	FRAME	RADIUS	VISIBILITY	MANUAL_COLOR	MEAN_INTENSITY	MEDIAN_INTENSITY	MIN_INTENSITY	MAX_INTENSITY	TOTAL_INTENSITY	STANDARD_DEVIATION	ESTIMATED_DIAMETER	CONTRAST	SNR
ID47744	47744	0	11.573	137.497	108.900	0	0	0	8	1	-10921639	204.231	255	0	255	45135	102.058	13.475	0.996	1.997
ID47997	47997	0	11.529	137.584	109.028	0	1	1	8	1	-10921639	199.615	255	0	255	44115	105.384	13.480	0.992	1.887
ID47913	47913	0	11.566	136.896	109.023	0	2	2	8	1	-10921639	198.462	255	0	255	43860	106.168	13.659	1.000	1.869
ID47827	47827	0	11.528	137.360	109.255	0	3	3	8	1	-10921639	198.462	255	0	255	43860	106.168	13.261	1.000	1.869
ID48343	48343	0	11.524	137.128	109.418	0	4	4	8	1	-10921639	196.154	255	0	255	43350	107.682	13.263	1.000	1.822
ID48169	48169	0	11.524	137.147	109.538	0	5	5	8	1	-10921639	197.308	255	0	255	43605	106.934	13.262	1.000	1.845
ID48256	48256	0	11.547	137.109	110.138	0	6	6	8	1	-10921639	195.000	255	0	255	43095	108.412	13.767	1.000	1.799
ID48082	48082	0	11.554	137.010	110.549	0	7	7	8	1	-10921639	203.077	255	0	255	44880	102.919	13.476	0.996	1.969
ID48430	48430	0	11.282	136.621	111.080	0	8	8	8	1	-10921639	177.692	255	0	255	39270	117.471	12.588	0.996	1.509
ID48516	48516	0	11.573	136.863	111.088	0	9	9	8	1	-10921639	198.462	255	0	255	43860	106.168	13.659	1.000	1.869
ID48692	48692	0	11.528	137.004	111.304	0	10	10	8	1	-10921639	195.000	255	0	255	43095	108.412	13.484	1.000	1.799
ID48780	48780	0	11.603	136.560	111.236	0	11	11	8	1	-10921639	212.308	255	0	255	46920	95.421	13.467	0.985	2.208
ID48604	48604	0	11.561	137.079	111.309	0	12	12	8	1	-10921639	199.615	255	0	255	44115	105.384	13.260	1.000	1.894
ID48868	48868	0	11.561	137.016	111.604	0	13	13	8	1	-10921639	201.923	255	0	255	44625	103.760	13.666	0.996	1.942
ID48957	48957	0	11.609	136.901	111.727	0	14	14	8	1	-10921639	204.231	255	0	255	45135	102.058	13.849	1.000	2.001
ID49046	49046	0	11.591	136.915	111.782	0	15	15	8	1	-10921639	200.769	255	0	255	44370	104.582	13.751	1.000	1.920
ID49135	49135	0	11.555	136.769	111.637	0	16	16	8	1	-10921639	200.769	255	0	255	44370	104.582	13.479	0.996	1.916
ID49317	49317	0	11.639	136.901	111.706	0	17	17	8	1	-10921639	210.000	255	0	255	46410	97.432	13.866	0.996	2.151
ID49407	49407	0	11.635	136.925	111.918	0	18	18	8	1	-10921639	205.385	255	0	255	45390	101.176	13.801	1.000	2.030
ID49498	49498	0	11.634	136.674	111.980	0	19	19	8	1	-10921639	208.846	255	0	255	46155	98.402	13.840	0.996	2.118
ID49226	49226	0	11.606	136.681	112.201	0	20	20	8	1	-10921639	205.385	255	0	255	45390	101.176	13.785	0.996	2.026
ID49589	49589	0	11.637	136.695	112.162	0	21	21	8	1	-10921639	212.308	255	0	255	46920	95.421	13.931	0.989	2.213
ID49680	49680	0	11.566	136.461	111.976	0	22	22	8	1	-10921639	204.231	255	0	255	45135	102.058	13.474	0.992	1.993
ID49770	49770	0	11.556	136.543	112.331	0	23	23	8	1	-10921639	204.231	255	0	255	45135	102.058	13.475	0.992	1.993
ID49951	49951	0	11.588	136.554	112.703	0	24	24	8	1	-10921639	208.846	255	0	255	46155	98.402	13.692	0.989	2.110
ID50130	50130	0	11.609	136.422	112.607	0	25	25	8	1	-10921639	213.462	255	0	255	47175	94.378	13.862	0.978	2.237
ID49860	49860	0	11.636	136.300	112.578	0	26	26	8	1	-10921639	215.769	255	0	255	47685	92.213	13.959	0.982	2.319
ID50040	50040	0	11.632	136.577	112.845	0	27	27	8	1	-10921639	213.462	255	0	255	47175	94.378	13.898	0.989	2.249
ID50221	50221	0	11.630	136.157	112.413	0	28	28	8	1	-10921639	214.615	255	0	255	47430	93.309	14.000	0.993	2.292
ID50401	50401	0	11.649	136.231	112.995	0	29	29	8	1	-10921639	208.846	255	0	255	46155	98.402	13.933	1.000	2.122
ID50311	50311	0	11.614	136.536	112.853	0	30	30	8	1	-10921639	211.154	255	0	255	46665	96.438	13.837	0.985	2.173
ID50490	50490	0	11.703	136.019	113.059	0	31	31	8	1	-10921639	222.692	255	0	255	49215	85.014	15.025	0.989	2.606
ID50580	50580	0	11.694	136.210	113.064	0	32	32	8	1	-10921639	219.231	255	0	255	48450	88.754	14.274	0.989	2.457
ID50670	50670	0	11.604	136.484	113.163	0	33	33	8	1	-10921639	211.154	255	0	255	46665	96.438	13.838	0.989	2.177
ID50760	50760	0	11.687	136.286	112.907	0	34	34	8	1	-10921639	223.846	255	0	255	49470	83.698	14.631	0.983	2.651
ID50939	50939	0	11.650	136.232	113.391	0	35	35	8	1	-10921639	218.077	255	0	255	48195	89.937	14.094	0.972	2.390
ID50849	50849	0	11.690	136.178	113.096	0	36	36	8	1	-10921639	218.077	255	0	255	48195	89.937	14.276	0.993	2.416
ID51119	51119	0	11.684	135.936	113.384	0	37	37	8	1	-10921639	223.846	255	0	255	49470	83.698	14.631	0.983	2.651
ID51029	51029	0	11.662	135.966	113.510	0	38	38	8	1	-10921639	221.538	255	0	255	48960	86.294	14.168	0.975	2.535
ID51208	51208	0	11.663	135.959	113.526	0	39	39	8	1	-10921639	219.231	255	0	255	48450	88.754	14.097	0.982	2.448
ID51297	51297	0	11.692	135.962	113.651	0	40	40	8	1	-10921639	223.846	255	0	255	49470	83.698	14.631	0.983	2.651
ID51386	51386	0	11.693	136.064	113.641	0	41	41	8	1	-10921639	223.846	255	0	255	49470	83.698	14.631	0.983	2.651
ID51651	51651	0	11.673	135.861	113.470	0	42	42	8	1	-10921639	227.308	255	0	255	50235	79.519	14.991	0.969	2.814
ID51474	51474	0	11.701	136.124	113.967	0	43	43	8	1	-10921639	222.692	255	0	255	49215	85.014	15.025	0.989	2.606
ID51562	51562	0	11.705	135.824	113.862	0	44	44	8	1	-10921639	227.308	255	0	255	50235	79.519	15.348	0.986	2.839
ID51739	51739	0	11.687	135.827	113.788	0	45	45	8	1	-10921639	220.385	255	0	255	48705	87.541	14.638	0.989	2.504
ID51828	51828	0	11.703	135.875	114.095	0	46	46	8	1	-10921639	235.385	255	0	255	52020	68.104	15.436	0.967	3.398
ID51917	51917	0	11.713	136.060	113.952	0	47	47	8	1	-10921639	229.615	255	0	255	50745	76.519	15.397	0.983	2.975
ID52093	52093	0	11.711	135.948	113.873	0	48	48	8	1	-10921639	227.308	255	0	255	50235	79.519	15.348	0.986	2.839
ID52005	52005	0	11.711	136.050	114.021	0	49	49	8	1	-10921639	222.692	255	0	255	49215	85.014	15.291	0.996	2.615
ID52268	52268	0	11.661	136.320	114.389	0	50	50	8	1	-10921639	230.769	255	0	255	51000	74.948	15.394	0.960	3.016
ID52181	52181	0	11.686	135.632	114.175	0	51	51	8	1	-10921639	230.769	255	0	255	51000	74.948	15.321	0.970	3.032
ID52356	52356	0	11.672	135.678	114.732	0	52	52	8	1	-10921639	230.769	255	0	255	51000	74.948	15.257	0.963	3.021
ID52443	52443	0	11.675	135.942	114.484	0	53	53	8	1	-10921639	226.154	255	0	255	49980	80.953	14.621	0.973	2.755
ID52785	52785	0	11.699	136.045	114.759	0	54	54	8	1	-10921639	225.000	255	0	255	49725	82.345	15.013	0.983	2.709
ID52529	52529	0	11.650	135.982	115.028	0	55	55	8	1	-10921639	233.077	255	0	255	51510	71.645	15.438	0.947	3.165
ID52613	52613	0	11.688	136.075	114.625	0	56	56	8	1	-10921639	228.462	255	0	255	50490	78.042	14.996	0.973	2.887
ID52698	52698	0	11.675	136.025	114.474	0	57	57	8	1	-10921639	230.769	255	0	255	51000	74.948	15.333	0.963	3.021
ID52870	52870	0	11.637	136.448	114.418	0	58	58	8	1	-10921639	233.077	255	0	255	51510	71.645	15.273	0.944	3.160
ID52953	52953	0	11.704	136.006	114.163	0	59	59	8	1	-10921639	228.462	255	0	255	50490	78.042	15.353	0.983	2.902
ID53037	53037	0	11.687	136.023	114.192	0	60	60	8	1	-10921639	234.231	255	0	255	51765	69.906	15.395	0.964	3.289
ID53121	53121	0	11.648	136.213	114.531	0	61	61	8	1	-10921639	228.462	255	0	255	50490	78.042	14.797	0.959	2.867
ID53205	53205	0	11.665	135.926	114.417	0	62	62	8	1	-10921639	233.077	255	0	255	51510	71.645	15.347	0.957	3.182
ID53288	53288	0	11.647	136.113	114.522	0	63	63	8	1	-10921639	228.462	255	0	255	50490	78.042	15.333	0.963	2.872
ID53371	53371	0	11.665	136.053	114.443	0	64	64	8	1	-10921639	231.923	255	0	255	51255	73.324	15.338	0.957	3.093
ID53453	53453	0	11.668	136.195	114.376	0	65	65	8	1	-10921639	231.923	255	0	255	51255	73.324	15.347	0.957	3.093
ID53538	53538	0	11.679	135.998	114.410	0	66	66	8	1	-10921639	235.385	255	0	255	52020	68.104	15.415	0.957	3.381
ID53621	53621	0	11.651	135.857	114.502	0	67	67	8	1	-10921639	236.538	255	0	255	52275	66.232	15.405	0.942	3.464
ID53702	53702	0	11.693	136.235	114.072	0	68	68	8	1	-10921639	230.769	255	0	255	51000	74.948	15.321	0.970	3.032
ID53783	53783	0	11.679	136.173	114.245	0	69	69	8	1	-10921639	227.308	255	0	255	50235	79.519	15.252	0.969	2.814
ID53864	53864	0	11.664	136.369	113.975	0	70	70	8	1	-10921639	231.923	255	0	255	51255	73.324	15.258	0.957	3.093
ID53946	53946	0	11.662	135.853	113.779	0	71	71	8	1	-10921639	241.154	255	0	255	53295	57.916	15.623	0.943	4.042
ID54030	54030	0	11.703	136.112	114.091	0	72	72	8	1	-10921639	222.692	255	0	255	49215	85.014	15.025	0.989	2.606
ID54113	54113	0	11.667	135.824	113.771	0	73	73	8	1	-10921639	237.692	255	0	255	52530	64.285	15.515	0.948	3.600
ID54195	54195	0	11.658	136.080	113.920	0	74	74	8	1	-10921639	236.538	255	0	255	52275	66.232	15.515	0.948	3.476
ID54442	54442	0	11.685	135.819	114.029	0	75	75	8	1	-10921639	235.385	255	0	255	52020	68.104	15.395	0.964	3.393
ID54277	54277	0	11.670	136.019	113.836	0	76	76	8	1	-10921639	238.846	255	0	255	52785	62.256	15.546	0.952	3.742
ID54360	54360	0	11.666	136.036	113.868	0	77	77	8	1	-10921639	240.000	255	0	255	53040	60.136	15.584	0.946	3.880
ID54524	54524	0	11.650	135.726	113.860	0	78	78	8	1	-10921639	237.692	255	0	255	52530	64.285	15.555	0.942	3.587
ID54606	54606	0	11.676	136.133	113.687	0	79	79	8	1	-10921639	231.923	255	0	255	51255	73.324	15.436	0.967	3.109
ID54688	54688	0	11.634	135.608	114.646	0	80	80	8	1	-10921639	240.000	255	0	255	53040	60.136	15.604	0.940	3.867
ID54769	54769	0	11.680	136.028	113.940	0	81	81	8	1	-10921639	241.154	255	0	255	53295	57.916	15.546	0.952	4.062
ID54850	54850	0	11.680	135.789	114.169	0	82	82	8	1	-10921639	238.846	255	0	255	52785	62.256	15.546	0.952	3.742
ID54931	54931	0	11.647	135.971	114.152	0	83	83	8	1	-10921639	234.231	255	0	255	51765	69.906	15.354	0.951	3.266
ID55011	55011	0	11.660	135.697	114.134	0	84	84	8	1	-10921639	238.846	255	0	255	52785	62.256	15.514	0.946	3.729
ID55091	55091	0	11.633	135.600	114.484	0	85	85	8	1	-10921639	233.077	255	0	255	51510	71.645	14.947	0.944	3.160
ID55172	55172	0	11.628	135.577	115.035	0	86	86	8	1	-10921639	244.615	255	0	255	54060	50.515	15.680	0.932	4.671
ID55250	55250	0	11.627	135.531	114.930	0	87	87	8	1	-10921639	240.000	255	0	255	53040	60.136	15.578	0.936	3.860
ID55327	55327	0	11.592	135.513	115.303	0	88	88	8	1	-10921639	236.538	255	0	255	52275	66.232	15.528	0.936	3.453
ID55407	55407	0	11.625	135.738	115.518	0	89	89	8	1	-10921639	236.538	255	0	255	52275	66.232	15.425	0.951	3.482
ID55482	55482	0	11.647	135.818	115.414	0	90	90	8	1	-10921639	238.846	255	0	255	52785	62.256	15.491	0.942	3.723
ID55557	55557	0	11.620	135.772	115.612	0	91	91	8	1	-10921639	242.308	255	0	255	53550	55.583	15.630	0.940	4.225
ID55631	55631	0	11.610	135.790	115.199	0	92	92	8	1	-10921639	241.154	255	0	255	53295	57.916	15.576	0.931	4.014
ID55705	55705	0	11.540	135.960	114.630	0	93	93	8	1	-10921639	238.846	255	0	255	52785	62.256	15.656	0.930	3.697
ID55779	55779	0	11.621	135.695	114.516	0	94	94	8	1	-10921639	237.692	255	0	255	52530	64.285	15.405	0.942	3.587
ID55855	55855	0	11.601	135.761	114.640	0	95	95	8	1	-10921639	236.538	255	0	255	52275	66.232	15.514	0.945	3.470
ID55930	55930	0	11.570	135.551	114.518	0	96	96	8	1	-10921639	234.231	255	0	255	51765	69.906	15.280	0.944	3.255
ID56004	56004	0	11.630	135.661	114.387	0	97	97	8	1	-10921639	236.538	255	0	255	52275	66.232	15.491	0.942	3.464
ID56079	56079	0	11.497	135.641	114.503	0	98	98	8	1	-10921639	242.308	255	0	255	53550	55.583	15.787	0.904	4.140
ID56154	56154	0	11.544	135.444	115.171	0	99	99	8	1	-10921639	243.462	255	0	255	53805	53.122	16.864	0.905	4.353
ID56227	56227	0	11.586	135.586	115.696	0	100	100	8	1	-10921639	240.000	255	0	255	53040	60.136	15.514	0.940	3.867
ID56302	56302	0	11.552	135.917	115.733	0	101	101	8	1	-10921639	245.769	255	0	255	54315	47.738	15.971	0.917	4.926
ID56441	56441	0	11.561	135.661	116.272	0	102	102	8	1	-10921639	242.308	255	0	255	53550	55.583	15.655	0.928	4.197
ID56371	56371	0	11.514	135.565	116.431	0	103	103	8	1	-10921639	235.385	255	0	255	52020	68.104	14.905	0.920	3.312
ID56510	56510	0	11.540	135.834	116.435	0	104	104	8	1	-10921639	244.615	255	0	255	54060	50.515	15.900	0.911	4.617
ID56574	56574	0	11.453	135.543	116.413	0	105	105	8	1	-10921639	244.615	255	0	255	54060	50.515	15.917	0.891	4.562
ID56639	56639	0	11.445	135.782	116.695	0	106	106	8	1	-10921639	248.077	255	0	255	54825	41.536	16.325	0.892	5.631
ID56706	56706	0	11.427	135.858	116.902	0	107	107	8	1	-10921639	255.000	255	255	255	56355	0.000	17.058	0.873	Infinity
ID56767	56767	0	11.366	135.532	116.980	0	108	108	8	1	-10921639	251.538	255	0	255	55590	29.575	16.305	0.874	7.933
ID56823	56823	0	11.359	135.714	117.068	0	109	109	8	1	-10921639	248.077	255	0	255	54825	41.536	16.949	0.870	5.556
ID56903	56903	0	11.386	135.800	116.724	0	110	110	8	1	-10921639	255.000	255	255	255	56355	0.000	17.089	0.862	Infinity
ID56867	56867	0	11.491	135.461	116.958	0	111	111	8	1	-10921639	249.231	255	0	255	55080	38.005	16.111	0.895	6.195
ID56937	56937	0	11.440	135.314	117.498	0	112	112	8	1	-10921639	248.077	255	0	255	54825	41.536	16.298	0.875	5.575
ID47745	47745	1	11.586	281.889	118.452	0	0	0	8	1	-10921639	206.538	255	0	255	45645	100.273	13.693	0.996	2.056
ID47998	47998	1	11.640	282.107	118.803	0	1	1	8	1	-10921639	207.692	255	0	255	45900	99.348	13.841	1.000	2.091
ID47914	47914	1	11.687	282.079	118.933	0	2	2	8	1	-10921639	221.538	255	0	255	48960	86.294	14.415	0.986	2.549
ID47828	47828	1	11.670	281.907	118.962	0	3	3	8	1	-10921639	211.154	255	0	255	46665	96.438	14.000	1.000	2.190
ID48344	48344	1	11.689	281.913	118.844	0	4	4	8	1	-10921639	218.077	255	0	255	48195	89.937	14.276	0.993	2.416
ID48170	48170	1	11.689	281.897	119.101	0	5	5	8	1	-10921639	220.385	255	0	255	48705	87.541	14.642	0.993	2.509
ID48257	48257	1	11.689	281.879	118.770	0	6	6	8	1	-10921639	218.077	255	0	255	48195	89.937	14.276	0.993	2.416
ID48083	48083	1	11.629	281.814	119.455	0	7	7	8	1	-10921639	216.923	255	0	255	47940	91.090	13.938	0.982	2.360
ID48431	48431	1	11.312	281.733	119.579	0	8	8	8	1	-10921639	178.846	255	0	255	39525	116.969	12.679	1.000	1.529
ID48517	48517	1	11.685	281.982	119.728	0	9	9	8	1	-10921639	218.077	255	0	255	48195	89.937	14.174	0.989	2.412
ID48693	48693	1	11.693	282.034	119.755	0	10	10	8	1	-10921639	218.077	255	0	255	48195	89.937	14.422	0.996	2.420
ID48781	48781	1	11.695	282.121	119.888	0	11	11	8	1	-10921639	221.538	255	0	255	48960	86.294	15.031	0.993	2.558
ID48605	48605	1	11.649	281.929	119.656	0	12	12	8	1	-10921639	213.462	255	0	255	47175	94.378	13.998	0.989	2.249
ID48869	48869	1	11.679	281.934	119.595	0	13	13	8	1	-10921639	226.154	255	0	255	49980	80.953	14.624	0.976	2.760
ID48958	48958	1	11.680	282.021	119.446	0	14	14	8	1	-10921639	223.846	255	0	255	49470	83.698	14.410	0.979	2.646
ID49047	49047	1	11.678	281.998	119.394	0	15	15	8	1	-10921639	222.692	255	0	255	49215	85.014	14.412	0.982	2.596
ID49136	49136	1	11.683	282.226	119.111	0	16	16	8	1	-10921639	218.077	255	0	255	48195	89.937	14.276	0.993	2.416
ID49318	49318	1	11.688	282.016	118.962	0	17	17	8	1	-10921639	214.615	255	0	255	47430	93.309	14.178	1.000	2.300
ID49408	49408	1	11.692	282.139	119.198	0	18	18	8	1	-10921639	226.154	255	0	255	49980	80.953	15.008	0.979	2.764
ID49499	49499	1	11.692	282.211	119.184	0	19	19	8	1	-10921639	225.000	255	0	255	49725	82.345	15.013	0.983	2.709
ID49227	49227	1	11.682	282.242	118.806	0	20	20	8	1	-10921639	222.692	255	0	255	49215	85.014	14.635	0.986	2.601
ID49590	49590	1	11.689	282.262	118.882	0	21	21	8	1	-10921639	228.462	255	0	255	50490	78.042	15.316	0.973	2.887
ID49681	49681	1	11.697	282.074	118.716	0	22	22	8	1	-10921639	221.538	255	0	255	48960	86.294	14.638	0.989	2.554
ID49771	49771	1	11.683	282.269	119.001	0	23	23	8	1	-10921639	225.000	255	0	255	49725	82.345	15.008	0.979	2.704
ID49952	49952	1	11.705	282.154	118.788	0	24	24	8	1	-10921639	233.077	255	0	255	51510	71.645	15.419	0.973	3.209
ID50131	50131	1	11.704	282.094	118.893	0	25	25	8	1	-10921639	221.538	255	0	255	48960	86.294	15.031	0.993	2.558
ID49861	49861	1	11.665	282.303	118.773	0	26	26	8	1	-10921639	222.692	255	0	255	49215	85.014	14.269	0.979	2.592
ID50041	50041	1	11.680	282.473	118.903	0	27	27	8	1	-10921639	225.000	255	0	255	49725	82.345	14.408	0.976	2.699
ID50222	50222	1	11.661	282.144	118.563	0	28	28	8	1	-10921639	218.077	255	0	255	48195	89.937	14.099	0.986	2.407
ID50402	50402	1	11.655	282.265	118.309	0	29	29	8	1	-10921639	219.231	255	0	255	48450	88.754	14.076	0.982	2.448
ID50312	50312	1	11.636	282.553	118.528	0	30	30	8	1	-10921639	222.692	255	0	255	49215	85.014	14.090	0.962	2.569
ID50491	50491	1	11.631	282.386	118.501	0	31	31	8	1	-10921639	228.462	255	0	255	50490	78.042	14.391	0.953	2.857
ID50581	50581	1	11.687	282.717	118.279	0	32	32	8	1	-10921639	227.308	255	0	255	50235	79.519	14.621	0.973	2.819
ID50671	50671	1	11.687	282.725	118.331	0	33	33	8	1	-10921639	228.462	255	0	255	50490	78.042	14.996	0.973	2.887
ID50761	50761	1	11.680	282.659	118.209	0	34	34	8	1	-10921639	225.000	255	0	255	49725	82.345	14.408	0.976	2.699
ID50940	50940	1	11.673	282.730	118.353	0	35	35	8	1	-10921639	233.077	255	0	255	51510	71.645	15.339	0.960	3.187
ID50850	50850	1	11.690	282.757	117.993	0	36	36	8	1	-10921639	230.769	255	0	255	51000	74.948	15.252	0.970	3.032
ID51120	51120	1	11.680	282.472	118.056	0	37	37	8	1	-10921639	230.769	255	0	255	51000	74.948	15.254	0.966	3.027
ID51030	51030	1	11.683	282.617	117.838	0	38	38	8	1	-10921639	236.538	255	0	255	52275	66.232	15.470	0.958	3.494
ID51209	51209	1	11.707	282.946	117.810	0	39	39	8	1	-10921639	235.385	255	0	255	52020	68.104	15.469	0.970	3.404
ID51298	51298	1	11.678	282.974	118.018	0	40	40	8	1	-10921639	231.923	255	0	255	51255	73.324	15.395	0.963	3.104
ID51387	51387	1	11.683	282.756	117.863	0	41	41	8	1	-10921639	231.923	255	0	255	51255	73.324	15.326	0.967	3.109
ID51652	51652	1	11.668	282.735	117.605	0	42	42	8	1	-10921639	230.769	255	0	255	51000	74.948	15.259	0.960	3.016
ID51475	51475	1	11.668	282.776	117.669	0	43	43	8	1	-10921639	226.154	255	0	255	49980	80.953	14.991	0.969	2.750
ID51563	51563	1	11.676	282.923	117.598	0	44	44	8	1	-10921639	228.462	255	0	255	50490	78.042	14.985	0.966	2.877
ID51740	51740	1	11.673	282.932	117.416	0	45	45	8	1	-10921639	236.538	255	0	255	52275	66.232	15.356	0.954	3.488
ID51829	51829	1	11.689	282.907	117.295	0	46	46	8	1	-10921639	233.077	255	0	255	51510	71.645	15.326	0.967	3.198
ID51918	51918	1	11.665	283.025	117.330	0	47	47	8	1	-10921639	234.231	255	0	255	51765	69.906	15.426	0.954	3.272
ID52094	52094	1	11.677	283.230	117.349	0	48	48	8	1	-10921639	235.385	255	0	255	52020	68.104	15.415	0.957	3.381
ID52006	52006	1	11.652	282.957	117.445	0	49	49	8	1	-10921639	240.000	255	0	255	53040	60.136	15.630	0.940	3.867
ID52269	52269	1	11.656	283.390	117.261	0	50	50	8	1	-10921639	243.462	255	0	255	53805	53.122	15.659	0.937	4.435
ID52182	52182	1	11.666	283.325	117.151	0	51	51	8	1	-10921639	228.462	255	0	255	50490	78.042	14.980	0.963	2.872
ID52357	52357	1	11.678	283.092	117.403	0	52	52	8	1	-10921639	237.692	255	0	255	52530	64.285	15.439	0.952	3.606
ID52444	52444	1	11.638	283.400	117.397	0	53	53	8	1	-10921639	231.923	255	0	255	51255	73.324	14.947	0.944	3.072
ID52786	52786	1	11.656	283.759	117.491	0	54	54	8	1	-10921639	234.231	255	0	255	51765	69.906	15.270	0.951	3.266
ID52530	52530	1	11.652	283.642	117.686	0	55	55	8	1	-10921639	238.846	255	0	255	52785	62.256	15.580	0.939	3.716
ID52614	52614	1	11.677	283.656	117.244	0	56	56	8	1	-10921639	235.385	255	0	255	52020	68.104	15.347	0.957	3.381
ID52699	52699	1	11.691	283.836	116.757	0	57	57	8	1	-10921639	238.846	255	0	255	52785	62.256	15.541	0.961	3.761
ID52871	52871	1	11.679	283.884	116.662	0	58	58	8	1	-10921639	234.231	255	0	255	51765	69.906	15.404	0.960	3.283
ID52954	52954	1	11.661	284.046	116.588	0	59	59	8	1	-10921639	242.308	255	0	255	53550	55.583	15.514	0.940	4.225
ID53038	53038	1	11.602	283.846	116.518	0	60	60	8	1	-10921639	242.308	255	0	255	53550	55.583	15.724	0.922	4.182
ID53122	53122	1	11.642	283.598	116.298	0	61	61	8	1	-10921639	237.692	255	0	255	52530	64.285	15.287	0.942	3.587
ID53206	53206	1	11.651	284.023	116.379	0	62	62	8	1	-10921639	233.077	255	0	255	51510	71.645	15.377	0.947	3.165
ID53289	53289	1	11.628	283.774	116.251	0	63	63	8	1	-10921639	242.308	255	0	255	53550	55.583	15.724	0.925	4.190
ID53372	53372	1	11.678	283.887	116.241	0	64	64	8	1	-10921639	238.846	255	0	255	52785	62.256	15.439	0.952	3.742
ID53454	53454	1	11.663	283.932	115.943	0	65	65	8	1	-10921639	248.077	255	0	255	54825	41.536	15.793	0.933	5.764
ID53539	53539	1	11.564	283.933	115.730	0	66	66	8	1	-10921639	244.615	255	0	255	54060	50.515	16.049	0.905	4.601
ID53622	53622	1	11.545	283.987	115.627	0	67	67	8	1	-10921639	235.385	255	0	255	52020	68.104	15.525	0.920	3.312
ID53703	53703	1	11.663	284.101	115.070	0	68	68	8	1	-10921639	249.231	255	0	255	55080	38.005	15.805	0.930	6.320
ID53784	53784	1	11.613	284.518	115.316	0	69	69	8	1	-10921639	237.692	255	0	255	52530	64.285	15.470	0.927	3.557
ID53865	53865	1	11.601	284.339	115.318	0	70	70	8	1	-10921639	240.000	255	0	255	53040	60.136	15.655	0.927	3.840
ID53947	53947	1	11.627	284.113	114.858	0	71	71	8	1	-10921639	238.846	255	0	255	52785	62.256	15.657	0.933	3.704
ID54031	54031	1	11.536	283.923	115.063	0	72	72	8	1	-10921639	237.692	255	0	255	52530	64.285	15.601	0.905	3.514
ID54114	54114	1	11.630	284.160	114.768	0	73	73	8	1	-10921639	241.154	255	0	255	53295	57.916	15.727	0.928	4.008
ID54196	54196	1	11.576	284.079	114.476	0	74	74	8	1	-10921639	240.000	255	0	255	53040	60.136	15.654	0.918	3.821
ID54443	54443	1	11.569	284.144	114.276	0	75	75	8	1	-10921639	242.308	255	0	255	53550	55.583	15.773	0.910	4.154
ID54278	54278	1	11.541	284.365	114.533	0	76	76	8	1	-10921639	238.846	255	0	255	52785	62.256	15.840	0.903	3.641
ID54361	54361	1	11.582	284.406	114.209	0	77	77	8	1	-10921639	242.308	255	0	255	53550	55.583	15.684	0.919	4.175
ID54525	54525	1	11.577	284.038	114.118	0	78	78	8	1	-10921639	246.923	255	0	255	54570	44.760	16.142	0.906	5.244
ID54607	54607	1	11.554	283.970	113.844	0	79	79	8	1	-10921639	243.462	255	0	255	53805	53.122	15.951	0.905	4.353
ID54689	54689	1	11.487	284.145	114.773	0	80	80	8	1	-10921639	246.923	255	0	255	54570	44.760	16.884	0.883	5.174
ID54770	54770	1	11.472	284.353	113.870	0	81	81	8	1	-10921639	242.308	255	0	255	53550	55.583	15.882	0.890	4.105
ID54851	54851	1	11.582	284.329	114.362	0	82	82	8	1	-10921639	240.000	255	0	255	53040	60.136	15.652	0.921	3.827
ID54932	54932	1	11.513	284.069	114.127	0	83	83	8	1	-10921639	241.154	255	0	255	53295	57.916	15.895	0.898	3.940
ID55012	55012	1	11.454	283.950	114.008	0	84	84	8	1	-10921639	245.769	255	0	255	54315	47.738	16.119	0.882	4.827
ID55092	55092	1	11.420	284.145	113.907	0	85	85	8	1	-10921639	240.000	255	0	255	53040	60.136	15.789	0.880	3.736
ID55173	55173	1	11.320	284.120	114.600	0	86	86	8	1	-10921639	246.923	255	0	255	54570	44.760	16.995	0.852	5.077
ID55249	55249	1	11.487	284.188	114.505	0	87	87	8	1	-10921639	241.154	255	0	255	53295	57.916	16.048	0.889	3.919
ID55328	55328	1	11.471	284.514	114.655	0	88	88	8	1	-10921639	242.308	255	0	255	53550	55.583	15.829	0.892	4.112
ID55406	55406	1	11.531	284.737	114.945	0	89	89	8	1	-10921639	241.154	255	0	255	53295	57.916	15.768	0.904	3.953
ID55481	55481	1	11.497	284.093	114.112	0	90	90	8	1	-10921639	251.538	255	0	255	55590	29.575	16.664	0.882	7.973
ID55556	55556	1	11.567	284.379	114.387	0	91	91	8	1	-10921639	244.615	255	0	255	54060	50.515	15.844	0.911	4.617
ID55630	55630	1	11.339	284.483	114.179	0	92	92	8	1	-10921639	244.615	255	0	255	54060	50.515	16.697	0.859	4.476
ID55704	55704	1	11.372	284.373	113.666	0	93	93	8	1	-10921639	241.154	255	0	255	53295	57.916	16.891	0.866	3.865
ID55778	55778	1	11.522	284.337	113.190	0	94	94	8	1	-10921639	250.385	255	0	255	55335	34.072	16.323	0.890	6.921
ID55854	55854	1	11.433	284.526	113.126	0	95	95	8	1	-10921639	241.154	255	0	255	53295	57.916	15.764	0.883	3.906
ID55929	55929	1	11.326	284.440	113.238	0	96	96	8	1	-10921639	245.769	255	0	255	54315	47.738	16.900	0.855	4.744
ID56003	56003	1	11.443	284.663	112.956	0	97	97	8	1	-10921639	246.923	255	0	255	54570	44.760	16.117	0.880	5.165
ID56078	56078	1	11.393	284.309	112.921	0	98	98	8	1	-10921639	246.923	255	0	255	54570	44.760	16.894	0.866	5.121
ID56153	56153	1	11.396	284.114	113.567	0	99	99	8	1	-10921639	246.923	255	0	255	54570	44.760	16.915	0.863	5.112
ID56226	56226	1	11.319	284.165	113.441	0	100	100	8	1	-10921639	253.846	255	0	255	56100	17.153	16.914	0.848	13.583
ID56301	56301	1	11.426	284.615	113.920	0	101	101	8	1	-10921639	246.923	255	0	255	54570	44.760	16.111	0.875	5.147
ID56440	56440	1	11.239	284.369	114.192	0	102	102	8	1	-10921639	248.077	255	0	255	54825	41.536	17.195	0.834	5.433
ID56370	56370	1	11.250	284.385	114.246	0	103	103	8	1	-10921639	248.077	255	0	255	54825	41.536	16.775	0.840	5.451
ID56509	56509	1	11.170	284.495	114.265	0	104	104	8	1	-10921639	248.077	255	0	255	54825	41.536	17.237	0.824	5.395
ID56573	56573	1	11.168	284.558	113.976	0	105	105	8	1	-10921639	249.231	255	0	255	55080	38.005	17.071	0.822	5.916
ID56638	56638	1	11.164	284.719	114.143	0	106	106	8	1	-10921639	249.231	255	0	255	55080	38.005	16.930	0.824	5.926
ID56705	56705	1	11.231	284.887	114.270	0	107	107	8	1	-10921639	250.385	255	0	255	55335	34.072	16.408	0.838	6.702
ID56766	56766	1	11.209	284.824	114.348	0	108	108	8	1	-10921639	246.923	255	0	255	54570	44.760	16.949	0.831	5.007
ID56822	56822	1	11.230	284.729	114.578	0	109	109	8	1	-10921639	253.846	255	0	255	56100	17.153	17.196	0.825	13.376
ID56902	56902	1	11.260	285.200	114.432	0	110	110	8	1	-10921639	251.538	255	0	255	55590	29.575	16.593	0.839	7.760
ID47746	47746	2	11.079	325.349	120.082	0	0	0	8	1	-10921639	170.769	255	0	255	37740	120.206	12.454	1.000	1.421
ID47999	47999	2	11.141	324.988	119.922	0	1	1	8	1	-10921639	173.077	255	0	255	38250	119.346	12.521	1.000	1.450
ID47916	47916	2	11.253	325.077	120.598	0	2	2	8	1	-10921639	182.308	255	0	255	40290	115.380	12.677	1.000	1.580
ID47829	47829	2	11.138	325.011	120.146	0	3	3	8	1	-10921639	171.923	255	0	255	37995	119.782	12.521	1.000	1.435
ID48345	48345	2	11.051	325.055	120.080	0	4	4	8	1	-10921639	167.308	255	0	255	36975	121.401	12.430	1.000	1.378
ID48171	48171	2	11.356	325.117	120.241	0	5	5	8	1	-10921639	190.385	255	0	255	42075	111.165	12.878	1.000	1.713
ID48258	48258	2	11.322	324.825	120.094	0	6	6	8	1	-10921639	185.769	255	0	255	41055	113.664	12.882	1.000	1.634
ID48084	48084	2	11.110	325.121	120.731	0	7	7	8	1	-10921639	173.077	255	0	255	38250	119.346	12.465	1.000	1.450
ID48432	48432	2	10.721	325.155	120.955	0	8	8	8	1	-10921639	151.154	255	0	255	33405	125.571	12.134	1.000	1.204
ID48518	48518	2	11.110	325.316	120.933	0	9	9	8	1	-10921639	173.077	255	0	255	38250	119.346	12.491	1.000	1.450
ID48694	48694	2	11.210	325.366	120.775	0	10	10	8	1	-10921639	182.308	255	0	255	40290	115.380	12.628	1.000	1.580
ID48782	48782	2	11.186	325.595	120.984	0	11	11	8	1	-10921639	178.846	255	0	255	39525	116.969	12.554	1.000	1.529
ID48606	48606	2	11.316	325.710	120.588	0	12	12	8	1	-10921639	188.077	255	0	255	41565	112.445	12.880	1.000	1.673
ID48870	48870	2	11.117	325.757	120.807	0	13	13	8	1	-10921639	174.231	255	0	255	38505	118.897	12.491	1.000	1.465
ID48959	48959	2	11.312	325.388	120.587	0	14	14	8	1	-10921639	191.538	255	0	255	42330	110.501	12.877	0.996	1.730
ID49048	49048	2	11.156	325.859	120.785	0	15	15	8	1	-10921639	178.846	255	0	255	39525	116.969	12.518	1.000	1.529
ID49137	49137	2	11.191	325.609	120.621	0	16	16	8	1	-10921639	180.000	255	0	255	39780	116.453	12.587	0.996	1.542
ID49319	49319	2	11.197	325.635	120.332	0	17	17	8	1	-10921639	182.308	255	0	255	40290	115.380	12.628	1.000	1.580
ID49409	49409	2	11.152	326.000	120.261	0	18	18	8	1	-10921639	180.000	255	0	255	39780	116.453	12.517	1.000	1.546
ID49500	49500	2	11.277	325.993	120.315	0	19	19	8	1	-10921639	190.385	255	0	255	42075	111.165	12.792	1.000	1.713
ID49228	49228	2	11.223	326.193	120.100	0	20	20	8	1	-10921639	181.154	255	0	255	40035	115.924	12.678	1.000	1.563
ID49591	49591	2	11.160	326.225	120.141	0	21	21	8	1	-10921639	176.538	255	0	255	39015	117.959	12.589	1.000	1.497
ID49682	49682	2	11.282	326.323	119.797	0	22	22	8	1	-10921639	186.923	255	0	255	41310	113.062	12.799	1.000	1.653
ID49772	49772	2	11.203	326.610	120.089	0	23	23	8	1	-10921639	181.154	255	0	255	40035	115.924	12.629	1.000	1.563
ID49953	49953	2	11.240	326.481	120.026	0	24	24	8	1	-10921639	186.923	255	0	255	41310	113.062	12.731	1.000	1.653
ID50132	50132	2	11.157	326.388	119.954	0	25	25	8	1	-10921639	183.462	255	0	255	40545	114.823	12.511	1.000	1.598
ID49862	49862	2	11.172	326.652	119.845	0	26	26	8	1	-10921639	177.692	255	0	255	39270	117.471	12.588	1.000	1.513
ID50042	50042	2	11.246	326.619	119.550	0	27	27	8	1	-10921639	190.385	255	0	255	42075	111.165	12.672	0.984	1.698
ID50223	50223	2	11.203	326.611	119.689	0	28	28	8	1	-10921639	180.000	255	0	255	39780	116.453	12.629	1.000	1.546
ID50403	50403	2	11.265	326.720	119.855	0	29	29	8	1	-10921639	185.769	255	0	255	41055	113.664	12.800	1.000	1.634
ID50313	50313	2	11.249	326.984	119.811	0	30	30	8	1	-10921639	182.308	255	0	255	40290	115.380	12.803	1.000	1.580
ID50492	50492	2	11.334	326.970	119.636	0	31	31	8	1	-10921639	195.000	255	0	255	43095	108.412	12.875	0.996	1.795
ID50582	50582	2	11.173	326.783	119.531	0	32	32	8	1	-10921639	180.000	255	0	255	39780	116.453	12.600	0.996	1.542
ID50672	50672	2	11.176	327.102	119.585	0	33	33	8	1	-10921639	181.154	255	0	255	40035	115.924	12.629	1.000	1.563
ID50762	50762	2	11.275	327.211	119.664	0	34	34	8	1	-10921639	188.077	255	0	255	41565	112.445	12.798	1.000	1.673
ID50941	50941	2	11.238	327.347	119.548	0	35	35	8	1	-10921639	188.077	255	0	255	41565	112.445	12.730	0.996	1.669
ID50851	50851	2	11.276	327.426	119.622	0	36	36	8	1	-10921639	189.231	255	0	255	41820	111.813	12.730	1.000	1.692
ID51121	51121	2	11.223	327.373	119.506	0	37	37	8	1	-10921639	185.769	255	0	255	41055	113.664	12.790	1.000	1.634
ID51031	51031	2	11.182	327.635	119.472	0	38	38	8	1	-10921639	182.308	255	0	255	40290	115.380	12.653	1.000	1.580
ID51210	51210	2	11.224	327.570	119.554	0	39	39	8	1	-10921639	188.077	255	0	255	41565	112.445	12.730	0.988	1.662
ID51299	51299	2	11.359	327.779	119.330	0	40	40	8	1	-10921639	193.846	255	0	255	42840	109.125	12.976	1.000	1.776
ID51388	51388	2	11.287	327.673	119.691	0	41	41	8	1	-10921639	190.385	255	0	255	42075	111.165	12.979	0.996	1.709
ID51653	51653	2	11.115	327.846	119.628	0	42	42	8	1	-10921639	180.000	255	0	255	39780	116.453	12.553	1.000	1.546
ID51476	51476	2	11.212	327.977	119.278	0	43	43	8	1	-10921639	180.000	255	0	255	39780	116.453	12.679	1.000	1.546
ID51564	51564	2	11.254	327.845	119.403	0	44	44	8	1	-10921639	186.923	255	0	255	41310	113.062	12.731	0.996	1.650
ID51741	51741	2	11.181	328.284	119.154	0	45	45	8	1	-10921639	184.615	255	0	255	40800	114.250	12.596	0.996	1.612
ID51830	51830	2	11.293	328.376	119.039	0	46	46	8	1	-10921639	189.231	255	0	255	41820	111.813	12.797	1.000	1.692
ID51919	51919	2	11.208	328.440	119.371	0	47	47	8	1	-10921639	186.923	255	0	255	41310	113.062	12.649	1.000	1.653
ID52095	52095	2	11.245	328.497	119.214	0	48	48	8	1	-10921639	186.923	255	0	255	41310	113.062	12.896	0.996	1.650
ID52007	52007	2	11.227	328.444	119.396	0	49	49	8	1	-10921639	186.923	255	0	255	41310	113.062	12.715	0.996	1.650
ID52270	52270	2	11.306	328.658	119.224	0	50	50	8	1	-10921639	192.692	255	0	255	42585	109.822	12.977	1.000	1.755
ID52183	52183	2	11.290	328.648	119.035	0	51	51	8	1	-10921639	189.231	255	0	255	41820	111.813	12.797	1.000	1.692
ID52358	52358	2	11.199	328.781	119.474	0	52	52	8	1	-10921639	185.769	255	0	255	41055	113.664	12.716	1.000	1.634
ID52445	52445	2	11.261	328.967	119.577	0	53	53	8	1	-10921639	186.923	255	0	255	41310	113.062	12.731	1.000	1.653
ID52787	52787	2	11.233	329.042	119.618	0	54	54	8	1	-10921639	190.385	255	0	255	42075	111.165	12.646	0.996	1.709
ID52531	52531	2	11.368	329.199	119.963	0	55	55	8	1	-10921639	195.000	255	0	255	43095	108.412	13.484	1.000	1.799
ID52615	52615	2	11.231	329.354	119.463	0	56	56	8	1	-10921639	188.077	255	0	255	41565	112.445	12.673	0.992	1.666
ID52700	52700	2	11.280	329.403	119.019	0	57	57	8	1	-10921639	191.538	255	0	255	42330	110.501	13.021	1.000	1.733
ID52872	52872	2	11.187	329.636	119.345	0	58	58	8	1	-10921639	182.308	255	0	255	40290	115.380	12.628	1.000	1.580
ID52955	52955	2	11.325	329.592	119.060	0	59	59	8	1	-10921639	190.385	255	0	255	42075	111.165	12.979	1.000	1.713
ID53039	53039	2	11.271	329.918	119.258	0	60	60	8	1	-10921639	190.385	255	0	255	42075	111.165	12.797	0.996	1.709
ID53123	53123	2	11.324	329.452	118.816	0	61	61	8	1	-10921639	193.846	255	0	255	42840	109.125	13.365	1.000	1.776
ID53207	53207	2	11.253	329.809	118.898	0	62	62	8	1	-10921639	186.923	255	0	255	41310	113.062	12.799	1.000	1.653
ID53290	53290	2	11.253	330.095	118.544	0	63	63	8	1	-10921639	191.538	255	0	255	42330	110.501	12.796	0.992	1.726
ID53373	53373	2	11.225	330.136	118.868	0	64	64	8	1	-10921639	183.462	255	0	255	40545	114.823	12.884	1.000	1.598
ID53455	53455	2	11.273	330.020	118.542	0	65	65	8	1	-10921639	195.000	255	0	255	43095	108.412	12.793	0.988	1.788
ID53540	53540	2	11.384	330.213	118.768	0	66	66	8	1	-10921639	195.000	255	0	255	43095	108.412	13.101	1.000	1.799
ID53623	53623	2	11.290	330.407	118.724	0	67	67	8	1	-10921639	189.231	255	0	255	41820	111.813	12.879	1.000	1.692
ID53704	53704	2	11.243	330.315	118.137	0	68	68	8	1	-10921639	183.462	255	0	255	40545	114.823	12.884	1.000	1.598
ID53785	53785	2	11.412	330.327	118.009	0	69	69	8	1	-10921639	196.154	255	0	255	43350	107.682	13.483	1.000	1.822
ID53866	53866	2	11.328	330.519	117.685	0	70	70	8	1	-10921639	198.462	255	0	255	43860	106.168	12.970	0.984	1.854
ID53948	53948	2	11.348	330.450	117.975	0	71	71	8	1	-10921639	196.154	255	0	255	43350	107.682	12.974	1.000	1.822
ID54032	54032	2	11.342	330.362	118.101	0	72	72	8	1	-10921639	196.154	255	0	255	43350	107.682	12.974	1.000	1.822
ID54115	54115	2	11.357	330.433	117.880	0	73	73	8	1	-10921639	198.462	255	0	255	43860	106.168	13.186	1.000	1.869
ID54197	54197	2	11.317	330.594	117.790	0	74	74	8	1	-10921639	191.538	255	0	255	42330	110.501	13.267	0.996	1.730
ID54444	54444	2	11.265	330.779	117.710	0	75	75	8	1	-10921639	195.000	255	0	255	43095	108.412	12.875	0.988	1.788
ID54279	54279	2	11.326	330.581	117.572	0	76	76	8	1	-10921639	198.462	255	0	255	43860	106.168	12.872	0.988	1.858
ID54362	54362	2	11.224	330.785	117.679	0	77	77	8	1	-10921639	185.769	255	0	255	41055	113.664	12.800	0.996	1.631
ID54526	54526	2	11.268	330.786	117.675	0	78	78	8	1	-10921639	189.231	255	0	255	41820	111.813	12.879	0.996	1.689
ID54608	54608	2	11.172	330.951	117.496	0	79	79	8	1	-10921639	182.308	255	0	255	40290	115.380	12.676	0.996	1.577
ID54690	54690	2	11.209	330.961	118.137	0	80	80	8	1	-10921639	185.769	255	0	255	41055	113.664	12.732	1.000	1.634
ID54771	54771	2	11.285	330.806	117.628	0	81	81	8	1	-10921639	189.231	255	0	255	41820	111.813	13.106	1.000	1.692
ID54852	54852	2	11.358	330.805	117.702	0	82	82	8	1	-10921639	195.000	255	0	255	43095	108.412	12.975	0.996	1.795
ID54933	54933	2	11.363	330.972	117.704	0	83	83	8	1	-10921639	196.154	255	0	255	43350	107.682	13.483	0.996	1.818
ID55013	55013	2	11.226	331.019	117.412	0	84	84	8	1	-10921639	185.769	255	0	255	41055	113.664	12.800	1.000	1.634
ID55093	55093	2	11.248	331.280	117.565	0	85	85	8	1	-10921639	191.538	255	0	255	42330	110.501	12.891	1.000	1.733
ID55174	55174	2	11.342	331.036	118.101	0	86	86	8	1	-10921639	193.846	255	0	255	42840	109.125	13.484	0.996	1.773
ID55251	55251	2	11.264	331.226	118.458	0	87	87	8	1	-10921639	193.846	255	0	255	42840	109.125	13.191	0.992	1.769
ID55329	55329	2	11.334	331.172	118.845	0	88	88	8	1	-10921639	195.000	255	0	255	43095	108.412	12.975	1.000	1.799
ID55408	55408	2	11.268	331.537	118.667	0	89	89	8	1	-10921639	197.308	255	0	255	43605	106.934	13.014	0.988	1.834
ID55483	55483	2	11.279	331.545	118.516	0	90	90	8	1	-10921639	197.308	255	0	255	43605	106.934	12.791	0.988	1.834
ID55558	55558	2	11.195	331.763	118.639	0	91	91	8	1	-10921639	188.077	255	0	255	41565	112.445	12.624	1.000	1.673
ID55632	55632	2	11.272	331.938	118.064	0	92	92	8	1	-10921639	189.231	255	0	255	41820	111.813	12.980	1.000	1.692
ID55706	55706	2	11.308	332.083	117.720	0	93	93	8	1	-10921639	192.692	255	0	255	42585	109.822	12.977	0.996	1.751
ID55780	55780	2	11.192	332.055	117.305	0	94	94	8	1	-10921639	188.077	255	0	255	41565	112.445	12.895	0.996	1.669
ID55856	55856	2	11.302	331.743	117.391	0	95	95	8	1	-10921639	198.462	255	0	255	43860	106.168	13.096	0.984	1.854
ID55931	55931	2	11.232	331.968	117.436	0	96	96	8	1	-10921639	190.385	255	0	255	42075	111.165	12.877	0.996	1.709
ID56005	56005	2	11.137	331.830	117.593	0	97	97	8	1	-10921639	188.077	255	0	255	41565	112.445	12.647	0.988	1.662
ID56080	56080	2	11.333	332.098	117.205	0	98	98	8	1	-10921639	195.000	255	0	255	43095	108.412	13.100	0.992	1.791
ID56155	56155	2	11.243	332.011	118.197	0	99	99	8	1	-10921639	188.077	255	0	255	41565	112.445	12.798	0.996	1.669
ID56228	56228	2	11.236	332.144	118.624	0	100	100	8	1	-10921639	190.385	255	0	255	42075	111.165	12.797	0.992	1.706
ID56442	56442	2	11.079	332.367	118.691	0	102	102	8	1	-10921639	189.231	255	0	255	41820	111.813	12.745	0.984	1.678
ID56372	56372	2	11.129	332.502	118.863	0	103	103	8	1	-10921639	191.538	255	0	255	42330	110.501	12.607	0.984	1.719
ID56511	56511	2	11.059	332.584	118.879	0	104	104	8	1	-10921639	184.615	255	0	255	40800	114.250	12.553	0.992	1.609
ID56575	56575	2	11.019	332.724	119.148	0	105	105	8	1	-10921639	181.154	255	0	255	40035	115.924	12.564	0.983	1.549
ID56640	56640	2	11.165	332.533	118.960	0	106	106	8	1	-10921639	198.462	255	0	255	43860	106.168	12.774	0.976	1.847
ID47747	47747	3	10.936	222.571	121.022	0	0	0	8	1	-10921639	198.462	255	0	255	43860	106.168	12.845	0.888	1.758
ID47752	47752	3	9.497	215.532	138.925	0	0	0	8	1	-10921639	138.462	255	0	255	30600	127.316	11.165	0.764	0.942
ID48000	48000	3	10.832	222.519	121.041	0	1	1	8	1	-10921639	193.846	255	0	255	42840	109.125	12.645	0.874	1.657
ID48005	48005	3	9.828	215.841	138.909	0	1	1	8	1	-10921639	150.000	255	0	255	33150	125.784	11.735	0.776	1.042
ID47915	47915	3	10.794	222.544	121.462	0	2	2	8	1	-10921639	195.000	255	0	255	43095	108.412	12.566	0.879	1.683
ID47921	47921	3	9.740	215.700	139.231	0	2	2	8	1	-10921639	147.692	255	0	255	32640	126.177	12.034	0.757	1.008
ID47830	47830	3	10.990	222.585	121.555	0	3	3	8	1	-10921639	206.538	255	0	255	45645	100.273	13.437	0.885	1.934
ID47835	47835	3	9.374	215.230	139.181	0	3	3	8	1	-10921639	137.308	255	0	255	30345	127.411	11.117	0.745	0.920
ID48346	48346	3	10.877	222.332	121.785	0	4	4	8	1	-10921639	203.077	255	0	255	44880	102.919	13.754	0.863	1.828
ID48351	48351	3	9.685	215.639	139.661	0	4	4	8	1	-10921639	148.846	255	0	255	32895	125.986	11.263	0.779	1.035
ID48172	48172	3	10.939	222.648	121.795	0	5	5	8	1	-10921639	203.077	255	0	255	44880	102.919	13.218	0.876	1.843
ID48177	48177	3	9.623	215.429	139.530	0	5	5	8	1	-10921639	147.692	255	0	255	32640	126.177	11.210	0.803	1.043
ID48259	48259	3	11.017	222.370	122.039	0	6	6	8	1	-10921639	203.077	255	0	255	44880	102.919	13.443	0.894	1.862
ID48264	48264	3	9.776	214.854	140.129	0	6	6	8	1	-10921639	144.231	255	0	255	31875	126.684	11.418	0.799	1.011
ID48085	48085	3	10.903	222.546	122.500	0	7	7	8	1	-10921639	204.231	255	0	255	45135	102.058	13.057	0.874	1.866
ID48090	48090	3	9.829	215.112	140.428	0	7	7	8	1	-10921639	151.154	255	0	255	33405	125.571	12.105	0.766	1.044
ID48433	48433	3	10.700	222.136	122.845	0	8	8	8	1	-10921639	170.769	255	0	255	37740	120.206	12.477	0.883	1.332
ID48439	48439	3	9.545	214.908	140.829	0	8	8	8	1	-10921639	131.538	255	0	255	29070	127.725	11.011	0.830	0.934
ID48519	48519	3	10.971	222.532	123.050	0	9	9	8	1	-10921639	199.615	255	0	255	44115	105.384	12.845	0.892	1.786
ID48525	48525	3	9.622	215.071	140.965	0	9	9	8	1	-10921639	140.769	255	0	255	31110	127.096	11.274	0.781	0.971
ID48695	48695	3	11.052	222.732	123.277	0	10	10	8	1	-10921639	205.385	255	0	255	45390	101.176	13.063	0.891	1.913
ID48700	48700	3	9.726	214.971	141.101	0	10	10	8	1	-10921639	146.538	255	0	255	32385	126.357	11.607	0.772	1.010
ID48783	48783	3	11.051	222.909	123.269	0	11	11	8	1	-10921639	203.077	255	0	255	44880	102.919	13.445	0.897	1.866
ID48789	48789	3	9.709	214.907	141.216	0	11	11	8	1	-10921639	144.231	255	0	255	31875	126.684	11.413	0.781	0.999
ID48607	48607	3	10.889	222.788	123.656	0	12	12	8	1	-10921639	201.923	255	0	255	44625	103.760	13.433	0.865	1.806
ID48613	48613	3	9.787	214.780	140.953	0	12	12	8	1	-10921639	151.154	255	0	255	33405	125.571	11.894	0.766	1.044
ID48871	48871	3	11.038	223.087	123.673	0	13	13	8	1	-10921639	211.154	255	0	255	46665	96.438	13.937	0.881	2.051
ID48877	48877	3	9.539	214.606	141.003	0	13	13	8	1	-10921639	143.077	255	0	255	31620	126.832	11.329	0.750	0.967
ID48961	48961	3	10.839	223.016	123.613	0	14	14	8	1	-10921639	207.692	255	0	255	45900	99.348	13.860	0.846	1.916
ID48966	48966	3	9.844	214.908	140.694	0	14	14	8	1	-10921639	158.077	255	0	255	34935	124.060	11.720	0.775	1.112
ID49050	49050	3	10.950	222.963	123.715	0	15	15	8	1	-10921639	201.923	255	0	255	44625	103.760	13.808	0.876	1.817
ID49055	49055	3	9.798	214.947	141.205	0	15	15	8	1	-10921639	148.846	255	0	255	32895	125.986	11.900	0.771	1.028
ID49139	49139	3	10.981	223.123	123.602	0	16	16	8	1	-10921639	212.308	255	0	255	46920	95.421	14.010	0.875	2.076
ID49144	49144	3	9.828	214.922	141.008	0	16	16	8	1	-10921639	153.462	255	0	255	33915	125.112	11.890	0.769	1.066
ID49321	49321	3	11.024	223.076	123.581	0	17	17	8	1	-10921639	204.231	255	0	255	45135	102.058	13.834	0.887	1.882
ID49326	49326	3	10.114	214.271	141.357	0	17	17	8	1	-10921639	159.231	255	0	255	35190	123.769	12.160	0.816	1.156
ID49410	49410	3	10.924	223.043	123.690	0	18	18	8	1	-10921639	211.154	255	0	255	46665	96.438	13.967	0.864	2.030
ID49416	49416	3	9.970	214.916	141.070	0	18	18	8	1	-10921639	160.385	255	0	255	35445	123.466	12.260	0.774	1.133
ID49501	49501	3	10.923	223.072	123.574	0	19	19	8	1	-10921639	206.538	255	0	255	45645	100.273	13.864	0.865	1.911
ID49507	49507	3	9.970	214.362	140.993	0	19	19	8	1	-10921639	159.231	255	0	255	35190	123.769	11.730	0.808	1.150
ID49229	49229	3	10.946	223.150	124.036	0	20	20	8	1	-10921639	207.692	255	0	255	45900	99.348	13.431	0.872	1.948
ID49235	49235	3	9.666	214.471	141.076	0	20	20	8	1	-10921639	150.000	255	0	255	33150	125.784	11.405	0.780	1.045
ID49592	49592	3	10.992	223.312	123.969	0	21	21	8	1	-10921639	211.154	255	0	255	46665	96.438	13.867	0.878	2.047
ID49598	49598	3	9.745	214.520	141.226	0	21	21	8	1	-10921639	151.154	255	0	255	33405	125.571	11.727	0.762	1.041
ID49683	49683	3	10.905	223.395	123.976	0	22	22	8	1	-10921639	214.615	255	0	255	47430	93.309	13.895	0.854	2.119
ID49689	49689	3	9.726	214.484	140.899	0	22	22	8	1	-10921639	156.923	255	0	255	34680	124.340	11.395	0.781	1.107
ID49773	49773	3	10.999	223.298	123.900	0	23	23	8	1	-10921639	220.385	255	0	255	48705	87.541	14.621	0.873	2.347
ID49779	49779	3	9.857	214.676	141.284	0	23	23	8	1	-10921639	158.077	255	0	255	34935	124.060	12.201	0.755	1.097
ID49954	49954	3	10.946	223.299	124.267	0	24	24	8	1	-10921639	205.385	255	0	255	45390	101.176	13.059	0.881	1.902
ID49960	49960	3	9.906	214.116	141.322	0	24	24	8	1	-10921639	156.923	255	0	255	34680	124.340	12.196	0.785	1.110
ID50133	50133	3	10.930	223.535	124.394	0	25	25	8	1	-10921639	208.846	255	0	255	46155	98.402	12.756	0.870	1.974
ID50139	50139	3	9.720	214.565	141.502	0	25	25	8	1	-10921639	152.308	255	0	255	33660	125.347	11.206	0.796	1.077
ID49863	49863	3	10.891	223.450	124.432	0	26	26	8	1	-10921639	215.769	255	0	255	47685	92.213	13.043	0.855	2.156
ID49868	49868	3	9.584	214.170	141.079	0	26	26	8	1	-10921639	153.462	255	0	255	33915	125.112	11.717	0.745	1.047
ID50044	50044	3	10.856	223.420	124.617	0	27	27	8	1	-10921639	215.769	255	0	255	47685	92.213	14.115	0.848	2.148
ID50048	50048	3	9.639	214.206	141.144	0	27	27	8	1	-10921639	155.769	255	0	255	34425	124.609	12.037	0.744	1.067
ID50224	50224	3	11.017	223.803	124.413	0	28	28	8	1	-10921639	211.154	255	0	255	46665	96.438	13.217	0.881	2.051
ID50230	50230	3	9.753	214.292	141.524	0	28	28	8	1	-10921639	153.462	255	0	255	33915	125.112	11.269	0.822	1.107
ID50404	50404	3	10.948	223.550	124.400	0	29	29	8	1	-10921639	214.615	255	0	255	47430	93.309	13.049	0.860	2.127
ID50410	50410	3	9.623	214.398	141.326	0	29	29	8	1	-10921639	153.462	255	0	255	33915	125.112	11.884	0.753	1.054
ID50315	50315	3	10.972	223.624	124.740	0	30	30	8	1	-10921639	216.923	255	0	255	47940	91.090	13.861	0.862	2.204
ID50320	50320	3	9.432	214.380	141.444	0	30	30	8	1	-10921639	146.538	255	0	255	32385	126.357	11.595	0.739	0.985
ID50494	50494	3	10.903	223.569	124.705	0	31	31	8	1	-10921639	216.923	255	0	255	47940	91.090	13.690	0.849	2.187
ID50499	50499	3	9.725	214.182	141.476	0	31	31	8	1	-10921639	159.231	255	0	255	35190	123.769	12.279	0.745	1.099
ID50584	50584	3	10.927	224.066	124.689	0	32	32	8	1	-10921639	215.769	255	0	255	47685	92.213	14.003	0.855	2.156
ID50588	50588	3	9.645	214.369	141.278	0	32	32	8	1	-10921639	156.923	255	0	255	34680	124.340	11.877	0.754	1.085
ID50674	50674	3	10.945	223.712	124.905	0	33	33	8	1	-10921639	218.077	255	0	255	48195	89.937	13.963	0.853	2.232
ID50678	50678	3	9.365	214.319	141.428	0	33	33	8	1	-10921639	147.692	255	0	255	32640	126.177	11.587	0.720	0.980
ID50763	50763	3	10.837	223.526	125.000	0	34	34	8	1	-10921639	219.231	255	0	255	48450	88.754	13.673	0.832	2.244
ID50768	50768	3	9.354	214.474	141.246	0	34	34	8	1	-10921639	152.308	255	0	255	33660	125.347	11.577	0.716	1.014
ID50942	50942	3	10.973	224.087	124.922	0	35	35	8	1	-10921639	214.615	255	0	255	47430	93.309	13.967	0.867	2.136
ID50947	50947	3	9.625	214.260	141.412	0	35	35	8	1	-10921639	156.923	255	0	255	34680	124.340	12.188	0.735	1.069
ID50852	50852	3	10.887	224.118	125.183	0	36	36	8	1	-10921639	212.308	255	0	255	46920	95.421	13.422	0.856	2.052
ID50857	50857	3	9.547	214.314	141.374	0	36	36	8	1	-10921639	155.769	255	0	255	34425	124.609	12.112	0.722	1.048
ID51122	51122	3	10.859	224.004	124.956	0	37	37	8	1	-10921639	218.077	255	0	255	48195	89.937	14.048	0.841	2.215
ID51127	51127	3	9.386	214.232	140.819	0	37	37	8	1	-10921639	156.923	255	0	255	34680	124.340	11.564	0.705	1.044
ID51032	51032	3	10.896	224.265	125.049	0	38	38	8	1	-10921639	215.769	255	0	255	47685	92.213	13.942	0.855	2.156
ID51037	51037	3	9.527	214.396	141.323	0	38	38	8	1	-10921639	155.769	255	0	255	34425	124.609	12.032	0.729	1.054
ID51211	51211	3	10.804	224.303	125.337	0	39	39	8	1	-10921639	214.615	255	0	255	47430	93.309	13.667	0.838	2.098
ID51216	51216	3	9.476	214.021	140.906	0	39	39	8	1	-10921639	158.077	255	0	255	34935	124.060	11.858	0.718	1.065
ID51300	51300	3	10.812	223.970	125.238	0	40	40	8	1	-10921639	218.077	255	0	255	48195	89.937	13.684	0.831	2.202
ID51305	51305	3	9.201	214.455	140.954	0	40	40	8	1	-10921639	152.308	255	0	255	33660	125.347	11.296	0.686	0.989
ID51389	51389	3	10.901	224.241	125.150	0	41	41	8	1	-10921639	221.538	255	0	255	48960	86.294	14.049	0.846	2.353
ID51394	51394	3	9.017	214.497	140.864	0	41	41	8	1	-10921639	143.077	255	0	255	31620	126.832	11.189	0.685	0.917
ID51654	51654	3	10.856	224.518	125.222	0	42	42	8	1	-10921639	214.615	255	0	255	47430	93.309	13.655	0.835	2.093
ID51659	51659	3	9.083	214.432	140.812	0	42	42	8	1	-10921639	147.692	255	0	255	32640	126.177	11.178	0.686	0.952
ID51478	51478	3	10.675	224.500	125.658	0	43	43	8	1	-10921639	221.538	255	0	255	48960	86.294	14.473	0.822	2.316
ID51482	51482	3	9.120	214.561	140.674	0	43	43	8	1	-10921639	154.615	255	0	255	34170	124.866	11.362	0.672	0.996
ID51565	51565	3	10.737	224.419	125.626	0	44	44	8	1	-10921639	220.385	255	0	255	48705	87.541	14.302	0.824	2.275
ID51570	51570	3	8.886	214.453	140.648	0	44	44	8	1	-10921639	144.231	255	0	255	31875	126.684	11.237	0.653	0.899
ID51742	51742	3	10.691	224.546	125.631	0	45	45	8	1	-10921639	216.923	255	0	255	47940	91.090	13.894	0.810	2.131
ID51747	51747	3	9.018	214.570	140.623	0	45	45	8	1	-10921639	150.000	255	0	255	33150	125.784	11.175	0.668	0.955
ID51831	51831	3	10.600	224.594	125.712	0	46	46	8	1	-10921639	219.231	255	0	255	48450	88.754	13.815	0.797	2.191
ID51835	51835	3	8.966	214.771	140.490	0	46	46	8	1	-10921639	152.308	255	0	255	33660	125.347	12.085	0.613	0.923
ID51920	51920	3	10.615	224.394	125.503	0	47	47	8	1	-10921639	222.692	255	0	255	49215	85.014	14.173	0.803	2.332
ID51924	51924	3	8.874	214.787	140.426	0	47	47	8	1	-10921639	148.846	255	0	255	32895	125.986	11.824	0.602	0.888
ID52096	52096	3	10.598	224.593	125.946	0	48	48	8	1	-10921639	221.538	255	0	255	48960	86.294	13.391	0.796	2.275
ID52099	52099	3	8.685	214.840	139.989	0	48	48	8	1	-10921639	145.385	255	0	255	32130	126.526	11.272	0.581	0.844
ID52008	52008	3	10.718	224.795	125.716	0	49	49	8	1	-10921639	228.462	255	0	255	50490	78.042	14.458	0.813	2.625
ID52011	52011	3	8.800	214.660	140.346	0	49	49	8	1	-10921639	147.692	255	0	255	32640	126.177	11.820	0.589	0.868
ID52271	52271	3	10.629	224.811	125.660	0	50	50	8	1	-10921639	219.231	255	0	255	48450	88.754	14.035	0.806	2.204
ID52274	52274	3	9.014	214.737	140.267	0	50	50	8	1	-10921639	155.769	255	0	255	34425	124.609	12.009	0.620	0.956
ID52184	52184	3	10.594	224.954	125.971	0	51	51	8	1	-10921639	222.692	255	0	255	49215	85.014	14.169	0.794	2.319
ID52187	52187	3	8.839	214.801	139.956	0	51	51	8	1	-10921639	153.462	255	0	255	33915	125.112	11.528	0.602	0.921
ID52359	52359	3	10.483	224.787	126.207	0	52	52	8	1	-10921639	220.385	255	0	255	48705	87.541	13.939	0.769	2.189
ID52362	52362	3	8.638	215.003	139.932	0	52	52	8	1	-10921639	153.462	255	0	255	33915	125.112	11.410	0.563	0.884
ID52446	52446	3	10.575	225.063	126.304	0	53	53	8	1	-10921639	223.846	255	0	255	49470	83.698	14.026	0.786	2.355
ID52449	52449	3	8.720	214.923	140.176	0	53	53	8	1	-10921639	151.154	255	0	255	33405	125.571	11.425	0.587	0.890
ID52788	52788	3	10.479	225.035	126.728	0	54	54	8	1	-10921639	225.000	255	0	255	49725	82.345	14.263	0.774	2.384
ID52791	52791	3	8.350	215.382	139.730	0	54	54	8	1	-10921639	141.923	255	0	255	31365	126.969	11.102	0.539	0.783
ID52532	52532	3	10.418	225.389	127.211	0	55	55	8	1	-10921639	222.692	255	0	255	49215	85.014	13.684	0.766	2.272
ID52535	52535	3	8.392	215.434	139.966	0	55	55	8	1	-10921639	147.692	255	0	255	32640	126.177	11.191	0.534	0.815
ID52616	52616	3	10.370	225.315	126.281	0	56	56	8	1	-10921639	223.846	255	0	255	49470	83.698	13.952	0.759	2.308
ID52619	52619	3	8.803	215.260	139.645	0	56	56	8	1	-10921639	162.692	255	0	255	35955	122.825	11.621	0.580	0.972
ID52701	52701	3	10.362	225.217	126.531	0	57	57	8	1	-10921639	225.000	255	0	255	49725	82.345	14.141	0.746	2.336
ID52704	52704	3	8.379	215.498	139.093	0	57	57	8	1	-10921639	152.308	255	0	255	33660	125.347	11.239	0.524	0.835
ID52873	52873	3	10.314	225.342	126.494	0	58	58	8	1	-10921639	219.231	255	0	255	48450	88.754	13.854	0.746	2.111
ID52876	52876	3	8.595	215.989	138.771	0	58	58	8	1	-10921639	159.231	255	0	255	35190	123.769	11.616	0.548	0.911
ID52956	52956	3	10.384	225.324	126.148	0	59	59	8	1	-10921639	219.231	255	0	255	48450	88.754	13.958	0.765	2.142
ID52959	52959	3	8.340	215.812	138.287	0	59	59	8	1	-10921639	155.769	255	0	255	34425	124.609	11.584	0.538	0.874
ID53040	53040	3	10.430	225.320	126.047	0	60	60	8	1	-10921639	228.462	255	0	255	50490	78.042	14.408	0.763	2.534
ID53043	53043	3	8.315	215.645	138.702	0	60	60	8	1	-10921639	153.462	255	0	255	33915	125.112	12.071	0.545	0.865
ID53124	53124	3	10.258	225.106	126.388	0	61	61	8	1	-10921639	223.846	255	0	255	49470	83.698	13.687	0.737	2.270
ID53127	53127	3	8.439	216.008	137.959	0	61	61	8	1	-10921639	161.538	255	0	255	35700	123.151	11.378	0.527	0.906
ID53208	53208	3	10.331	225.441	126.293	0	62	62	8	1	-10921639	223.846	255	0	255	49470	83.698	13.823	0.753	2.298
ID53211	53211	3	8.291	215.688	137.904	0	62	62	8	1	-10921639	156.923	255	0	255	34680	124.340	12.059	0.526	0.870
ID53291	53291	3	10.204	225.278	126.492	0	63	63	8	1	-10921639	223.846	255	0	255	49470	83.698	13.660	0.722	2.242
ID53294	53294	3	8.433	216.341	137.403	0	63	63	8	1	-10921639	168.462	255	0	255	37230	121.015	11.291	0.526	0.960
ID53374	53374	3	10.231	225.451	126.542	0	64	64	8	1	-10921639	231.923	255	0	255	51255	73.324	15.281	0.725	2.659
ID53377	53377	3	8.409	216.011	137.620	0	64	64	8	1	-10921639	161.538	255	0	255	35700	123.151	11.374	0.519	0.896
ID53456	53456	3	10.259	225.383	125.999	0	65	65	8	1	-10921639	231.923	255	0	255	51255	73.324	14.340	0.732	2.675
ID53459	53459	3	8.321	216.163	137.112	0	65	65	8	1	-10921639	163.846	255	0	255	36210	122.487	11.320	0.521	0.917
ID53541	53541	3	10.201	225.437	126.344	0	66	66	8	1	-10921639	229.615	255	0	255	50745	76.519	13.762	0.725	2.522
ID53544	53544	3	8.435	216.384	137.584	0	66	66	8	1	-10921639	160.385	255	0	255	35445	123.466	11.479	0.525	0.894
ID53624	53624	3	10.214	225.572	126.162	0	67	67	8	1	-10921639	222.692	255	0	255	49215	85.014	13.935	0.728	2.208
ID53627	53627	3	8.392	216.694	137.360	0	67	67	8	1	-10921639	171.923	255	0	255	37995	119.782	12.237	0.541	1.008
ID53705	53705	3	10.260	225.641	125.871	0	68	68	8	1	-10921639	225.000	255	0	255	49725	82.345	14.232	0.731	2.307
ID53708	53708	3	8.381	216.391	136.877	0	68	68	8	1	-10921639	161.538	255	0	255	35700	123.151	11.467	0.508	0.884
ID53786	53786	3	10.191	226.070	125.816	0	69	69	8	1	-10921639	231.923	255	0	255	51255	73.324	14.358	0.717	2.642
ID53789	53789	3	8.469	216.654	136.195	0	69	69	8	1	-10921639	178.846	255	0	255	39525	116.969	12.270	0.542	1.075
ID53867	53867	3	10.142	225.754	125.696	0	70	70	8	1	-10921639	225.000	255	0	255	49725	82.345	13.748	0.712	2.274
ID53870	53870	3	8.381	217.046	135.552	0	70	70	8	1	-10921639	169.615	255	0	255	37485	120.617	12.215	0.534	0.979
ID53949	53949	3	10.188	225.524	125.827	0	71	71	8	1	-10921639	225.000	255	0	255	49725	82.345	13.350	0.725	2.298
ID53952	53952	3	8.311	217.007	135.785	0	71	71	8	1	-10921639	168.462	255	0	255	37230	121.015	12.214	0.526	0.960
ID54033	54033	3	10.075	225.445	126.113	0	72	72	8	1	-10921639	227.308	255	0	255	50235	79.519	13.985	0.700	2.354
ID54036	54036	3	8.507	217.247	135.254	0	72	72	8	1	-10921639	184.615	255	0	255	40800	114.250	11.405	0.551	1.147
ID54116	54116	3	10.116	225.798	125.621	0	73	73	8	1	-10921639	226.154	255	0	255	49980	80.953	13.920	0.706	2.312
ID54119	54119	3	8.442	217.501	135.041	0	73	73	8	1	-10921639	185.769	255	0	255	41055	113.664	12.720	0.576	1.195
ID54198	54198	3	10.155	225.362	126.133	0	74	74	8	1	-10921639	229.615	255	0	255	50745	76.519	13.989	0.707	2.486
ID54201	54201	3	8.375	217.865	134.485	0	74	74	8	1	-10921639	191.538	255	0	255	42330	110.501	12.636	0.563	1.249
ID54445	54445	3	10.026	225.771	125.451	0	75	75	8	1	-10921639	216.923	255	0	255	47940	91.090	13.788	0.698	1.958
ID54447	54447	3	8.698	217.669	134.538	0	75	75	8	1	-10921639	186.923	255	0	255	41310	113.062	12.146	0.575	1.208
ID54280	54280	3	10.078	225.485	125.662	0	76	76	8	1	-10921639	228.462	255	0	255	50490	78.042	13.976	0.689	2.388
ID54283	54283	3	8.541	217.922	133.624	0	76	76	8	1	-10921639	190.385	255	0	255	42075	111.165	13.111	0.571	1.245
ID54363	54363	3	9.973	225.540	126.063	0	77	77	8	1	-10921639	225.000	255	0	255	49725	82.345	13.976	0.685	2.221
ID54366	54366	3	8.783	218.162	133.564	0	77	77	8	1	-10921639	204.231	255	0	255	45135	102.058	12.431	0.582	1.473
ID54527	54527	3	10.024	225.415	125.598	0	78	78	8	1	-10921639	235.385	255	0	255	52020	68.104	14.911	0.682	2.803
ID54529	54529	3	8.634	217.533	134.294	0	78	78	8	1	-10921639	201.923	255	0	255	44625	103.760	13.832	0.569	1.411
ID54609	54609	3	10.035	225.709	126.149	0	79	79	8	1	-10921639	228.462	255	0	255	50490	78.042	14.196	0.686	2.383
ID54611	54611	3	8.719	218.399	132.884	0	79	79	8	1	-10921639	201.923	255	0	255	44625	103.760	12.767	0.566	1.408
ID54691	54691	3	10.071	225.284	126.580	0	80	80	8	1	-10921639	238.846	255	0	255	52785	62.256	15.338	0.686	3.122
ID54694	54694	3	8.524	218.263	134.259	0	80	80	8	1	-10921639	199.615	255	0	255	44115	105.384	11.679	0.555	1.353
ID54772	54772	3	9.983	225.141	126.039	0	81	81	8	1	-10921639	229.615	255	0	255	50745	76.519	13.967	0.678	2.425
ID54775	54775	3	8.831	218.410	133.275	0	81	81	8	1	-10921639	206.538	255	0	255	45645	100.273	12.905	0.574	1.502
ID54853	54853	3	9.921	225.347	126.098	0	82	82	8	1	-10921639	228.462	255	0	255	50490	78.042	14.243	0.672	2.353
ID54855	54855	3	9.008	218.349	133.335	0	82	82	8	1	-10921639	210.000	255	0	255	46410	97.432	11.864	0.589	1.598
ID54935	54935	3	9.854	225.303	126.354	0	83	83	8	1	-10921639	228.462	255	0	255	50490	78.042	13.654	0.657	2.322
ID54936	54936	3	9.116	219.035	132.883	0	83	83	8	1	-10921639	218.077	255	0	255	48195	89.937	12.695	0.604	1.825
ID55014	55014	3	9.894	225.562	125.963	0	84	84	8	1	-10921639	222.692	255	0	255	49215	85.014	13.328	0.672	2.106
ID55016	55016	3	8.931	218.730	132.692	0	84	84	8	1	-10921639	210.000	255	0	255	46410	97.432	12.782	0.601	1.618
ID55095	55095	3	9.842	224.731	126.971	0	85	85	8	1	-10921639	228.462	255	0	255	50490	78.042	13.947	0.650	2.307
ID55096	55096	3	9.415	219.337	131.981	0	85	85	8	1	-10921639	223.846	255	0	255	49470	83.698	12.820	0.614	2.035
ID55176	55176	3	9.917	224.579	127.738	0	86	86	8	1	-10921639	231.923	255	0	255	51255	73.324	14.044	0.657	2.508
ID55253	55253	3	9.947	224.639	127.821	0	87	87	8	1	-10921639	229.615	255	0	255	50745	76.519	14.088	0.661	2.389
ID55331	55331	3	9.923	224.652	128.399	0	88	88	8	1	-10921639	230.769	255	0	255	51000	74.948	14.046	0.658	2.444
ID55410	55410	3	9.947	224.259	128.431	0	89	89	8	1	-10921639	233.077	255	0	255	51510	71.645	13.314	0.670	2.611
ID55485	55485	3	9.859	224.571	127.941	0	90	90	8	1	-10921639	230.769	255	0	255	51000	74.948	14.016	0.649	2.423
ID55560	55560	3	9.893	224.505	128.634	0	91	91	8	1	-10921639	234.231	255	0	255	51765	69.906	14.037	0.653	2.647
ID55634	55634	3	9.943	224.472	127.897	0	92	92	8	1	-10921639	234.231	255	0	255	51765	69.906	14.056	0.671	2.692
ID55708	55708	3	9.924	225.140	127.221	0	93	93	8	1	-10921639	234.231	255	0	255	51765	69.906	14.605	0.664	2.675
ID55782	55782	3	9.973	221.637	130.152	0	94	94	8	1	-10921639	237.692	255	0	255	52530	64.285	14.183	0.680	2.993
ID55858	55858	3	10.017	223.770	128.009	0	95	95	8	1	-10921639	236.538	255	0	255	52275	66.232	14.319	0.684	2.900
ID55933	55933	3	9.980	223.794	128.273	0	96	96	8	1	-10921639	237.692	255	0	255	52530	64.285	14.239	0.680	2.993
ID56007	56007	3	10.129	222.462	129.186	0	97	97	8	1	-10921639	238.846	255	0	255	52785	62.256	18.745	0.696	3.148
ID56082	56082	3	10.025	221.293	129.805	0	98	98	8	1	-10921639	240.000	255	0	255	53040	60.136	18.681	0.685	3.245
ID56157	56157	3	10.129	221.745	130.505	0	99	99	8	1	-10921639	240.000	255	0	255	53040	60.136	18.994	0.694	3.271
ID56230	56230	3	10.159	221.768	131.004	0	100	100	8	1	-10921639	246.923	255	0	255	54570	44.760	18.844	0.697	4.532
ID56304	56304	3	10.241	222.039	130.702	0	101	101	8	1	-10921639	240.000	255	0	255	53040	60.136	14.980	0.713	3.323
ID56444	56444	3	10.134	222.249	130.867	0	102	102	8	1	-10921639	242.308	255	0	255	53550	55.583	18.933	0.690	3.559
ID56374	56374	3	10.083	222.025	131.424	0	103	103	8	1	-10921639	242.308	255	0	255	53550	55.583	18.907	0.690	3.559
ID56513	56513	3	10.079	222.157	131.339	0	104	104	8	1	-10921639	244.615	255	0	255	54060	50.515	19.024	0.688	3.947
ID56577	56577	3	10.395	221.414	131.593	0	105	105	8	1	-10921639	248.077	255	0	255	54825	41.536	16.054	0.733	5.054
ID56642	56642	3	10.157	222.022	131.652	0	106	106	8	1	-10921639	246.923	255	0	255	54570	44.760	18.703	0.697	4.532
ID56708	56708	3	10.296	222.567	131.400	0	107	107	8	1	-10921639	245.769	255	0	255	54315	47.738	18.989	0.707	4.266
ID56769	56769	3	10.311	222.518	131.272	0	108	108	8	1	-10921639	245.769	255	0	255	54315	47.738	18.984	0.712	4.283
ID56825	56825	3	10.190	222.430	131.604	0	109	109	8	1	-10921639	252.692	255	0	255	55845	24.203	18.013	0.694	8.554
ID56905	56905	3	10.280	222.702	131.517	0	110	110	8	1	-10921639	248.077	255	0	255	54825	41.536	18.724	0.703	4.930
ID56869	56869	3	10.253	221.600	131.739	0	111	111	8	1	-10921639	248.077	255	0	255	54825	41.536	17.285	0.705	4.940
ID56939	56939	3	10.635	222.674	131.708	0	112	112	8	1	-10921639	249.231	255	0	255	55080	38.005	17.201	0.754	5.636
ID47748	47748	4	11.116	27.524	122.478	0	0	0	8	1	-10921639	205.385	255	0	255	45390	101.176	13.231	0.909	1.933
ID47753	47753	4	10.739	39.243	140.112	0	0	0	8	1	-10921639	174.231	255	0	255	38505	118.897	12.505	0.897	1.386
ID48001	48001	4	11.083	27.787	122.538	0	1	1	8	1	-10921639	197.308	255	0	255	43605	106.934	13.647	0.916	1.764
ID48006	48006	4	10.928	39.304	140.490	0	1	1	8	1	-10921639	184.615	255	0	255	40800	114.250	12.782	0.910	1.540
ID47917	47917	4	11.138	27.881	122.861	0	2	2	8	1	-10921639	201.923	255	0	255	44625	103.760	13.812	0.918	1.863
ID47922	47922	4	10.838	39.411	140.602	0	2	2	8	1	-10921639	183.462	255	0	255	40545	114.823	12.496	0.914	1.526
ID47831	47831	4	11.097	27.747	123.268	0	3	3	8	1	-10921639	200.769	255	0	255	44370	104.582	13.236	0.917	1.837
ID47836	47836	4	10.776	39.300	140.652	0	3	3	8	1	-10921639	178.846	255	0	255	39525	116.969	12.463	0.904	1.452
ID48347	48347	4	11.100	27.740	123.116	0	4	4	8	1	-10921639	203.077	255	0	255	44880	102.919	13.659	0.911	1.881
ID48352	48352	4	10.934	39.346	140.628	0	4	4	8	1	-10921639	190.385	255	0	255	42075	111.165	12.656	0.913	1.635
ID48173	48173	4	11.209	27.862	122.912	0	5	5	8	1	-10921639	205.385	255	0	255	45390	101.176	13.789	0.930	1.956
ID48178	48178	4	11.036	39.577	140.863	0	5	5	8	1	-10921639	191.538	255	0	255	42330	110.501	12.716	0.936	1.676
ID48260	48260	4	10.992	28.276	123.372	0	6	6	8	1	-10921639	198.462	255	0	255	43860	106.168	12.706	0.909	1.780
ID48265	48265	4	10.818	39.936	140.557	0	6	6	8	1	-10921639	185.769	255	0	255	41055	113.664	12.501	0.903	1.551
ID48086	48086	4	11.098	28.200	123.706	0	7	7	8	1	-10921639	204.231	255	0	255	45135	102.058	13.447	0.908	1.905
ID48091	48091	4	10.815	39.838	141.158	0	7	7	8	1	-10921639	183.462	255	0	255	40545	114.823	12.693	0.898	1.512
ID48434	48434	4	10.858	27.991	124.319	0	8	8	8	1	-10921639	174.231	255	0	255	38505	118.897	12.472	0.934	1.416
ID48438	48438	4	10.155	39.637	141.022	0	8	8	8	1	-10921639	146.538	255	0	255	32385	126.357	11.442	0.898	1.097
ID48520	48520	4	11.064	28.174	124.048	0	9	9	8	1	-10921639	199.615	255	0	255	44115	105.384	13.074	0.917	1.812
ID48524	48524	4	10.979	39.978	141.403	0	9	9	8	1	-10921639	198.462	255	0	255	43860	106.168	13.230	0.898	1.769
ID48696	48696	4	11.020	28.890	124.606	0	10	10	8	1	-10921639	204.231	255	0	255	45135	102.058	13.835	0.891	1.885
ID48701	48701	4	10.664	40.236	141.628	0	10	10	8	1	-10921639	180.000	255	0	255	39780	116.453	12.430	0.885	1.451
ID48784	48784	4	11.033	28.908	124.428	0	11	11	8	1	-10921639	207.692	255	0	255	45900	99.348	13.063	0.896	1.976
ID48788	48788	4	10.553	40.486	141.199	0	11	11	8	1	-10921639	176.538	255	0	255	39015	117.959	12.571	0.851	1.377
ID48608	48608	4	10.881	29.058	124.556	0	12	12	8	1	-10921639	198.462	255	0	255	43860	106.168	13.716	0.870	1.740
ID48611	48611	4	10.501	40.499	141.133	0	12	12	8	1	-10921639	175.385	255	0	255	38760	118.435	12.489	0.851	1.361
ID48872	48872	4	10.915	29.034	124.669	0	13	13	8	1	-10921639	201.923	255	0	255	44625	103.760	13.437	0.876	1.817
ID48875	48875	4	10.430	40.598	141.064	0	13	13	8	1	-10921639	174.231	255	0	255	38505	118.897	12.218	0.861	1.356
ID48960	48960	4	10.853	29.574	124.441	0	14	14	8	1	-10921639	200.769	255	0	255	44370	104.582	12.938	0.868	1.784
ID48964	48964	4	10.553	40.985	140.804	0	14	14	8	1	-10921639	177.692	255	0	255	39270	117.471	12.456	0.860	1.399
ID49049	49049	4	10.901	29.263	124.444	0	15	15	8	1	-10921639	199.615	255	0	255	44115	105.384	12.765	0.881	1.775
ID49053	49053	4	10.359	40.859	140.664	0	15	15	8	1	-10921639	171.923	255	0	255	37995	119.782	12.075	0.852	1.320
ID49138	49138	4	10.836	29.541	124.426	0	16	16	8	1	-10921639	199.615	255	0	255	44115	105.384	12.842	0.871	1.763
ID49142	49142	4	10.384	41.107	140.538	0	16	16	8	1	-10921639	170.769	255	0	255	37740	120.206	12.235	0.855	1.309
ID49320	49320	4	10.762	29.597	124.528	0	17	17	8	1	-10921639	206.538	255	0	255	45645	100.273	13.790	0.845	1.887
ID49324	49324	4	10.419	41.169	140.501	0	17	17	8	1	-10921639	178.846	255	0	255	39525	116.969	12.357	0.842	1.398
ID49411	49411	4	10.693	29.774	124.592	0	18	18	8	1	-10921639	203.077	255	0	255	44880	102.919	13.749	0.833	1.793
ID49414	49414	4	10.407	41.099	140.257	0	18	18	8	1	-10921639	181.154	255	0	255	40035	115.924	12.640	0.811	1.400
ID49502	49502	4	10.784	30.004	124.583	0	19	19	8	1	-10921639	205.385	255	0	255	45390	101.176	13.762	0.848	1.863
ID49505	49505	4	10.199	41.108	140.248	0	19	19	8	1	-10921639	167.308	255	0	255	36975	121.401	12.398	0.797	1.223
ID49230	49230	4	10.647	30.147	124.566	0	20	20	8	1	-10921639	204.231	255	0	255	45135	102.058	13.356	0.834	1.820
ID49233	49233	4	10.288	41.353	140.015	0	20	20	8	1	-10921639	175.385	255	0	255	38760	118.435	12.479	0.802	1.318
ID49593	49593	4	10.615	30.171	124.727	0	21	21	8	1	-10921639	207.692	255	0	255	45900	99.348	13.412	0.821	1.885
ID49596	49596	4	9.991	41.334	139.723	0	21	21	8	1	-10921639	170.769	255	0	255	37740	120.206	12.220	0.775	1.241
ID49684	49684	4	10.546	30.449	124.593	0	22	22	8	1	-10921639	198.462	255	0	255	43860	106.168	12.955	0.826	1.691
ID49687	49687	4	10.217	41.347	139.968	0	22	22	8	1	-10921639	175.385	255	0	255	38760	118.435	12.445	0.791	1.308
ID49774	49774	4	10.502	30.376	124.718	0	23	23	8	1	-10921639	193.846	255	0	255	42840	109.125	12.738	0.822	1.603
ID49777	49777	4	10.068	41.483	139.615	0	23	23	8	1	-10921639	169.615	255	0	255	37485	120.617	12.157	0.796	1.246
ID49955	49955	4	10.602	30.649	124.583	0	24	24	8	1	-10921639	210.000	255	0	255	46410	97.432	13.850	0.819	1.941
ID49958	49958	4	10.143	41.693	139.843	0	24	24	8	1	-10921639	176.538	255	0	255	39015	117.959	12.292	0.792	1.323
ID50134	50134	4	10.488	30.800	124.575	0	25	25	8	1	-10921639	197.308	255	0	255	43605	106.934	13.041	0.809	1.650
ID50136	50136	4	10.007	41.891	139.417	0	25	25	8	1	-10921639	169.615	255	0	255	37485	120.617	12.291	0.766	1.220
ID49864	49864	4	10.567	30.658	124.929	0	26	26	8	1	-10921639	197.308	255	0	255	43605	106.934	13.206	0.822	1.665
ID49867	49867	4	10.077	42.109	139.635	0	26	26	8	1	-10921639	168.462	255	0	255	37230	121.015	12.212	0.795	1.233
ID50043	50043	4	10.478	31.004	125.219	0	27	27	8	1	-10921639	205.385	255	0	255	45390	101.176	12.913	0.803	1.808
ID50047	50047	4	10.055	41.893	139.851	0	27	27	8	1	-10921639	177.692	255	0	255	39270	117.471	12.411	0.769	1.315
ID50225	50225	4	10.451	31.162	124.615	0	28	28	8	1	-10921639	204.231	255	0	255	45135	102.058	13.031	0.799	1.777
ID50227	50227	4	10.106	42.078	139.303	0	28	28	8	1	-10921639	180.000	255	0	255	39780	116.453	12.583	0.758	1.333
ID50405	50405	4	10.415	31.320	124.812	0	29	29	8	1	-10921639	203.077	255	0	255	44880	102.919	13.103	0.798	1.751
ID50407	50407	4	9.988	42.302	139.203	0	29	29	8	1	-10921639	176.538	255	0	255	39015	117.959	12.542	0.740	1.273
ID50314	50314	4	10.345	31.461	124.943	0	30	30	8	1	-10921639	203.077	255	0	255	44880	102.919	12.810	0.782	1.732
ID50317	50317	4	9.857	42.183	138.899	0	30	30	8	1	-10921639	174.231	255	0	255	38505	118.897	12.448	0.724	1.230
ID50493	50493	4	10.366	31.592	124.980	0	31	31	8	1	-10921639	210.000	255	0	255	46410	97.432	13.647	0.774	1.881
ID50496	50496	4	9.629	42.097	138.822	0	31	31	8	1	-10921639	166.154	255	0	255	36720	121.775	12.257	0.702	1.125
ID50583	50583	4	10.245	31.952	125.130	0	32	32	8	1	-10921639	210.000	255	0	255	46410	97.432	13.384	0.754	1.852
ID50586	50586	4	9.538	42.360	138.505	0	32	32	8	1	-10921639	173.077	255	0	255	38250	119.346	11.812	0.692	1.186
ID50673	50673	4	10.127	32.086	125.496	0	33	33	8	1	-10921639	208.846	255	0	255	46155	98.402	13.004	0.730	1.790
ID50676	50676	4	9.365	41.908	138.179	0	33	33	8	1	-10921639	171.923	255	0	255	37995	119.782	12.272	0.646	1.126
ID50764	50764	4	10.231	31.857	125.554	0	34	34	8	1	-10921639	213.462	255	0	255	47175	94.378	13.952	0.749	1.937
ID50766	50766	4	9.393	42.221	138.138	0	34	34	8	1	-10921639	167.308	255	0	255	36975	121.401	12.357	0.641	1.077
ID50945	50945	4	9.221	42.488	137.993	0	35	35	8	1	-10921639	161.538	255	0	255	35700	123.151	12.005	0.624	1.008
ID50943	50943	4	10.172	32.263	125.575	0	35	35	8	1	-10921639	208.846	255	0	255	46155	98.402	13.161	0.738	1.802
ID50853	50853	4	10.025	32.549	125.468	0	36	36	8	1	-10921639	210.000	255	0	255	46410	97.432	13.148	0.709	1.788
ID50855	50855	4	9.232	41.901	137.108	0	36	36	8	1	-10921639	171.923	255	0	255	37995	119.782	12.252	0.621	1.100
ID51123	51123	4	9.961	32.699	125.775	0	37	37	8	1	-10921639	219.231	255	0	255	48450	88.754	13.345	0.696	2.027
ID51125	51125	4	9.339	42.377	137.260	0	37	37	8	1	-10921639	184.615	255	0	255	40800	114.250	12.365	0.626	1.244
ID51033	51033	4	9.948	32.954	126.003	0	38	38	8	1	-10921639	216.923	255	0	255	47940	91.090	12.979	0.698	1.958
ID51035	51035	4	9.301	42.019	137.118	0	38	38	8	1	-10921639	178.846	255	0	255	39525	116.969	12.379	0.613	1.162
ID51212	51212	4	9.992	33.068	126.140	0	39	39	8	1	-10921639	219.231	255	0	255	48450	88.754	13.345	0.696	2.027
ID51214	51214	4	9.171	41.952	136.785	0	39	39	8	1	-10921639	176.538	255	0	255	39015	117.959	12.243	0.600	1.123
ID51301	51301	4	9.858	33.221	125.809	0	40	40	8	1	-10921639	212.308	255	0	255	46920	95.421	12.861	0.685	1.808
ID51303	51303	4	9.231	41.654	136.020	0	40	40	8	1	-10921639	178.846	255	0	255	39525	116.969	12.313	0.605	1.152
ID51390	51390	4	9.928	33.241	126.186	0	41	41	8	1	-10921639	205.385	255	0	255	45390	101.176	13.146	0.692	1.660
ID51391	51391	4	9.294	42.340	136.399	0	41	41	8	1	-10921639	186.923	255	0	255	41310	113.062	12.248	0.618	1.263
ID51655	51655	4	9.792	33.380	126.367	0	42	42	8	1	-10921639	210.000	255	0	255	46410	97.432	13.034	0.676	1.739
ID51656	51656	4	9.192	41.499	135.521	0	42	42	8	1	-10921639	186.923	255	0	255	41310	113.062	11.732	0.602	1.243
ID51477	51477	4	9.890	33.828	126.207	0	43	43	8	1	-10921639	214.615	255	0	255	47430	93.309	13.129	0.685	1.870
ID51480	51480	4	9.073	41.688	135.372	0	43	43	8	1	-10921639	182.308	255	0	255	40290	115.380	12.110	0.586	1.167
ID51566	51566	4	9.789	33.867	126.617	0	44	44	8	1	-10921639	213.462	255	0	255	47175	94.378	12.969	0.663	1.803
ID51567	51567	4	9.277	41.790	135.392	0	44	44	8	1	-10921639	191.538	255	0	255	42330	110.501	12.351	0.602	1.302
ID51743	51743	4	9.901	34.266	126.657	0	45	45	8	1	-10921639	215.769	255	0	255	47685	92.213	12.855	0.676	1.888
ID51744	51744	4	8.987	40.960	134.436	0	45	45	8	1	-10921639	190.385	255	0	255	42075	111.165	12.354	0.582	1.260
ID51832	51832	4	9.770	34.486	126.841	0	46	46	8	1	-10921639	212.308	255	0	255	46920	95.421	12.853	0.656	1.763
ID51833	51833	4	9.311	41.013	134.375	0	46	46	8	1	-10921639	199.615	255	0	255	44115	105.384	12.411	0.600	1.420
ID51921	51921	4	9.890	34.680	126.766	0	47	47	8	1	-10921639	221.538	255	0	255	48960	86.294	13.612	0.671	2.061
ID51922	51922	4	9.259	40.687	134.032	0	47	47	8	1	-10921639	198.462	255	0	255	43860	106.168	12.183	0.600	1.402
ID52097	52097	4	10.050	35.024	127.471	0	48	48	8	1	-10921639	222.692	255	0	255	49215	85.014	13.336	0.697	2.152
ID52009	52009	4	10.007	34.795	127.215	0	49	49	8	1	-10921639	228.462	255	0	255	50490	78.042	15.259	0.686	2.383
ID52272	52272	4	10.131	35.346	127.722	0	50	50	8	1	-10921639	225.000	255	0	255	49725	82.345	13.832	0.695	2.240
ID52185	52185	4	10.168	36.062	128.290	0	51	51	8	1	-10921639	229.615	255	0	255	50745	76.519	13.339	0.707	2.486
ID52360	52360	4	10.239	36.505	129.155	0	52	52	8	1	-10921639	237.692	255	0	255	52530	64.285	17.029	0.716	3.085
ID52447	52447	4	10.362	37.050	129.462	0	53	53	8	1	-10921639	231.923	255	0	255	51255	73.324	15.639	0.740	2.691
ID52789	52789	4	10.505	37.423	129.673	0	54	54	8	1	-10921639	230.769	255	0	255	51000	74.948	13.727	0.752	2.643
ID52533	52533	4	10.669	37.459	130.095	0	55	55	8	1	-10921639	236.538	255	0	255	52275	66.232	14.396	0.768	3.102
ID52617	52617	4	10.818	37.886	129.403	0	56	56	8	1	-10921639	241.154	255	0	255	53295	57.916	16.860	0.792	3.681
ID52702	52702	4	10.898	38.108	129.691	0	57	57	8	1	-10921639	237.692	255	0	255	52530	64.285	17.182	0.798	3.281
ID52874	52874	4	11.042	38.187	129.276	0	58	58	8	1	-10921639	242.308	255	0	255	53550	55.583	16.913	0.817	3.920
ID52957	52957	4	11.255	38.191	129.067	0	59	59	8	1	-10921639	235.385	255	0	255	52020	68.104	15.271	0.860	3.196
ID53041	53041	4	11.210	38.324	128.909	0	60	60	8	1	-10921639	240.000	255	0	255	53040	60.136	15.530	0.848	3.664
ID53125	53125	4	11.279	38.241	129.072	0	61	61	8	1	-10921639	245.769	255	0	255	54315	47.738	16.737	0.846	4.720
ID53209	53209	4	11.417	38.218	129.149	0	62	62	8	1	-10921639	243.462	255	0	255	53805	53.122	16.298	0.873	4.272
ID53292	53292	4	11.476	38.545	128.943	0	63	63	8	1	-10921639	242.308	255	0	255	53550	55.583	16.320	0.890	4.105
ID53375	53375	4	11.441	38.428	128.724	0	64	64	8	1	-10921639	244.615	255	0	255	54060	50.515	15.911	0.885	4.546
ID53457	53457	4	11.485	38.374	128.448	0	65	65	8	1	-10921639	241.154	255	0	255	53295	57.916	16.081	0.892	3.926
ID53542	53542	4	11.505	38.422	128.535	0	66	66	8	1	-10921639	240.000	255	0	255	53040	60.136	15.711	0.903	3.788
ID53625	53625	4	11.593	38.467	128.810	0	67	67	8	1	-10921639	238.846	255	0	255	52785	62.256	15.608	0.924	3.685
ID53706	53706	4	11.557	38.427	127.939	0	68	68	8	1	-10921639	242.308	255	0	255	53550	55.583	15.710	0.910	4.154
ID53787	53787	4	11.558	38.639	127.906	0	69	69	8	1	-10921639	235.385	255	0	255	52020	68.104	15.462	0.923	3.318
ID53868	53868	4	11.477	38.607	127.810	0	70	70	8	1	-10921639	238.846	255	0	255	52785	62.256	15.621	0.897	3.628
ID53950	53950	4	11.504	38.520	127.846	0	71	71	8	1	-10921639	238.846	255	0	255	52785	62.256	15.639	0.900	3.634
ID54034	54034	4	11.530	38.640	128.336	0	72	72	8	1	-10921639	241.154	255	0	255	53295	57.916	15.679	0.910	3.967
ID54117	54117	4	11.493	38.457	127.757	0	73	73	8	1	-10921639	241.154	255	0	255	53295	57.916	16.185	0.895	3.933
ID54199	54199	4	11.347	38.614	127.814	0	74	74	8	1	-10921639	241.154	255	0	255	53295	57.916	16.874	0.866	3.865
ID54446	54446	4	11.353	38.560	127.545	0	75	75	8	1	-10921639	236.538	255	0	255	52275	66.232	15.612	0.872	3.328
ID54281	54281	4	11.417	38.779	127.019	0	76	76	8	1	-10921639	245.769	255	0	255	54315	47.738	15.943	0.880	4.819
ID54364	54364	4	11.468	38.983	127.311	0	77	77	8	1	-10921639	243.462	255	0	255	53805	53.122	15.770	0.890	4.316
ID54528	54528	4	11.323	38.832	127.231	0	78	78	8	1	-10921639	246.923	255	0	255	54570	44.760	16.155	0.861	5.103
ID54610	54610	4	11.446	38.878	127.404	0	79	79	8	1	-10921639	241.154	255	0	255	53295	57.916	15.658	0.895	3.933
ID54692	54692	4	11.467	38.545	128.021	0	80	80	8	1	-10921639	237.692	255	0	255	52530	64.285	15.565	0.905	3.514
ID54773	54773	4	11.413	38.748	127.102	0	81	81	8	1	-10921639	244.615	255	0	255	54060	50.515	16.023	0.879	4.531
ID54854	54854	4	11.427	38.686	126.858	0	82	82	8	1	-10921639	235.385	255	0	255	52020	68.104	15.300	0.889	3.254
ID54934	54934	4	11.398	38.834	127.132	0	83	83	8	1	-10921639	244.615	255	0	255	54060	50.515	15.908	0.882	4.539
ID55015	55015	4	11.383	38.743	127.387	0	84	84	8	1	-10921639	241.154	255	0	255	53295	57.916	15.584	0.889	3.919
ID55094	55094	4	11.508	39.069	127.040	0	85	85	8	1	-10921639	245.769	255	0	255	54315	47.738	16.813	0.888	4.843
ID55175	55175	4	11.506	39.098	127.902	0	86	86	8	1	-10921639	244.615	255	0	255	54060	50.515	16.466	0.891	4.562
ID55252	55252	4	11.445	39.106	127.683	0	87	87	8	1	-10921639	242.308	255	0	255	53550	55.583	16.792	0.878	4.076
ID55330	55330	4	11.508	39.035	127.935	0	88	88	8	1	-10921639	242.308	255	0	255	53550	55.583	15.890	0.895	4.119
ID55409	55409	4	11.492	39.227	127.820	0	89	89	8	1	-10921639	240.000	255	0	255	53040	60.136	16.053	0.891	3.762
ID55484	55484	4	11.400	39.232	127.642	0	90	90	8	1	-10921639	240.000	255	0	255	53040	60.136	16.020	0.874	3.723
ID55559	55559	4	11.539	39.282	127.974	0	91	91	8	1	-10921639	245.769	255	0	255	54315	47.738	16.568	0.894	4.860
ID55633	55633	4	11.486	39.309	127.263	0	92	92	8	1	-10921639	244.615	255	0	255	54060	50.515	16.938	0.885	4.546
ID55707	55707	4	11.536	39.612	126.764	0	93	93	8	1	-10921639	243.462	255	0	255	53805	53.122	15.873	0.905	4.353
ID55781	55781	4	11.351	39.633	126.683	0	94	94	8	1	-10921639	250.385	255	0	255	55335	34.072	16.906	0.854	6.771
ID55857	55857	4	11.488	39.412	126.457	0	95	95	8	1	-10921639	244.615	255	0	255	54060	50.515	16.459	0.888	4.554
ID55932	55932	4	11.463	39.676	126.466	0	96	96	8	1	-10921639	244.615	255	0	255	54060	50.515	16.311	0.882	4.539
ID56006	56006	4	11.496	39.429	126.291	0	97	97	8	1	-10921639	246.923	255	0	255	54570	44.760	17.024	0.880	5.165
ID56081	56081	4	11.552	39.603	126.316	0	98	98	8	1	-10921639	243.462	255	0	255	53805	53.122	15.796	0.910	4.368
ID56156	56156	4	11.538	39.447	127.080	0	99	99	8	1	-10921639	244.615	255	0	255	54060	50.515	17.000	0.893	4.570
ID56229	56229	4	11.548	39.717	127.097	0	100	100	8	1	-10921639	246.923	255	0	255	54570	44.760	16.115	0.900	5.226
ID56303	56303	4	11.488	39.822	127.342	0	101	101	8	1	-10921639	249.231	255	0	255	55080	38.005	16.890	0.878	6.133
ID56443	56443	4	11.511	39.669	127.257	0	102	102	8	1	-10921639	244.615	255	0	255	54060	50.515	16.325	0.891	4.562
ID56373	56373	4	11.456	39.976	127.415	0	103	103	8	1	-10921639	251.538	255	0	255	55590	29.575	16.956	0.871	7.920
ID56512	56512	4	11.395	39.976	127.575	0	104	104	8	1	-10921639	251.538	255	0	255	55590	29.575	17.002	0.860	7.866
ID56576	56576	4	11.412	39.997	127.415	0	105	105	8	1	-10921639	249.231	255	0	255	55080	38.005	17.069	0.859	6.061
ID56641	56641	4	11.388	40.137	127.592	0	106	106	8	1	-10921639	249.231	255	0	255	55080	38.005	16.833	0.859	6.061
ID56707	56707	4	11.209	40.132	127.479	0	107	107	8	1	-10921639	250.385	255	0	255	55335	34.072	17.107	0.828	6.656
ID56768	56768	4	11.275	40.276	127.349	0	108	108	8	1	-10921639	250.385	255	0	255	55335	34.072	17.113	0.836	6.690
ID56824	56824	4	11.307	40.068	127.236	0	109	109	8	1	-10921639	251.538	255	0	255	55590	29.575	17.226	0.836	7.747
ID56904	56904	4	11.182	40.087	127.493	0	110	110	8	1	-10921639	252.692	255	0	255	55845	24.203	17.418	0.811	9.351
ID56868	56868	4	11.091	39.965	127.218	0	111	111	8	1	-10921639	255.000	255	255	255	56355	0.000	17.484	0.793	Infinity
ID56938	56938	4	11.235	40.334	127.019	0	112	112	8	1	-10921639	253.846	255	0	255	56100	17.153	17.410	0.817	13.308
ID47749	47749	5	11.141	188.873	132.126	0	0	0	8	1	-10921639	182.308	255	0	255	40290	115.380	12.793	0.974	1.560
ID48002	48002	5	11.072	189.274	132.045	0	1	1	8	1	-10921639	174.231	255	0	255	38505	118.897	12.629	0.973	1.446
ID47918	47918	5	11.033	189.214	132.383	0	2	2	8	1	-10921639	173.077	255	0	255	38250	119.346	12.517	0.973	1.430
ID47832	47832	5	11.112	189.011	132.327	0	3	3	8	1	-10921639	180.000	255	0	255	39780	116.453	12.546	0.978	1.529
ID48348	48348	5	11.176	188.952	132.623	0	4	4	8	1	-10921639	182.308	255	0	255	40290	115.380	12.798	0.979	1.563
ID48174	48174	5	11.206	189.135	132.856	0	5	5	8	1	-10921639	186.923	255	0	255	41310	113.062	12.875	0.975	1.632
ID48261	48261	5	11.094	189.630	133.063	0	6	6	8	1	-10921639	178.846	255	0	255	39525	116.969	12.508	0.991	1.522
ID48087	48087	5	11.195	189.602	133.686	0	7	7	8	1	-10921639	183.462	255	0	255	40545	114.823	12.676	0.996	1.594
ID48435	48435	5	10.557	189.406	134.109	0	8	8	8	1	-10921639	148.846	255	0	255	32895	125.986	12.064	0.974	1.166
ID48521	48521	5	11.131	189.854	133.790	0	9	9	8	1	-10921639	181.154	255	0	255	40035	115.924	12.714	0.974	1.542
ID48697	48697	5	11.112	190.024	134.198	0	10	10	8	1	-10921639	176.538	255	0	255	39015	117.959	12.587	0.987	1.487
ID48785	48785	5	11.054	190.063	134.289	0	11	11	8	1	-10921639	173.077	255	0	255	38250	119.346	12.518	0.978	1.434
ID48609	48609	5	11.067	190.185	134.212	0	12	12	8	1	-10921639	178.846	255	0	255	39525	116.969	12.550	0.978	1.512
ID48873	48873	5	11.006	190.305	134.443	0	13	13	8	1	-10921639	174.231	255	0	255	38505	118.897	12.431	0.982	1.452
ID48962	48962	5	10.958	190.371	134.582	0	14	14	8	1	-10921639	173.077	255	0	255	38250	119.346	12.429	0.964	1.424
ID49051	49051	5	10.938	190.681	134.462	0	15	15	8	1	-10921639	171.923	255	0	255	37995	119.782	12.254	0.991	1.429
ID49140	49140	5	11.115	190.795	134.206	0	16	16	8	1	-10921639	180.000	255	0	255	39780	116.453	12.553	0.996	1.542
ID49322	49322	5	11.135	190.699	134.540	0	17	17	8	1	-10921639	184.615	255	0	255	40800	114.250	12.715	0.992	1.609
ID49412	49412	5	11.166	190.933	134.355	0	18	18	8	1	-10921639	183.462	255	0	255	40545	114.823	12.730	0.983	1.584
ID49503	49503	5	11.148	191.000	134.494	0	19	19	8	1	-10921639	184.615	255	0	255	40800	114.250	12.625	0.987	1.606
ID49231	49231	5	11.153	191.204	134.661	0	20	20	8	1	-10921639	184.615	255	0	255	40800	114.250	12.796	0.975	1.595
ID49594	49594	5	11.230	191.042	134.129	0	21	21	8	1	-10921639	189.231	255	0	255	41820	111.813	12.875	0.975	1.671
ID49685	49685	5	11.034	191.264	134.568	0	22	22	8	1	-10921639	180.000	255	0	255	39780	116.453	12.624	0.961	1.515
ID49775	49775	5	11.081	191.400	134.931	0	23	23	8	1	-10921639	184.615	255	0	255	40800	114.250	12.707	0.958	1.581
ID49956	49956	5	10.963	191.484	134.937	0	24	24	8	1	-10921639	178.846	255	0	255	39525	116.969	12.612	0.961	1.499
ID50135	50135	5	11.125	191.592	134.834	0	25	25	8	1	-10921639	185.769	255	0	255	41055	113.664	12.653	1.000	1.634
ID49865	49865	5	11.173	191.894	134.821	0	26	26	8	1	-10921639	185.769	255	0	255	41055	113.664	12.881	0.996	1.631
ID50045	50045	5	11.180	191.708	135.000	0	27	27	8	1	-10921639	193.846	255	0	255	42840	109.125	13.186	0.980	1.758
ID50226	50226	5	11.063	192.050	135.087	0	28	28	8	1	-10921639	181.154	255	0	255	40035	115.924	12.799	0.974	1.542
ID50406	50406	5	11.172	192.074	135.293	0	29	29	8	1	-10921639	192.692	255	0	255	42585	109.822	12.872	0.972	1.730
ID50316	50316	5	11.200	192.143	135.124	0	30	30	8	1	-10921639	192.692	255	0	255	42585	109.822	12.872	0.976	1.733
ID50495	50495	5	11.156	192.098	135.110	0	31	31	8	1	-10921639	189.231	255	0	255	41820	111.813	12.875	0.984	1.678
ID50585	50585	5	11.058	192.272	135.500	0	32	32	8	1	-10921639	185.769	255	0	255	41055	113.664	12.646	0.975	1.614
ID50675	50675	5	11.089	192.398	135.067	0	33	33	8	1	-10921639	186.923	255	0	255	41310	113.062	12.709	0.971	1.629
ID50765	50765	5	11.109	192.339	135.101	0	34	34	8	1	-10921639	188.077	255	0	255	41565	112.445	12.788	0.975	1.652
ID50944	50944	5	11.081	192.735	135.061	0	35	35	8	1	-10921639	186.923	255	0	255	41310	113.062	12.712	0.987	1.643
ID50854	50854	5	11.187	192.754	135.284	0	36	36	8	1	-10921639	198.462	255	0	255	43860	106.168	13.093	0.980	1.851
ID51124	51124	5	11.030	192.956	135.429	0	37	37	8	1	-10921639	190.385	255	0	255	42075	111.165	12.721	0.948	1.667
ID51034	51034	5	11.190	192.778	135.053	0	38	38	8	1	-10921639	195.000	255	0	255	43095	108.412	13.095	0.980	1.781
ID51213	51213	5	11.130	192.951	135.004	0	39	39	8	1	-10921639	196.154	255	0	255	43350	107.682	12.966	0.965	1.789
ID51302	51302	5	11.096	193.167	134.967	0	40	40	8	1	-10921639	188.077	255	0	255	41565	112.445	12.793	0.975	1.652
ID51392	51392	5	10.994	193.252	135.577	0	41	41	8	1	-10921639	189.231	255	0	255	41820	111.813	12.703	0.951	1.650
ID51657	51657	5	11.133	193.183	135.053	0	42	42	8	1	-10921639	195.000	255	0	255	43095	108.412	12.966	0.964	1.766
ID51479	51479	5	11.055	193.417	135.238	0	43	43	8	1	-10921639	192.692	255	0	255	42585	109.822	13.425	0.960	1.719
ID51568	51568	5	11.118	193.283	135.250	0	44	44	8	1	-10921639	190.385	255	0	255	42075	111.165	12.872	0.971	1.688
ID51745	51745	5	11.079	193.431	135.154	0	45	45	8	1	-10921639	191.538	255	0	255	42330	110.501	12.967	0.956	1.694
ID51834	51834	5	11.026	193.672	135.448	0	46	46	8	1	-10921639	189.231	255	0	255	41820	111.813	12.723	0.963	1.661
ID51923	51923	5	11.043	193.758	135.602	0	47	47	8	1	-10921639	198.462	255	0	255	43860	106.168	13.167	0.931	1.803
ID52098	52098	5	11.042	193.755	135.864	0	48	48	8	1	-10921639	192.692	255	0	255	42585	109.822	12.863	0.944	1.704
ID52010	52010	5	11.027	193.918	135.144	0	49	49	8	1	-10921639	190.385	255	0	255	42075	111.165	12.787	0.952	1.670
ID52273	52273	5	10.984	194.014	135.278	0	50	50	8	1	-10921639	191.538	255	0	255	42330	110.501	12.862	0.929	1.669
ID52186	52186	5	10.928	194.022	135.612	0	51	51	8	1	-10921639	183.462	255	0	255	40545	114.823	12.617	0.942	1.550
ID52361	52361	5	10.974	194.275	136.116	0	52	52	8	1	-10921639	188.077	255	0	255	41565	112.445	12.782	0.951	1.631
ID52448	52448	5	10.819	194.202	135.675	0	53	53	8	1	-10921639	181.154	255	0	255	40035	115.924	12.548	0.941	1.515
ID52790	52790	5	10.806	194.531	135.871	0	54	54	8	1	-10921639	181.154	255	0	255	40035	115.924	12.256	0.945	1.519
ID52534	52534	5	11.025	194.458	136.294	0	55	55	8	1	-10921639	197.308	255	0	255	43605	106.934	13.336	0.946	1.794
ID52618	52618	5	10.888	194.816	135.879	0	56	56	8	1	-10921639	184.615	255	0	255	40800	114.250	12.784	0.922	1.550
ID52703	52703	5	10.986	194.880	135.889	0	57	57	8	1	-10921639	191.538	255	0	255	42330	110.501	12.862	0.936	1.676
ID52875	52875	5	10.980	194.985	135.982	0	58	58	8	1	-10921639	189.231	255	0	255	41820	111.813	12.962	0.928	1.629
ID52958	52958	5	10.937	195.099	135.261	0	59	59	8	1	-10921639	191.538	255	0	255	42330	110.501	12.779	0.921	1.662
ID53042	53042	5	10.949	195.062	135.227	0	60	60	8	1	-10921639	191.538	255	0	255	42330	110.501	12.696	0.933	1.673
ID53126	53126	5	10.960	194.975	135.577	0	61	61	8	1	-10921639	196.154	255	0	255	43350	107.682	12.856	0.919	1.745
ID53210	53210	5	10.812	195.221	135.491	0	62	62	8	1	-10921639	185.769	255	0	255	41055	113.664	12.536	0.923	1.569
ID53293	53293	5	10.933	195.124	135.316	0	63	63	8	1	-10921639	198.462	255	0	255	43860	106.168	12.852	0.906	1.777
ID53376	53376	5	11.013	195.040	135.098	0	64	64	8	1	-10921639	196.154	255	0	255	43350	107.682	12.957	0.930	1.756
ID53458	53458	5	10.856	195.178	135.192	0	65	65	8	1	-10921639	188.077	255	0	255	41565	112.445	12.771	0.912	1.596
ID53543	53543	5	10.871	195.286	135.173	0	66	66	8	1	-10921639	188.077	255	0	255	41565	112.445	12.696	0.924	1.606
ID53626	53626	5	11.020	195.475	135.197	0	67	67	8	1	-10921639	198.462	255	0	255	43860	106.168	13.167	0.939	1.810
ID53707	53707	5	10.777	195.551	134.542	0	68	68	8	1	-10921639	190.385	255	0	255	42075	111.165	12.624	0.894	1.617
ID53788	53788	5	10.870	195.672	134.555	0	69	69	8	1	-10921639	198.462	255	0	255	43860	106.168	13.231	0.891	1.762
ID53869	53869	5	10.962	195.583	134.671	0	70	70	8	1	-10921639	196.154	255	0	255	43350	107.682	12.992	0.919	1.745
ID53951	53951	5	10.931	195.703	134.637	0	71	71	8	1	-10921639	192.692	255	0	255	42585	109.822	12.858	0.922	1.683
ID54035	54035	5	10.867	195.786	134.903	0	72	72	8	1	-10921639	191.538	255	0	255	42330	110.501	12.853	0.899	1.641
ID54118	54118	5	10.952	195.882	134.239	0	73	73	8	1	-10921639	195.000	255	0	255	43095	108.412	12.711	0.922	1.726
ID54200	54200	5	10.907	195.990	134.444	0	74	74	8	1	-10921639	192.692	255	0	255	42585	109.822	12.655	0.914	1.676
ID54448	54448	5	10.895	195.960	134.620	0	75	75	8	1	-10921639	196.154	255	0	255	43350	107.682	12.949	0.897	1.723
ID54282	54282	5	10.810	196.147	134.215	0	76	76	8	1	-10921639	185.769	255	0	255	41055	113.664	12.630	0.907	1.555
ID54365	54365	5	10.868	195.941	134.388	0	77	77	8	1	-10921639	203.077	255	0	255	44880	102.919	12.937	0.873	1.839
ID54530	54530	5	10.721	196.113	134.507	0	78	78	8	1	-10921639	189.231	255	0	255	41820	111.813	12.763	0.879	1.583
ID54612	54612	5	10.835	196.025	134.321	0	79	79	8	1	-10921639	196.154	255	0	255	43350	107.682	12.704	0.894	1.719
ID54693	54693	5	10.840	196.086	134.954	0	80	80	8	1	-10921639	183.462	255	0	255	40545	114.823	12.877	0.922	1.533
ID54774	54774	5	10.809	196.370	134.245	0	81	81	8	1	-10921639	186.923	255	0	255	41310	113.062	12.886	0.911	1.577
ID54856	54856	5	10.772	196.149	134.531	0	82	82	8	1	-10921639	190.385	255	0	255	42075	111.165	12.688	0.891	1.614
ID54937	54937	5	10.861	196.271	134.759	0	83	83	8	1	-10921639	192.692	255	0	255	42585	109.822	12.991	0.910	1.672
ID55017	55017	5	10.755	196.466	134.282	0	84	84	8	1	-10921639	189.231	255	0	255	41820	111.813	12.753	0.897	1.601
ID55097	55097	5	10.807	196.188	134.444	0	85	85	8	1	-10921639	196.154	255	0	255	43350	107.682	12.684	0.890	1.716
ID55177	55177	5	10.649	196.462	135.156	0	86	86	8	1	-10921639	188.077	255	0	255	41565	112.445	12.518	0.886	1.571
ID55254	55254	5	10.905	196.799	135.352	0	87	87	8	1	-10921639	195.000	255	0	255	43095	108.412	12.952	0.904	1.708
ID55332	55332	5	10.704	196.627	135.419	0	88	88	8	1	-10921639	191.538	255	0	255	42330	110.501	12.653	0.884	1.627
ID55411	55411	5	10.969	196.816	135.883	0	89	89	8	1	-10921639	203.077	255	0	255	44880	102.919	13.071	0.904	1.874
ID55486	55486	5	10.608	196.653	135.109	0	90	90	8	1	-10921639	182.308	255	0	255	40290	115.380	12.525	0.890	1.488
ID55561	55561	5	10.836	196.983	135.711	0	91	91	8	1	-10921639	197.308	255	0	255	43605	106.934	12.770	0.894	1.742
ID55635	55635	5	10.660	197.097	135.233	0	92	92	8	1	-10921639	181.154	255	0	255	40035	115.924	12.532	0.897	1.478
ID55709	55709	5	10.714	197.215	134.920	0	93	93	8	1	-10921639	188.077	255	0	255	41565	112.445	12.612	0.901	1.585
ID55783	55783	5	10.647	197.285	134.628	0	94	94	8	1	-10921639	183.462	255	0	255	40545	114.823	12.470	0.910	1.522
ID55859	55859	5	10.833	197.268	134.719	0	95	95	8	1	-10921639	196.154	255	0	255	43350	107.682	12.952	0.908	1.734
ID55934	55934	5	10.874	197.170	134.111	0	96	96	8	1	-10921639	197.308	255	0	255	43605	106.934	12.861	0.909	1.757
ID56008	56008	5	10.611	197.482	134.460	0	97	97	8	1	-10921639	188.077	255	0	255	41565	112.445	12.369	0.897	1.582
ID56083	56083	5	10.832	197.038	134.577	0	98	98	8	1	-10921639	195.000	255	0	255	43095	108.412	12.952	0.904	1.708
ID56158	56158	5	10.774	197.069	135.500	0	99	99	8	1	-10921639	198.462	255	0	255	43860	106.168	12.703	0.895	1.766
ID56231	56231	5	10.548	197.421	135.595	0	100	100	8	1	-10921639	197.308	255	0	255	43605	106.934	12.485	0.869	1.716
ID56305	56305	5	10.694	197.432	135.702	0	101	101	8	1	-10921639	199.615	255	0	255	44115	105.384	13.826	0.899	1.793
ID56445	56445	5	10.719	197.341	136.279	0	102	102	8	1	-10921639	192.692	255	0	255	42585	109.822	13.049	0.892	1.654
ID56375	56375	5	10.484	197.542	136.590	0	103	103	8	1	-10921639	185.769	255	0	255	41055	113.664	12.267	0.880	1.531
ID56514	56514	5	10.709	197.894	136.172	0	104	104	8	1	-10921639	196.154	255	0	255	43350	107.682	12.700	0.876	1.701
ID56643	56643	5	10.752	198.026	136.470	0	106	106	8	1	-10921639	193.846	255	0	255	42840	109.125	12.763	0.892	1.675
ID56709	56709	5	10.723	197.990	136.634	0	107	107	8	1	-10921639	192.692	255	0	255	42585	109.822	12.769	0.885	1.647
ID47750	47750	6	11.210	167.373	138.386	0	0	0	8	1	-10921639	186.923	255	0	255	41310	113.062	12.671	0.983	1.639
ID48003	48003	6	11.144	167.621	138.488	0	1	1	8	1	-10921639	183.462	255	0	255	40545	114.823	12.670	0.966	1.570
ID47920	47920	6	11.114	167.755	138.723	0	2	2	8	1	-10921639	178.846	255	0	255	39525	116.969	12.651	0.978	1.512
ID47834	47834	6	11.198	167.689	138.820	0	3	3	8	1	-10921639	185.769	255	0	255	41055	113.664	12.876	0.975	1.614
ID48350	48350	6	11.000	167.659	139.108	0	4	4	8	1	-10921639	173.077	255	0	255	38250	119.346	12.547	0.956	1.417
ID48176	48176	6	11.187	167.695	139.519	0	5	5	8	1	-10921639	186.923	255	0	255	41310	113.062	12.726	0.975	1.632
ID48263	48263	6	11.212	167.884	139.523	0	6	6	8	1	-10921639	186.923	255	0	255	41310	113.062	12.672	0.987	1.643
ID48089	48089	6	11.091	167.836	139.975	0	7	7	8	1	-10921639	174.231	255	0	255	38505	118.897	12.587	0.978	1.449
ID48437	48437	6	10.896	167.878	140.244	0	8	8	8	1	-10921639	163.846	255	0	255	36210	122.487	12.297	0.986	1.328
ID48523	48523	6	11.238	168.216	140.397	0	9	9	8	1	-10921639	188.077	255	0	255	41565	112.445	12.671	0.988	1.662
ID48699	48699	6	11.243	168.355	140.831	0	10	10	8	1	-10921639	192.692	255	0	255	42585	109.822	12.589	0.992	1.747
ID48787	48787	6	11.010	168.614	140.438	0	11	11	8	1	-10921639	180.000	255	0	255	39780	116.453	12.551	0.961	1.515
ID48612	48612	6	11.378	168.281	140.678	0	12	12	8	1	-10921639	197.308	255	0	255	43605	106.934	13.432	0.996	1.841
ID48876	48876	6	11.247	168.571	140.997	0	13	13	8	1	-10921639	188.077	255	0	255	41565	112.445	12.876	0.983	1.659
ID48965	48965	6	11.205	168.703	140.760	0	14	14	8	1	-10921639	183.462	255	0	255	40545	114.823	12.798	0.983	1.584
ID49054	49054	6	11.367	168.697	140.733	0	15	15	8	1	-10921639	198.462	255	0	255	43860	106.168	13.257	0.984	1.854
ID49143	49143	6	11.347	168.774	140.931	0	16	16	8	1	-10921639	190.385	255	0	255	42075	111.165	13.104	0.996	1.709
ID49325	49325	6	11.240	168.905	140.733	0	17	17	8	1	-10921639	191.538	255	0	255	42330	110.501	12.724	0.976	1.712
ID49415	49415	6	11.309	169.307	141.187	0	18	18	8	1	-10921639	193.846	255	0	255	42840	109.125	13.187	0.988	1.766
ID49506	49506	6	11.303	169.232	141.041	0	19	19	8	1	-10921639	189.231	255	0	255	41820	111.813	12.978	0.992	1.685
ID49234	49234	6	11.290	169.413	140.968	0	20	20	8	1	-10921639	190.385	255	0	255	42075	111.165	12.877	0.996	1.709
ID49597	49597	6	11.243	169.373	140.996	0	21	21	8	1	-10921639	189.231	255	0	255	41820	111.813	12.915	0.996	1.689
ID49688	49688	6	11.407	169.438	141.043	0	22	22	8	1	-10921639	203.077	255	0	255	44880	102.919	13.093	0.992	1.966
ID49778	49778	6	11.248	169.857	141.032	0	23	23	8	1	-10921639	190.385	255	0	255	42075	111.165	12.873	0.976	1.691
ID49959	49959	6	11.326	169.851	141.423	0	24	24	8	1	-10921639	197.308	255	0	255	43605	106.934	13.475	0.969	1.816
ID50138	50138	6	11.270	169.750	141.848	0	25	25	8	1	-10921639	193.846	255	0	255	42840	109.125	12.873	0.972	1.751
ID49869	49869	6	11.214	170.091	141.532	0	26	26	8	1	-10921639	190.385	255	0	255	42075	111.165	12.670	0.976	1.691
ID50049	50049	6	11.172	170.102	141.590	0	27	27	8	1	-10921639	186.923	255	0	255	41310	113.062	12.621	0.971	1.629
ID50229	50229	6	11.449	170.054	141.914	0	28	28	8	1	-10921639	203.077	255	0	255	44880	102.919	13.760	0.992	1.966
ID50409	50409	6	11.336	170.232	141.487	0	29	29	8	1	-10921639	197.308	255	0	255	43605	106.934	12.971	0.992	1.838
ID50319	50319	6	11.370	170.242	141.370	0	30	30	8	1	-10921639	198.462	255	0	255	43860	106.168	13.095	0.988	1.858
ID50498	50498	6	11.129	170.646	141.486	0	31	31	8	1	-10921639	184.615	255	0	255	40800	114.250	12.670	0.971	1.592
ID50589	50589	6	11.286	170.473	141.683	0	32	32	8	1	-10921639	196.154	255	0	255	43350	107.682	12.787	0.988	1.811
ID50679	50679	6	11.298	170.718	141.880	0	33	33	8	1	-10921639	191.538	255	0	255	42330	110.501	13.100	0.984	1.719
ID50769	50769	6	11.323	170.732	141.909	0	34	34	8	1	-10921639	196.154	255	0	255	43350	107.682	13.257	0.976	1.800
ID50948	50948	6	11.362	170.760	142.091	0	35	35	8	1	-10921639	193.846	255	0	255	42840	109.125	13.101	0.996	1.773
ID50858	50858	6	11.283	171.106	141.849	0	36	36	8	1	-10921639	198.462	255	0	255	43860	106.168	13.091	0.961	1.832
ID51128	51128	6	11.373	171.163	141.765	0	37	37	8	1	-10921639	201.923	255	0	255	44625	103.760	13.256	0.981	1.927
ID51038	51038	6	11.177	171.386	142.172	0	38	38	8	1	-10921639	186.923	255	0	255	41310	113.062	12.958	0.987	1.643
ID51217	51217	6	11.304	171.402	142.135	0	39	39	8	1	-10921639	197.308	255	0	255	43605	106.934	12.884	0.992	1.838
ID51306	51306	6	11.362	171.440	142.295	0	40	40	8	1	-10921639	198.462	255	0	255	43860	106.168	13.186	0.996	1.866
ID51395	51395	6	11.312	171.701	141.976	0	41	41	8	1	-10921639	196.154	255	0	255	43350	107.682	13.256	0.972	1.796
ID51660	51660	6	11.286	171.811	142.346	0	42	42	8	1	-10921639	197.308	255	0	255	43605	106.934	13.092	0.972	1.819
ID51483	51483	6	11.338	171.927	142.230	0	43	43	8	1	-10921639	201.923	255	0	255	44625	103.760	13.251	0.973	1.920
ID51571	51571	6	11.199	171.733	142.332	0	44	44	8	1	-10921639	184.615	255	0	255	40800	114.250	12.878	0.979	1.599
ID51748	51748	6	11.227	172.260	142.514	0	45	45	8	1	-10921639	193.846	255	0	255	42840	109.125	12.724	0.972	1.751
ID51837	51837	6	11.240	172.304	142.376	0	46	46	8	1	-10921639	205.385	255	0	255	45390	101.176	13.067	0.962	1.991
ID51926	51926	6	11.368	172.344	142.851	0	47	47	8	1	-10921639	207.692	255	0	255	45900	99.348	13.087	0.974	2.063
ID52101	52101	6	11.173	172.524	142.458	0	48	48	8	1	-10921639	192.692	255	0	255	42585	109.822	12.867	0.956	1.715
ID52013	52013	6	11.345	172.551	142.722	0	49	49	8	1	-10921639	204.231	255	0	255	45135	102.058	13.469	0.966	1.966
ID52277	52277	6	11.247	172.846	142.558	0	50	50	8	1	-10921639	196.154	255	0	255	43350	107.682	12.969	0.968	1.792
ID52189	52189	6	11.274	172.718	142.777	0	51	51	8	1	-10921639	198.462	255	0	255	43860	106.168	12.966	0.965	1.836
ID52364	52364	6	11.262	172.864	143.291	0	52	52	8	1	-10921639	191.538	255	0	255	42330	110.501	12.791	0.980	1.716
ID52451	52451	6	11.303	173.178	143.010	0	53	53	8	1	-10921639	197.308	255	0	255	43605	106.934	12.969	0.976	1.823
ID52793	52793	6	11.280	173.278	143.466	0	54	54	8	1	-10921639	197.308	255	0	255	43605	106.934	13.084	0.984	1.830
ID52538	52538	6	11.297	173.246	143.788	0	55	55	8	1	-10921639	204.231	255	0	255	45135	102.058	13.173	0.966	1.966
ID52621	52621	6	11.240	173.601	143.310	0	56	56	8	1	-10921639	197.308	255	0	255	43605	106.934	12.720	0.972	1.819
ID52707	52707	6	11.256	173.694	143.493	0	57	57	8	1	-10921639	208.846	255	0	255	46155	98.402	12.955	0.945	2.062
ID52878	52878	6	11.207	173.891	142.996	0	58	58	8	1	-10921639	198.462	255	0	255	43860	106.168	12.778	0.961	1.832
ID52962	52962	6	11.326	174.184	143.315	0	59	59	8	1	-10921639	206.538	255	0	255	45645	100.273	13.170	0.974	2.032
ID53046	53046	6	11.236	174.124	143.227	0	60	60	8	1	-10921639	195.000	255	0	255	43095	108.412	12.783	0.980	1.781
ID53130	53130	6	11.200	174.009	142.898	0	61	61	8	1	-10921639	200.769	255	0	255	44370	104.582	12.893	0.958	1.878
ID53214	53214	6	11.167	174.177	143.260	0	62	62	8	1	-10921639	192.692	255	0	255	42585	109.822	12.682	0.980	1.737
ID53297	53297	6	11.339	174.207	142.872	0	63	63	8	1	-10921639	207.692	255	0	255	45900	99.348	13.412	0.966	2.055
ID53380	53380	6	11.345	174.047	143.844	0	64	64	8	1	-10921639	204.231	255	0	255	45135	102.058	13.669	0.977	1.978
ID53461	53461	6	11.235	174.439	142.424	0	65	65	8	1	-10921639	207.692	255	0	255	45900	99.348	13.061	0.959	2.047
ID53547	53547	6	11.219	174.737	143.418	0	66	66	8	1	-10921639	200.769	255	0	255	44370	104.582	12.959	0.950	1.871
ID53630	53630	6	11.144	174.698	143.043	0	67	67	8	1	-10921639	193.846	255	0	255	42840	109.125	12.778	0.952	1.733
ID53711	53711	6	11.307	174.657	142.656	0	68	68	8	1	-10921639	210.000	255	0	255	46410	97.432	13.243	0.949	2.099
ID53792	53792	6	11.160	174.943	142.552	0	69	69	8	1	-10921639	198.462	255	0	255	43860	106.168	12.781	0.939	1.810
ID53873	53873	6	11.062	174.848	142.692	0	70	70	8	1	-10921639	188.077	255	0	255	41565	112.445	12.540	0.947	1.627
ID53955	53955	6	11.206	174.741	142.630	0	71	71	8	1	-10921639	199.615	255	0	255	44115	105.384	12.783	0.950	1.846
ID54039	54039	6	11.242	175.124	143.070	0	72	72	8	1	-10921639	197.308	255	0	255	43605	106.934	13.349	0.976	1.823
ID54122	54122	6	11.291	175.073	142.762	0	73	73	8	1	-10921639	201.923	255	0	255	44625	103.760	12.864	0.966	1.912
ID54204	54204	6	11.191	175.260	142.700	0	74	74	8	1	-10921639	198.462	255	0	255	43860	106.168	12.771	0.969	1.840
ID54451	54451	6	11.315	175.066	142.135	0	75	75	8	1	-10921639	203.077	255	0	255	44880	102.919	13.416	0.973	1.946
ID54286	54286	6	11.203	175.611	142.383	0	76	76	8	1	-10921639	204.231	255	0	255	45135	102.058	12.859	0.944	1.943
ID54369	54369	6	11.180	175.412	142.784	0	77	77	8	1	-10921639	200.769	255	0	255	44370	104.582	13.225	0.958	1.878
ID54533	54533	6	11.205	175.484	142.610	0	78	78	8	1	-10921639	197.308	255	0	255	43605	106.934	12.877	0.957	1.805
ID54615	54615	6	11.307	175.279	142.790	0	79	79	8	1	-10921639	206.538	255	0	255	45645	100.273	13.412	0.959	2.017
ID54697	54697	6	11.180	175.684	143.367	0	80	80	8	1	-10921639	197.308	255	0	255	43605	106.934	12.783	0.949	1.797
ID54778	54778	6	11.184	175.497	142.618	0	81	81	8	1	-10921639	199.615	255	0	255	44115	105.384	13.235	0.965	1.861
ID54859	54859	6	11.171	175.651	142.859	0	82	82	8	1	-10921639	195.000	255	0	255	43095	108.412	12.719	0.957	1.759
ID54940	54940	6	11.213	175.734	142.959	0	83	83	8	1	-10921639	200.769	255	0	255	44370	104.582	12.959	0.947	1.867
ID55021	55021	6	11.288	175.741	142.857	0	84	84	8	1	-10921639	205.385	255	0	255	45390	101.176	12.862	0.966	1.995
ID55100	55100	6	11.249	175.592	143.103	0	85	85	8	1	-10921639	206.538	255	0	255	45645	100.273	12.859	0.955	2.013
ID55180	55180	6	11.237	175.900	143.441	0	86	86	8	1	-10921639	206.538	255	0	255	45645	100.273	12.857	0.944	2.001
ID55258	55258	6	11.309	175.873	144.108	0	87	87	8	1	-10921639	203.077	255	0	255	44880	102.919	12.963	0.973	1.946
ID55335	55335	6	11.216	176.057	144.228	0	88	88	8	1	-10921639	196.154	255	0	255	43350	107.682	12.882	0.980	1.803
ID55415	55415	6	11.171	176.162	144.371	0	89	89	8	1	-10921639	192.692	255	0	255	42585	109.822	13.245	0.980	1.737
ID55490	55490	6	11.171	176.440	144.172	0	90	90	8	1	-10921639	203.077	255	0	255	44880	102.919	12.930	0.969	1.943
ID55564	55564	6	11.245	176.410	143.998	0	91	91	8	1	-10921639	200.769	255	0	255	44370	104.582	13.673	0.981	1.901
ID55639	55639	6	11.106	176.932	143.564	0	92	92	8	1	-10921639	190.385	255	0	255	42075	111.165	12.618	0.959	1.677
ID55713	55713	6	11.136	176.803	143.412	0	93	93	8	1	-10921639	193.846	255	0	255	42840	109.125	12.701	0.960	1.740
ID55787	55787	6	11.204	176.709	143.790	0	94	94	8	1	-10921639	201.923	255	0	255	44625	103.760	12.776	0.958	1.904
ID55863	55863	6	11.253	176.673	143.280	0	95	95	8	1	-10921639	208.846	255	0	255	46155	98.402	12.954	0.952	2.070
ID55938	55938	6	11.134	176.852	142.969	0	96	96	8	1	-10921639	200.769	255	0	255	44370	104.582	12.692	0.943	1.863
ID56012	56012	6	11.209	176.876	143.228	0	97	97	8	1	-10921639	207.692	255	0	255	45900	99.348	12.769	0.956	2.043
ID56087	56087	6	11.137	176.901	143.298	0	98	98	8	1	-10921639	199.615	255	0	255	44115	105.384	12.888	0.958	1.853
ID56162	56162	6	11.051	176.883	143.881	0	99	99	8	1	-10921639	197.308	255	0	255	43605	106.934	12.665	0.938	1.786
ID56235	56235	6	11.235	177.075	144.050	0	100	100	8	1	-10921639	206.538	255	0	255	45645	100.273	13.165	0.952	2.009
ID56309	56309	6	10.986	177.162	144.562	0	101	101	8	1	-10921639	185.769	255	0	255	41055	113.664	12.488	0.963	1.603
ID56449	56449	6	10.980	177.346	144.684	0	102	102	8	1	-10921639	196.154	255	0	255	43350	107.682	13.000	0.927	1.752
ID56379	56379	6	11.237	177.256	145.050	0	103	103	8	1	-10921639	205.385	255	0	255	45390	101.176	13.340	0.966	1.995
ID56518	56518	6	11.247	177.445	145.137	0	104	104	8	1	-10921639	214.615	255	0	255	47430	93.309	15.403	0.950	2.241
ID56581	56581	6	11.355	178.102	144.959	0	105	105	8	1	-10921639	199.615	255	0	255	44115	105.384	12.639	0.980	1.875
ID56647	56647	6	11.082	177.896	144.970	0	106	106	8	1	-10921639	185.769	255	0	255	41055	113.664	12.790	0.954	1.596
ID56713	56713	6	11.018	178.255	145.242	0	107	107	8	1	-10921639	190.385	255	0	255	42075	111.165	12.932	0.952	1.670
ID56773	56773	6	11.290	178.543	145.164	0	108	108	8	1	-10921639	191.538	255	0	255	42330	110.501	12.770	0.984	1.719
ID56828	56828	6	11.213	178.651	145.343	0	109	109	8	1	-10921639	182.308	255	0	255	40290	115.380	12.512	0.991	1.573
ID47751	47751	7	11.235	308.200	137.873	0	0	0	8	1	-10921639	176.538	255	0	255	39015	117.959	12.632	1.000	1.497
ID48004	48004	7	11.320	307.704	137.681	0	1	1	8	1	-10921639	183.462	255	0	255	40545	114.823	12.884	1.000	1.598
ID47919	47919	7	11.289	308.210	138.159	0	2	2	8	1	-10921639	183.462	255	0	255	40545	114.823	12.802	1.000	1.598
ID47833	47833	7	11.124	308.082	137.855	0	3	3	8	1	-10921639	170.769	255	0	255	37740	120.206	12.485	1.000	1.421
ID48349	48349	7	11.231	308.408	138.140	0	4	4	8	1	-10921639	178.846	255	0	255	39525	116.969	12.656	1.000	1.529
ID48175	48175	7	11.218	308.287	138.399	0	5	5	8	1	-10921639	178.846	255	0	255	39525	116.969	12.630	1.000	1.529
ID48262	48262	7	11.170	308.481	138.443	0	6	6	8	1	-10921639	177.692	255	0	255	39270	117.471	12.555	1.000	1.513
ID48088	48088	7	11.444	308.386	139.067	0	7	7	8	1	-10921639	195.000	255	0	255	43095	108.412	13.101	0.996	1.795
ID48436	48436	7	10.655	308.614	139.042	0	8	8	8	1	-10921639	148.846	255	0	255	32895	125.986	11.981	1.000	1.181
ID48522	48522	7	11.370	308.720	138.978	0	9	9	8	1	-10921639	189.231	255	0	255	41820	111.813	13.106	1.000	1.692
ID48698	48698	7	11.365	309.035	139.214	0	10	10	8	1	-10921639	186.923	255	0	255	41310	113.062	13.272	1.000	1.653
ID48786	48786	7	11.237	309.317	139.478	0	11	11	8	1	-10921639	181.154	255	0	255	40035	115.924	12.629	1.000	1.563
ID48610	48610	7	11.374	309.148	139.402	0	12	12	8	1	-10921639	188.077	255	0	255	41565	112.445	12.981	1.000	1.673
ID48874	48874	7	11.310	309.641	139.091	0	13	13	8	1	-10921639	185.769	255	0	255	41055	113.664	12.800	1.000	1.634
ID48963	48963	7	11.201	309.784	139.299	0	14	14	8	1	-10921639	178.846	255	0	255	39525	116.969	12.630	1.000	1.529
ID49052	49052	7	11.305	309.540	139.163	0	15	15	8	1	-10921639	185.769	255	0	255	41055	113.664	12.732	1.000	1.634
ID49141	49141	7	11.262	309.822	139.361	0	16	16	8	1	-10921639	183.462	255	0	255	40545	114.823	12.676	1.000	1.598
ID49323	49323	7	11.360	310.062	139.039	0	17	17	8	1	-10921639	188.077	255	0	255	41565	112.445	13.107	1.000	1.673
ID49413	49413	7	11.432	310.277	139.064	0	18	18	8	1	-10921639	193.846	255	0	255	42840	109.125	13.102	1.000	1.776
ID49504	49504	7	11.391	310.281	139.132	0	19	19	8	1	-10921639	190.385	255	0	255	42075	111.165	13.105	1.000	1.713
ID49232	49232	7	11.357	310.453	139.139	0	20	20	8	1	-10921639	191.538	255	0	255	42330	110.501	13.368	1.000	1.733
ID49595	49595	7	11.237	310.588	139.036	0	21	21	8	1	-10921639	180.000	255	0	255	39780	116.453	12.679	1.000	1.546
ID49686	49686	7	11.263	310.850	139.154	0	22	22	8	1	-10921639	180.000	255	0	255	39780	116.453	12.736	1.000	1.546
ID49776	49776	7	11.460	310.678	139.204	0	23	23	8	1	-10921639	198.462	255	0	255	43860	106.168	13.481	0.996	1.866
ID49957	49957	7	11.252	310.866	139.239	0	24	24	8	1	-10921639	182.308	255	0	255	40290	115.380	12.628	1.000	1.580
ID50137	50137	7	11.425	310.880	139.173	0	25	25	8	1	-10921639	192.692	255	0	255	42585	109.822	13.266	1.000	1.755
ID49866	49866	7	11.386	311.088	139.132	0	26	26	8	1	-10921639	190.385	255	0	255	42075	111.165	12.979	1.000	1.713
ID50046	50046	7	11.458	311.114	139.170	0	27	27	8	1	-10921639	196.154	255	0	255	43350	107.682	13.263	1.000	1.822
ID50228	50228	7	11.364	311.234	139.322	0	28	28	8	1	-10921639	189.231	255	0	255	41820	111.813	12.980	1.000	1.692
ID50408	50408	7	11.233	311.568	139.355	0	29	29	8	1	-10921639	182.308	255	0	255	40290	115.380	12.677	1.000	1.580
ID50318	50318	7	11.309	311.359	139.322	0	30	30	8	1	-10921639	184.615	255	0	255	40800	114.250	12.733	1.000	1.616
ID50497	50497	7	11.257	311.910	139.444	0	31	31	8	1	-10921639	184.615	255	0	255	40800	114.250	12.676	1.000	1.616
ID50587	50587	7	11.339	311.771	139.809	0	32	32	8	1	-10921639	189.231	255	0	255	41820	111.813	12.879	0.996	1.689
ID50677	50677	7	11.420	312.034	139.357	0	33	33	8	1	-10921639	198.462	255	0	255	43860	106.168	13.097	0.996	1.866
ID50767	50767	7	11.402	311.963	139.169	0	34	34	8	1	-10921639	193.846	255	0	255	42840	109.125	12.976	1.000	1.776
ID50946	50946	7	11.329	311.989	139.567	0	35	35	8	1	-10921639	188.077	255	0	255	41565	112.445	12.880	0.996	1.669
ID50856	50856	7	11.354	312.144	139.710	0	36	36	8	1	-10921639	191.538	255	0	255	42330	110.501	12.877	1.000	1.733
ID51126	51126	7	11.321	312.301	139.684	0	37	37	8	1	-10921639	190.385	255	0	255	42075	111.165	12.892	1.000	1.713
ID51036	51036	7	11.314	312.417	139.407	0	38	38	8	1	-10921639	195.000	255	0	255	43095	108.412	12.909	0.992	1.791
ID51215	51215	7	11.283	312.389	139.471	0	39	39	8	1	-10921639	195.000	255	0	255	43095	108.412	12.909	0.984	1.784
ID51304	51304	7	11.300	312.829	139.654	0	40	40	8	1	-10921639	189.231	255	0	255	41820	111.813	12.879	1.000	1.692
ID51393	51393	7	11.360	312.892	139.465	0	41	41	8	1	-10921639	199.615	255	0	255	44115	105.384	12.970	0.984	1.879
ID51658	51658	7	11.260	312.677	139.539	0	42	42	8	1	-10921639	195.000	255	0	255	43095	108.412	12.669	0.988	1.788
ID51481	51481	7	11.365	312.803	139.717	0	43	43	8	1	-10921639	198.462	255	0	255	43860	106.168	12.972	0.988	1.858
ID51569	51569	7	11.319	313.153	139.570	0	44	44	8	1	-10921639	195.000	255	0	255	43095	108.412	12.875	0.992	1.791
ID51746	51746	7	11.377	313.330	139.833	0	45	45	8	1	-10921639	197.308	255	0	255	43605	106.934	13.187	1.000	1.845
ID51836	51836	7	11.428	313.280	139.807	0	46	46	8	1	-10921639	199.615	255	0	255	44115	105.384	13.260	0.996	1.890
ID51925	51925	7	11.419	313.295	139.642	0	47	47	8	1	-10921639	205.385	255	0	255	45390	101.176	13.254	0.985	2.014
ID52100	52100	7	11.357	313.285	139.729	0	48	48	8	1	-10921639	197.308	255	0	255	43605	106.934	13.014	0.996	1.841
ID52012	52012	7	11.394	313.525	140.009	0	49	49	8	1	-10921639	200.769	255	0	255	44370	104.582	13.479	0.992	1.912
ID52275	52275	7	11.311	313.757	139.584	0	50	50	8	1	-10921639	199.615	255	0	255	44115	105.384	12.871	0.988	1.883
ID52188	52188	7	11.332	313.649	139.628	0	51	51	8	1	-10921639	199.615	255	0	255	44115	105.384	13.096	0.984	1.879
ID52363	52363	7	11.423	313.740	140.457	0	52	52	8	1	-10921639	212.308	255	0	255	46920	95.421	13.462	0.967	2.188
ID52450	52450	7	11.409	314.184	140.266	0	53	53	8	1	-10921639	204.231	255	0	255	45135	102.058	13.092	0.989	1.990
ID52792	52792	7	11.315	314.354	140.193	0	54	54	8	1	-10921639	190.385	255	0	255	42075	111.165	13.022	1.000	1.713
ID52536	52536	7	11.238	314.473	140.292	0	55	55	8	1	-10921639	191.538	255	0	255	42330	110.501	13.259	1.000	1.733
ID52620	52620	7	11.236	314.732	139.986	0	56	56	8	1	-10921639	190.385	255	0	255	42075	111.165	12.878	0.996	1.709
ID52705	52705	7	11.279	314.946	139.575	0	57	57	8	1	-10921639	195.000	255	0	255	43095	108.412	12.793	0.996	1.795
ID52877	52877	7	11.265	314.956	139.675	0	58	58	8	1	-10921639	200.769	255	0	255	44370	104.582	12.869	0.977	1.897
ID52960	52960	7	11.294	315.022	139.711	0	59	59	8	1	-10921639	199.615	255	0	255	44115	105.384	13.476	0.977	1.872
ID53044	53044	7	11.243	315.042	139.872	0	60	60	8	1	-10921639	196.154	255	0	255	43350	107.682	12.883	0.984	1.807
ID53128	53128	7	11.311	314.973	139.339	0	61	61	8	1	-10921639	196.154	255	0	255	43350	107.682	12.974	0.996	1.818
ID53212	53212	7	11.211	315.282	139.578	0	62	62	8	1	-10921639	199.615	255	0	255	44115	105.384	13.347	0.965	1.861
ID53295	53295	7	11.295	315.361	139.464	0	63	63	8	1	-10921639	201.923	255	0	255	44625	103.760	13.352	0.985	1.931
ID53378	53378	7	11.265	315.551	139.400	0	64	64	8	1	-10921639	198.462	255	0	255	43860	106.168	12.970	0.980	1.851
ID53460	53460	7	11.265	315.632	138.975	0	65	65	8	1	-10921639	201.923	255	0	255	44625	103.760	13.090	0.969	1.916
ID53545	53545	7	11.267	315.401	139.898	0	66	66	8	1	-10921639	200.769	255	0	255	44370	104.582	13.007	0.981	1.901
ID53628	53628	7	11.243	315.697	139.092	0	67	67	8	1	-10921639	197.308	255	0	255	43605	106.934	12.969	0.972	1.819
ID53709	53709	7	11.340	315.504	138.777	0	68	68	8	1	-10921639	211.154	255	0	255	46665	96.438	13.687	0.963	2.149
ID53790	53790	7	11.214	315.967	139.023	0	69	69	8	1	-10921639	197.308	255	0	255	43605	106.934	13.254	0.965	1.812
ID53871	53871	7	11.214	315.966	138.611	0	70	70	8	1	-10921639	201.923	255	0	255	44625	103.760	13.087	0.954	1.901
ID53953	53953	7	11.155	315.973	138.453	0	71	71	8	1	-10921639	196.154	255	0	255	43350	107.682	12.782	0.968	1.792
ID54037	54037	7	11.104	315.709	139.058	0	72	72	8	1	-10921639	189.231	255	0	255	41820	111.813	12.969	0.951	1.650
ID54120	54120	7	11.189	316.183	138.522	0	73	73	8	1	-10921639	198.462	255	0	255	43860	106.168	13.087	0.957	1.829
ID54202	54202	7	11.173	316.284	138.426	0	74	74	8	1	-10921639	198.462	255	0	255	43860	106.168	12.879	0.965	1.836
ID54449	54449	7	11.160	316.022	138.551	0	75	75	8	1	-10921639	214.615	255	0	255	47430	93.309	13.693	0.919	2.203
ID54284	54284	7	11.034	316.333	138.763	0	76	76	8	1	-10921639	196.154	255	0	255	43350	107.682	13.330	0.930	1.756
ID54367	54367	7	11.259	316.087	138.237	0	77	77	8	1	-10921639	201.923	255	0	255	44625	103.760	13.089	0.969	1.916
ID54531	54531	7	11.234	316.161	138.263	0	78	78	8	1	-10921639	204.231	255	0	255	45135	102.058	13.415	0.966	1.966
ID54613	54613	7	11.237	316.618	138.387	0	79	79	8	1	-10921639	205.385	255	0	255	45390	101.176	13.244	0.951	1.979
ID54695	54695	7	11.232	316.204	139.229	0	80	80	8	1	-10921639	199.615	255	0	255	44115	105.384	13.177	0.965	1.861
ID54776	54776	7	11.128	316.400	138.385	0	81	81	8	1	-10921639	198.462	255	0	255	43860	106.168	13.077	0.961	1.832
ID54857	54857	7	10.993	316.317	138.616	0	82	82	8	1	-10921639	197.308	255	0	255	43605	106.934	13.642	0.931	1.779
ID54938	54938	7	11.272	316.407	138.372	0	83	83	8	1	-10921639	213.462	255	0	255	47175	94.378	13.078	0.957	2.212
ID55018	55018	7	11.102	316.471	138.357	0	84	84	8	1	-10921639	205.385	255	0	255	45390	101.176	12.879	0.941	1.968
ID55098	55098	7	11.060	316.744	138.531	0	85	85	8	1	-10921639	198.462	255	0	255	43860	106.168	12.954	0.927	1.799
ID55178	55178	7	11.003	316.765	139.262	0	86	86	8	1	-10921639	193.846	255	0	255	42840	109.125	12.712	0.918	1.701
ID55255	55255	7	11.058	317.040	139.510	0	87	87	8	1	-10921639	208.846	255	0	255	46155	98.402	13.065	0.903	2.014
ID55333	55333	7	11.101	316.829	139.590	0	88	88	8	1	-10921639	212.308	255	0	255	46920	95.421	13.443	0.915	2.126
ID55412	55412	7	11.050	317.182	140.002	0	89	89	8	1	-10921639	199.615	255	0	255	44115	105.384	13.160	0.924	1.819
ID55487	55487	7	11.044	317.124	139.409	0	90	90	8	1	-10921639	203.077	255	0	255	44880	102.919	12.862	0.925	1.897
ID55562	55562	7	10.955	317.194	139.605	0	91	91	8	1	-10921639	200.769	255	0	255	44370	104.582	13.149	0.903	1.822
ID55636	55636	7	10.966	317.575	139.151	0	92	92	8	1	-10921639	200.769	255	0	255	44370	104.582	12.846	0.892	1.811
ID55710	55710	7	11.008	317.290	138.750	0	93	93	8	1	-10921639	199.615	255	0	255	44115	105.384	13.652	0.917	1.812
ID55784	55784	7	10.990	317.587	138.445	0	94	94	8	1	-10921639	203.077	255	0	255	44880	102.919	13.066	0.890	1.858
ID55860	55860	7	10.644	317.730	138.762	0	95	95	8	1	-10921639	190.385	255	0	255	42075	111.165	12.765	0.851	1.575
ID55935	55935	7	11.048	317.567	138.271	0	96	96	8	1	-10921639	207.692	255	0	255	45900	99.348	13.661	0.896	1.976
ID56009	56009	7	10.781	317.486	138.620	0	97	97	8	1	-10921639	200.769	255	0	255	44370	104.582	12.877	0.878	1.796
ID56084	56084	7	10.855	317.489	138.412	0	98	98	8	1	-10921639	200.769	255	0	255	44370	104.582	12.716	0.896	1.814
ID56159	56159	7	10.706	317.363	139.297	0	99	99	8	1	-10921639	188.077	255	0	255	41565	112.445	12.523	0.893	1.578
ID56232	56232	7	10.905	317.858	139.521	0	100	100	8	1	-10921639	199.615	255	0	255	44115	105.384	12.940	0.885	1.778
ID56306	56306	7	10.710	318.044	139.670	0	101	101	8	1	-10921639	203.077	255	0	255	44880	102.919	13.016	0.843	1.805
ID56446	56446	7	10.749	317.771	139.453	0	102	102	8	1	-10921639	197.308	255	0	255	43605	106.934	12.750	0.859	1.705
ID56376	56376	7	10.600	318.027	140.183	0	103	103	8	1	-10921639	198.462	255	0	255	43860	106.168	13.012	0.826	1.691
ID56515	56515	7	10.737	318.240	139.929	0	104	104	8	1	-10921639	199.615	255	0	255	44115	105.384	12.841	0.857	1.749
ID56578	56578	7	10.656	317.939	140.361	0	105	105	8	1	-10921639	203.077	255	0	255	44880	102.919	13.627	0.827	1.786
ID56644	56644	7	10.648	318.475	139.855	0	106	106	8	1	-10921639	201.923	255	0	255	44625	103.760	12.859	0.852	1.791
ID56710	56710	7	10.607	318.737	140.227	0	107	107	8	1	-10921639	196.154	255	0	255	43350	107.682	12.600	0.818	1.639
ID56770	56770	7	10.307	318.636	140.506	0	108	108	8	1	-10921639	189.231	255	0	255	41820	111.813	12.502	0.785	1.488
ID56870	56870	7	10.036	318.584	140.498	0	111	111	8	1	-10921639	170.769	255	0	255	37740	120.206	12.134	0.775	1.241
ID56940	56940	7	9.136	319.230	139.730	0	112	112	8	1	-10921639	138.462	255	0	255	30600	127.316	10.726	0.769	0.945
ID47754	47754	8	11.230	133.276	146.668	0	0	0	8	1	-10921639	197.308	255	0	255	43605	106.934	13.723	0.946	1.794
ID48007	48007	8	11.284	133.477	146.341	0	1	1	8	1	-10921639	199.615	255	0	255	44115	105.384	13.092	0.977	1.872
ID47923	47923	8	11.184	133.476	146.381	0	2	2	8	1	-10921639	196.154	255	0	255	43350	107.682	12.783	0.957	1.781
ID47837	47837	8	11.240	133.513	146.223	0	3	3	8	1	-10921639	198.462	255	0	255	43860	106.168	12.786	0.973	1.843
ID48353	48353	8	11.343	133.316	146.207	0	4	4	8	1	-10921639	201.923	255	0	255	44625	103.760	13.669	0.977	1.923
ID48179	48179	8	11.250	133.648	146.338	0	5	5	8	1	-10921639	199.615	255	0	255	44115	105.384	12.965	0.965	1.861
ID48266	48266	8	11.331	133.749	146.100	0	6	6	8	1	-10921639	199.615	255	0	255	44115	105.384	13.254	0.980	1.875
ID48092	48092	8	11.271	133.619	146.832	0	7	7	8	1	-10921639	200.769	255	0	255	44370	104.582	13.248	0.962	1.882
ID48440	48440	8	10.948	133.446	146.840	0	8	8	8	1	-10921639	170.769	255	0	255	37740	120.206	12.517	0.964	1.394
ID48526	48526	8	11.226	133.839	146.692	0	9	9	8	1	-10921639	196.154	255	0	255	43350	107.682	13.469	0.953	1.778
ID48702	48702	8	11.263	133.849	146.632	0	10	10	8	1	-10921639	200.769	255	0	255	44370	104.582	13.465	0.950	1.871
ID48790	48790	8	11.328	133.974	146.518	0	11	11	8	1	-10921639	205.385	255	0	255	45390	101.176	13.844	0.959	1.987
ID48614	48614	8	11.322	133.810	146.311	0	12	12	8	1	-10921639	208.846	255	0	255	46155	98.402	13.083	0.959	2.078
ID48878	48878	8	11.237	134.349	146.472	0	13	13	8	1	-10921639	205.385	255	0	255	45390	101.176	13.461	0.944	1.972
ID48967	48967	8	11.337	134.138	146.084	0	14	14	8	1	-10921639	211.154	255	0	255	46665	96.438	13.924	0.956	2.141
ID49056	49056	8	11.253	134.359	146.159	0	15	15	8	1	-10921639	203.077	255	0	255	44880	102.919	13.665	0.947	1.920
ID49145	49145	8	11.331	134.358	145.730	0	16	16	8	1	-10921639	212.308	255	0	255	46920	95.421	13.987	0.946	2.163
ID49327	49327	8	11.374	134.435	145.702	0	17	17	8	1	-10921639	216.923	255	0	255	47940	91.090	14.160	0.954	2.325
ID49417	49417	8	11.327	134.320	145.679	0	18	18	8	1	-10921639	214.615	255	0	255	47430	93.309	14.086	0.946	2.237
ID49508	49508	8	11.287	134.322	145.719	0	19	19	8	1	-10921639	214.615	255	0	255	47430	93.309	14.154	0.940	2.228
ID49236	49236	8	11.338	134.710	145.369	0	20	20	8	1	-10921639	215.769	255	0	255	47685	92.213	13.693	0.947	2.276
ID49599	49599	8	11.274	134.492	145.415	0	21	21	8	1	-10921639	213.462	255	0	255	47175	94.378	13.788	0.925	2.174
ID49690	49690	8	11.289	134.646	145.340	0	22	22	8	1	-10921639	212.308	255	0	255	46920	95.421	13.079	0.956	2.175
ID49780	49780	8	11.362	134.952	145.120	0	23	23	8	1	-10921639	219.231	255	0	255	48450	88.754	13.955	0.951	2.408
ID49961	49961	8	11.339	134.824	145.075	0	24	24	8	1	-10921639	223.846	255	0	255	49470	83.698	14.245	0.935	2.585
ID50140	50140	8	11.336	134.770	145.003	0	25	25	8	1	-10921639	226.154	255	0	255	49980	80.953	14.240	0.926	2.687
ID49870	49870	8	11.349	134.923	144.846	0	26	26	8	1	-10921639	216.923	255	0	255	47940	91.090	14.030	0.944	2.312
ID50050	50050	8	11.319	135.007	144.854	0	27	27	8	1	-10921639	216.923	255	0	255	47940	91.090	14.155	0.944	2.312
ID50231	50231	8	11.292	134.903	145.091	0	28	28	8	1	-10921639	225.000	255	0	255	49725	82.345	14.238	0.923	2.622
ID50411	50411	8	11.308	135.140	144.717	0	29	29	8	1	-10921639	213.462	255	0	255	47175	94.378	14.086	0.946	2.199
ID50321	50321	8	11.318	135.141	144.725	0	30	30	8	1	-10921639	218.077	255	0	255	48195	89.937	14.152	0.937	2.346
ID50500	50500	8	11.333	135.285	144.741	0	31	31	8	1	-10921639	223.846	255	0	255	49470	83.698	15.234	0.935	2.585
ID50590	50590	8	11.259	135.229	144.665	0	32	32	8	1	-10921639	225.000	255	0	255	49725	82.345	14.564	0.916	2.613
ID50680	50680	8	11.262	135.302	144.594	0	33	33	8	1	-10921639	233.077	255	0	255	51510	71.645	15.309	0.904	3.088
ID50770	50770	8	11.202	135.394	144.543	0	34	34	8	1	-10921639	222.692	255	0	255	49215	85.014	14.558	0.909	2.494
ID50949	50949	8	11.298	135.297	144.302	0	35	35	8	1	-10921639	222.692	255	0	255	49215	85.014	14.143	0.915	2.504
ID50859	50859	8	11.200	135.493	144.385	0	36	36	8	1	-10921639	225.000	255	0	255	49725	82.345	14.130	0.891	2.575
ID51129	51129	8	11.243	135.567	144.168	0	37	37	8	1	-10921639	226.154	255	0	255	49980	80.953	14.033	0.904	2.653
ID51039	51039	8	11.222	135.608	144.229	0	38	38	8	1	-10921639	227.308	255	0	255	50235	79.519	14.031	0.901	2.710
ID51218	51218	8	11.203	135.597	144.091	0	39	39	8	1	-10921639	227.308	255	0	255	50235	79.519	13.893	0.901	2.710
ID51307	51307	8	11.176	135.811	144.227	0	40	40	8	1	-10921639	227.308	255	0	255	50235	79.519	14.024	0.889	2.690
ID51396	51396	8	11.185	135.661	143.854	0	41	41	8	1	-10921639	233.077	255	0	255	51510	71.645	14.621	0.879	3.045
ID51661	51661	8	11.189	135.688	143.956	0	42	42	8	1	-10921639	231.923	255	0	255	51255	73.324	14.530	0.885	2.970
ID51484	51484	8	11.257	136.025	144.076	0	43	43	8	1	-10921639	222.692	255	0	255	49215	85.014	14.152	0.919	2.508
ID51572	51572	8	11.051	135.549	143.612	0	44	44	8	1	-10921639	226.154	255	0	255	49980	80.953	14.119	0.864	2.589
ID51749	51749	8	11.082	135.940	143.903	0	45	45	8	1	-10921639	233.077	255	0	255	51510	71.645	14.825	0.871	3.028
ID51838	51838	8	11.207	136.309	143.592	0	46	46	8	1	-10921639	235.385	255	0	255	52020	68.104	15.452	0.895	3.266
ID51927	51927	8	11.119	136.082	143.737	0	47	47	8	1	-10921639	228.462	255	0	255	50490	78.042	14.835	0.874	2.731
ID52102	52102	8	11.072	136.126	143.900	0	48	48	8	1	-10921639	231.923	255	0	255	51255	73.324	14.820	0.867	2.938
ID52014	52014	8	11.073	136.262	143.908	0	49	49	8	1	-10921639	228.462	255	0	255	50490	78.042	14.815	0.862	2.711
ID52276	52276	8	11.095	136.107	143.461	0	50	50	8	1	-10921639	222.692	255	0	255	49215	85.014	14.015	0.871	2.439
ID52190	52190	8	11.124	136.389	143.637	0	51	51	8	1	-10921639	234.231	255	0	255	51765	69.906	15.371	0.877	3.131
ID52365	52365	8	11.053	136.419	143.990	0	52	52	8	1	-10921639	231.923	255	0	255	51255	73.324	15.230	0.861	2.927
ID52452	52452	8	10.996	136.564	143.794	0	53	53	8	1	-10921639	231.923	255	0	255	51255	73.324	14.310	0.844	2.895
ID52794	52794	8	11.076	136.501	143.554	0	54	54	8	1	-10921639	238.846	255	0	255	52785	62.256	15.704	0.851	3.527
ID52537	52537	8	11.065	136.739	144.171	0	55	55	8	1	-10921639	227.308	255	0	255	50235	79.519	13.851	0.864	2.651
ID52622	52622	8	10.950	136.903	143.641	0	56	56	8	1	-10921639	235.385	255	0	255	52020	68.104	14.760	0.832	3.138
ID52706	52706	8	10.992	136.733	143.394	0	57	57	8	1	-10921639	228.462	255	0	255	50490	78.042	13.828	0.844	2.680
ID52879	52879	8	10.938	137.011	143.527	0	58	58	8	1	-10921639	234.231	255	0	255	51765	69.906	15.322	0.839	3.058
ID52961	52961	8	11.009	137.000	143.250	0	59	59	8	1	-10921639	226.154	255	0	255	49980	80.953	14.260	0.852	2.570
ID53045	53045	8	10.884	136.713	142.991	0	60	60	8	1	-10921639	237.692	255	0	255	52530	64.285	15.550	0.811	3.312
ID53129	53129	8	10.973	137.120	143.080	0	61	61	8	1	-10921639	227.308	255	0	255	50235	79.519	14.310	0.841	2.611
ID53213	53213	8	10.864	137.254	142.927	0	62	62	8	1	-10921639	237.692	255	0	255	52530	64.285	15.498	0.814	3.318
ID53296	53296	8	10.873	137.231	143.132	0	63	63	8	1	-10921639	233.077	255	0	255	51510	71.645	14.452	0.810	2.913
ID53379	53379	8	10.896	136.966	142.627	0	64	64	8	1	-10921639	236.538	255	0	255	52275	66.232	15.416	0.816	3.209
ID53462	53462	8	10.771	137.241	142.547	0	65	65	8	1	-10921639	240.000	255	0	255	53040	60.136	15.739	0.794	3.533
ID53546	53546	8	10.856	137.105	142.647	0	66	66	8	1	-10921639	234.231	255	0	255	51765	69.906	15.220	0.814	3.007
ID53629	53629	8	10.690	137.161	142.438	0	67	67	8	1	-10921639	228.462	255	0	255	50490	78.042	14.436	0.790	2.585
ID53710	53710	8	10.704	137.291	141.932	0	68	68	8	1	-10921639	236.538	255	0	255	52275	66.232	15.507	0.781	3.132
ID53791	53791	8	10.725	137.485	142.234	0	69	69	8	1	-10921639	229.615	255	0	255	50745	76.519	14.711	0.797	2.661
ID53872	53872	8	10.714	137.130	141.717	0	70	70	8	1	-10921639	236.538	255	0	255	52275	66.232	15.537	0.794	3.161
ID53954	53954	8	10.688	137.240	141.686	0	71	71	8	1	-10921639	237.692	255	0	255	52530	64.285	15.389	0.784	3.251
ID54038	54038	8	10.624	137.355	142.042	0	72	72	8	1	-10921639	231.923	255	0	255	51255	73.324	14.673	0.774	2.760
ID54121	54121	8	10.569	137.162	141.637	0	73	73	8	1	-10921639	238.846	255	0	255	52785	62.256	15.571	0.765	3.325
ID54203	54203	8	10.531	137.329	141.551	0	74	74	8	1	-10921639	240.000	255	0	255	53040	60.136	15.571	0.766	3.461
ID54450	54450	8	10.632	137.317	141.086	0	75	75	8	1	-10921639	237.692	255	0	255	52530	64.285	15.491	0.771	3.220
ID54285	54285	8	10.438	137.506	141.343	0	76	76	8	1	-10921639	226.154	255	0	255	49980	80.953	13.363	0.748	2.390
ID54368	54368	8	10.484	137.209	141.515	0	77	77	8	1	-10921639	238.846	255	0	255	52785	62.256	15.559	0.752	3.293
ID54532	54532	8	10.487	137.494	141.295	0	78	78	8	1	-10921639	233.077	255	0	255	51510	71.645	14.637	0.752	2.792
ID54614	54614	8	10.513	137.467	141.119	0	79	79	8	1	-10921639	242.308	255	0	255	53550	55.583	15.749	0.752	3.743
ID54696	54696	8	10.425	137.421	142.213	0	80	80	8	1	-10921639	233.077	255	0	255	51510	71.645	14.886	0.739	2.764
ID54777	54777	8	10.384	137.385	141.105	0	81	81	8	1	-10921639	234.231	255	0	255	51765	69.906	15.074	0.742	2.855
ID54858	54858	8	10.396	137.499	141.396	0	82	82	8	1	-10921639	223.846	255	0	255	49470	83.698	14.155	0.753	2.298
ID54939	54939	8	10.390	137.534	141.308	0	83	83	8	1	-10921639	228.462	255	0	255	50490	78.042	13.886	0.739	2.489
ID55019	55019	8	10.294	137.545	141.407	0	84	84	8	1	-10921639	225.000	255	0	255	49725	82.345	13.358	0.736	2.317
ID55099	55099	8	10.217	137.306	141.383	0	85	85	8	1	-10921639	227.308	255	0	255	50235	79.519	14.327	0.720	2.393
ID55179	55179	8	10.282	137.159	141.890	0	86	86	8	1	-10921639	238.846	255	0	255	52785	62.256	15.579	0.722	3.217
ID55256	55256	8	10.161	137.358	141.943	0	87	87	8	1	-10921639	229.615	255	0	255	50745	76.519	13.341	0.712	2.497
ID55334	55334	8	10.292	137.882	142.254	0	88	88	8	1	-10921639	231.923	255	0	255	51255	73.324	14.369	0.727	2.664
ID55413	55413	8	10.300	137.682	142.142	0	89	89	8	1	-10921639	227.308	255	0	255	50235	79.519	14.010	0.733	2.418
ID55488	55488	8	10.308	137.825	142.072	0	90	90	8	1	-10921639	229.615	255	0	255	50745	76.519	14.226	0.728	2.528
ID55563	55563	8	10.237	137.963	142.040	0	91	91	8	1	-10921639	237.692	255	0	255	52530	64.285	15.337	0.723	3.104
ID55637	55637	8	10.213	137.828	141.926	0	92	92	8	1	-10921639	231.923	255	0	255	51255	73.324	15.370	0.720	2.648
ID55711	55711	8	10.001	137.698	140.781	0	93	93	8	1	-10921639	233.077	255	0	255	51510	71.645	15.538	0.692	2.660
ID55785	55785	8	10.226	138.215	141.222	0	94	94	8	1	-10921639	226.154	255	0	255	49980	80.953	13.354	0.732	2.361
ID55861	55861	8	10.233	137.907	141.093	0	95	95	8	1	-10921639	231.923	255	0	255	51255	73.324	14.594	0.722	2.653
ID55936	55936	8	10.036	137.647	140.620	0	96	96	8	1	-10921639	236.538	255	0	255	52275	66.232	15.954	0.686	2.906
ID56010	56010	8	10.119	137.821	140.965	0	97	97	8	1	-10921639	233.077	255	0	255	51510	71.645	14.568	0.706	2.693
ID56085	56085	8	9.964	137.984	140.629	0	98	98	8	1	-10921639	234.231	255	0	255	51765	69.906	15.322	0.686	2.726
ID56160	56160	8	10.021	138.107	141.533	0	99	99	8	1	-10921639	235.385	255	0	255	52020	68.104	14.942	0.694	2.832
ID56233	56233	8	9.941	137.846	141.861	0	100	100	8	1	-10921639	230.769	255	0	255	51000	74.948	14.251	0.679	2.491
ID56307	56307	8	10.002	137.991	142.302	0	101	101	8	1	-10921639	231.923	255	0	255	51255	73.324	14.326	0.685	2.573
ID56447	56447	8	9.782	138.210	142.213	0	102	102	8	1	-10921639	231.923	255	0	255	51255	73.324	15.564	0.662	2.519
ID56377	56377	8	9.773	137.902	142.024	0	103	103	8	1	-10921639	231.923	255	0	255	51255	73.324	14.171	0.657	2.508
ID56516	56516	8	9.981	138.170	142.717	0	104	104	8	1	-10921639	237.692	255	0	255	52530	64.285	15.640	0.680	2.993
ID56579	56579	8	9.946	138.323	142.767	0	105	105	8	1	-10921639	230.769	255	0	255	51000	74.948	15.480	0.679	2.491
ID56645	56645	8	9.833	138.209	142.733	0	106	106	8	1	-10921639	236.538	255	0	255	52275	66.232	15.628	0.653	2.823
ID56711	56711	8	9.670	138.392	142.615	0	107	107	8	1	-10921639	231.923	255	0	255	51255	73.324	15.600	0.641	2.471
ID56771	56771	8	9.774	138.407	142.654	0	108	108	8	1	-10921639	244.615	255	0	255	54060	50.515	15.935	0.654	3.830
ID56826	56826	8	9.682	138.516	142.491	0	109	109	8	1	-10921639	223.846	255	0	255	49470	83.698	13.107	0.664	2.134
ID56906	56906	8	9.740	138.746	142.286	0	110	110	8	1	-10921639	226.154	255	0	255	49980	80.953	13.323	0.671	2.244
ID56871	56871	8	9.809	138.705	143.441	0	111	111	8	1	-10921639	223.846	255	0	255	49470	83.698	13.325	0.671	2.148
ID47755	47755	9	11.294	258.941	147.582	0	0	0	8	1	-10921639	188.077	255	0	255	41565	112.445	12.880	1.000	1.673
ID48008	48008	9	11.271	258.546	147.601	0	1	1	8	1	-10921639	185.769	255	0	255	41055	113.664	12.800	1.000	1.634
ID47924	47924	9	11.353	258.329	147.603	0	2	2	8	1	-10921639	193.846	255	0	255	42840	109.125	13.102	0.996	1.773
ID47838	47838	9	11.345	258.400	147.394	0	3	3	8	1	-10921639	189.231	255	0	255	41820	111.813	12.730	1.000	1.692
ID48354	48354	9	11.339	258.347	147.424	0	4	4	8	1	-10921639	189.231	255	0	255	41820	111.813	12.730	1.000	1.692
ID48180	48180	9	11.422	258.329	147.615	0	5	5	8	1	-10921639	195.000	255	0	255	43095	108.412	13.484	1.000	1.799
ID48267	48267	9	11.414	258.354	147.673	0	6	6	8	1	-10921639	196.154	255	0	255	43350	107.682	13.483	1.000	1.822
ID48093	48093	9	11.419	258.373	148.181	0	7	7	8	1	-10921639	192.692	255	0	255	42585	109.822	12.977	1.000	1.755
ID48441	48441	9	11.024	258.294	148.342	0	8	8	8	1	-10921639	165.000	255	0	255	36465	122.137	12.338	1.000	1.351
ID48527	48527	9	11.379	258.304	148.401	0	9	9	8	1	-10921639	191.538	255	0	255	42330	110.501	12.728	1.000	1.733
ID48703	48703	9	11.489	258.124	148.411	0	10	10	8	1	-10921639	199.615	255	0	255	44115	105.384	13.480	0.996	1.890
ID48791	48791	9	11.399	258.351	148.487	0	11	11	8	1	-10921639	193.846	255	0	255	42840	109.125	12.794	1.000	1.776
ID48615	48615	9	11.450	258.333	148.282	0	12	12	8	1	-10921639	193.846	255	0	255	42840	109.125	13.102	1.000	1.776
ID48879	48879	9	11.399	258.438	148.450	0	13	13	8	1	-10921639	193.846	255	0	255	42840	109.125	12.794	0.996	1.773
ID48968	48968	9	11.382	258.502	148.367	0	14	14	8	1	-10921639	192.692	255	0	255	42585	109.822	12.875	0.992	1.747
ID49057	49057	9	11.469	258.468	147.884	0	15	15	8	1	-10921639	198.462	255	0	255	43860	106.168	13.097	1.000	1.869
ID49146	49146	9	11.485	258.454	148.115	0	16	16	8	1	-10921639	199.615	255	0	255	44115	105.384	13.096	0.996	1.890
ID49328	49328	9	11.545	258.665	147.909	0	17	17	8	1	-10921639	205.385	255	0	255	45390	101.176	13.784	0.992	2.022
ID49418	49418	9	11.559	258.310	147.790	0	18	18	8	1	-10921639	206.538	255	0	255	45645	100.273	13.693	0.996	2.056
ID49509	49509	9	11.538	258.668	147.631	0	19	19	8	1	-10921639	206.538	255	0	255	45645	100.273	13.705	1.000	2.060
ID49237	49237	9	11.493	258.443	147.506	0	20	20	8	1	-10921639	206.538	255	0	255	45645	100.273	13.090	0.985	2.044
ID49600	49600	9	11.471	258.583	147.429	0	21	21	8	1	-10921639	197.308	255	0	255	43605	106.934	13.099	0.996	1.841
ID49691	49691	9	11.533	258.664	147.410	0	22	22	8	1	-10921639	203.077	255	0	255	44880	102.919	13.665	0.988	1.962
ID49781	49781	9	11.529	258.342	147.415	0	23	23	8	1	-10921639	206.538	255	0	255	45645	100.273	13.090	0.989	2.048
ID49962	49962	9	11.557	258.630	147.169	0	24	24	8	1	-10921639	201.923	255	0	255	44625	103.760	13.672	1.000	1.946
ID50141	50141	9	11.566	258.563	147.281	0	25	25	8	1	-10921639	208.846	255	0	255	46155	98.402	13.468	0.981	2.102
ID49871	49871	9	11.456	258.473	147.353	0	26	26	8	1	-10921639	195.000	255	0	255	43095	108.412	12.875	1.000	1.799
ID50051	50051	9	11.661	258.236	147.082	0	27	27	8	1	-10921639	214.615	255	0	255	47430	93.309	14.102	0.996	2.296
ID50232	50232	9	11.569	258.634	147.054	0	28	28	8	1	-10921639	204.231	255	0	255	45135	102.058	13.772	0.996	1.997
ID50412	50412	9	11.616	258.630	147.192	0	29	29	8	1	-10921639	214.615	255	0	255	47430	93.309	13.937	0.978	2.275
ID50322	50322	9	11.552	258.646	147.216	0	30	30	8	1	-10921639	204.231	255	0	255	45135	102.058	13.255	0.992	1.993
ID50501	50501	9	11.612	258.411	146.829	0	31	31	8	1	-10921639	214.615	255	0	255	47430	93.309	13.760	0.985	2.283
ID50591	50591	9	11.610	258.668	147.129	0	32	32	8	1	-10921639	208.846	255	0	255	46155	98.402	13.864	0.989	2.110
ID50681	50681	9	11.599	258.563	146.549	0	33	33	8	1	-10921639	218.077	255	0	255	48195	89.937	13.936	0.975	2.394
ID50771	50771	9	11.597	258.800	146.701	0	34	34	8	1	-10921639	207.692	255	0	255	45900	99.348	13.704	0.996	2.087
ID50950	50950	9	11.583	258.575	146.723	0	35	35	8	1	-10921639	212.308	255	0	255	46920	95.421	13.715	0.982	2.204
ID50860	50860	9	11.637	258.790	146.792	0	36	36	8	1	-10921639	211.154	255	0	255	46665	96.438	13.900	0.996	2.185
ID51130	51130	9	11.633	258.587	146.267	0	37	37	8	1	-10921639	218.077	255	0	255	48195	89.937	14.095	0.975	2.394
ID51040	51040	9	11.658	258.862	146.073	0	38	38	8	1	-10921639	214.615	255	0	255	47430	93.309	14.044	0.993	2.292
ID51219	51219	9	11.649	258.976	146.261	0	39	39	8	1	-10921639	211.154	255	0	255	46665	96.438	13.962	0.996	2.185
ID51308	51308	9	11.633	258.695	146.364	0	40	40	8	1	-10921639	221.538	255	0	255	48960	86.294	14.092	0.965	2.522
ID51397	51397	9	11.692	258.918	146.144	0	41	41	8	1	-10921639	218.077	255	0	255	48195	89.937	14.422	0.996	2.420
ID51662	51662	9	11.675	258.921	146.274	0	42	42	8	1	-10921639	218.077	255	0	255	48195	89.937	14.172	0.986	2.407
ID51485	51485	9	11.687	259.097	145.994	0	43	43	8	1	-10921639	218.077	255	0	255	48195	89.937	14.276	0.993	2.416
ID51573	51573	9	11.683	258.843	145.976	0	44	44	8	1	-10921639	227.308	255	0	255	50235	79.519	15.249	0.976	2.824
ID51750	51750	9	11.688	259.050	146.122	0	45	45	8	1	-10921639	220.385	255	0	255	48705	87.541	15.037	0.996	2.513
ID51839	51839	9	11.688	259.098	145.961	0	46	46	8	1	-10921639	220.385	255	0	255	48705	87.541	15.031	0.993	2.509
ID51928	51928	9	11.683	258.966	146.027	0	47	47	8	1	-10921639	219.231	255	0	255	48450	88.754	14.420	0.993	2.461
ID52103	52103	9	11.697	259.068	146.024	0	48	48	8	1	-10921639	218.077	255	0	255	48195	89.937	14.649	1.000	2.425
ID52015	52015	9	11.698	259.080	146.029	0	49	49	8	1	-10921639	227.308	255	0	255	50235	79.519	15.304	0.983	2.834
ID52278	52278	9	11.650	259.470	145.919	0	50	50	8	1	-10921639	222.692	255	0	255	49215	85.014	14.408	0.976	2.587
ID52191	52191	9	11.644	259.406	145.745	0	51	51	8	1	-10921639	223.846	255	0	255	49470	83.698	14.164	0.965	2.627
ID52366	52366	9	11.647	259.479	146.106	0	52	52	8	1	-10921639	228.462	255	0	255	50490	78.042	14.974	0.959	2.867
ID52453	52453	9	11.666	259.503	145.894	0	53	53	8	1	-10921639	227.308	255	0	255	50235	79.519	14.403	0.969	2.814
ID52795	52795	9	11.658	259.579	146.085	0	54	54	8	1	-10921639	221.538	255	0	255	48960	86.294	14.412	0.982	2.544
ID52539	52539	9	11.650	259.714	146.345	0	55	55	8	1	-10921639	222.692	255	0	255	49215	85.014	14.165	0.969	2.578
ID52623	52623	9	11.696	259.923	145.938	0	56	56	8	1	-10921639	225.000	255	0	255	49725	82.345	15.244	0.986	2.713
ID52708	52708	9	11.653	259.907	145.498	0	57	57	8	1	-10921639	221.538	255	0	255	48960	86.294	14.167	0.972	2.531
ID52880	52880	9	11.675	259.916	145.413	0	58	58	8	1	-10921639	227.308	255	0	255	50235	79.519	14.991	0.969	2.814
ID52963	52963	9	11.674	260.305	144.992	0	59	59	8	1	-10921639	223.846	255	0	255	49470	83.698	15.002	0.976	2.642
ID53047	53047	9	11.663	260.453	145.206	0	60	60	8	1	-10921639	225.000	255	0	255	49725	82.345	14.618	0.969	2.689
ID53131	53131	9	11.680	260.058	144.806	0	61	61	8	1	-10921639	225.000	255	0	255	49725	82.345	15.002	0.976	2.699
ID53215	53215	9	11.657	260.527	144.933	0	62	62	8	1	-10921639	230.769	255	0	255	51000	74.948	14.980	0.963	3.021
ID53298	53298	9	11.625	260.489	144.715	0	63	63	8	1	-10921639	222.692	255	0	255	49215	85.014	14.361	0.972	2.582
ID53381	53381	9	11.656	260.599	144.712	0	64	64	8	1	-10921639	233.077	255	0	255	51510	71.645	15.356	0.954	3.176
ID53463	53463	9	11.611	260.507	144.420	0	65	65	8	1	-10921639	226.154	255	0	255	49980	80.953	14.061	0.956	2.730
ID53548	53548	9	11.625	260.484	144.468	0	66	66	8	1	-10921639	229.615	255	0	255	50745	76.519	14.952	0.947	2.918
ID53631	53631	9	11.621	260.540	144.610	0	67	67	8	1	-10921639	226.154	255	0	255	49980	80.953	14.393	0.956	2.730
ID53712	53712	9	11.630	260.800	144.066	0	68	68	8	1	-10921639	236.538	255	0	255	52275	66.232	15.424	0.939	3.458
ID53793	53793	9	11.650	260.694	143.764	0	69	69	8	1	-10921639	235.385	255	0	255	52020	68.104	15.438	0.948	3.364
ID53874	53874	9	11.611	260.776	143.512	0	70	70	8	1	-10921639	231.923	255	0	255	51255	73.324	15.255	0.947	3.077
ID53956	53956	9	11.631	260.295	143.608	0	71	71	8	1	-10921639	227.308	255	0	255	50235	79.519	14.805	0.963	2.804
ID54040	54040	9	11.597	260.649	143.550	0	72	72	8	1	-10921639	230.769	255	0	255	51000	74.948	15.335	0.947	2.995
ID54123	54123	9	11.629	260.552	143.323	0	73	73	8	1	-10921639	237.692	255	0	255	52530	64.285	14.936	0.939	3.581
ID54205	54205	9	11.649	260.662	143.184	0	74	74	8	1	-10921639	230.769	255	0	255	51000	74.948	15.266	0.953	3.006
ID54452	54452	9	11.623	260.644	143.110	0	75	75	8	1	-10921639	240.000	255	0	255	53040	60.136	15.510	0.930	3.847
ID54287	54287	9	11.635	260.357	142.756	0	76	76	8	1	-10921639	237.692	255	0	255	52530	64.285	15.405	0.942	3.587
ID54370	54370	9	11.669	260.818	142.891	0	77	77	8	1	-10921639	234.231	255	0	255	51765	69.906	15.426	0.954	3.272
ID54534	54534	9	11.685	260.905	142.636	0	78	78	8	1	-10921639	229.615	255	0	255	50745	76.519	15.321	0.970	2.954
ID54616	54616	9	11.560	260.634	143.021	0	79	79	8	1	-10921639	241.154	255	0	255	53295	57.916	15.699	0.910	3.967
ID54698	54698	9	11.646	260.658	143.561	0	80	80	8	1	-10921639	230.769	255	0	255	51000	74.948	15.261	0.953	3.006
ID54779	54779	9	11.587	260.825	142.791	0	81	81	8	1	-10921639	238.846	255	0	255	52785	62.256	15.634	0.921	3.678
ID54860	54860	9	11.659	260.835	142.688	0	82	82	8	1	-10921639	237.692	255	0	255	52530	64.285	15.471	0.945	3.593
ID54941	54941	9	11.661	261.086	143.064	0	83	83	8	1	-10921639	237.692	255	0	255	52530	64.285	15.471	0.945	3.593
ID55020	55020	9	11.605	260.834	142.380	0	84	84	8	1	-10921639	237.692	255	0	255	52530	64.285	15.508	0.927	3.557
ID55101	55101	9	11.648	260.874	142.874	0	85	85	8	1	-10921639	228.462	255	0	255	50490	78.042	14.969	0.956	2.862
ID55181	55181	9	11.625	260.784	143.520	0	86	86	8	1	-10921639	235.385	255	0	255	52020	68.104	15.469	0.938	3.346
ID55257	55257	9	11.628	261.003	143.298	0	87	87	8	1	-10921639	234.231	255	0	255	51765	69.906	15.296	0.938	3.244
ID55336	55336	9	11.661	260.920	143.607	0	88	88	8	1	-10921639	237.692	255	0	255	52530	64.285	15.515	0.948	3.600
ID55414	55414	9	11.613	261.173	143.173	0	89	89	8	1	-10921639	240.000	255	0	255	53040	60.136	15.725	0.924	3.834
ID55489	55489	9	11.594	260.839	143.299	0	90	90	8	1	-10921639	233.077	255	0	255	51510	71.645	15.302	0.928	3.132
ID55565	55565	9	11.506	261.347	143.553	0	91	91	8	1	-10921639	235.385	255	0	255	52020	68.104	15.742	0.911	3.294
ID55638	55638	9	11.465	261.332	143.077	0	92	92	8	1	-10921639	240.000	255	0	255	53040	60.136	15.672	0.891	3.762
ID55712	55712	9	11.582	261.338	142.321	0	93	93	8	1	-10921639	237.692	255	0	255	52530	64.285	15.313	0.924	3.551
ID55786	55786	9	11.521	261.252	141.962	0	94	94	8	1	-10921639	235.385	255	0	255	52020	68.104	15.433	0.914	3.300
ID55862	55862	9	11.591	261.261	142.264	0	95	95	8	1	-10921639	244.615	255	0	255	54060	50.515	15.799	0.917	4.632
ID55937	55937	9	11.495	261.319	141.765	0	96	96	8	1	-10921639	240.000	255	0	255	53040	60.136	15.908	0.900	3.782
ID56011	56011	9	11.521	261.104	142.162	0	97	97	8	1	-10921639	244.615	255	0	255	54060	50.515	16.165	0.896	4.578
ID56086	56086	9	11.491	261.103	141.991	0	98	98	8	1	-10921639	242.308	255	0	255	53550	55.583	16.037	0.892	4.112
ID56161	56161	9	11.551	261.234	142.858	0	99	99	8	1	-10921639	242.308	255	0	255	53550	55.583	15.938	0.910	4.154
ID56234	56234	9	11.529	261.357	142.956	0	100	100	8	1	-10921639	242.308	255	0	255	53550	55.583	15.840	0.904	4.140
ID56308	56308	9	11.456	261.400	143.030	0	101	101	8	1	-10921639	243.462	255	0	255	53805	53.122	16.130	0.887	4.309
ID56448	56448	9	11.497	261.564	142.932	0	102	102	8	1	-10921639	235.385	255	0	255	52020	68.104	14.874	0.901	3.277
ID56378	56378	9	11.557	261.625	143.302	0	103	103	8	1	-10921639	233.077	255	0	255	51510	71.645	15.313	0.922	3.121
ID56517	56517	9	11.455	261.593	143.231	0	104	104	8	1	-10921639	242.308	255	0	255	53550	55.583	16.295	0.881	4.083
ID56580	56580	9	11.432	261.661	143.280	0	105	105	8	1	-10921639	236.538	255	0	255	52275	66.232	15.532	0.881	3.346
ID56646	56646	9	11.384	261.908	143.569	0	106	106	8	1	-10921639	243.462	255	0	255	53805	53.122	16.016	0.873	4.272
ID56712	56712	9	11.449	262.039	143.635	0	107	107	8	1	-10921639	245.769	255	0	255	54315	47.738	16.238	0.880	4.819
ID56772	56772	9	11.315	262.137	143.532	0	108	108	8	1	-10921639	246.923	255	0	255	54570	44.760	16.118	0.861	5.103
ID56827	56827	9	11.493	261.989	143.281	0	109	109	8	1	-10921639	249.231	255	0	255	55080	38.005	16.987	0.878	6.133
ID56907	56907	9	11.269	261.765	143.556	0	110	110	8	1	-10921639	248.077	255	0	255	54825	41.536	16.923	0.840	5.451
ID47756	47756	10	10.878	81.577	151.430	0	0	0	8	1	-10921639	195.000	255	0	255	43095	108.412	12.601	0.886	1.690
ID47757	47757	10	10.501	62.445	157.286	0	0	0	8	1	-10921639	175.385	255	0	255	38760	118.435	12.266	0.862	1.371
ID48009	48009	10	11.007	81.893	151.619	0	1	1	8	1	-10921639	203.077	255	0	255	44880	102.919	13.223	0.887	1.855
ID48010	48010	10	10.437	62.756	157.484	0	1	1	8	1	-10921639	170.769	255	0	255	37740	120.206	12.444	0.831	1.290
ID47925	47925	10	10.954	81.481	151.674	0	2	2	8	1	-10921639	212.308	255	0	255	46920	95.421	13.966	0.862	2.060
ID47926	47926	10	10.158	62.637	157.424	0	2	2	8	1	-10921639	163.846	255	0	255	36210	122.487	12.323	0.789	1.180
ID47839	47839	10	10.788	81.799	152.111	0	3	3	8	1	-10921639	199.615	255	0	255	44115	105.384	13.055	0.847	1.737
ID47840	47840	10	10.414	63.181	157.625	0	3	3	8	1	-10921639	182.308	255	0	255	40290	115.380	12.393	0.830	1.433
ID48355	48355	10	11.092	81.697	152.099	0	4	4	8	1	-10921639	210.000	255	0	255	46410	97.432	13.221	0.894	2.034
ID48356	48356	10	9.850	62.783	157.558	0	4	4	8	1	-10921639	150.000	255	0	255	33150	125.784	11.608	0.793	1.055
ID48181	48181	10	10.834	81.810	152.094	0	5	5	8	1	-10921639	201.923	255	0	255	44625	103.760	13.215	0.859	1.798
ID48182	48182	10	10.312	63.139	157.468	0	5	5	8	1	-10921639	174.231	255	0	255	38505	118.897	12.326	0.815	1.316
ID48268	48268	10	10.867	81.729	152.313	0	6	6	8	1	-10921639	199.615	255	0	255	44115	105.384	12.760	0.861	1.752
ID48269	48269	10	10.143	62.981	157.548	0	6	6	8	1	-10921639	165.000	255	0	255	36465	122.137	12.069	0.810	1.209
ID48094	48094	10	10.845	81.735	153.019	0	7	7	8	1	-10921639	203.077	255	0	255	44880	102.919	13.055	0.859	1.824
ID48095	48095	10	9.843	63.495	158.089	0	7	7	8	1	-10921639	156.923	255	0	255	34680	124.340	11.398	0.793	1.116
ID48442	48442	10	10.516	81.547	153.202	0	8	8	8	1	-10921639	170.769	255	0	255	37740	120.206	11.904	0.879	1.329
ID48443	48443	10	9.089	63.902	158.053	0	8	8	8	1	-10921639	126.923	0	0	255	28050	127.788	11.029	0.736	0.842
ID48528	48528	10	10.551	81.500	153.333	0	9	9	8	1	-10921639	200.769	255	0	255	44370	104.582	12.583	0.812	1.720
ID48529	48529	10	9.844	63.969	157.973	0	9	9	8	1	-10921639	165.000	255	0	255	36465	122.137	12.230	0.735	1.145
ID48704	48704	10	10.639	81.827	153.371	0	10	10	8	1	-10921639	197.308	255	0	255	43605	106.934	12.837	0.835	1.680
ID48705	48705	10	9.728	64.276	158.503	0	10	10	8	1	-10921639	158.077	255	0	255	34935	124.060	11.388	0.767	1.106
ID48792	48792	10	10.452	81.640	153.583	0	11	11	8	1	-10921639	201.923	255	0	255	44625	103.760	12.817	0.794	1.722
ID48793	48793	10	9.482	64.868	158.377	0	11	11	8	1	-10921639	158.077	255	0	255	34935	124.060	12.224	0.675	1.027
ID48616	48616	10	10.453	81.738	153.699	0	12	12	8	1	-10921639	204.231	255	0	255	45135	102.058	12.813	0.793	1.770
ID48617	48617	10	9.696	64.829	158.197	0	12	12	8	1	-10921639	166.154	255	0	255	36720	121.775	12.341	0.698	1.122
ID48880	48880	10	10.499	81.804	153.707	0	13	13	8	1	-10921639	204.231	255	0	255	45135	102.058	13.032	0.796	1.774
ID48881	48881	10	9.392	65.093	158.165	0	13	13	8	1	-10921639	153.462	255	0	255	33915	125.112	11.848	0.674	0.988
ID48969	48969	10	10.538	81.778	153.883	0	14	14	8	1	-10921639	213.462	255	0	255	47175	94.378	13.396	0.792	1.999
ID48970	48970	10	9.074	65.348	158.223	0	14	14	8	1	-10921639	146.538	255	0	255	32385	126.357	11.230	0.650	0.914
ID49058	49058	10	10.402	81.743	153.753	0	15	15	8	1	-10921639	204.231	255	0	255	45135	102.058	12.905	0.774	1.747
ID49059	49059	10	9.237	65.404	157.876	0	15	15	8	1	-10921639	152.308	255	0	255	33660	125.347	11.365	0.668	0.973
ID49147	49147	10	10.391	81.647	153.860	0	16	16	8	1	-10921639	211.154	255	0	255	46665	96.438	13.174	0.772	1.908
ID49148	49148	10	9.045	65.822	157.786	0	16	16	8	1	-10921639	151.154	255	0	255	33405	125.571	11.824	0.610	0.912
ID49329	49329	10	10.227	81.557	153.794	0	17	17	8	1	-10921639	206.538	255	0	255	45645	100.273	12.892	0.747	1.762
ID49330	49330	10	9.306	66.116	157.840	0	17	17	8	1	-10921639	162.692	255	0	255	35955	122.825	12.186	0.633	1.027
ID49419	49419	10	10.236	81.659	153.903	0	18	18	8	1	-10921639	205.385	255	0	255	45390	101.176	13.014	0.749	1.738
ID49420	49420	10	9.137	66.550	157.947	0	18	18	8	1	-10921639	161.538	255	0	255	35700	123.151	12.147	0.605	0.989
ID49510	49510	10	10.134	81.249	153.955	0	19	19	8	1	-10921639	218.077	255	0	255	48195	89.937	13.960	0.721	2.031
ID49511	49511	10	9.001	67.570	157.242	0	19	19	8	1	-10921639	174.231	255	0	255	38505	118.897	11.603	0.588	1.085
ID49238	49238	10	10.190	81.231	153.988	0	20	20	8	1	-10921639	213.462	255	0	255	47175	94.378	13.930	0.732	1.912
ID49239	49239	10	9.018	66.697	157.725	0	20	20	8	1	-10921639	163.846	255	0	255	36210	122.487	12.080	0.588	0.991
ID49601	49601	10	10.037	81.203	154.303	0	21	21	8	1	-10921639	210.000	255	0	255	46410	97.432	13.361	0.709	1.788
ID49602	49602	10	9.054	67.706	157.643	0	21	21	8	1	-10921639	174.231	255	0	255	38505	118.897	12.209	0.596	1.095
ID49692	49692	10	10.025	81.203	154.331	0	22	22	8	1	-10921639	208.846	255	0	255	46155	98.402	13.359	0.702	1.750
ID49693	49693	10	9.014	68.053	157.118	0	22	22	8	1	-10921639	168.462	255	0	255	37230	121.015	12.152	0.582	1.025
ID49782	49782	10	9.970	80.570	154.501	0	23	23	8	1	-10921639	207.692	255	0	255	45900	99.348	12.988	0.692	1.710
ID49783	49783	10	8.977	68.496	157.349	0	23	23	8	1	-10921639	169.615	255	0	255	37485	120.617	11.762	0.576	1.028
ID49963	49963	10	10.130	80.967	154.253	0	24	24	8	1	-10921639	221.538	255	0	255	48960	86.294	13.998	0.711	2.134
ID49964	49964	10	8.782	69.089	157.425	0	24	24	8	1	-10921639	174.231	255	0	255	38505	118.897	12.082	0.568	1.062
ID50142	50142	10	10.004	80.094	154.463	0	25	25	8	1	-10921639	218.077	255	0	255	48195	89.937	13.342	0.689	1.978
ID50143	50143	10	9.033	70.037	156.990	0	25	25	8	1	-10921639	186.923	255	0	255	41310	113.062	11.452	0.586	1.222
ID49872	49872	10	10.051	80.382	154.955	0	26	26	8	1	-10921639	215.769	255	0	255	47685	92.213	13.755	0.692	1.913
ID49873	49873	10	8.814	70.274	157.222	0	26	26	8	1	-10921639	176.538	255	0	255	39015	117.959	11.448	0.570	1.086
ID50052	50052	10	9.976	80.167	154.618	0	27	27	8	1	-10921639	219.231	255	0	255	48450	88.754	13.332	0.673	1.987
ID50053	50053	10	9.191	71.168	156.934	0	27	27	8	1	-10921639	196.154	255	0	255	43350	107.682	11.347	0.607	1.376
ID50233	50233	10	9.967	80.695	154.772	0	28	28	8	1	-10921639	213.462	255	0	255	47175	94.378	13.343	0.681	1.832
ID50234	50234	10	9.167	70.384	156.833	0	28	28	8	1	-10921639	185.769	255	0	255	41055	113.664	11.925	0.589	1.212
ID50413	50413	10	10.132	80.204	154.973	0	29	29	8	1	-10921639	230.769	255	0	255	51000	74.948	14.560	0.699	2.533
ID50323	50323	10	10.106	79.547	155.312	0	30	30	8	1	-10921639	216.923	255	0	255	47940	91.090	13.646	0.703	1.967
ID50502	50502	10	10.234	79.409	155.311	0	31	31	8	1	-10921639	222.692	255	0	255	49215	85.014	13.355	0.723	2.198
ID50592	50592	10	10.339	78.999	155.440	0	32	32	8	1	-10921639	223.846	255	0	255	49470	83.698	12.993	0.740	2.275
ID50682	50682	10	10.448	78.232	155.481	0	33	33	8	1	-10921639	229.615	255	0	255	50745	76.519	16.024	0.748	2.569
ID50772	50772	10	10.586	77.763	155.680	0	34	34	8	1	-10921639	225.000	255	0	255	49725	82.345	18.760	0.765	2.369
ID50951	50951	10	10.674	77.360	155.694	0	35	35	8	1	-10921639	230.769	255	0	255	51000	74.948	19.124	0.768	2.675
ID50861	50861	10	10.998	77.962	155.772	0	36	36	8	1	-10921639	229.615	255	0	255	50745	76.519	15.996	0.819	2.702
ID51131	51131	10	11.145	78.079	155.700	0	37	37	8	1	-10921639	230.769	255	0	255	51000	74.948	15.859	0.840	2.811
ID51041	51041	10	11.200	78.211	155.663	0	38	38	8	1	-10921639	233.077	255	0	255	51510	71.645	15.916	0.850	2.990
ID51220	51220	10	11.269	78.129	155.561	0	39	39	8	1	-10921639	233.077	255	0	255	51510	71.645	16.280	0.859	3.006
ID51309	51309	10	11.472	78.031	155.702	0	40	40	8	1	-10921639	238.846	255	0	255	52785	62.256	16.071	0.888	3.609
ID51398	51398	10	11.483	78.162	155.746	0	41	41	8	1	-10921639	245.769	255	0	255	54315	47.738	16.400	0.882	4.827
ID51663	51663	10	11.490	78.310	155.837	0	42	42	8	1	-10921639	243.462	255	0	255	53805	53.122	15.829	0.893	4.324
ID51486	51486	10	11.618	78.289	155.983	0	43	43	8	1	-10921639	237.692	255	0	255	52530	64.285	15.605	0.930	3.563
ID51574	51574	10	11.614	78.445	155.912	0	44	44	8	1	-10921639	234.231	255	0	255	51765	69.906	15.467	0.935	3.238
ID51751	51751	10	11.595	78.466	155.956	0	45	45	8	1	-10921639	240.000	255	0	255	53040	60.136	15.685	0.921	3.827
ID51840	51840	10	11.638	78.503	155.923	0	46	46	8	1	-10921639	237.692	255	0	255	52530	64.285	15.604	0.939	3.581
ID51929	51929	10	11.598	78.607	156.043	0	47	47	8	1	-10921639	241.154	255	0	255	53295	57.916	15.760	0.922	3.994
ID52104	52104	10	11.628	78.292	155.959	0	48	48	8	1	-10921639	244.615	255	0	255	54060	50.515	15.907	0.923	4.648
ID52016	52016	10	11.647	78.371	156.161	0	49	49	8	1	-10921639	237.692	255	0	255	52530	64.285	15.583	0.942	3.587
ID52279	52279	10	11.518	78.413	156.424	0	50	50	8	1	-10921639	244.615	255	0	255	54060	50.515	16.329	0.893	4.570
ID52192	52192	10	11.594	78.622	155.991	0	51	51	8	1	-10921639	242.308	255	0	255	53550	55.583	15.685	0.922	4.182
ID52367	52367	10	11.662	79.000	156.729	0	52	52	8	1	-10921639	234.231	255	0	255	51765	69.906	15.439	0.951	3.266
ID52454	52454	10	11.610	79.054	156.610	0	53	53	8	1	-10921639	237.692	255	0	255	52530	64.285	15.576	0.930	3.563
ID52796	52796	10	11.610	78.802	156.808	0	54	54	8	1	-10921639	236.538	255	0	255	52275	66.232	15.551	0.932	3.447
ID52540	52540	10	11.647	78.873	157.461	0	55	55	8	1	-10921639	234.231	255	0	255	51765	69.906	15.390	0.944	3.255
ID52624	52624	10	11.642	78.941	156.546	0	56	56	8	1	-10921639	230.769	255	0	255	51000	74.948	15.265	0.950	3.000
ID52709	52709	10	11.631	78.950	156.401	0	57	57	8	1	-10921639	236.538	255	0	255	52275	66.232	15.578	0.936	3.453
ID52881	52881	10	11.596	78.993	156.439	0	58	58	8	1	-10921639	231.923	255	0	255	51255	73.324	15.292	0.931	3.050
ID52964	52964	10	11.624	79.034	156.365	0	59	59	8	1	-10921639	237.692	255	0	255	52530	64.285	15.661	0.927	3.557
ID53048	53048	10	11.623	79.004	156.160	0	60	60	8	1	-10921639	236.538	255	0	255	52275	66.232	15.606	0.932	3.447
ID53132	53132	10	11.621	79.245	156.298	0	61	61	8	1	-10921639	243.462	255	0	255	53805	53.122	15.762	0.925	4.405
ID53216	53216	10	11.583	78.777	156.085	0	62	62	8	1	-10921639	243.462	255	0	255	53805	53.122	15.940	0.910	4.368
ID53299	53299	10	11.627	79.007	156.265	0	63	63	8	1	-10921639	238.846	255	0	255	52785	62.256	15.571	0.930	3.697
ID53382	53382	10	11.589	79.286	156.355	0	64	64	8	1	-10921639	244.615	255	0	255	54060	50.515	15.799	0.917	4.632
ID53464	53464	10	11.588	79.074	155.997	0	65	65	8	1	-10921639	243.462	255	0	255	53805	53.122	15.799	0.916	4.383
ID53549	53549	10	11.589	79.238	156.303	0	66	66	8	1	-10921639	245.769	255	0	255	54315	47.738	15.967	0.911	4.909
ID53632	53632	10	11.638	79.432	156.082	0	67	67	8	1	-10921639	243.462	255	0	255	53805	53.122	15.727	0.928	4.413
ID53713	53713	10	11.592	79.418	155.978	0	68	68	8	1	-10921639	245.769	255	0	255	54315	47.738	16.048	0.911	4.909
ID53794	53794	10	11.544	79.294	155.751	0	69	69	8	1	-10921639	241.154	255	0	255	53295	57.916	15.873	0.904	3.953
ID53875	53875	10	11.651	79.169	155.640	0	70	70	8	1	-10921639	242.308	255	0	255	53550	55.583	15.691	0.934	4.211
ID53957	53957	10	11.547	79.533	155.596	0	71	71	8	1	-10921639	240.000	255	0	255	53040	60.136	15.761	0.909	3.801
ID54041	54041	10	11.596	79.420	156.080	0	72	72	8	1	-10921639	244.615	255	0	255	54060	50.515	15.847	0.917	4.632
ID54124	54124	10	11.522	79.400	155.937	0	73	73	8	1	-10921639	245.769	255	0	255	54315	47.738	16.412	0.891	4.851
ID54206	54206	10	11.530	79.389	155.473	0	74	74	8	1	-10921639	243.462	255	0	255	53805	53.122	15.840	0.905	4.353
ID54453	54453	10	11.562	79.348	155.696	0	75	75	8	1	-10921639	242.308	255	0	255	53550	55.583	16.234	0.904	4.140
ID54288	54288	10	11.616	79.330	155.612	0	76	76	8	1	-10921639	241.154	255	0	255	53295	57.916	15.727	0.928	4.008
ID54371	54371	10	11.545	79.344	155.664	0	77	77	8	1	-10921639	246.923	255	0	255	54570	44.760	16.636	0.894	5.209
ID54535	54535	10	11.547	79.409	155.708	0	78	78	8	1	-10921639	245.769	255	0	255	54315	47.738	15.948	0.903	4.884
ID54617	54617	10	11.607	79.472	155.835	0	79	79	8	1	-10921639	244.615	255	0	255	54060	50.515	15.961	0.917	4.632
ID54699	54699	10	11.555	79.235	156.458	0	80	80	8	1	-10921639	245.769	255	0	255	54315	47.738	16.046	0.903	4.884
ID54780	54780	10	11.574	79.315	155.826	0	81	81	8	1	-10921639	246.923	255	0	255	54570	44.760	16.646	0.900	5.226
ID54861	54861	10	11.589	79.237	155.837	0	82	82	8	1	-10921639	246.923	255	0	255	54570	44.760	16.145	0.909	5.253
ID54942	54942	10	11.528	79.352	155.926	0	83	83	8	1	-10921639	248.077	255	0	255	54825	41.536	16.626	0.889	5.622
ID55022	55022	10	11.598	78.938	155.610	0	84	84	8	1	-10921639	237.692	255	0	255	52530	64.285	15.723	0.921	3.544
ID55102	55102	10	11.543	79.308	156.125	0	85	85	8	1	-10921639	245.769	255	0	255	54315	47.738	16.636	0.894	4.860
ID55182	55182	10	11.552	79.235	156.225	0	86	86	8	1	-10921639	251.538	255	0	255	55590	29.575	16.965	0.888	8.000
ID55259	55259	10	11.568	79.287	156.734	0	87	87	8	1	-10921639	244.615	255	0	255	54060	50.515	16.821	0.899	4.585
ID55337	55337	10	11.602	79.236	157.018	0	88	88	8	1	-10921639	246.923	255	0	255	54570	44.760	16.048	0.912	5.262
ID55416	55416	10	11.605	79.396	157.047	0	89	89	8	1	-10921639	249.231	255	0	255	55080	38.005	16.179	0.910	6.247
ID55491	55491	10	11.600	79.567	156.792	0	90	90	8	1	-10921639	245.769	255	0	255	54315	47.738	15.969	0.914	4.917
ID55566	55566	10	11.543	79.559	157.282	0	91	91	8	1	-10921639	245.769	255	0	255	54315	47.738	16.966	0.894	4.860
ID55640	55640	10	11.554	79.381	156.349	0	92	92	8	1	-10921639	246.923	255	0	255	54570	44.760	16.815	0.897	5.218
ID55714	55714	10	11.458	79.535	156.188	0	93	93	8	1	-10921639	245.769	255	0	255	54315	47.738	16.392	0.877	4.810
ID55788	55788	10	11.553	79.578	156.081	0	94	94	8	1	-10921639	249.231	255	0	255	55080	38.005	16.133	0.898	6.206
ID55864	55864	10	11.590	79.453	155.826	0	95	95	8	1	-10921639	246.923	255	0	255	54570	44.760	16.347	0.906	5.244
ID55939	55939	10	11.563	79.335	155.896	0	96	96	8	1	-10921639	251.538	255	0	255	55590	29.575	16.484	0.896	8.039
ID56013	56013	10	11.526	79.493	155.659	0	97	97	8	1	-10921639	244.615	255	0	255	54060	50.515	16.035	0.896	4.578
ID56088	56088	10	11.548	79.469	156.049	0	98	98	8	1	-10921639	246.923	255	0	255	54570	44.760	16.574	0.897	5.218
ID56164	56164	10	11.533	79.446	156.647	0	99	99	8	1	-10921639	244.615	255	0	255	54060	50.515	15.958	0.899	4.585
ID56237	56237	10	11.496	79.477	156.952	0	100	100	8	1	-10921639	250.385	255	0	255	55335	34.072	16.887	0.882	6.887
ID56311	56311	10	11.454	79.482	157.166	0	101	101	8	1	-10921639	249.231	255	0	255	55080	38.005	17.008	0.870	6.102
ID56451	56451	10	11.423	79.511	157.508	0	102	102	8	1	-10921639	245.769	255	0	255	54315	47.738	16.228	0.871	4.794
ID56381	56381	10	11.391	79.457	157.821	0	103	103	8	1	-10921639	253.846	255	0	255	56100	17.153	17.086	0.853	13.629
ID56520	56520	10	11.385	79.496	157.528	0	104	104	8	1	-10921639	249.231	255	0	255	55080	38.005	16.921	0.856	6.050
ID56583	56583	10	11.341	79.795	157.889	0	105	105	8	1	-10921639	251.538	255	0	255	55590	29.575	16.989	0.850	7.813
ID56649	56649	10	11.265	79.889	157.393	0	106	106	8	1	-10921639	252.692	255	0	255	55845	24.203	17.232	0.829	9.465
ID56715	56715	10	11.371	79.935	157.772	0	107	107	8	1	-10921639	255.000	255	255	255	56355	0.000	17.239	0.841	Infinity
ID56775	56775	10	11.354	79.721	157.739	0	108	108	8	1	-10921639	255.000	255	255	255	56355	0.000	17.253	0.838	Infinity
ID56830	56830	10	11.136	79.586	157.712	0	109	109	8	1	-10921639	253.846	255	0	255	56100	17.153	17.527	0.802	13.170
ID56909	56909	10	10.928	79.466	158.056	0	110	110	8	1	-10921639	255.000	255	255	255	56355	0.000	18.287	0.766	Infinity
ID56873	56873	10	10.933	79.534	157.857	0	111	111	8	1	-10921639	255.000	255	255	255	56355	0.000	18.072	0.766	Infinity
ID56941	56941	10	11.142	79.617	157.714	0	112	112	8	1	-10921639	252.692	255	0	255	55845	24.203	17.372	0.808	9.335
ID47758	47758	11	11.599	320.240	163.306	0	0	0	8	1	-10921639	207.692	255	0	255	45900	99.348	13.472	1.000	2.091
ID48011	48011	11	11.682	319.955	163.075	0	1	1	8	1	-10921639	213.462	255	0	255	47175	94.378	14.103	1.000	2.262
ID47927	47927	11	11.630	320.044	163.339	0	2	2	8	1	-10921639	208.846	255	0	255	46155	98.402	13.867	1.000	2.122
ID47841	47841	11	11.628	320.042	163.329	0	3	3	8	1	-10921639	210.000	255	0	255	46410	97.432	13.906	0.993	2.147
ID48357	48357	11	11.610	320.219	163.404	0	4	4	8	1	-10921639	211.154	255	0	255	46665	96.438	13.838	0.989	2.177
ID48184	48184	11	11.606	319.793	163.546	0	5	5	8	1	-10921639	214.615	255	0	255	47430	93.309	13.863	0.982	2.279
ID48271	48271	11	11.642	320.217	163.711	0	6	6	8	1	-10921639	213.462	255	0	255	47175	94.378	13.999	0.993	2.253
ID48097	48097	11	11.670	319.915	164.249	0	7	7	8	1	-10921639	214.615	255	0	255	47430	93.309	14.102	0.996	2.296
ID48445	48445	11	11.245	320.096	164.121	0	8	8	8	1	-10921639	171.923	255	0	255	37995	119.782	12.554	1.000	1.435
ID48531	48531	11	11.679	320.239	164.140	0	9	9	8	1	-10921639	219.231	255	0	255	48450	88.754	14.420	0.993	2.461
ID48706	48706	11	11.622	320.102	164.326	0	10	10	8	1	-10921639	207.692	255	0	255	45900	99.348	13.884	0.996	2.087
ID48794	48794	11	11.603	320.208	164.374	0	11	11	8	1	-10921639	210.000	255	0	255	46410	97.432	13.718	0.993	2.147
ID48619	48619	11	11.559	320.597	164.383	0	12	12	8	1	-10921639	205.385	255	0	255	45390	101.176	13.677	0.992	2.022
ID48883	48883	11	11.646	320.156	164.304	0	13	13	8	1	-10921639	213.462	255	0	255	47175	94.378	14.045	0.996	2.258
ID48972	48972	11	11.631	320.494	164.161	0	14	14	8	1	-10921639	222.692	255	0	255	49215	85.014	14.071	0.972	2.582
ID49061	49061	11	11.629	320.388	164.171	0	15	15	8	1	-10921639	213.462	255	0	255	47175	94.378	13.872	0.996	2.258
ID49150	49150	11	11.614	320.431	163.919	0	16	16	8	1	-10921639	211.154	255	0	255	46665	96.438	13.900	0.996	2.185
ID49333	49333	11	11.616	320.660	164.240	0	17	17	8	1	-10921639	216.923	255	0	255	47940	91.090	13.938	0.982	2.360
ID49423	49423	11	11.635	320.549	164.269	0	18	18	8	1	-10921639	220.385	255	0	255	48705	87.541	14.170	0.979	2.491
ID49514	49514	11	11.603	320.664	164.345	0	19	19	8	1	-10921639	218.077	255	0	255	48195	89.937	13.796	0.979	2.399
ID49242	49242	11	11.622	320.559	164.022	0	20	20	8	1	-10921639	212.308	255	0	255	46920	95.421	13.899	0.993	2.217
ID49605	49605	11	11.671	320.838	163.783	0	21	21	8	1	-10921639	219.231	255	0	255	48450	88.754	14.274	0.989	2.457
ID49696	49696	11	11.666	320.737	163.986	0	22	22	8	1	-10921639	215.769	255	0	255	47685	92.213	14.101	0.993	2.331
ID49786	49786	11	11.655	320.857	164.038	0	23	23	8	1	-10921639	211.154	255	0	255	46665	96.438	13.962	0.996	2.185
ID49967	49967	11	11.624	320.711	163.704	0	24	24	8	1	-10921639	214.615	255	0	255	47430	93.309	14.041	0.982	2.279
ID50146	50146	11	11.661	320.859	163.993	0	25	25	8	1	-10921639	212.308	255	0	255	46920	95.421	13.999	0.996	2.221
ID49876	49876	11	11.646	320.995	164.188	0	26	26	8	1	-10921639	212.308	255	0	255	46920	95.421	13.962	0.993	2.217
ID50056	50056	11	11.658	320.832	164.033	0	27	27	8	1	-10921639	216.923	255	0	255	47940	91.090	14.175	0.993	2.373
ID50237	50237	11	11.672	321.090	164.043	0	28	28	8	1	-10921639	218.077	255	0	255	48195	89.937	14.276	0.993	2.416
ID50416	50416	11	11.667	320.957	163.767	0	29	29	8	1	-10921639	215.769	255	0	255	47685	92.213	14.101	0.993	2.331
ID50326	50326	11	11.650	321.099	163.849	0	30	30	8	1	-10921639	212.308	255	0	255	46920	95.421	14.046	1.000	2.225
ID50505	50505	11	11.637	321.102	163.521	0	31	31	8	1	-10921639	221.538	255	0	255	48960	86.294	14.094	0.972	2.531
ID50595	50595	11	11.560	321.417	163.917	0	32	32	8	1	-10921639	205.385	255	0	255	45390	101.176	13.474	1.000	2.030
ID50685	50685	11	11.633	321.219	163.725	0	33	33	8	1	-10921639	215.769	255	0	255	47685	92.213	14.043	0.989	2.327
ID50775	50775	11	11.621	321.113	163.620	0	34	34	8	1	-10921639	220.385	255	0	255	48705	87.541	14.164	0.965	2.473
ID50954	50954	11	11.616	321.107	163.662	0	35	35	8	1	-10921639	212.308	255	0	255	46920	95.421	13.999	0.996	2.221
ID50864	50864	11	11.620	321.139	163.681	0	36	36	8	1	-10921639	213.462	255	0	255	47175	94.378	14.001	0.996	2.258
ID51134	51134	11	11.585	321.288	163.449	0	37	37	8	1	-10921639	214.615	255	0	255	47430	93.309	13.897	0.985	2.283
ID51044	51044	11	11.627	321.691	163.578	0	38	38	8	1	-10921639	220.385	255	0	255	48705	87.541	14.095	0.975	2.486
ID51223	51223	11	11.597	321.333	163.574	0	39	39	8	1	-10921639	218.077	255	0	255	48195	89.937	13.991	0.972	2.390
ID51312	51312	11	11.550	321.575	163.472	0	40	40	8	1	-10921639	216.923	255	0	255	47940	91.090	13.756	0.975	2.351
ID51401	51401	11	11.610	321.342	163.660	0	41	41	8	1	-10921639	219.231	255	0	255	48450	88.754	14.076	0.982	2.448
ID51666	51666	11	11.553	321.519	163.541	0	42	42	8	1	-10921639	215.769	255	0	255	47685	92.213	13.859	0.964	2.297
ID51489	51489	11	11.561	321.718	163.473	0	43	43	8	1	-10921639	214.615	255	0	255	47430	93.309	13.863	0.982	2.279
ID51577	51577	11	11.583	321.505	163.297	0	44	44	8	1	-10921639	220.385	255	0	255	48705	87.541	13.992	0.975	2.486
ID51754	51754	11	11.564	321.721	163.308	0	45	45	8	1	-10921639	213.462	255	0	255	47175	94.378	13.898	0.989	2.249
ID51843	51843	11	11.612	322.064	163.448	0	46	46	8	1	-10921639	222.692	255	0	255	49215	85.014	14.269	0.979	2.592
ID51932	51932	11	11.614	321.914	163.480	0	47	47	8	1	-10921639	221.538	255	0	255	48960	86.294	14.270	0.982	2.544
ID52107	52107	11	11.611	321.754	163.189	0	48	48	8	1	-10921639	218.077	255	0	255	48195	89.937	14.099	0.986	2.407
ID52019	52019	11	11.606	321.760	163.355	0	49	49	8	1	-10921639	221.538	255	0	255	48960	86.294	14.415	0.986	2.549
ID52282	52282	11	11.617	321.990	163.459	0	50	50	8	1	-10921639	227.308	255	0	255	50235	79.519	14.996	0.973	2.819
ID52195	52195	11	11.630	322.211	163.242	0	51	51	8	1	-10921639	220.385	255	0	255	48705	87.541	14.272	0.986	2.500
ID52370	52370	11	11.630	322.075	163.813	0	52	52	8	1	-10921639	226.154	255	0	255	49980	80.953	15.246	0.983	2.769
ID52457	52457	11	11.531	322.253	163.558	0	53	53	8	1	-10921639	212.308	255	0	255	46920	95.421	13.715	0.982	2.204
ID52799	52799	11	11.566	322.278	163.486	0	54	54	8	1	-10921639	218.077	255	0	255	48195	89.937	14.099	0.986	2.407
ID52543	52543	11	11.598	322.760	163.693	0	55	55	8	1	-10921639	219.231	255	0	255	48450	88.754	13.936	0.975	2.439
ID52627	52627	11	11.597	322.226	163.133	0	56	56	8	1	-10921639	225.000	255	0	255	49725	82.345	15.247	0.979	2.704
ID52712	52712	11	11.619	322.897	163.252	0	57	57	8	1	-10921639	227.308	255	0	255	50235	79.519	15.002	0.976	2.824
ID52884	52884	11	11.607	323.038	162.722	0	58	58	8	1	-10921639	223.846	255	0	255	49470	83.698	14.408	0.976	2.642
ID52967	52967	11	11.559	322.680	162.639	0	59	59	8	1	-10921639	225.000	255	0	255	49725	82.345	14.256	0.956	2.670
ID53051	53051	11	11.588	322.891	162.834	0	60	60	8	1	-10921639	221.538	255	0	255	48960	86.294	14.263	0.969	2.526
ID53135	53135	11	11.582	322.642	162.608	0	61	61	8	1	-10921639	228.462	255	0	255	50490	78.042	14.254	0.953	2.857
ID53219	53219	11	11.552	322.996	162.402	0	62	62	8	1	-10921639	228.462	255	0	255	50490	78.042	15.311	0.973	2.887
ID53302	53302	11	11.617	323.050	162.779	0	63	63	8	1	-10921639	229.615	255	0	255	50745	76.519	15.252	0.970	2.954
ID53385	53385	11	11.552	323.046	162.520	0	64	64	8	1	-10921639	222.692	255	0	255	49215	85.014	14.258	0.958	2.564
ID53467	53467	11	11.581	323.014	162.335	0	65	65	8	1	-10921639	229.615	255	0	255	50745	76.519	15.252	0.970	2.954
ID53552	53552	11	11.509	323.287	162.634	0	66	66	8	1	-10921639	223.846	255	0	255	49470	83.698	14.179	0.955	2.613
ID53635	53635	11	11.582	323.166	162.248	0	67	67	8	1	-10921639	223.846	255	0	255	49470	83.698	14.631	0.983	2.651
ID53716	53716	11	11.528	323.257	161.724	0	68	68	8	1	-10921639	225.000	255	0	255	49725	82.345	14.390	0.966	2.685
ID53797	53797	11	11.466	323.270	161.454	0	69	69	8	1	-10921639	222.692	255	0	255	49215	85.014	14.088	0.955	2.559
ID53877	53877	11	11.474	323.341	161.435	0	70	70	8	1	-10921639	226.154	255	0	255	49980	80.953	14.601	0.952	2.726
ID53960	53960	11	11.497	323.328	160.947	0	71	71	8	1	-10921639	226.154	255	0	255	49980	80.953	14.805	0.962	2.740
ID54043	54043	11	11.488	323.193	161.453	0	72	72	8	1	-10921639	229.615	255	0	255	50745	76.519	14.597	0.950	2.924
ID54127	54127	11	11.488	323.356	161.232	0	73	73	8	1	-10921639	229.615	255	0	255	50745	76.519	15.356	0.950	2.924
ID54209	54209	11	11.492	323.354	161.220	0	74	74	8	1	-10921639	233.077	255	0	255	51510	71.645	15.367	0.947	3.165
ID54456	54456	11	11.428	323.201	160.779	0	75	75	8	1	-10921639	230.769	255	0	255	51000	74.948	14.746	0.937	2.979
ID54291	54291	11	11.301	323.464	160.569	0	76	76	8	1	-10921639	225.000	255	0	255	49725	82.345	13.218	0.916	2.613
ID54374	54374	11	11.448	323.414	160.758	0	77	77	8	1	-10921639	227.308	255	0	255	50235	79.519	14.277	0.946	2.779
ID54538	54538	11	11.435	323.337	160.870	0	78	78	8	1	-10921639	229.615	255	0	255	50745	76.519	15.273	0.937	2.903
ID54620	54620	11	11.477	323.399	161.042	0	79	79	8	1	-10921639	233.077	255	0	255	51510	71.645	15.258	0.947	3.165
ID54702	54702	11	11.414	323.426	161.569	0	80	80	8	1	-10921639	221.538	255	0	255	48960	86.294	13.450	0.948	2.499
ID54783	54783	11	11.440	323.501	160.894	0	81	81	8	1	-10921639	231.923	255	0	255	51255	73.324	15.262	0.931	3.050
ID54864	54864	11	11.387	323.275	160.795	0	82	82	8	1	-10921639	228.462	255	0	255	50490	78.042	14.344	0.927	2.816
ID54945	54945	11	11.411	323.655	160.946	0	83	83	8	1	-10921639	227.308	255	0	255	50235	79.519	14.159	0.930	2.755
ID55025	55025	11	11.319	323.630	160.714	0	84	84	8	1	-10921639	221.538	255	0	255	48960	86.294	13.443	0.925	2.467
ID55105	55105	11	11.397	323.286	160.720	0	85	85	8	1	-10921639	228.462	255	0	255	50490	78.042	15.261	0.930	2.822
ID55184	55184	11	11.346	323.536	161.241	0	86	86	8	1	-10921639	230.769	255	0	255	51000	74.948	14.322	0.909	2.932
ID55262	55262	11	11.291	323.544	161.611	0	87	87	8	1	-10921639	223.846	255	0	255	49470	83.698	13.439	0.919	2.562
ID55340	55340	11	11.290	323.754	161.850	0	88	88	8	1	-10921639	226.154	255	0	255	49980	80.953	14.068	0.901	2.648
ID55419	55419	11	11.285	323.696	161.541	0	89	89	8	1	-10921639	220.385	255	0	255	48705	87.541	13.944	0.915	2.405
ID55494	55494	11	11.345	323.857	161.174	0	90	90	8	1	-10921639	231.923	255	0	255	51255	73.324	14.356	0.906	3.007
ID55568	55568	11	11.281	324.009	161.289	0	91	91	8	1	-10921639	240.000	255	0	255	53040	60.136	15.651	0.883	3.742
ID55643	55643	11	11.314	323.986	161.042	0	92	92	8	1	-10921639	226.154	255	0	255	49980	80.953	14.141	0.913	2.667
ID55717	55717	11	11.300	324.058	160.917	0	93	93	8	1	-10921639	231.923	255	0	255	51255	73.324	14.536	0.891	2.981
ID55790	55790	11	11.212	323.871	160.329	0	94	94	8	1	-10921639	230.769	255	0	255	51000	74.948	14.334	0.875	2.874
ID55867	55867	11	11.124	323.949	160.168	0	95	95	8	1	-10921639	235.385	255	0	255	52020	68.104	14.792	0.851	3.179
ID55942	55942	11	11.267	324.052	160.256	0	96	96	8	1	-10921639	229.615	255	0	255	50745	76.519	14.345	0.890	2.826
ID56016	56016	11	11.166	324.114	160.178	0	97	97	8	1	-10921639	229.615	255	0	255	50745	76.519	14.118	0.863	2.780
ID56091	56091	11	11.227	323.803	160.310	0	98	98	8	1	-10921639	235.385	255	0	255	52020	68.104	15.286	0.875	3.225
ID56166	56166	11	11.155	323.857	160.804	0	99	99	8	1	-10921639	227.308	255	0	255	50235	79.519	13.946	0.870	2.661
ID56239	56239	11	11.251	324.131	161.321	0	100	100	8	1	-10921639	230.769	255	0	255	51000	74.948	14.339	0.881	2.885
ID56313	56313	11	10.993	324.289	161.348	0	101	101	8	1	-10921639	228.462	255	0	255	50490	78.042	14.087	0.836	2.665
ID56453	56453	11	11.021	324.011	161.770	0	102	102	8	1	-10921639	237.692	255	0	255	52530	64.285	15.579	0.830	3.355
ID56382	56382	11	10.932	324.321	161.434	0	103	103	8	1	-10921639	231.923	255	0	255	51255	73.324	14.296	0.824	2.857
ID56522	56522	11	11.061	324.116	161.695	0	104	104	8	1	-10921639	234.231	255	0	255	51765	69.906	14.792	0.851	3.080
ID56585	56585	11	10.905	324.645	161.964	0	105	105	8	1	-10921639	233.077	255	0	255	51510	71.645	15.215	0.822	2.935
ID56651	56651	11	10.865	324.701	162.151	0	106	106	8	1	-10921639	231.923	255	0	255	51255	73.324	14.287	0.812	2.836
ID56717	56717	11	10.789	324.779	162.228	0	107	107	8	1	-10921639	235.385	255	0	255	52020	68.104	14.451	0.796	3.063
ID56777	56777	11	10.794	324.933	162.073	0	108	108	8	1	-10921639	235.385	255	0	255	52020	68.104	14.436	0.796	3.063
ID56832	56832	11	11.251	324.427	160.894	0	109	109	8	1	-10921639	236.538	255	0	255	52275	66.232	15.704	0.858	3.298
ID56910	56910	11	11.331	324.671	161.276	0	110	110	8	1	-10921639	240.000	255	0	255	53040	60.136	17.057	0.860	3.690
ID56874	56874	11	10.778	324.739	161.835	0	111	111	8	1	-10921639	226.154	255	0	255	49980	80.953	13.921	0.814	2.507
ID56942	56942	11	10.945	324.535	161.074	0	112	112	8	1	-10921639	225.000	255	0	255	49725	82.345	13.407	0.839	2.493
ID47759	47759	12	11.041	120.192	164.344	0	0	0	8	1	-10921639	182.308	255	0	255	40290	115.380	12.791	0.945	1.536
ID48012	48012	12	10.951	120.065	164.082	0	1	1	8	1	-10921639	173.077	255	0	255	38250	119.346	12.596	0.956	1.417
ID47928	47928	12	10.967	120.420	163.841	0	2	2	8	1	-10921639	180.000	255	0	255	39780	116.453	12.544	0.953	1.509
ID47842	47842	12	11.185	120.221	164.009	0	3	3	8	1	-10921639	189.231	255	0	255	41820	111.813	12.972	0.967	1.664
ID48358	48358	12	11.054	120.178	164.149	0	4	4	8	1	-10921639	181.154	255	0	255	40035	115.924	12.727	0.957	1.529
ID48183	48183	12	11.130	120.417	164.398	0	5	5	8	1	-10921639	190.385	255	0	255	42075	111.165	12.789	0.963	1.681
ID48270	48270	12	11.082	120.524	164.234	0	6	6	8	1	-10921639	186.923	255	0	255	41310	113.062	12.869	0.947	1.608
ID48096	48096	12	10.927	120.643	164.468	0	7	7	8	1	-10921639	180.000	255	0	255	39780	116.453	12.789	0.924	1.485
ID48444	48444	12	10.341	120.693	164.338	0	8	8	8	1	-10921639	146.538	255	0	255	32385	126.357	11.965	0.938	1.122
ID48530	48530	12	11.033	121.105	164.495	0	9	9	8	1	-10921639	184.615	255	0	255	40800	114.250	12.969	0.938	1.564
ID48707	48707	12	11.019	121.391	164.691	0	10	10	8	1	-10921639	185.769	255	0	255	41055	113.664	12.545	0.963	1.603
ID48795	48795	12	11.060	121.257	164.678	0	11	11	8	1	-10921639	183.462	255	0	255	40545	114.823	12.579	0.966	1.570
ID48618	48618	12	10.964	121.348	164.475	0	12	12	8	1	-10921639	182.308	255	0	255	40290	115.380	12.706	0.945	1.536
ID48882	48882	12	11.028	121.403	164.042	0	13	13	8	1	-10921639	188.077	255	0	255	41565	112.445	12.702	0.947	1.627
ID48971	48971	12	10.902	121.418	163.743	0	14	14	8	1	-10921639	181.154	255	0	255	40035	115.924	12.482	0.945	1.519
ID49060	49060	12	10.991	121.567	163.743	0	15	15	8	1	-10921639	183.462	255	0	255	40545	114.823	12.616	0.938	1.546
ID49149	49149	12	11.153	121.593	163.939	0	16	16	8	1	-10921639	193.846	255	0	255	42840	109.125	13.251	0.949	1.729
ID49331	49331	12	10.880	121.829	163.738	0	17	17	8	1	-10921639	178.846	255	0	255	39525	116.969	12.480	0.932	1.475
ID49421	49421	12	10.969	122.159	163.718	0	18	18	8	1	-10921639	184.615	255	0	255	40800	114.250	12.585	0.946	1.571
ID49512	49512	12	11.016	121.752	163.285	0	19	19	8	1	-10921639	192.692	255	0	255	42585	109.822	13.242	0.914	1.676
ID49240	49240	12	10.974	122.148	163.362	0	20	20	8	1	-10921639	184.615	255	0	255	40800	114.250	13.007	0.930	1.557
ID49603	49603	12	10.904	122.438	163.524	0	21	21	8	1	-10921639	186.923	255	0	255	41310	113.062	12.374	0.943	1.605
ID49694	49694	12	10.897	122.345	163.101	0	22	22	8	1	-10921639	185.769	255	0	255	41055	113.664	12.538	0.934	1.579
ID49784	49784	12	10.927	122.626	163.064	0	23	23	8	1	-10921639	184.615	255	0	255	40800	114.250	12.717	0.922	1.550
ID49965	49965	12	10.916	122.606	162.907	0	24	24	8	1	-10921639	189.231	255	0	255	41820	111.813	12.712	0.913	1.615
ID50144	50144	12	10.915	122.686	162.881	0	25	25	8	1	-10921639	186.923	255	0	255	41310	113.062	12.714	0.915	1.580
ID49874	49874	12	11.020	122.890	163.120	0	26	26	8	1	-10921639	188.077	255	0	255	41565	112.445	12.863	0.927	1.610
ID50054	50054	12	11.046	122.977	162.855	0	27	27	8	1	-10921639	191.538	255	0	255	42330	110.501	12.782	0.936	1.676
ID50235	50235	12	10.952	122.959	162.814	0	28	28	8	1	-10921639	195.000	255	0	255	43095	108.412	12.853	0.911	1.715
ID50414	50414	12	10.932	123.066	162.549	0	29	29	8	1	-10921639	185.769	255	0	255	41055	113.664	12.538	0.934	1.579
ID50324	50324	12	10.953	123.188	162.699	0	30	30	8	1	-10921639	190.385	255	0	255	42075	111.165	12.594	0.932	1.652
ID50503	50503	12	10.871	123.267	162.616	0	31	31	8	1	-10921639	186.923	255	0	255	41310	113.062	12.471	0.931	1.594
ID50593	50593	12	10.761	123.736	162.464	0	32	32	8	1	-10921639	190.385	255	0	255	42075	111.165	12.648	0.883	1.606
ID50683	50683	12	10.777	123.543	162.450	0	33	33	8	1	-10921639	184.615	255	0	255	40800	114.250	12.775	0.884	1.516
ID50773	50773	12	10.803	123.617	162.247	0	34	34	8	1	-10921639	186.923	255	0	255	41310	113.062	12.709	0.892	1.559
ID50952	50952	12	10.789	123.831	162.506	0	35	35	8	1	-10921639	183.462	255	0	255	40545	114.823	12.463	0.906	1.519
ID50862	50862	12	10.667	123.867	161.854	0	36	36	8	1	-10921639	178.846	255	0	255	39525	116.969	12.500	0.884	1.435
ID51132	51132	12	10.874	124.223	162.287	0	37	37	8	1	-10921639	197.308	255	0	255	43605	106.934	12.854	0.894	1.742
ID51042	51042	12	10.677	124.455	161.880	0	38	38	8	1	-10921639	188.077	255	0	255	41565	112.445	12.347	0.893	1.578
ID51221	51221	12	10.970	124.216	162.035	0	39	39	8	1	-10921639	197.308	255	0	255	43605	106.934	12.987	0.916	1.764
ID51310	51310	12	10.893	124.324	161.885	0	40	40	8	1	-10921639	201.923	255	0	255	44625	103.760	12.739	0.900	1.844
ID51399	51399	12	10.692	124.433	161.726	0	41	41	8	1	-10921639	188.077	255	0	255	41565	112.445	12.152	0.901	1.585
ID51664	51664	12	10.758	124.393	161.648	0	42	42	8	1	-10921639	192.692	255	0	255	42585	109.822	12.454	0.899	1.661
ID51487	51487	12	10.686	124.684	161.716	0	43	43	8	1	-10921639	181.154	255	0	255	40035	115.924	12.442	0.893	1.474
ID51575	51575	12	10.873	124.910	161.612	0	44	44	8	1	-10921639	201.923	255	0	255	44625	103.760	12.849	0.879	1.821
ID51752	51752	12	10.741	124.733	161.207	0	45	45	8	1	-10921639	197.308	255	0	255	43605	106.934	13.058	0.856	1.702
ID51841	51841	12	10.795	125.008	161.612	0	46	46	8	1	-10921639	192.692	255	0	255	42585	109.822	12.524	0.885	1.647
ID51930	51930	12	10.703	125.249	161.408	0	47	47	8	1	-10921639	192.692	255	0	255	42585	109.822	12.849	0.863	1.626
ID52105	52105	12	10.707	125.357	161.386	0	48	48	8	1	-10921639	197.308	255	0	255	43605	106.934	12.966	0.856	1.702
ID52017	52017	12	10.809	125.228	161.552	0	49	49	8	1	-10921639	197.308	255	0	255	43605	106.934	12.618	0.887	1.735
ID52280	52280	12	10.689	125.709	161.460	0	50	50	8	1	-10921639	199.615	255	0	255	44115	105.384	13.052	0.847	1.737
ID52193	52193	12	10.533	125.706	161.286	0	51	51	8	1	-10921639	183.462	255	0	255	40545	114.823	12.615	0.842	1.461
ID52368	52368	12	10.680	125.896	161.811	0	52	52	8	1	-10921639	190.385	255	0	255	42075	111.165	12.598	0.858	1.582
ID52455	52455	12	10.632	125.769	161.163	0	53	53	8	1	-10921639	197.308	255	0	255	43605	106.934	12.929	0.839	1.683
ID52797	52797	12	10.592	126.270	161.757	0	54	54	8	1	-10921639	189.231	255	0	255	41820	111.813	12.333	0.864	1.569
ID52541	52541	12	10.799	126.299	162.233	0	55	55	8	1	-10921639	198.462	255	0	255	43860	106.168	12.848	0.881	1.751
ID52625	52625	12	10.605	126.299	161.114	0	56	56	8	1	-10921639	192.692	255	0	255	42585	109.822	12.671	0.852	1.615
ID52710	52710	12	10.358	126.602	160.855	0	57	57	8	1	-10921639	183.462	255	0	255	40545	114.823	12.415	0.813	1.433
ID52882	52882	12	10.506	126.527	160.762	0	58	58	8	1	-10921639	192.692	255	0	255	42585	109.822	12.689	0.818	1.579
ID52965	52965	12	10.584	126.692	160.824	0	59	59	8	1	-10921639	188.077	255	0	255	41565	112.445	12.555	0.846	1.533
ID53049	53049	12	10.420	126.745	160.576	0	60	60	8	1	-10921639	197.308	255	0	255	43605	106.934	12.503	0.809	1.650
ID53133	53133	12	10.409	126.922	160.417	0	61	61	8	1	-10921639	186.923	255	0	255	41310	113.062	12.742	0.813	1.483
ID53217	53217	12	10.283	127.209	160.120	0	62	62	8	1	-10921639	188.077	255	0	255	41565	112.445	12.497	0.804	1.491
ID53300	53300	12	10.388	126.866	160.484	0	63	63	8	1	-10921639	193.846	255	0	255	42840	109.125	13.357	0.799	1.578
ID53383	53383	12	10.298	127.306	160.127	0	64	64	8	1	-10921639	184.615	255	0	255	40800	114.250	12.502	0.807	1.444
ID53465	53465	12	10.176	127.566	159.995	0	65	65	8	1	-10921639	184.615	255	0	255	40800	114.250	12.495	0.780	1.416
ID53550	53550	12	10.235	127.549	159.977	0	66	66	8	1	-10921639	185.769	255	0	255	41055	113.664	12.547	0.785	1.437
ID53633	53633	12	10.316	127.585	159.880	0	67	67	8	1	-10921639	200.769	255	0	255	44370	104.582	12.736	0.774	1.675
ID53714	53714	12	10.135	127.747	159.256	0	68	68	8	1	-10921639	185.769	255	0	255	41055	113.664	12.591	0.765	1.416
ID53795	53795	12	10.202	127.774	159.225	0	69	69	8	1	-10921639	192.692	255	0	255	42585	109.822	12.648	0.775	1.532
ID53876	53876	12	10.308	128.002	159.123	0	70	70	8	1	-10921639	199.615	255	0	255	44115	105.384	12.813	0.782	1.663
ID53958	53958	12	10.135	128.170	158.906	0	71	71	8	1	-10921639	186.923	255	0	255	41310	113.062	12.490	0.772	1.441
ID54042	54042	12	10.235	128.338	159.228	0	72	72	8	1	-10921639	196.154	255	0	255	43350	107.682	12.815	0.782	1.599
ID54125	54125	12	10.028	128.349	159.010	0	73	73	8	1	-10921639	188.077	255	0	255	41565	112.445	12.465	0.757	1.442
ID54207	54207	12	10.126	128.327	158.475	0	74	74	8	1	-10921639	197.308	255	0	255	43605	106.934	12.924	0.755	1.588
ID54454	54454	12	10.082	128.593	158.655	0	75	75	8	1	-10921639	190.385	255	0	255	42075	111.165	12.493	0.750	1.468
ID54289	54289	12	10.003	128.610	158.156	0	76	76	8	1	-10921639	192.692	255	0	255	42585	109.822	12.728	0.731	1.482
ID54372	54372	12	9.875	128.652	158.366	0	77	77	8	1	-10921639	186.923	255	0	255	41310	113.062	12.610	0.709	1.371
ID54536	54536	12	10.017	128.690	158.202	0	78	78	8	1	-10921639	191.538	255	0	255	42330	110.501	12.806	0.727	1.459
ID54618	54618	12	9.840	128.660	157.860	0	79	79	8	1	-10921639	184.615	255	0	255	40800	114.250	12.529	0.718	1.351
ID54700	54700	12	9.766	128.729	158.846	0	80	80	8	1	-10921639	180.000	255	0	255	39780	116.453	12.422	0.699	1.272
ID54781	54781	12	9.947	129.027	157.775	0	81	81	8	1	-10921639	192.692	255	0	255	42585	109.822	12.575	0.728	1.479
ID54862	54862	12	9.885	129.013	157.870	0	82	82	8	1	-10921639	185.769	255	0	255	41055	113.664	12.488	0.720	1.368
ID54943	54943	12	9.676	129.301	157.798	0	83	83	8	1	-10921639	180.000	255	0	255	39780	116.453	12.011	0.709	1.282
ID55023	55023	12	9.801	128.781	157.496	0	84	84	8	1	-10921639	191.538	255	0	255	42330	110.501	12.786	0.691	1.416
ID55103	55103	12	9.601	129.259	157.502	0	85	85	8	1	-10921639	183.462	255	0	255	40545	114.823	11.997	0.692	1.306
ID55183	55183	12	9.580	129.421	158.291	0	86	86	8	1	-10921639	183.462	255	0	255	40545	114.823	12.238	0.679	1.293
ID55260	55260	12	9.783	129.126	158.273	0	87	87	8	1	-10921639	192.692	255	0	255	42585	109.822	12.660	0.692	1.436
ID55338	55338	12	9.627	129.799	158.350	0	88	88	8	1	-10921639	186.923	255	0	255	41310	113.062	12.513	0.667	1.323
ID55417	55417	12	9.626	130.012	158.464	0	89	89	8	1	-10921639	183.462	255	0	255	40545	114.823	12.516	0.664	1.276
ID55492	55492	12	9.676	129.946	158.007	0	90	90	8	1	-10921639	183.462	255	0	255	40545	114.823	12.519	0.676	1.289
ID55567	55567	12	9.435	130.273	157.714	0	91	91	8	1	-10921639	177.692	255	0	255	39270	117.471	12.326	0.646	1.188
ID55641	55641	12	9.578	129.931	157.357	0	92	92	8	1	-10921639	186.923	255	0	255	41310	113.062	12.553	0.658	1.312
ID55715	55715	12	9.474	130.327	156.678	0	93	93	8	1	-10921639	184.615	255	0	255	40800	114.250	12.374	0.651	1.275
ID55789	55789	12	9.528	130.272	156.723	0	94	94	8	1	-10921639	175.385	255	0	255	38760	118.435	12.358	0.664	1.182
ID55865	55865	12	9.550	130.214	156.787	0	95	95	8	1	-10921639	180.000	255	0	255	39780	116.453	12.384	0.662	1.231
ID55940	55940	12	9.298	130.504	156.358	0	96	96	8	1	-10921639	186.923	255	0	255	41310	113.062	11.750	0.635	1.284
ID56014	56014	12	9.398	130.297	156.312	0	97	97	8	1	-10921639	184.615	255	0	255	40800	114.250	12.403	0.634	1.254
ID56089	56089	12	9.526	130.699	155.993	0	98	98	8	1	-10921639	197.308	255	0	255	43605	106.934	12.548	0.654	1.459
ID56163	56163	12	9.426	130.746	156.443	0	99	99	8	1	-10921639	198.462	255	0	255	43860	106.168	12.540	0.637	1.454
ID56236	56236	12	9.257	130.916	156.451	0	100	100	8	1	-10921639	188.077	255	0	255	41565	112.445	12.299	0.612	1.270
ID56310	56310	12	8.921	131.138	156.286	0	101	101	8	1	-10921639	177.692	255	0	255	39270	117.471	11.592	0.586	1.117
ID56450	56450	12	9.138	131.467	156.298	0	102	102	8	1	-10921639	189.231	255	0	255	41820	111.813	12.151	0.603	1.274
ID56380	56380	12	9.213	131.468	156.659	0	103	103	8	1	-10921639	189.231	255	0	255	41820	111.813	12.183	0.614	1.288
ID56519	56519	12	9.091	131.389	156.985	0	104	104	8	1	-10921639	177.692	255	0	255	39270	117.471	11.952	0.600	1.134
ID56582	56582	12	9.021	132.010	156.393	0	105	105	8	1	-10921639	183.462	255	0	255	40545	114.823	11.736	0.593	1.190
ID56648	56648	12	8.812	132.193	155.574	0	106	106	8	1	-10921639	178.846	255	0	255	39525	116.969	11.458	0.563	1.102
ID56714	56714	12	9.051	132.452	155.789	0	107	107	8	1	-10921639	189.231	255	0	255	41820	111.813	12.228	0.598	1.267
ID56774	56774	12	9.025	132.116	155.394	0	108	108	8	1	-10921639	201.923	255	0	255	44625	103.760	12.265	0.581	1.430
ID56829	56829	12	9.058	132.731	154.303	0	109	109	8	1	-10921639	201.923	255	0	255	44625	103.760	12.135	0.588	1.442
ID56908	56908	12	8.895	132.911	154.514	0	110	110	8	1	-10921639	184.615	255	0	255	40800	114.250	12.501	0.590	1.199
ID56872	56872	12	8.981	132.858	153.423	0	111	111	8	1	-10921639	204.231	255	0	255	45135	102.058	12.162	0.582	1.473
ID47760	47760	13	11.194	189.232	164.902	0	0	0	8	1	-10921639	169.615	255	0	255	37485	120.617	12.493	1.000	1.406
ID48013	48013	13	11.071	189.335	164.361	0	1	1	8	1	-10921639	166.154	255	0	255	36720	121.775	12.290	1.000	1.364
ID47929	47929	13	11.000	189.166	164.692	0	2	2	8	1	-10921639	160.385	255	0	255	35445	123.466	12.320	1.000	1.299
ID47843	47843	13	11.184	189.853	164.902	0	3	3	8	1	-10921639	168.462	255	0	255	37230	121.015	12.468	1.000	1.392
ID48359	48359	13	11.098	189.641	164.742	0	4	4	8	1	-10921639	166.154	255	0	255	36720	121.775	12.385	1.000	1.364
ID48185	48185	13	11.212	189.703	164.845	0	5	5	8	1	-10921639	170.769	255	0	255	37740	120.206	12.522	1.000	1.421
ID48272	48272	13	11.090	189.843	164.801	0	6	6	8	1	-10921639	163.846	255	0	255	36210	122.487	12.367	1.000	1.338
ID48098	48098	13	11.214	190.049	165.287	0	7	7	8	1	-10921639	170.769	255	0	255	37740	120.206	12.493	1.000	1.421
ID48446	48446	13	10.877	190.185	164.913	0	8	8	8	1	-10921639	154.615	255	0	255	34170	124.866	12.154	1.000	1.238
ID48532	48532	13	11.279	190.421	165.385	0	9	9	8	1	-10921639	177.692	255	0	255	39270	117.471	12.588	1.000	1.513
ID48708	48708	13	11.177	190.612	165.596	0	10	10	8	1	-10921639	173.077	255	0	255	38250	119.346	12.426	1.000	1.450
ID48796	48796	13	11.220	190.801	165.056	0	11	11	8	1	-10921639	170.769	255	0	255	37740	120.206	12.555	1.000	1.421
ID48620	48620	13	11.133	190.958	165.025	0	12	12	8	1	-10921639	165.000	255	0	255	36465	122.137	12.424	1.000	1.351
ID48884	48884	13	11.241	191.068	164.944	0	13	13	8	1	-10921639	171.923	255	0	255	37995	119.782	12.492	1.000	1.435
ID48973	48973	13	11.275	191.451	164.943	0	14	14	8	1	-10921639	176.538	255	0	255	39015	117.959	12.519	1.000	1.497
ID49062	49062	13	11.213	191.509	164.889	0	15	15	8	1	-10921639	174.231	255	0	255	38505	118.897	12.513	1.000	1.465
ID49151	49151	13	11.363	191.860	164.544	0	16	16	8	1	-10921639	182.308	255	0	255	40290	115.380	12.735	1.000	1.580
ID49332	49332	13	11.198	191.775	164.492	0	17	17	8	1	-10921639	173.077	255	0	255	38250	119.346	12.465	1.000	1.450
ID49422	49422	13	11.349	192.181	164.427	0	18	18	8	1	-10921639	181.154	255	0	255	40035	115.924	12.735	1.000	1.563
ID49513	49513	13	11.469	191.976	164.407	0	19	19	8	1	-10921639	191.538	255	0	255	42330	110.501	13.104	1.000	1.733
ID49241	49241	13	11.462	192.696	163.979	0	20	20	8	1	-10921639	190.385	255	0	255	42075	111.165	13.105	1.000	1.713
ID49604	49604	13	11.515	192.703	164.202	0	21	21	8	1	-10921639	195.000	255	0	255	43095	108.412	13.101	1.000	1.799
ID49695	49695	13	11.492	192.810	164.173	0	22	22	8	1	-10921639	191.538	255	0	255	42330	110.501	13.488	1.000	1.733
ID49785	49785	13	11.484	192.834	163.976	0	23	23	8	1	-10921639	192.692	255	0	255	42585	109.822	12.977	1.000	1.755
ID49966	49966	13	11.629	192.971	163.988	0	24	24	8	1	-10921639	205.385	255	0	255	45390	101.176	13.801	1.000	2.030
ID50145	50145	13	11.489	193.095	163.810	0	25	25	8	1	-10921639	191.538	255	0	255	42330	110.501	13.267	1.000	1.733
ID49875	49875	13	11.444	193.042	163.732	0	26	26	8	1	-10921639	189.231	255	0	255	41820	111.813	12.980	1.000	1.692
ID50055	50055	13	11.499	193.487	163.981	0	27	27	8	1	-10921639	199.615	255	0	255	44115	105.384	13.096	0.992	1.887
ID50236	50236	13	11.472	193.442	163.871	0	28	28	8	1	-10921639	192.692	255	0	255	42585	109.822	12.977	1.000	1.755
ID50415	50415	13	11.537	193.451	163.701	0	29	29	8	1	-10921639	201.923	255	0	255	44625	103.760	13.477	0.992	1.938
ID50325	50325	13	11.476	193.573	163.533	0	30	30	8	1	-10921639	196.154	255	0	255	43350	107.682	13.099	0.988	1.811
ID50504	50504	13	11.544	194.008	163.519	0	31	31	8	1	-10921639	203.077	255	0	255	44880	102.919	13.475	0.988	1.962
ID50594	50594	13	11.532	193.929	163.729	0	32	32	8	1	-10921639	198.462	255	0	255	43860	106.168	13.097	1.000	1.869
ID50684	50684	13	11.564	194.047	163.287	0	33	33	8	1	-10921639	199.615	255	0	255	44115	105.384	13.662	1.000	1.894
ID50774	50774	13	11.491	194.159	163.343	0	34	34	8	1	-10921639	193.846	255	0	255	42840	109.125	13.102	1.000	1.776
ID50953	50953	13	11.629	194.162	163.424	0	35	35	8	1	-10921639	213.462	255	0	255	47175	94.378	13.930	0.985	2.245
ID50863	50863	13	11.475	194.202	163.285	0	36	36	8	1	-10921639	192.692	255	0	255	42585	109.822	13.103	0.996	1.751
ID51133	51133	13	11.542	194.530	163.416	0	37	37	8	1	-10921639	206.538	255	0	255	45645	100.273	13.253	0.989	2.048
ID51043	51043	13	11.535	194.614	163.311	0	38	38	8	1	-10921639	206.538	255	0	255	45645	100.273	13.253	0.985	2.044
ID51222	51222	13	11.484	194.565	163.245	0	39	39	8	1	-10921639	200.769	255	0	255	44370	104.582	12.969	0.984	1.905
ID51311	51311	13	11.549	194.832	163.479	0	40	40	8	1	-10921639	203.077	255	0	255	44880	102.919	13.476	0.992	1.966
ID51400	51400	13	11.518	194.825	163.244	0	41	41	8	1	-10921639	196.154	255	0	255	43350	107.682	13.263	1.000	1.822
ID51665	51665	13	11.522	194.703	162.993	0	42	42	8	1	-10921639	200.769	255	0	255	44370	104.582	13.258	0.992	1.912
ID51488	51488	13	11.549	195.338	162.899	0	43	43	8	1	-10921639	201.923	255	0	255	44625	103.760	13.257	0.996	1.942
ID51576	51576	13	11.570	195.305	163.100	0	44	44	8	1	-10921639	200.769	255	0	255	44370	104.582	13.479	1.000	1.920
ID51753	51753	13	11.535	195.311	162.890	0	45	45	8	1	-10921639	201.923	255	0	255	44625	103.760	13.094	1.000	1.946
ID51842	51842	13	11.615	195.606	163.029	0	46	46	8	1	-10921639	208.846	255	0	255	46155	98.402	13.719	0.996	2.118
ID51931	51931	13	11.573	195.635	163.127	0	47	47	8	1	-10921639	203.077	255	0	255	44880	102.919	13.476	1.000	1.973
ID52106	52106	13	11.559	195.565	163.181	0	48	48	8	1	-10921639	204.231	255	0	255	45135	102.058	13.255	0.996	1.997
ID52018	52018	13	11.565	195.681	162.922	0	49	49	8	1	-10921639	206.538	255	0	255	45645	100.273	13.473	0.992	2.052
ID52281	52281	13	11.635	195.928	162.811	0	50	50	8	1	-10921639	210.000	255	0	255	46410	97.432	13.906	0.993	2.147
ID52194	52194	13	11.629	195.852	163.367	0	51	51	8	1	-10921639	219.231	255	0	255	48450	88.754	14.095	0.975	2.439
ID52369	52369	13	11.536	196.066	163.502	0	52	52	8	1	-10921639	206.538	255	0	255	45645	100.273	13.472	0.977	2.036
ID52456	52456	13	11.518	196.154	163.264	0	53	53	8	1	-10921639	197.308	255	0	255	43605	106.934	13.099	0.996	1.841
ID52798	52798	13	11.588	196.222	163.016	0	54	54	8	1	-10921639	205.385	255	0	255	45390	101.176	13.474	1.000	2.030
ID52542	52542	13	11.531	196.486	163.577	0	55	55	8	1	-10921639	213.462	255	0	255	47175	94.378	13.169	0.982	2.241
ID52626	52626	13	11.581	196.493	163.083	0	56	56	8	1	-10921639	220.385	255	0	255	48705	87.541	13.239	0.975	2.486
ID52711	52711	13	11.548	196.786	162.793	0	57	57	8	1	-10921639	199.615	255	0	255	44115	105.384	13.658	0.996	1.890
ID52883	52883	13	11.592	196.662	163.040	0	58	58	8	1	-10921639	208.846	255	0	255	46155	98.402	13.703	0.989	2.110
ID52966	52966	13	11.543	197.036	162.633	0	59	59	8	1	-10921639	200.769	255	0	255	44370	104.582	13.479	0.996	1.916
ID53050	53050	13	11.522	196.906	162.499	0	60	60	8	1	-10921639	206.538	255	0	255	45645	100.273	13.253	0.981	2.040
ID53134	53134	13	11.501	196.962	162.561	0	61	61	8	1	-10921639	205.385	255	0	255	45390	101.176	12.964	0.977	2.007
ID53218	53218	13	11.508	197.169	162.297	0	62	62	8	1	-10921639	197.308	255	0	255	43605	106.934	13.099	1.000	1.845
ID53301	53301	13	11.541	197.332	162.724	0	63	63	8	1	-10921639	203.077	255	0	255	44880	102.919	13.256	0.992	1.966
ID53384	53384	13	11.513	197.404	162.422	0	64	64	8	1	-10921639	204.231	255	0	255	45135	102.058	13.255	0.985	1.986
ID53466	53466	13	11.587	197.541	161.887	0	65	65	8	1	-10921639	211.154	255	0	255	46665	96.438	13.466	0.978	2.165
ID53551	53551	13	11.568	197.474	162.343	0	66	66	8	1	-10921639	208.846	255	0	255	46155	98.402	13.470	0.985	2.106
ID53634	53634	13	11.536	197.469	161.838	0	67	67	8	1	-10921639	213.462	255	0	255	47175	94.378	13.410	0.982	2.241
ID53715	53715	13	11.511	197.684	161.790	0	68	68	8	1	-10921639	198.462	255	0	255	43860	106.168	13.096	0.992	1.862
ID53796	53796	13	11.531	197.812	161.401	0	69	69	8	1	-10921639	213.462	255	0	255	47175	94.378	13.466	0.971	2.228
ID53878	53878	13	11.464	197.844	161.583	0	70	70	8	1	-10921639	198.462	255	0	255	43860	106.168	12.871	0.984	1.854
ID53959	53959	13	11.627	197.875	161.145	0	71	71	8	1	-10921639	214.615	255	0	255	47430	93.309	13.960	0.985	2.283
ID54044	54044	13	11.522	197.967	161.654	0	72	72	8	1	-10921639	207.692	255	0	255	45900	99.348	13.088	0.981	2.071
ID54126	54126	13	11.519	197.763	161.121	0	73	73	8	1	-10921639	201.923	255	0	255	44625	103.760	13.094	0.996	1.942
ID54208	54208	13	11.622	197.727	160.993	0	74	74	8	1	-10921639	219.231	255	0	255	48450	88.754	13.993	0.982	2.448
ID54455	54455	13	11.574	198.215	160.986	0	75	75	8	1	-10921639	206.538	255	0	255	45645	100.273	13.473	0.996	2.056
ID54290	54290	13	11.532	197.991	161.148	0	76	76	8	1	-10921639	206.538	255	0	255	45645	100.273	13.090	0.981	2.040
ID54373	54373	13	11.596	197.968	161.243	0	77	77	8	1	-10921639	216.923	255	0	255	47940	91.090	13.462	0.989	2.368
ID54537	54537	13	11.532	198.077	160.962	0	78	78	8	1	-10921639	204.231	255	0	255	45135	102.058	13.092	0.992	1.993
ID54619	54619	13	11.575	197.938	160.990	0	79	79	8	1	-10921639	222.692	255	0	255	49215	85.014	13.928	0.952	2.555
ID54701	54701	13	11.524	198.174	161.483	0	80	80	8	1	-10921639	211.154	255	0	255	46665	96.438	13.247	0.974	2.161
ID54782	54782	13	11.559	198.230	160.609	0	81	81	8	1	-10921639	213.462	255	0	255	47175	94.378	13.463	0.975	2.233
ID54863	54863	13	11.589	198.451	161.025	0	82	82	8	1	-10921639	222.692	255	0	255	49215	85.014	13.456	0.969	2.578
ID54944	54944	13	11.534	198.351	160.473	0	83	83	8	1	-10921639	214.615	255	0	255	47430	93.309	13.465	0.978	2.275
ID55024	55024	13	11.587	198.296	161.123	0	84	84	8	1	-10921639	216.923	255	0	255	47940	91.090	13.462	0.978	2.356
ID55104	55104	13	11.580	198.413	160.823	0	85	85	8	1	-10921639	213.462	255	0	255	47175	94.378	13.465	0.982	2.241
ID55185	55185	13	11.573	198.269	161.584	0	86	86	8	1	-10921639	213.462	255	0	255	47175	94.378	13.466	0.978	2.237
ID55261	55261	13	11.527	198.563	161.630	0	87	87	8	1	-10921639	210.000	255	0	255	46410	97.432	13.248	0.974	2.127
ID55339	55339	13	11.360	198.643	161.809	0	88	88	8	1	-10921639	212.308	255	0	255	46920	95.421	12.851	0.932	2.147
ID55418	55418	13	11.527	198.637	162.027	0	89	89	8	1	-10921639	214.615	255	0	255	47430	93.309	13.462	0.968	2.262
ID55493	55493	13	11.453	198.683	161.459	0	90	90	8	1	-10921639	216.923	255	0	255	47940	91.090	13.075	0.947	2.317
ID55569	55569	13	11.475	198.926	161.730	0	91	91	8	1	-10921639	200.769	255	0	255	44370	104.582	12.870	0.988	1.908
ID55642	55642	13	11.504	199.040	160.837	0	92	92	8	1	-10921639	200.769	255	0	255	44370	104.582	13.095	0.996	1.916
ID55716	55716	13	11.478	199.077	160.662	0	93	93	8	1	-10921639	203.077	255	0	255	44880	102.919	13.092	0.981	1.954
ID55791	55791	13	11.527	199.193	160.688	0	94	94	8	1	-10921639	213.462	255	0	255	47175	94.378	13.461	0.964	2.220
ID55866	55866	13	11.442	199.071	160.020	0	95	95	8	1	-10921639	212.308	255	0	255	46920	95.421	12.960	0.967	2.188
ID55941	55941	13	11.522	199.191	160.263	0	96	96	8	1	-10921639	215.769	255	0	255	47685	92.213	13.462	0.971	2.306
ID56015	56015	13	11.478	199.003	160.264	0	97	97	8	1	-10921639	213.462	255	0	255	47175	94.378	12.959	0.971	2.228
ID56090	56090	13	11.438	199.098	159.908	0	98	98	8	1	-10921639	201.923	255	0	255	44625	103.760	12.869	0.988	1.935
ID56165	56165	13	11.505	199.168	160.685	0	99	99	8	1	-10921639	208.846	255	0	255	46155	98.402	13.470	0.981	2.102
ID56238	56238	13	11.461	199.451	160.996	0	100	100	8	1	-10921639	219.231	255	0	255	48450	88.754	13.077	0.965	2.426
ID56312	56312	13	11.478	199.413	161.241	0	101	101	8	1	-10921639	214.615	255	0	255	47430	93.309	13.244	0.975	2.271
ID56452	56452	13	11.419	199.743	161.566	0	102	102	8	1	-10921639	204.231	255	0	255	45135	102.058	12.962	0.958	1.959
ID56383	56383	13	11.471	199.637	161.519	0	103	103	8	1	-10921639	206.538	255	0	255	45645	100.273	13.088	0.974	2.032
ID56521	56521	13	11.408	199.831	161.903	0	104	104	8	1	-10921639	208.846	255	0	255	46155	98.402	12.861	0.959	2.078
ID56584	56584	13	11.519	199.988	161.359	0	105	105	8	1	-10921639	208.846	255	0	255	46155	98.402	13.087	0.978	2.098
ID56650	56650	13	11.453	200.014	161.530	0	106	106	8	1	-10921639	208.846	255	0	255	46155	98.402	13.246	0.967	2.086
ID56716	56716	13	11.430	200.192	161.879	0	107	107	8	1	-10921639	200.769	255	0	255	44370	104.582	12.789	0.996	1.916
ID56776	56776	13	11.384	200.114	161.465	0	108	108	8	1	-10921639	189.231	255	0	255	41820	111.813	12.797	0.992	1.685
ID56831	56831	13	11.289	200.349	161.203	0	109	109	8	1	-10921639	186.923	255	0	255	41310	113.062	12.964	0.992	1.646
ID47761	47761	14	11.120	272.952	166.894	0	0	0	8	1	-10921639	173.077	255	0	255	38250	119.346	12.521	1.000	1.450
ID48014	48014	14	11.022	273.028	167.030	0	1	1	8	1	-10921639	165.000	255	0	255	36465	122.137	12.385	1.000	1.351
ID47930	47930	14	11.257	272.719	167.119	0	2	2	8	1	-10921639	181.154	255	0	255	40035	115.924	12.804	1.000	1.563
ID47844	47844	14	11.225	272.808	167.483	0	3	3	8	1	-10921639	178.846	255	0	255	39525	116.969	12.588	1.000	1.529
ID48360	48360	14	11.244	272.602	167.627	0	4	4	8	1	-10921639	182.308	255	0	255	40290	115.380	12.598	1.000	1.580
ID48186	48186	14	11.137	272.722	168.018	0	5	5	8	1	-10921639	173.077	255	0	255	38250	119.346	12.518	1.000	1.450
ID48273	48273	14	11.273	272.568	167.775	0	6	6	8	1	-10921639	183.462	255	0	255	40545	114.823	12.652	1.000	1.598
ID48099	48099	14	11.348	272.421	169.253	0	7	7	8	1	-10921639	186.923	255	0	255	41310	113.062	12.799	1.000	1.653
ID48447	48447	14	10.698	272.029	169.482	0	8	8	8	1	-10921639	152.308	255	0	255	33660	125.347	11.976	1.000	1.215
ID48533	48533	14	11.323	272.449	169.490	0	9	9	8	1	-10921639	188.077	255	0	255	41565	112.445	12.673	0.996	1.669
ID48709	48709	14	11.129	272.560	169.495	0	10	10	8	1	-10921639	175.385	255	0	255	38760	118.435	12.441	1.000	1.481
ID48797	48797	14	11.216	272.836	169.523	0	11	11	8	1	-10921639	177.692	255	0	255	39270	117.471	12.518	1.000	1.513
ID48621	48621	14	11.253	272.428	169.788	0	12	12	8	1	-10921639	177.692	255	0	255	39270	117.471	12.631	1.000	1.513
ID48885	48885	14	11.288	272.406	169.763	0	13	13	8	1	-10921639	180.000	255	0	255	39780	116.453	12.679	1.000	1.546
ID48974	48974	14	11.338	272.601	169.685	0	14	14	8	1	-10921639	185.769	255	0	255	41055	113.664	12.716	1.000	1.634
ID49063	49063	14	11.395	272.583	170.108	0	15	15	8	1	-10921639	188.077	255	0	255	41565	112.445	12.880	1.000	1.673
ID49152	49152	14	11.236	272.652	170.007	0	16	16	8	1	-10921639	176.538	255	0	255	39015	117.959	12.589	1.000	1.497
ID49334	49334	14	11.348	272.306	170.377	0	17	17	8	1	-10921639	184.615	255	0	255	40800	114.250	12.801	1.000	1.616
ID49424	49424	14	11.321	272.450	170.416	0	18	18	8	1	-10921639	184.615	255	0	255	40800	114.250	12.627	1.000	1.616
ID49515	49515	14	11.394	272.448	170.332	0	19	19	8	1	-10921639	190.385	255	0	255	42075	111.165	12.797	1.000	1.713
ID49243	49243	14	11.358	272.643	170.388	0	20	20	8	1	-10921639	184.615	255	0	255	40800	114.250	12.801	1.000	1.616
ID49606	49606	14	11.352	272.435	170.543	0	21	21	8	1	-10921639	185.769	255	0	255	41055	113.664	12.732	1.000	1.634
ID49697	49697	14	11.469	272.646	170.579	0	22	22	8	1	-10921639	196.154	255	0	255	43350	107.682	12.874	1.000	1.822
ID49787	49787	14	11.317	272.529	170.934	0	23	23	8	1	-10921639	182.308	255	0	255	40290	115.380	12.585	1.000	1.580
ID49968	49968	14	11.206	272.273	170.906	0	24	24	8	1	-10921639	171.923	255	0	255	37995	119.782	12.521	1.000	1.435
ID50147	50147	14	11.320	272.423	171.455	0	25	25	8	1	-10921639	183.462	255	0	255	40545	114.823	12.627	1.000	1.598
ID49877	49877	14	11.337	272.493	170.924	0	26	26	8	1	-10921639	183.462	255	0	255	40545	114.823	12.676	1.000	1.598
ID50057	50057	14	11.390	272.329	171.410	0	27	27	8	1	-10921639	188.077	255	0	255	41565	112.445	12.798	1.000	1.673
ID50238	50238	14	11.279	272.443	171.075	0	28	28	8	1	-10921639	178.846	255	0	255	39525	116.969	12.630	1.000	1.529
ID50417	50417	14	11.356	272.268	171.443	0	29	29	8	1	-10921639	184.615	255	0	255	40800	114.250	12.733	1.000	1.616
ID50328	50328	14	11.371	272.259	171.725	0	30	30	8	1	-10921639	184.615	255	0	255	40800	114.250	12.801	1.000	1.616
ID50507	50507	14	11.410	272.072	171.746	0	31	31	8	1	-10921639	186.923	255	0	255	41310	113.062	13.272	1.000	1.653
ID50597	50597	14	11.422	272.267	172.245	0	32	32	8	1	-10921639	190.385	255	0	255	42075	111.165	13.105	1.000	1.713
ID50687	50687	14	11.376	272.381	171.702	0	33	33	8	1	-10921639	185.769	255	0	255	41055	113.664	12.882	1.000	1.634
ID50777	50777	14	11.332	272.089	172.141	0	34	34	8	1	-10921639	181.154	255	0	255	40035	115.924	13.113	1.000	1.563
ID50956	50956	14	11.341	272.407	172.496	0	35	35	8	1	-10921639	185.769	255	0	255	41055	113.664	12.732	1.000	1.634
ID50866	50866	14	11.400	272.123	172.193	0	36	36	8	1	-10921639	188.077	255	0	255	41565	112.445	12.981	1.000	1.673
ID51136	51136	14	11.486	272.206	172.246	0	37	37	8	1	-10921639	198.462	255	0	255	43860	106.168	13.261	1.000	1.869
ID51046	51046	14	11.472	272.214	172.208	0	38	38	8	1	-10921639	196.154	255	0	255	43350	107.682	13.483	1.000	1.822
ID51225	51225	14	11.477	272.399	171.989	0	39	39	8	1	-10921639	197.308	255	0	255	43605	106.934	13.262	0.996	1.841
ID51314	51314	14	11.331	272.356	172.543	0	40	40	8	1	-10921639	185.769	255	0	255	41055	113.664	12.732	1.000	1.634
ID51403	51403	14	11.356	272.379	172.745	0	41	41	8	1	-10921639	186.923	255	0	255	41310	113.062	12.881	1.000	1.653
ID51668	51668	14	11.411	272.069	172.714	0	42	42	8	1	-10921639	191.538	255	0	255	42330	110.501	13.267	1.000	1.733
ID51491	51491	14	11.511	272.213	172.863	0	43	43	8	1	-10921639	201.923	255	0	255	44625	103.760	13.761	1.000	1.946
ID51579	51579	14	11.364	272.430	172.976	0	44	44	8	1	-10921639	189.231	255	0	255	41820	111.813	13.270	1.000	1.692
ID51756	51756	14	11.256	272.406	173.062	0	45	45	8	1	-10921639	180.000	255	0	255	39780	116.453	12.736	1.000	1.546
ID51845	51845	14	11.419	272.275	173.487	0	46	46	8	1	-10921639	197.308	255	0	255	43605	106.934	13.262	1.000	1.845
ID51934	51934	14	11.482	272.329	173.320	0	47	47	8	1	-10921639	201.923	255	0	255	44625	103.760	13.761	1.000	1.946
ID52109	52109	14	11.322	272.201	173.414	0	48	48	8	1	-10921639	188.077	255	0	255	41565	112.445	12.880	1.000	1.673
ID52021	52021	14	11.405	272.578	173.263	0	49	49	8	1	-10921639	195.000	255	0	255	43095	108.412	12.975	0.996	1.795
ID52284	52284	14	11.312	272.621	173.480	0	50	50	8	1	-10921639	188.077	255	0	255	41565	112.445	12.714	1.000	1.673
ID52197	52197	14	11.263	272.459	173.502	0	51	51	8	1	-10921639	189.231	255	0	255	41820	111.813	12.792	0.996	1.689
ID52372	52372	14	11.300	272.465	174.168	0	52	52	8	1	-10921639	190.385	255	0	255	42075	111.165	12.975	0.984	1.698
ID52459	52459	14	11.315	272.721	173.987	0	53	53	8	1	-10921639	185.769	255	0	255	41055	113.664	12.732	1.000	1.634
ID52801	52801	14	11.285	272.503	174.242	0	54	54	8	1	-10921639	191.538	255	0	255	42330	110.501	12.728	0.988	1.723
ID52545	52545	14	11.305	272.589	174.414	0	55	55	8	1	-10921639	195.000	255	0	255	43095	108.412	12.875	0.984	1.784
ID52629	52629	14	11.363	272.617	174.217	0	56	56	8	1	-10921639	199.615	255	0	255	44115	105.384	12.971	0.988	1.883
ID52714	52714	14	11.414	272.708	174.325	0	57	57	8	1	-10921639	204.231	255	0	255	45135	102.058	13.092	0.989	1.990
ID52886	52886	14	11.272	272.755	174.107	0	58	58	8	1	-10921639	184.615	255	0	255	40800	114.250	12.800	0.996	1.612
ID52969	52969	14	11.346	272.960	174.141	0	59	59	8	1	-10921639	192.692	255	0	255	42585	109.822	13.262	0.984	1.740
ID53053	53053	14	11.286	272.668	173.906	0	60	60	8	1	-10921639	193.846	255	0	255	42840	109.125	12.668	0.980	1.758
ID53137	53137	14	11.410	273.012	174.087	0	61	61	8	1	-10921639	203.077	255	0	255	44880	102.919	13.474	0.985	1.958
ID53221	53221	14	11.309	272.987	174.074	0	62	62	8	1	-10921639	195.000	255	0	255	43095	108.412	12.971	0.976	1.777
ID53304	53304	14	11.378	272.975	174.233	0	63	63	8	1	-10921639	199.615	255	0	255	44115	105.384	13.475	0.977	1.872
ID53387	53387	14	11.359	272.985	174.216	0	64	64	8	1	-10921639	197.308	255	0	255	43605	106.934	13.258	0.984	1.830
ID53469	53469	14	11.222	272.605	173.969	0	65	65	8	1	-10921639	196.154	255	0	255	43350	107.682	12.786	0.953	1.778
ID53554	53554	14	11.371	272.962	174.224	0	66	66	8	1	-10921639	206.538	255	0	255	45645	100.273	13.466	0.963	2.021
ID53637	53637	14	11.249	272.978	174.344	0	67	67	8	1	-10921639	190.385	255	0	255	42075	111.165	12.874	0.980	1.695
ID53718	53718	14	11.398	272.896	174.445	0	68	68	8	1	-10921639	214.615	255	0	255	47430	93.309	13.685	0.957	2.249
ID53799	53799	14	11.203	272.518	173.724	0	69	69	8	1	-10921639	195.000	255	0	255	43095	108.412	12.665	0.964	1.766
ID53880	53880	14	11.363	272.734	174.371	0	70	70	8	1	-10921639	208.846	255	0	255	46155	98.402	13.244	0.959	2.078
ID53962	53962	14	11.283	272.793	173.973	0	71	71	8	1	-10921639	203.077	255	0	255	44880	102.919	13.088	0.958	1.931
ID54046	54046	14	11.281	272.716	174.334	0	72	72	8	1	-10921639	201.923	255	0	255	44625	103.760	13.090	0.962	1.908
ID54129	54129	14	11.332	272.698	174.081	0	73	73	8	1	-10921639	205.385	255	0	255	45390	101.176	13.248	0.962	1.991
ID54211	54211	14	11.168	272.592	173.962	0	74	74	8	1	-10921639	188.077	255	0	255	41565	112.445	12.669	0.971	1.648
ID54458	54458	14	11.192	272.505	173.627	0	75	75	8	1	-10921639	193.846	255	0	255	42840	109.125	12.789	0.960	1.740
ID54293	54293	14	11.205	272.548	174.144	0	76	76	8	1	-10921639	199.615	255	0	255	44115	105.384	12.863	0.946	1.842
ID54376	54376	14	11.167	272.700	174.223	0	77	77	8	1	-10921639	193.846	255	0	255	42840	109.125	12.787	0.952	1.733
ID54540	54540	14	11.330	272.854	174.220	0	78	78	8	1	-10921639	210.000	255	0	255	46410	97.432	13.461	0.952	2.103
ID54622	54622	14	11.174	272.737	174.183	0	79	79	8	1	-10921639	190.385	255	0	255	42075	111.165	12.668	0.967	1.684
ID54704	54704	14	11.179	272.533	175.187	0	80	80	8	1	-10921639	196.154	255	0	255	43350	107.682	12.787	0.953	1.778
ID54785	54785	14	11.147	272.544	174.493	0	81	81	8	1	-10921639	195.000	255	0	255	43095	108.412	12.662	0.949	1.752
ID54866	54866	14	11.079	272.495	174.503	0	82	82	8	1	-10921639	204.231	255	0	255	45135	102.058	12.946	0.908	1.905
ID54947	54947	14	11.171	272.356	174.625	0	83	83	8	1	-10921639	198.462	255	0	255	43860	106.168	12.959	0.942	1.814
ID55027	55027	14	11.155	272.183	174.422	0	84	84	8	1	-10921639	199.615	255	0	255	44115	105.384	13.078	0.931	1.827
ID55107	55107	14	11.181	272.434	174.820	0	85	85	8	1	-10921639	196.154	255	0	255	43350	107.682	13.466	0.942	1.767
ID55187	55187	14	11.037	272.263	175.409	0	86	86	8	1	-10921639	189.231	255	0	255	41820	111.813	12.961	0.924	1.626
ID55264	55264	14	11.096	272.280	175.757	0	87	87	8	1	-10921639	197.308	255	0	255	43605	106.934	12.954	0.923	1.772
ID55342	55342	14	11.127	272.331	175.603	0	88	88	8	1	-10921639	200.769	255	0	255	44370	104.582	13.076	0.925	1.844
ID55421	55421	14	11.117	272.626	176.131	0	89	89	8	1	-10921639	196.154	255	0	255	43350	107.682	12.715	0.930	1.756
ID55496	55496	14	11.081	272.472	175.796	0	90	90	8	1	-10921639	201.923	255	0	255	44625	103.760	13.071	0.907	1.851
ID55571	55571	14	11.016	272.369	176.328	0	91	91	8	1	-10921639	192.692	255	0	255	42585	109.822	12.991	0.910	1.672
ID55645	55645	14	11.082	272.288	175.950	0	92	92	8	1	-10921639	195.000	255	0	255	43095	108.412	13.239	0.915	1.719
ID55719	55719	14	11.097	272.413	175.663	0	93	93	8	1	-10921639	207.692	255	0	255	45900	99.348	13.227	0.906	1.988
ID55793	55793	14	10.976	272.431	175.146	0	94	94	8	1	-10921639	197.308	255	0	255	43605	106.934	12.860	0.905	1.753
ID55869	55869	14	11.029	272.269	175.347	0	95	95	8	1	-10921639	198.462	255	0	255	43860	106.168	13.072	0.902	1.773
ID55944	55944	14	11.057	272.575	175.272	0	96	96	8	1	-10921639	197.308	255	0	255	43605	106.934	12.656	0.923	1.772
ID56018	56018	14	11.063	271.994	175.261	0	97	97	8	1	-10921639	200.769	255	0	255	44370	104.582	13.073	0.910	1.829
ID56093	56093	14	11.053	272.228	175.282	0	98	98	8	1	-10921639	203.077	255	0	255	44880	102.919	13.229	0.897	1.866
ID56168	56168	14	11.021	272.127	176.116	0	99	99	8	1	-10921639	207.692	255	0	255	45900	99.348	12.937	0.886	1.964
ID56241	56241	14	10.874	272.050	176.764	0	100	100	8	1	-10921639	185.769	255	0	255	41055	113.664	12.533	0.903	1.551
ID56315	56315	14	10.901	271.738	176.728	0	101	101	8	1	-10921639	196.154	255	0	255	43350	107.682	12.859	0.890	1.716
ID56455	56455	14	11.049	272.184	177.216	0	102	102	8	1	-10921639	207.692	255	0	255	45900	99.348	13.656	0.889	1.968
ID56385	56385	14	10.984	272.333	177.205	0	103	103	8	1	-10921639	200.769	255	0	255	44370	104.582	12.944	0.896	1.814
ID56524	56524	14	10.870	272.439	177.755	0	104	104	8	1	-10921639	200.769	255	0	255	44370	104.582	12.939	0.872	1.788
ID56587	56587	14	10.779	272.010	177.426	0	105	105	8	1	-10921639	201.923	255	0	255	44625	103.760	12.836	0.842	1.779
ID56653	56653	14	10.849	272.373	177.336	0	106	106	8	1	-10921639	206.538	255	0	255	45645	100.273	13.050	0.849	1.891
ID56719	56719	14	10.766	272.273	177.873	0	107	107	8	1	-10921639	192.692	255	0	255	42585	109.822	12.699	0.863	1.626
ID56779	56779	14	10.739	272.262	177.663	0	108	108	8	1	-10921639	198.462	255	0	255	43860	106.168	12.639	0.850	1.717
ID47762	47762	15	11.603	243.741	169.940	0	0	0	8	1	-10921639	206.538	255	0	255	45645	100.273	13.865	0.996	2.056
ID48015	48015	15	11.610	243.969	169.912	0	1	1	8	1	-10921639	204.231	255	0	255	45135	102.058	13.849	1.000	2.001
ID47931	47931	15	11.579	243.628	170.175	0	2	2	8	1	-10921639	206.538	255	0	255	45645	100.273	13.819	1.000	2.060
ID47845	47845	15	11.584	244.152	170.175	0	3	3	8	1	-10921639	201.923	255	0	255	44625	103.760	13.761	1.000	1.946
ID48361	48361	15	11.630	244.191	170.765	0	4	4	8	1	-10921639	210.000	255	0	255	46410	97.432	13.906	0.993	2.147
ID48187	48187	15	11.527	244.100	170.584	0	5	5	8	1	-10921639	200.769	255	0	255	44370	104.582	13.258	0.996	1.916
ID48274	48274	15	11.466	244.277	170.539	0	6	6	8	1	-10921639	196.154	255	0	255	43350	107.682	13.100	0.996	1.818
ID48100	48100	15	11.529	244.205	171.063	0	7	7	8	1	-10921639	196.154	255	0	255	43350	107.682	13.722	1.000	1.822
ID48448	48448	15	11.248	244.298	171.391	0	8	8	8	1	-10921639	175.385	255	0	255	38760	118.435	12.590	1.000	1.481
ID48534	48534	15	11.519	244.545	171.995	0	9	9	8	1	-10921639	199.615	255	0	255	44115	105.384	13.260	1.000	1.894
ID48710	48710	15	11.565	244.625	171.811	0	10	10	8	1	-10921639	204.231	255	0	255	45135	102.058	13.475	0.996	1.997
ID48798	48798	15	11.538	245.157	171.650	0	11	11	8	1	-10921639	200.769	255	0	255	44370	104.582	13.662	0.996	1.916
ID48622	48622	15	11.600	244.662	171.844	0	12	12	8	1	-10921639	207.692	255	0	255	45900	99.348	13.818	0.996	2.087
ID48886	48886	15	11.539	245.147	171.849	0	13	13	8	1	-10921639	198.462	255	0	255	43860	106.168	13.659	1.000	1.869
ID48975	48975	15	11.518	245.256	171.763	0	14	14	8	1	-10921639	198.462	255	0	255	43860	106.168	13.261	0.996	1.866
ID49064	49064	15	11.591	245.259	171.594	0	15	15	8	1	-10921639	212.308	255	0	255	46920	95.421	13.837	0.985	2.208
ID49153	49153	15	11.609	245.390	171.919	0	16	16	8	1	-10921639	210.000	255	0	255	46410	97.432	13.718	0.993	2.147
ID49335	49335	15	11.535	245.684	171.994	0	17	17	8	1	-10921639	197.308	255	0	255	43605	106.934	13.482	1.000	1.845
ID49425	49425	15	11.508	245.520	171.646	0	18	18	8	1	-10921639	203.077	255	0	255	44880	102.919	13.256	0.988	1.962
ID49516	49516	15	11.526	245.452	171.645	0	19	19	8	1	-10921639	204.231	255	0	255	45135	102.058	13.473	0.981	1.982
ID49244	49244	15	11.623	245.819	171.843	0	20	20	8	1	-10921639	207.692	255	0	255	45900	99.348	13.818	0.996	2.087
ID49607	49607	15	11.675	245.864	171.990	0	21	21	8	1	-10921639	215.769	255	0	255	47685	92.213	14.101	0.993	2.331
ID49698	49698	15	11.619	245.909	171.973	0	22	22	8	1	-10921639	206.538	255	0	255	45645	100.273	13.885	1.000	2.060
ID49788	49788	15	11.548	246.212	171.966	0	23	23	8	1	-10921639	198.462	255	0	255	43860	106.168	13.481	1.000	1.869
ID49969	49969	15	11.592	245.993	171.988	0	24	24	8	1	-10921639	208.846	255	0	255	46155	98.402	13.704	0.992	2.114
ID50148	50148	15	11.638	246.168	171.796	0	25	25	8	1	-10921639	216.923	255	0	255	47940	91.090	14.042	0.986	2.364
ID49878	49878	15	11.558	246.405	171.771	0	26	26	8	1	-10921639	210.000	255	0	255	46410	97.432	13.468	0.981	2.135
ID50058	50058	15	11.543	246.441	171.888	0	27	27	8	1	-10921639	203.077	255	0	255	44880	102.919	13.256	0.996	1.969
ID50239	50239	15	11.564	246.474	171.941	0	28	28	8	1	-10921639	207.692	255	0	255	45900	99.348	13.252	0.996	2.087
ID50418	50418	15	11.584	246.464	172.151	0	29	29	8	1	-10921639	210.000	255	0	255	46410	97.432	13.469	0.993	2.147
ID50327	50327	15	11.549	246.713	172.421	0	30	30	8	1	-10921639	212.308	255	0	255	46920	95.421	13.467	0.982	2.204
ID50506	50506	15	11.542	246.847	171.875	0	31	31	8	1	-10921639	211.154	255	0	255	46665	96.438	13.468	0.985	2.173
ID50596	50596	15	11.575	247.166	172.398	0	32	32	8	1	-10921639	212.308	255	0	255	46920	95.421	13.716	0.985	2.208
ID50686	50686	15	11.580	246.705	172.420	0	33	33	8	1	-10921639	216.923	255	0	255	47940	91.090	13.894	0.975	2.351
ID50776	50776	15	11.538	247.257	172.384	0	34	34	8	1	-10921639	208.846	255	0	255	46155	98.402	13.470	0.985	2.106
ID50955	50955	15	11.552	247.202	172.258	0	35	35	8	1	-10921639	216.923	255	0	255	47940	91.090	13.461	0.964	2.338
ID50865	50865	15	11.522	247.244	172.225	0	36	36	8	1	-10921639	211.154	255	0	255	46665	96.438	13.468	0.978	2.165
ID51135	51135	15	11.522	247.397	172.136	0	37	37	8	1	-10921639	221.538	255	0	255	48960	86.294	13.238	0.962	2.517
ID51045	51045	15	11.526	247.472	172.172	0	38	38	8	1	-10921639	223.846	255	0	255	49470	83.698	13.454	0.959	2.618
ID51224	51224	15	11.544	247.358	172.406	0	39	39	8	1	-10921639	213.462	255	0	255	47175	94.378	13.246	0.982	2.241
ID51313	51313	15	11.552	247.415	172.339	0	40	40	8	1	-10921639	212.308	255	0	255	46920	95.421	13.466	0.978	2.200
ID51402	51402	15	11.537	247.444	172.466	0	41	41	8	1	-10921639	221.538	255	0	255	48960	86.294	13.454	0.951	2.503
ID51667	51667	15	11.534	247.828	172.657	0	42	42	8	1	-10921639	218.077	255	0	255	48195	89.937	13.935	0.972	2.390
ID51490	51490	15	11.484	248.068	172.357	0	43	43	8	1	-10921639	216.923	255	0	255	47940	91.090	13.461	0.968	2.343
ID51578	51578	15	11.535	248.121	172.519	0	44	44	8	1	-10921639	216.923	255	0	255	47940	91.090	13.753	0.968	2.343
ID51755	51755	15	11.560	247.973	172.477	0	45	45	8	1	-10921639	216.923	255	0	255	47940	91.090	13.895	0.978	2.356
ID51844	51844	15	11.508	248.221	172.357	0	46	46	8	1	-10921639	212.308	255	0	255	46920	95.421	13.467	0.982	2.204
ID51933	51933	15	11.480	248.168	172.282	0	47	47	8	1	-10921639	222.692	255	0	255	49215	85.014	13.453	0.952	2.555
ID52108	52108	15	11.441	248.388	172.219	0	48	48	8	1	-10921639	216.923	255	0	255	47940	91.090	13.079	0.968	2.343
ID52020	52020	15	11.511	248.375	172.375	0	49	49	8	1	-10921639	218.077	255	0	255	48195	89.937	13.457	0.965	2.381
ID52283	52283	15	11.431	248.524	172.505	0	50	50	8	1	-10921639	213.462	255	0	255	47175	94.378	13.709	0.960	2.216
ID52196	52196	15	11.455	248.628	172.799	0	51	51	8	1	-10921639	221.538	255	0	255	48960	86.294	13.746	0.951	2.503
ID52371	52371	15	11.483	248.736	172.994	0	52	52	8	1	-10921639	225.000	255	0	255	49725	82.345	13.980	0.946	2.656
ID52458	52458	15	11.531	248.704	172.871	0	53	53	8	1	-10921639	225.000	255	0	255	49725	82.345	14.065	0.962	2.680
ID52800	52800	15	11.454	249.110	173.015	0	54	54	8	1	-10921639	225.000	255	0	255	49725	82.345	13.778	0.946	2.656
ID52544	52544	15	11.405	249.190	173.505	0	55	55	8	1	-10921639	221.538	255	0	255	48960	86.294	13.447	0.945	2.494
ID52628	52628	15	11.406	249.294	172.898	0	56	56	8	1	-10921639	221.538	255	0	255	48960	86.294	13.450	0.945	2.494
ID52713	52713	15	11.438	249.295	172.691	0	57	57	8	1	-10921639	219.231	255	0	255	48450	88.754	13.455	0.954	2.412
ID52885	52885	15	11.478	249.261	172.834	0	58	58	8	1	-10921639	229.615	255	0	255	50745	76.519	13.445	0.943	2.913
ID52968	52968	15	11.463	249.433	172.533	0	59	59	8	1	-10921639	222.692	255	0	255	49215	85.014	13.453	0.955	2.559
ID53052	53052	15	11.360	249.492	172.742	0	60	60	8	1	-10921639	222.692	255	0	255	49215	85.014	13.227	0.932	2.527
ID53136	53136	15	11.391	249.500	172.326	0	61	61	8	1	-10921639	228.462	255	0	255	50490	78.042	14.152	0.921	2.806
ID53220	53220	15	11.411	249.751	172.491	0	62	62	8	1	-10921639	226.154	255	0	255	49980	80.953	14.238	0.923	2.682
ID53303	53303	15	11.350	249.734	172.477	0	63	63	8	1	-10921639	223.846	255	0	255	49470	83.698	13.815	0.919	2.562
ID53386	53386	15	11.354	249.628	172.288	0	64	64	8	1	-10921639	231.923	255	0	255	51255	73.324	15.249	0.906	3.007
ID53468	53468	15	11.347	249.702	172.092	0	65	65	8	1	-10921639	233.077	255	0	255	51510	71.645	15.360	0.901	3.083
ID53553	53553	15	11.310	250.009	172.395	0	66	66	8	1	-10921639	223.846	255	0	255	49470	83.698	13.435	0.909	2.548
ID53636	53636	15	11.317	250.037	172.270	0	67	67	8	1	-10921639	227.308	255	0	255	50235	79.519	13.433	0.911	2.725
ID53717	53717	15	11.259	250.011	171.905	0	68	68	8	1	-10921639	227.308	255	0	255	50235	79.519	13.427	0.895	2.700
ID53798	53798	15	11.247	250.079	171.424	0	69	69	8	1	-10921639	225.000	255	0	255	49725	82.345	13.430	0.897	2.584
ID53879	53879	15	11.250	250.016	171.560	0	70	70	8	1	-10921639	223.846	255	0	255	49470	83.698	13.431	0.900	2.533
ID53961	53961	15	11.256	250.072	171.388	0	71	71	8	1	-10921639	226.154	255	0	255	49980	80.953	13.427	0.895	2.638
ID54045	54045	15	11.237	250.046	171.685	0	72	72	8	1	-10921639	228.462	255	0	255	50490	78.042	15.396	0.886	2.751
ID54128	54128	15	11.260	250.177	171.489	0	73	73	8	1	-10921639	223.846	255	0	255	49470	83.698	13.215	0.906	2.543
ID54210	54210	15	11.256	250.256	171.283	0	74	74	8	1	-10921639	226.154	255	0	255	49980	80.953	13.428	0.891	2.633
ID54457	54457	15	11.130	250.150	171.380	0	75	75	8	1	-10921639	221.538	255	0	255	48960	86.294	13.045	0.870	2.389
ID54292	54292	15	11.106	250.419	171.255	0	76	76	8	1	-10921639	227.308	255	0	255	50235	79.519	15.839	0.867	2.656
ID54375	54375	15	11.143	250.389	171.638	0	77	77	8	1	-10921639	229.615	255	0	255	50745	76.519	13.198	0.866	2.785
ID54539	54539	15	11.134	250.278	171.428	0	78	78	8	1	-10921639	229.615	255	0	255	50745	76.519	13.196	0.860	2.774
ID54621	54621	15	11.287	250.172	171.717	0	79	79	8	1	-10921639	228.462	255	0	255	50490	78.042	13.430	0.902	2.776
ID54703	54703	15	11.158	250.266	171.938	0	80	80	8	1	-10921639	229.615	255	0	255	50745	76.519	15.879	0.872	2.795
ID54784	54784	15	11.111	250.355	171.424	0	81	81	8	1	-10921639	226.154	255	0	255	49980	80.953	15.660	0.867	2.594
ID54865	54865	15	11.090	250.396	171.283	0	82	82	8	1	-10921639	230.769	255	0	255	51000	74.948	13.407	0.846	2.822
ID54946	54946	15	11.158	250.248	171.355	0	83	83	8	1	-10921639	226.154	255	0	255	49980	80.953	15.624	0.876	2.609
ID55026	55026	15	11.205	250.177	171.274	0	84	84	8	1	-10921639	234.231	255	0	255	51765	69.906	15.686	0.874	3.125
ID55106	55106	15	11.097	250.552	171.453	0	85	85	8	1	-10921639	225.000	255	0	255	49725	82.345	13.895	0.860	2.527
ID55186	55186	15	11.091	250.490	172.034	0	86	86	8	1	-10921639	231.923	255	0	255	51255	73.324	16.399	0.855	2.916
ID55263	55263	15	11.125	250.419	172.414	0	87	87	8	1	-10921639	231.923	255	0	255	51255	73.324	16.979	0.852	2.911
ID55341	55341	15	10.952	250.597	172.764	0	88	88	8	1	-10921639	226.154	255	0	255	49980	80.953	13.398	0.825	2.526
ID55420	55420	15	11.140	250.798	172.361	0	89	89	8	1	-10921639	233.077	255	0	255	51510	71.645	15.369	0.862	3.012
ID55495	55495	15	11.025	250.804	172.532	0	90	90	8	1	-10921639	231.923	255	0	255	51255	73.324	14.228	0.826	2.862
ID55570	55570	15	11.107	250.980	172.356	0	91	91	8	1	-10921639	228.462	255	0	255	50490	78.042	13.412	0.859	2.706
ID55644	55644	15	10.953	251.068	172.254	0	92	92	8	1	-10921639	225.000	255	0	255	49725	82.345	13.189	0.836	2.489
ID55718	55718	15	10.996	251.032	171.754	0	93	93	8	1	-10921639	229.615	255	0	255	50745	76.519	15.449	0.836	2.733
ID55792	55792	15	10.854	251.085	170.920	0	94	94	8	1	-10921639	227.308	255	0	255	50235	79.519	13.176	0.809	2.557
ID55868	55868	15	10.949	251.028	171.330	0	95	95	8	1	-10921639	228.462	255	0	255	50490	78.042	13.398	0.827	2.650
ID55943	55943	15	10.901	251.075	171.389	0	96	96	8	1	-10921639	228.462	255	0	255	50490	78.042	13.393	0.815	2.630
ID56017	56017	15	10.875	251.018	171.058	0	97	97	8	1	-10921639	226.154	255	0	255	49980	80.953	13.395	0.814	2.507
ID56092	56092	15	10.906	250.999	171.416	0	98	98	8	1	-10921639	228.462	255	0	255	50490	78.042	15.792	0.818	2.635
ID56167	56167	15	10.633	251.074	172.430	0	99	99	8	1	-10921639	225.000	255	0	255	49725	82.345	13.069	0.774	2.384
ID56240	56240	15	10.781	251.170	172.128	0	100	100	8	1	-10921639	225.000	255	0	255	49725	82.345	15.504	0.807	2.441
ID56314	56314	15	10.717	251.128	172.315	0	101	101	8	1	-10921639	227.308	255	0	255	50235	79.519	13.076	0.789	2.522
ID56454	56454	15	10.561	251.078	172.806	0	102	102	8	1	-10921639	233.077	255	0	255	51510	71.645	16.039	0.759	2.808
ID56384	56384	15	10.722	251.225	172.708	0	103	103	8	1	-10921639	230.769	255	0	255	51000	74.948	16.153	0.787	2.712
ID56523	56523	15	10.755	251.731	172.957	0	104	104	8	1	-10921639	233.077	255	0	255	51510	71.645	15.746	0.789	2.869
ID56586	56586	15	10.523	251.495	172.994	0	105	105	8	1	-10921639	228.462	255	0	255	50490	78.042	16.999	0.771	2.549
ID56652	56652	15	10.528	251.536	173.465	0	106	106	8	1	-10921639	235.385	255	0	255	52020	68.104	15.926	0.751	2.965
ID56718	56718	15	10.460	251.792	172.541	0	107	107	8	1	-10921639	234.231	255	0	255	51765	69.906	16.086	0.735	2.838
ID56778	56778	15	10.521	251.807	172.872	0	108	108	8	1	-10921639	234.231	255	0	255	51765	69.906	15.902	0.753	2.878
ID56833	56833	15	11.222	252.147	173.004	0	109	109	8	1	-10921639	234.231	255	0	255	51765	69.906	15.691	0.857	3.092
ID56911	56911	15	11.242	252.203	173.375	0	110	110	8	1	-10921639	231.923	255	0	255	51255	73.324	16.078	0.864	2.932
ID56875	56875	15	10.445	251.973	173.595	0	111	111	8	1	-10921639	236.538	255	0	255	52275	66.232	15.919	0.745	3.048
ID47763	47763	16	11.636	22.822	171.362	0	0	0	8	1	-10921639	212.308	255	0	255	46920	95.421	13.899	0.993	2.217
ID48016	48016	16	11.663	23.002	171.714	0	1	1	8	1	-10921639	215.769	255	0	255	47685	92.213	13.998	0.989	2.327
ID47932	47932	16	11.637	22.504	171.909	0	2	2	8	1	-10921639	218.077	255	0	255	48195	89.937	13.995	0.982	2.403
ID47846	47846	16	11.623	22.561	172.059	0	3	3	8	1	-10921639	212.308	255	0	255	46920	95.421	13.931	0.989	2.213
ID48362	48362	16	11.661	22.973	172.366	0	4	4	8	1	-10921639	215.769	255	0	255	47685	92.213	14.042	0.986	2.323
ID48188	48188	16	11.659	22.807	172.727	0	5	5	8	1	-10921639	221.538	255	0	255	48960	86.294	14.269	0.979	2.540
ID48275	48275	16	11.682	22.685	172.854	0	6	6	8	1	-10921639	222.692	255	0	255	49215	85.014	14.635	0.986	2.601
ID48101	48101	16	11.583	22.644	173.399	0	7	7	8	1	-10921639	208.846	255	0	255	46155	98.402	13.691	0.985	2.106
ID48449	48449	16	11.185	23.013	173.675	0	8	8	8	1	-10921639	169.615	255	0	255	37485	120.617	12.486	1.000	1.406
ID48535	48535	16	11.680	22.752	173.984	0	9	9	8	1	-10921639	220.385	255	0	255	48705	87.541	14.638	0.989	2.504
ID48711	48711	16	11.634	23.211	174.232	0	10	10	8	1	-10921639	208.846	255	0	255	46155	98.402	13.906	0.996	2.118
ID48799	48799	16	11.672	23.216	174.019	0	11	11	8	1	-10921639	212.308	255	0	255	46920	95.421	14.046	1.000	2.225
ID48623	48623	16	11.606	23.364	174.426	0	12	12	8	1	-10921639	213.462	255	0	255	47175	94.378	13.863	0.982	2.241
ID48887	48887	16	11.590	23.556	174.602	0	13	13	8	1	-10921639	216.923	255	0	255	47940	91.090	13.462	0.978	2.356
ID48976	48976	16	11.609	23.471	174.569	0	14	14	8	1	-10921639	216.923	255	0	255	47940	91.090	13.891	0.964	2.338
ID49065	49065	16	11.629	23.684	174.725	0	15	15	8	1	-10921639	218.077	255	0	255	48195	89.937	13.862	0.982	2.403
ID49154	49154	16	11.691	23.885	174.768	0	16	16	8	1	-10921639	222.692	255	0	255	49215	85.014	15.025	0.989	2.606
ID49336	49336	16	11.662	24.209	174.762	0	17	17	8	1	-10921639	216.923	255	0	255	47940	91.090	14.097	0.982	2.360
ID49426	49426	16	11.705	23.967	175.018	0	18	18	8	1	-10921639	219.231	255	0	255	48450	88.754	14.645	0.996	2.466
ID49517	49517	16	11.683	23.807	174.836	0	19	19	8	1	-10921639	220.385	255	0	255	48705	87.541	14.417	0.989	2.504
ID49245	49245	16	11.692	24.001	175.032	0	20	20	8	1	-10921639	222.692	255	0	255	49215	85.014	14.412	0.982	2.596
ID49608	49608	16	11.678	24.065	175.141	0	21	21	8	1	-10921639	219.231	255	0	255	48450	88.754	14.274	0.989	2.457
ID49699	49699	16	11.662	24.343	175.045	0	22	22	8	1	-10921639	220.385	255	0	255	48705	87.541	14.415	0.986	2.500
ID49789	49789	16	11.677	24.033	175.214	0	23	23	8	1	-10921639	219.231	255	0	255	48450	88.754	14.274	0.989	2.457
ID49970	49970	16	11.669	24.164	175.400	0	24	24	8	1	-10921639	226.154	255	0	255	49980	80.953	14.621	0.973	2.755
ID50149	50149	16	11.626	24.364	175.703	0	25	25	8	1	-10921639	215.769	255	0	255	47685	92.213	13.956	0.968	2.301
ID49879	49879	16	11.628	24.295	175.706	0	26	26	8	1	-10921639	222.692	255	0	255	49215	85.014	14.090	0.962	2.569
ID50059	50059	16	11.665	24.315	176.000	0	27	27	8	1	-10921639	226.154	255	0	255	49980	80.953	14.614	0.966	2.745
ID50240	50240	16	11.643	24.614	175.927	0	28	28	8	1	-10921639	234.231	255	0	255	51765	69.906	15.354	0.951	3.266
ID50419	50419	16	11.653	24.617	175.929	0	29	29	8	1	-10921639	231.923	255	0	255	51255	73.324	15.257	0.963	3.104
ID50329	50329	16	11.663	25.061	175.945	0	30	30	8	1	-10921639	222.692	255	0	255	49215	85.014	14.265	0.972	2.582
ID50508	50508	16	11.613	24.759	176.351	0	31	31	8	1	-10921639	221.538	255	0	255	48960	86.294	14.162	0.962	2.517
ID50598	50598	16	11.642	24.978	176.156	0	32	32	8	1	-10921639	225.000	255	0	255	49725	82.345	14.398	0.962	2.680
ID50688	50688	16	11.592	25.088	176.308	0	33	33	8	1	-10921639	222.692	255	0	255	49215	85.014	13.982	0.952	2.555
ID50778	50778	16	11.626	25.276	176.506	0	34	34	8	1	-10921639	223.846	255	0	255	49470	83.698	14.160	0.955	2.613
ID50957	50957	16	11.522	25.317	176.557	0	35	35	8	1	-10921639	221.538	255	0	255	48960	86.294	14.152	0.938	2.485
ID50867	50867	16	11.616	25.313	176.562	0	36	36	8	1	-10921639	221.538	255	0	255	48960	86.294	14.088	0.955	2.508
ID51137	51137	16	11.612	25.475	176.587	0	37	37	8	1	-10921639	221.538	255	0	255	48960	86.294	14.161	0.958	2.513
ID51047	51047	16	11.595	25.467	176.681	0	38	38	8	1	-10921639	228.462	255	0	255	50490	78.042	14.591	0.943	2.842
ID51226	51226	16	11.589	25.613	176.509	0	39	39	8	1	-10921639	229.615	255	0	255	50745	76.519	14.359	0.940	2.908
ID51315	51315	16	11.610	25.651	177.008	0	40	40	8	1	-10921639	228.462	255	0	255	50490	78.042	14.389	0.950	2.852
ID51404	51404	16	11.597	25.738	176.915	0	41	41	8	1	-10921639	234.231	255	0	255	51765	69.906	15.304	0.932	3.232
ID51669	51669	16	11.592	25.673	176.826	0	42	42	8	1	-10921639	231.923	255	0	255	51255	73.324	14.584	0.938	3.061
ID51492	51492	16	11.615	25.771	176.877	0	43	43	8	1	-10921639	229.615	255	0	255	50745	76.519	14.252	0.950	2.924
ID51580	51580	16	11.639	25.936	177.189	0	44	44	8	1	-10921639	230.769	255	0	255	51000	74.948	14.958	0.950	3.000
ID51757	51757	16	11.626	26.059	177.249	0	45	45	8	1	-10921639	231.923	255	0	255	51255	73.324	14.952	0.947	3.077
ID51846	51846	16	11.502	26.228	176.608	0	46	46	8	1	-10921639	225.000	255	0	255	49725	82.345	14.240	0.926	2.627
ID51935	51935	16	11.586	26.275	176.893	0	47	47	8	1	-10921639	226.154	255	0	255	49980	80.953	14.251	0.946	2.716
ID52110	52110	16	11.543	26.357	177.248	0	48	48	8	1	-10921639	230.769	255	0	255	51000	74.948	14.370	0.925	2.958
ID52022	52022	16	11.551	25.980	177.629	0	49	49	8	1	-10921639	228.462	255	0	255	50490	78.042	14.581	0.933	2.827
ID52285	52285	16	11.593	26.150	177.601	0	50	50	8	1	-10921639	229.615	255	0	255	50745	76.519	14.591	0.943	2.913
ID52198	52198	16	11.565	26.436	177.530	0	51	51	8	1	-10921639	226.154	255	0	255	49980	80.953	14.591	0.943	2.711
ID52373	52373	16	11.559	26.447	177.933	0	52	52	8	1	-10921639	233.077	255	0	255	51510	71.645	14.574	0.928	3.132
ID52460	52460	16	11.443	26.653	178.007	0	53	53	8	1	-10921639	234.231	255	0	255	51765	69.906	14.874	0.901	3.176
ID52802	52802	16	11.557	26.800	178.057	0	54	54	8	1	-10921639	226.154	255	0	255	49980	80.953	14.166	0.939	2.706
ID52546	52546	16	11.543	26.634	178.818	0	55	55	8	1	-10921639	233.077	255	0	255	51510	71.645	14.365	0.919	3.116
ID52630	52630	16	11.585	27.140	177.879	0	56	56	8	1	-10921639	231.923	255	0	255	51255	73.324	14.581	0.934	3.056
ID52715	52715	16	11.508	27.140	177.775	0	57	57	8	1	-10921639	228.462	255	0	255	50490	78.042	14.344	0.927	2.816
ID52887	52887	16	11.502	27.267	177.815	0	58	58	8	1	-10921639	227.308	255	0	255	50235	79.519	14.145	0.923	2.745
ID52970	52970	16	11.432	27.551	177.534	0	59	59	8	1	-10921639	226.154	255	0	255	49980	80.953	13.435	0.910	2.662
[truncated: 7,196 more rows]
