# Supplementary material for: Formation, collective motion, and merging of macroscopic bacterial aggregates
Source: PLoS Comput Biol. 2022 Jan 4;18(1):e1009153. doi: 10.1371/journal.pcbi.1009153 (PMC8759663; doi:10.1371/journal.pcbi.1009153)
Supplement: S1 Appendix — (ZIP) [file pcbi.1009153.s007.zip › Spots in tracks statistics region E.csv]

Label	ID	TRACK_ID	QUALITY	POSITION_X	POSITION_Y	POSITION_Z	POSITION_T	FRAME	RADIUS	VISIBILITY	MANUAL_COLOR	MEAN_INTENSITY	MEDIAN_INTENSITY	MIN_INTENSITY	MAX_INTENSITY	TOTAL_INTENSITY	STANDARD_DEVIATION	ESTIMATED_DIAMETER	CONTRAST	SNR
ID400	400	0	10.533	93.272	219.296	0	0	0	8.250	1	-10921639	241.154	255	0	255	53295	57.916	14.959	0.915	3.978
ID409	409	0	10.572	76.322	237.206	0	0	0	8.250	1	-10921639	251.538	255	0	255	55590	29.575	15.981	0.893	8.025
ID536	536	0	10.466	92.852	219.347	0	1	1	8.250	1	-10921639	235.385	255	0	255	52020	68.104	14.660	0.907	3.288
ID540	540	0	10.501	76.250	237.026	0	1	1	8.250	1	-10921639	251.538	255	0	255	55590	29.575	15.966	0.886	7.990
ID605	605	0	10.591	92.709	220.049	0	2	2	8.250	1	-10921639	236.538	255	0	255	52275	66.232	14.711	0.929	3.441
ID609	609	0	10.624	76.303	237.780	0	2	2	8.250	1	-10921639	250.385	255	0	255	55335	34.072	15.963	0.900	6.962
ID465	465	0	10.424	93.151	219.854	0	3	3	8.250	1	-10921639	237.692	255	0	255	52530	64.285	14.748	0.898	3.498
ID469	469	0	10.479	76.471	237.361	0	3	3	8.250	1	-10921639	248.077	255	0	255	54825	41.536	15.829	0.872	5.564
ID381	381	0	10.457	92.925	220.061	0	4	4	8.250	1	-10921639	229.615	255	0	255	50745	76.519	14.509	0.908	2.856
ID387	387	0	10.460	76.257	237.546	0	4	4	8.250	1	-10921639	252.692	255	0	255	55845	24.203	16.035	0.879	9.768
ID675	675	0	10.450	92.876	220.125	0	5	5	8.250	1	-10921639	237.692	255	0	255	52530	64.285	14.803	0.916	3.536
ID679	679	0	10.503	76.576	237.282	0	5	5	8.250	1	-10921639	255.000	255	255	255	56355	0.000	16.103	0.880	Infinity
ID746	746	0	10.557	92.878	220.112	0	6	6	8.250	1	-10921639	235.385	255	0	255	52020	68.104	14.670	0.935	3.339
ID750	750	0	10.598	76.057	237.651	0	6	6	8.250	1	-10921639	253.846	255	0	255	56100	17.153	16.062	0.906	14.072
ID252	252	0	10.463	92.565	220.470	0	7	7	8.250	1	-10921639	234.231	255	0	255	51765	69.906	14.647	0.907	3.187
ID256	256	0	10.543	76.396	238.351	0	7	7	8.250	1	-10921639	249.231	255	0	255	55080	38.005	15.925	0.885	6.157
ID1166	1166	0	10.192	92.190	221.170	0	8	8	8.250	1	-10921639	181.154	255	0	255	40035	115.924	12.870	0.941	1.515
ID1175	1175	0	10.385	76.665	237.772	0	8	8	8.250	1	-10921639	190.385	255	0	255	42075	111.165	13.097	0.950	1.669
ID1324	1324	0	10.495	92.716	221.330	0	9	9	8.250	1	-10921639	231.923	255	0	255	51255	73.324	14.561	0.934	3.054
ID1328	1328	0	10.633	76.698	238.361	0	9	9	8.250	1	-10921639	251.538	255	0	255	55590	29.575	15.883	0.921	8.154
ID1130	1130	0	10.547	92.693	221.578	0	10	10	8.250	1	-10921639	230.769	255	0	255	51000	74.948	14.539	0.928	2.964
ID1139	1139	0	10.648	76.804	238.447	0	10	10	8.250	1	-10921639	249.231	255	0	255	55080	38.005	15.790	0.933	6.330
ID886	886	0	10.515	92.810	221.321	0	11	11	8.250	1	-10921639	236.538	255	0	255	52275	66.232	14.710	0.927	3.435
ID890	890	0	10.615	77.089	238.189	0	11	11	8.250	1	-10921639	242.308	255	0	255	53550	55.583	15.064	0.928	4.197
ID958	958	0	10.481	93.018	221.547	0	12	12	8.250	1	-10921639	231.923	255	0	255	51255	73.324	14.564	0.920	3.031
ID962	962	0	10.644	77.088	238.407	0	12	12	8.250	1	-10921639	241.154	255	0	255	53295	57.916	14.966	0.928	4.008
ID1250	1250	0	10.521	92.908	221.272	0	13	13	8.250	1	-10921639	237.692	255	0	255	52530	64.285	14.762	0.932	3.568
ID1254	1254	0	10.592	77.424	238.379	0	13	13	8.250	1	-10921639	233.077	255	0	255	51510	71.645	14.592	0.915	3.108
ID1029	1029	0	10.449	92.766	221.548	0	14	14	8.250	1	-10921639	233.077	255	0	255	51510	71.645	14.590	0.909	3.098
ID1033	1033	0	10.537	77.463	238.600	0	14	14	8.250	1	-10921639	231.923	255	0	255	51255	73.324	14.552	0.903	3.002
ID816	816	0	10.461	92.806	221.262	0	15	15	8.250	1	-10921639	233.077	255	0	255	51510	71.645	14.594	0.920	3.118
ID820	820	0	10.593	77.422	238.261	0	15	15	8.250	1	-10921639	242.308	255	0	255	53550	55.583	15.055	0.915	4.166
ID1585	1585	0	10.493	92.850	221.218	0	16	16	8.250	1	-10921639	237.692	255	0	255	52530	64.285	14.806	0.922	3.547
ID1589	1589	0	10.563	77.568	238.364	0	16	16	8.250	1	-10921639	241.154	255	0	255	53295	57.916	14.960	0.917	3.984
ID1680	1680	0	10.527	92.814	221.147	0	17	17	8.250	1	-10921639	233.077	255	0	255	51510	71.645	14.599	0.937	3.147
ID1684	1684	0	10.621	77.319	238.252	0	17	17	8.250	1	-10921639	238.846	255	0	255	52785	62.256	14.889	0.927	3.692
ID1432	1432	0	10.427	92.722	221.338	0	18	18	8.250	1	-10921639	229.615	255	0	255	50745	76.519	14.469	0.922	2.879
ID1441	1441	0	10.533	77.702	238.354	0	18	18	8.250	1	-10921639	238.846	255	0	255	52785	62.256	14.808	0.906	3.647
ID1436	1436	0	10.499	92.889	221.316	0	19	19	8.250	1	-10921639	238.846	255	0	255	52785	62.256	14.819	0.930	3.697
ID1445	1445	0	10.555	77.709	238.383	0	19	19	8.250	1	-10921639	240.000	255	0	255	53040	60.136	14.881	0.920	3.824
ID1822	1822	0	10.386	92.891	221.379	0	20	20	8.250	1	-10921639	229.615	255	0	255	50745	76.519	14.435	0.919	2.874
ID1826	1826	0	10.590	77.993	238.503	0	20	20	8.250	1	-10921639	234.231	255	0	255	51765	69.906	14.636	0.915	3.202
ID1895	1895	0	10.390	92.562	221.270	0	21	21	8.250	1	-10921639	231.923	255	0	255	51255	73.324	14.556	0.903	3.002
ID1899	1899	0	10.492	77.708	238.170	0	21	21	8.250	1	-10921639	242.308	255	0	255	53550	55.583	15.044	0.897	4.123
ID1751	1751	0	10.333	92.585	221.288	0	22	22	8.250	1	-10921639	228.462	255	0	255	50490	78.042	14.386	0.899	2.772
ID1755	1755	0	10.539	77.820	238.131	0	22	22	8.250	1	-10921639	244.615	255	0	255	54060	50.515	15.313	0.900	4.589
ID1537	1537	0	10.529	78.055	238.589	0	23	23	8.250	1	-10921639	231.923	255	0	255	51255	73.324	14.555	0.911	3.017
ID1533	1533	0	10.408	92.618	221.335	0	23	23	8.250	1	-10921639	235.385	255	0	255	52020	68.104	14.658	0.902	3.278
ID1967	1967	0	10.258	92.543	221.639	0	24	24	8.250	1	-10921639	222.692	255	0	255	49215	85.014	14.377	0.883	2.456
ID1971	1971	0	10.527	78.076	238.308	0	24	24	8.250	1	-10921639	243.462	255	0	255	53805	53.122	15.171	0.910	4.368
ID2037	2037	0	10.345	92.580	221.246	0	25	25	8.250	1	-10921639	225.000	255	0	255	49725	82.345	14.355	0.900	2.589
ID2041	2041	0	10.561	77.927	238.333	0	25	25	8.250	1	-10921639	235.385	255	0	255	52020	68.104	14.666	0.924	3.319
ID2107	2107	0	10.286	92.806	221.543	0	26	26	8.250	1	-10921639	227.308	255	0	255	50235	79.519	14.446	0.885	2.684
ID2111	2111	0	10.527	77.851	237.935	0	26	26	8.250	1	-10921639	237.692	255	0	255	52530	64.285	14.751	0.906	3.514
ID2179	2179	0	10.237	92.566	221.322	0	27	27	8.250	1	-10921639	229.615	255	0	255	50745	76.519	14.472	0.873	2.797
ID2183	2183	0	10.548	78.106	238.278	0	27	27	8.250	1	-10921639	242.308	255	0	255	53550	55.583	15.052	0.910	4.154
ID2249	2249	0	10.321	92.360	221.274	0	28	28	8.250	1	-10921639	236.538	255	0	255	52275	66.232	14.697	0.892	3.367
ID2253	2253	0	10.427	78.437	238.368	0	28	28	8.250	1	-10921639	231.923	255	0	255	51255	73.324	14.542	0.898	2.993
ID2318	2318	0	10.198	92.686	221.228	0	29	29	8.250	1	-10921639	228.462	255	0	255	50490	78.042	14.462	0.864	2.714
ID2322	2322	0	10.413	78.703	238.120	0	29	29	8.250	1	-10921639	237.692	255	0	255	52530	64.285	14.741	0.882	3.466
ID2388	2388	0	10.209	92.469	221.652	0	30	30	8.250	1	-10921639	235.385	255	0	255	52020	68.104	14.647	0.871	3.217
ID2392	2392	0	10.349	78.518	238.187	0	30	30	8.250	1	-10921639	229.615	255	0	255	50745	76.519	14.501	0.875	2.802
ID2458	2458	0	10.206	92.403	221.614	0	31	31	8.250	1	-10921639	230.769	255	0	255	51000	74.948	14.525	0.876	2.876
ID2462	2462	0	10.399	78.557	238.399	0	31	31	8.250	1	-10921639	233.077	255	0	255	51510	71.645	14.582	0.885	3.055
ID2730	2730	0	10.147	92.570	221.704	0	32	32	8.250	1	-10921639	223.846	255	0	255	49470	83.698	14.387	0.862	2.476
ID2734	2734	0	10.405	78.668	238.286	0	32	32	8.250	1	-10921639	243.462	255	0	255	53805	53.122	15.152	0.885	4.303
ID2527	2527	0	10.190	92.639	221.610	0	33	33	8.250	1	-10921639	226.154	255	0	255	49980	80.953	14.422	0.866	2.593
ID2531	2531	0	10.397	78.543	238.113	0	33	33	8.250	1	-10921639	235.385	255	0	255	52020	68.104	14.651	0.884	3.243
ID2594	2594	0	10.035	92.281	221.492	0	34	34	8.250	1	-10921639	227.308	255	0	255	50235	79.519	14.249	0.851	2.628
ID2598	2598	0	10.314	78.824	237.817	0	34	34	8.250	1	-10921639	231.923	255	0	255	51255	73.324	14.548	0.866	2.936
ID2663	2663	0	10.199	92.427	221.453	0	35	35	8.250	1	-10921639	233.077	255	0	255	51510	71.645	14.576	0.864	3.016
ID2667	2667	0	10.330	78.895	238.306	0	35	35	8.250	1	-10921639	233.077	255	0	255	51510	71.645	14.578	0.872	3.031
ID2822	2822	0	10.142	92.499	221.427	0	36	36	8.250	1	-10921639	230.769	255	0	255	51000	74.948	14.499	0.863	2.853
ID2829	2829	0	10.380	78.699	237.946	0	36	36	8.250	1	-10921639	234.231	255	0	255	51765	69.906	14.613	0.878	3.133
ID2855	2855	0	10.074	92.477	221.326	0	37	37	8.250	1	-10921639	233.077	255	0	255	51510	71.645	14.568	0.844	2.978
ID2864	2864	0	10.365	78.936	237.950	0	37	37	8.250	1	-10921639	236.538	255	0	255	52275	66.232	14.689	0.874	3.331
ID2931	2931	0	10.083	92.589	221.210	0	38	38	8.250	1	-10921639	231.923	255	0	255	51255	73.324	14.533	0.841	2.889
ID2935	2935	0	10.322	79.098	237.699	0	38	38	8.250	1	-10921639	229.615	255	0	255	50745	76.519	14.408	0.873	2.797
ID2998	2998	0	10.017	92.656	221.389	0	39	39	8.250	1	-10921639	227.308	255	0	255	50235	79.519	14.325	0.838	2.606
ID3002	3002	0	10.248	79.020	237.497	0	39	39	8.250	1	-10921639	234.231	255	0	255	51765	69.906	14.606	0.860	3.098
ID3126	3126	0	9.859	92.655	221.463	0	40	40	8.250	1	-10921639	223.846	255	0	255	49470	83.698	14.043	0.810	2.393
ID3130	3130	0	10.168	79.446	237.461	0	40	40	8.250	1	-10921639	237.692	255	0	255	52530	64.285	14.833	0.847	3.390
ID3063	3063	0	9.962	92.226	221.634	0	41	41	8.250	1	-10921639	223.846	255	0	255	49470	83.698	14.400	0.825	2.418
ID3067	3067	0	10.173	79.179	237.715	0	41	41	8.250	1	-10921639	228.462	255	0	255	50490	78.042	14.086	0.846	2.683
ID3194	3194	0	10.024	92.463	221.332	0	42	42	8.250	1	-10921639	229.615	255	0	255	50745	76.519	14.478	0.842	2.743
ID3198	3198	0	10.261	79.454	237.835	0	42	42	8.250	1	-10921639	226.154	255	0	255	49980	80.953	14.089	0.866	2.593
ID3258	3258	0	9.970	92.513	221.614	0	43	43	8.250	1	-10921639	225.000	255	0	255	49725	82.345	14.365	0.821	2.463
ID3262	3262	0	10.139	79.549	237.837	0	43	43	8.250	1	-10921639	230.769	255	0	255	51000	74.948	14.503	0.837	2.806
ID3451	3451	0	9.995	92.046	221.328	0	44	44	8.250	1	-10921639	229.615	255	0	255	50745	76.519	14.487	0.826	2.715
ID3455	3455	0	10.110	79.432	237.777	0	44	44	8.250	1	-10921639	226.154	255	0	255	49980	80.953	14.068	0.845	2.558
ID3323	3323	0	9.854	92.290	221.447	0	45	45	8.250	1	-10921639	223.846	255	0	255	49470	83.698	14.307	0.807	2.389
ID3327	3327	0	10.048	79.469	237.408	0	45	45	8.250	1	-10921639	230.769	255	0	255	51000	74.948	14.421	0.827	2.788
ID3387	3387	0	9.784	92.176	221.470	0	46	46	8.250	1	-10921639	223.846	255	0	255	49470	83.698	14.251	0.799	2.376
ID3391	3391	0	10.032	79.570	237.250	0	46	46	8.250	1	-10921639	235.385	255	0	255	52020	68.104	14.626	0.818	3.110
ID3516	3516	0	9.788	92.253	221.494	0	47	47	8.250	1	-10921639	225.000	255	0	255	49725	82.345	14.319	0.795	2.421
ID3520	3520	0	10.136	79.992	237.747	0	47	47	8.250	1	-10921639	231.923	255	0	255	51255	73.324	14.521	0.833	2.875
ID3585	3585	0	10.049	79.970	237.418	0	48	48	8.250	1	-10921639	241.154	255	0	255	53295	57.916	14.904	0.822	3.757
ID3581	3581	0	9.669	92.387	221.569	0	48	48	8.250	1	-10921639	221.538	255	0	255	48960	86.294	14.365	0.780	2.250
ID3645	3645	0	9.774	92.199	221.492	0	49	49	8.250	1	-10921639	221.538	255	0	255	48960	86.294	14.040	0.803	2.286
ID3649	3649	0	10.035	80.136	237.491	0	49	49	8.250	1	-10921639	233.077	255	0	255	51510	71.645	14.564	0.829	2.949
ID3709	3709	0	9.744	92.235	221.351	0	50	50	8.250	1	-10921639	220.385	255	0	255	48705	87.541	14.146	0.804	2.244
ID3713	3713	0	10.033	79.936	237.220	0	50	50	8.250	1	-10921639	233.077	255	0	255	51510	71.645	14.554	0.819	2.929
ID3769	3769	0	9.627	92.094	221.568	0	51	51	8.250	1	-10921639	220.385	255	0	255	48705	87.541	14.329	0.777	2.201
ID3773	3773	0	10.042	80.195	237.356	0	51	51	8.250	1	-10921639	235.385	255	0	255	52020	68.104	14.660	0.825	3.126
ID3826	3826	0	9.858	92.279	222.064	0	52	52	8.250	1	-10921639	235.385	255	0	255	52020	68.104	14.621	0.804	3.080
ID3830	3830	0	9.950	79.969	237.870	0	52	52	8.250	1	-10921639	231.923	255	0	255	51255	73.324	14.492	0.811	2.832
ID3883	3883	0	9.794	92.287	221.948	0	53	53	8.250	1	-10921639	235.385	255	0	255	52020	68.104	14.619	0.799	3.070
ID3887	3887	0	9.831	80.608	237.836	0	53	53	8.250	1	-10921639	222.692	255	0	255	49215	85.014	14.288	0.791	2.314
ID3939	3939	0	9.652	92.326	222.389	0	54	54	8.250	1	-10921639	220.385	255	0	255	48705	87.541	14.034	0.789	2.221
ID3943	3943	0	9.885	80.304	237.791	0	54	54	8.250	1	-10921639	222.692	255	0	255	49215	85.014	13.420	0.809	2.342
ID3996	3996	0	9.618	92.537	222.670	0	55	55	8.250	1	-10921639	221.538	255	0	255	48960	86.294	14.308	0.770	2.234
ID4000	4000	0	9.847	80.507	238.372	0	55	55	8.250	1	-10921639	237.692	255	0	255	52530	64.285	14.732	0.791	3.266
ID4106	4106	0	9.542	92.339	222.202	0	56	56	8.250	1	-10921639	211.154	255	0	255	46665	96.438	14.034	0.776	1.913
ID4110	4110	0	9.824	80.684	237.249	0	56	56	8.250	1	-10921639	227.308	255	0	255	50235	79.519	14.394	0.792	2.527
ID4052	4052	0	9.644	92.303	221.995	0	57	57	8.250	1	-10921639	223.846	255	0	255	49470	83.698	14.367	0.780	2.343
ID4055	4055	0	9.771	80.691	237.193	0	57	57	8.250	1	-10921639	225.000	255	0	255	49725	82.345	14.382	0.781	2.396
ID4159	4159	0	9.487	92.464	221.948	0	58	58	8.250	1	-10921639	214.615	255	0	255	47430	93.309	14.214	0.764	1.992
ID4162	4162	0	9.782	80.950	236.975	0	58	58	8.250	1	-10921639	226.154	255	0	255	49980	80.953	14.332	0.782	2.451
ID4212	4212	0	9.593	92.425	221.630	0	59	59	8.250	1	-10921639	223.846	255	0	255	49470	83.698	14.387	0.767	2.323
ID4215	4215	0	9.668	81.060	236.939	0	59	59	8.250	1	-10921639	222.692	255	0	255	49215	85.014	13.739	0.771	2.281
ID4317	4317	0	9.461	92.418	221.880	0	60	60	8.250	1	-10921639	220.385	255	0	255	48705	87.541	14.324	0.755	2.165
ID4321	4321	0	9.707	81.400	236.940	0	60	60	8.250	1	-10921639	227.308	255	0	255	50235	79.519	13.727	0.773	2.493
ID4264	4264	0	9.410	92.243	221.645	0	61	61	8.250	1	-10921639	223.846	255	0	255	49470	83.698	14.357	0.741	2.277
ID4267	4267	0	9.649	81.115	236.661	0	61	61	8.250	1	-10921639	229.615	255	0	255	50745	76.519	14.336	0.759	2.589
ID4368	4368	0	9.324	92.502	221.621	0	62	62	8.250	1	-10921639	218.077	255	0	255	48195	89.937	13.713	0.731	2.047
ID4371	4371	0	9.537	81.487	236.194	0	62	62	8.250	1	-10921639	229.615	255	0	255	50745	76.519	13.958	0.745	2.562
ID4418	4418	0	9.462	92.331	221.618	0	63	63	8.250	1	-10921639	221.538	255	0	255	48960	86.294	14.359	0.753	2.206
ID4421	4421	0	9.620	81.064	236.342	0	63	63	8.250	1	-10921639	230.769	255	0	255	51000	74.948	14.428	0.767	2.672
ID4568	4568	0	9.406	91.935	222.049	0	64	64	8.250	1	-10921639	222.692	255	0	255	49215	85.014	14.344	0.742	2.232
ID4572	4572	0	9.405	81.430	236.489	0	64	64	8.250	1	-10921639	229.615	255	0	255	50745	76.519	14.203	0.729	2.530
ID4469	4469	0	9.326	92.160	221.576	0	65	65	8.250	1	-10921639	227.308	255	0	255	50235	79.519	14.401	0.731	2.414
ID4472	4472	0	9.409	81.651	235.926	0	65	65	8.250	1	-10921639	225.000	255	0	255	49725	82.345	14.290	0.717	2.282
ID4517	4517	0	9.242	91.992	222.059	0	66	66	8.250	1	-10921639	223.846	255	0	255	49470	83.698	14.276	0.716	2.232
ID4521	4521	0	9.416	81.766	235.942	0	66	66	8.250	1	-10921639	231.923	255	0	255	51255	73.324	14.499	0.720	2.648
ID4618	4618	0	9.158	91.826	222.005	0	67	67	8.250	1	-10921639	216.923	255	0	255	47940	91.090	14.212	0.701	1.963
ID4622	4622	0	9.441	81.897	235.904	0	67	67	8.250	1	-10921639	230.769	255	0	255	51000	74.948	14.439	0.725	2.589
ID4668	4668	0	9.202	92.153	221.802	0	68	68	8.250	1	-10921639	226.154	255	0	255	49980	80.953	14.400	0.705	2.310
ID4671	4671	0	9.278	81.677	235.278	0	68	68	8.250	1	-10921639	236.538	255	0	255	52275	66.232	14.636	0.699	2.938
ID4715	4715	0	9.075	91.592	221.658	0	69	69	8.250	1	-10921639	216.923	255	0	255	47940	91.090	14.157	0.685	1.936
ID4718	4718	0	9.357	81.799	235.026	0	69	69	8.250	1	-10921639	236.538	255	0	255	52275	66.232	14.628	0.710	2.965
ID4763	4763	0	9.046	91.893	221.633	0	70	70	8.250	1	-10921639	222.692	255	0	255	49215	85.014	14.326	0.674	2.110
ID4766	4766	0	9.268	82.005	234.661	0	70	70	8.250	1	-10921639	230.769	255	0	255	51000	74.948	14.383	0.690	2.515
ID4811	4811	0	9.009	91.558	221.730	0	71	71	8.250	1	-10921639	220.385	255	0	255	48705	87.541	14.173	0.678	2.035
ID4815	4815	0	9.220	82.057	234.468	0	71	71	8.250	1	-10921639	236.538	255	0	255	52275	66.232	14.605	0.684	2.902
ID4908	4908	0	8.993	91.252	222.134	0	72	72	8.250	1	-10921639	227.308	255	0	255	50235	79.519	14.350	0.673	2.301
ID4912	4912	0	9.113	82.052	234.702	0	72	72	8.250	1	-10921639	233.077	255	0	255	51510	71.645	14.388	0.676	2.625
ID4860	4860	0	9.000	90.908	222.208	0	73	73	8.250	1	-10921639	226.154	255	0	255	49980	80.953	14.287	0.672	2.246
ID4863	4863	0	9.023	82.205	234.035	0	73	73	8.250	1	-10921639	228.462	255	0	255	50490	78.042	14.120	0.656	2.319
ID4956	4956	0	8.944	91.068	222.166	0	74	74	8.250	1	-10921639	223.846	255	0	255	49470	83.698	14.361	0.661	2.128
ID4959	4959	0	9.158	82.603	234.390	0	74	74	8.250	1	-10921639	243.462	255	0	255	53805	53.122	14.985	0.680	3.709
ID5092	5092	0	8.749	90.885	222.150	0	75	75	8.250	1	-10921639	213.462	255	0	255	47175	94.378	14.175	0.625	1.740
ID5095	5095	0	9.023	82.513	233.881	0	75	75	8.250	1	-10921639	240.000	255	0	255	53040	60.136	14.777	0.654	3.156
ID5004	5004	0	8.864	90.602	222.264	0	76	76	8.250	1	-10921639	227.308	255	0	255	50235	79.519	14.222	0.648	2.249
ID5007	5007	0	8.992	82.614	234.010	0	76	76	8.250	1	-10921639	240.000	255	0	255	53040	60.136	14.874	0.656	3.161
ID5050	5050	0	8.841	90.612	222.609	0	77	77	8.250	1	-10921639	223.846	255	0	255	49470	83.698	14.182	0.640	2.087
ID5053	5053	0	8.979	82.582	233.605	0	77	77	8.250	1	-10921639	233.077	255	0	255	51510	71.645	13.587	0.658	2.581
ID5144	5144	0	8.794	90.913	222.340	0	78	78	8.250	1	-10921639	221.538	255	0	255	48960	86.294	14.269	0.634	1.993
ID5146	5146	0	9.044	82.811	233.359	0	78	78	8.250	1	-10921639	243.462	255	0	255	53805	53.122	14.965	0.658	3.637
ID5191	5191	0	8.769	89.836	222.844	0	79	79	8.250	1	-10921639	227.308	255	0	255	50235	79.519	14.279	0.620	2.188
ID5192	5192	0	9.027	83.117	232.930	0	79	79	8.250	1	-10921639	240.000	255	0	255	53040	60.136	14.879	0.660	3.173
ID5284	5284	0	8.836	89.608	223.745	0	80	80	8.250	1	-10921639	228.462	255	0	255	50490	78.042	13.824	0.639	2.284
ID5285	5285	0	9.028	82.899	233.284	0	80	80	8.250	1	-10921639	237.692	255	0	255	52530	64.285	14.675	0.661	2.943
ID5237	5237	0	8.765	89.744	223.215	0	81	81	8.250	1	-10921639	225.000	255	0	255	49725	82.345	14.299	0.621	2.093
ID5238	5238	0	8.987	83.440	232.149	0	81	81	8.250	1	-10921639	236.538	255	0	255	52275	66.232	14.593	0.646	2.802
ID5422	5422	0	8.842	88.811	224.241	0	82	82	8.250	1	-10921639	228.462	255	0	255	50490	78.042	14.228	0.631	2.266
ID5423	5423	0	9.112	83.605	232.215	0	82	82	8.250	1	-10921639	242.308	255	0	255	53550	55.583	15.296	0.664	3.481
ID5331	5331	0	8.813	88.335	224.361	0	83	83	8.250	1	-10921639	234.231	255	0	255	51765	69.906	14.662	0.627	2.582
ID5332	5332	0	9.030	83.861	231.983	0	83	83	8.250	1	-10921639	244.615	255	0	255	54060	50.515	15.827	0.655	3.834
ID5603	5603	0	8.809	88.694	224.268	0	84	84	8.250	1	-10921639	231.923	255	0	255	51255	73.324	14.376	0.632	2.449
ID5604	5604	0	9.146	83.710	231.592	0	84	84	8.250	1	-10921639	246.923	255	0	255	54570	44.760	15.776	0.678	4.456
ID5559	5559	0	9.316	84.340	230.301	0	85	85	8.250	1	-10921639	251.538	255	0	255	55590	29.575	16.029	0.708	7.053
ID5649	5649	0	9.576	85.974	228.612	0	86	86	8.250	1	-10921639	248.077	255	0	255	54825	41.536	15.765	0.744	5.097
ID5378	5378	0	9.735	85.665	229.336	0	87	87	8.250	1	-10921639	246.923	255	0	255	54570	44.760	15.589	0.760	4.766
ID5469	5469	0	9.972	85.496	229.894	0	88	88	8.250	1	-10921639	251.538	255	0	255	55590	29.575	16.092	0.795	7.533
ID5514	5514	0	10.186	86.300	228.954	0	89	89	8.250	1	-10921639	251.538	255	0	255	55590	29.575	16.073	0.820	7.662
ID5693	5693	0	10.466	86.174	228.819	0	90	90	8.250	1	-10921639	252.692	255	0	255	55845	24.203	16.162	0.862	9.668
ID5738	5738	0	10.715	86.351	228.594	0	91	91	8.250	1	-10921639	253.846	255	0	255	56100	17.153	16.095	0.906	14.072
ID5911	5911	0	10.784	86.190	228.153	0	92	92	8.250	1	-10921639	255.000	255	255	255	56355	0.000	16.212	0.912	Infinity
ID5784	5784	0	10.600	86.418	227.932	0	93	93	8.250	1	-10921639	255.000	255	255	255	56355	0.000	16.292	0.878	Infinity
ID5827	5827	0	10.693	86.354	227.491	0	94	94	8.250	1	-10921639	255.000	255	255	255	56355	0.000	16.163	0.899	Infinity
ID5953	5953	0	10.668	86.096	227.571	0	95	95	8.250	1	-10921639	255.000	255	255	255	56355	0.000	16.415	0.880	Infinity
ID5869	5869	0	10.646	86.280	227.421	0	96	96	8.250	1	-10921639	253.846	255	0	255	56100	17.153	16.203	0.884	13.890
ID5995	5995	0	10.551	85.925	227.281	0	97	97	8.250	1	-10921639	253.846	255	0	255	56100	17.153	16.302	0.867	13.748
ID6035	6035	0	10.615	86.042	227.154	0	98	98	8.250	1	-10921639	255.000	255	255	255	56355	0.000	16.596	0.868	Infinity
ID6150	6150	0	10.698	85.735	228.084	0	99	99	8.250	1	-10921639	253.846	255	0	255	56100	17.153	16.403	0.884	13.890
ID6128	6128	0	10.627	85.947	228.343	0	100	100	8.250	1	-10921639	253.846	255	0	255	56100	17.153	16.266	0.877	13.829
ID6075	6075	0	10.405	85.836	228.652	0	101	101	8.250	1	-10921639	255.000	255	255	255	56355	0.000	16.670	0.833	Infinity
ID6195	6195	0	10.441	85.920	228.993	0	102	102	8.250	1	-10921639	253.846	255	0	255	56100	17.153	16.390	0.844	13.546
ID6235	6235	0	10.479	85.920	229.082	0	103	103	8.250	1	-10921639	255.000	255	255	255	56355	0.000	16.362	0.852	Infinity
ID6273	6273	0	10.371	85.888	229.462	0	104	104	8.250	1	-10921639	253.846	255	0	255	56100	17.153	16.294	0.839	13.506
ID6311	6311	0	10.630	85.876	228.910	0	105	105	8.250	1	-10921639	255.000	255	255	255	56355	0.000	16.467	0.875	Infinity
ID6349	6349	0	10.555	85.949	229.542	0	106	106	8.250	1	-10921639	255.000	255	255	255	56355	0.000	16.523	0.861	Infinity
ID6387	6387	0	10.411	85.904	229.227	0	107	107	8.250	1	-10921639	255.000	255	255	255	56355	0.000	16.670	0.833	Infinity
ID6425	6425	0	10.181	85.990	229.516	0	108	108	8.250	1	-10921639	250.385	255	0	255	55335	34.072	16.366	0.805	6.556
ID6463	6463	0	10.185	85.907	229.429	0	109	109	8.250	1	-10921639	255.000	255	255	255	56355	0.000	16.885	0.804	Infinity
ID6497	6497	0	10.248	86.006	229.585	0	110	110	8.250	1	-10921639	253.846	255	0	255	56100	17.153	16.818	0.805	13.203
ID6563	6563	0	10.182	85.777	229.229	0	111	111	8.250	1	-10921639	255.000	255	255	255	56355	0.000	17.039	0.797	Infinity
ID6529	6529	0	10.255	85.987	229.348	0	112	112	8.250	1	-10921639	255.000	255	255	255	56355	0.000	16.580	0.813	Infinity
ID415	415	1	10.693	148.058	254.688	0	0	0	8.250	1	-10921639	225.000	255	0	255	49725	82.345	14.422	0.940	2.648
ID541	541	1	10.649	148.056	254.426	0	1	1	8.250	1	-10921639	240.000	255	0	255	53040	60.136	14.884	0.925	3.835
ID611	611	1	10.699	147.876	254.577	0	2	2	8.250	1	-10921639	235.385	255	0	255	52020	68.104	14.690	0.932	3.334
ID470	470	1	10.673	147.754	254.553	0	3	3	8.250	1	-10921639	226.154	255	0	255	49980	80.953	14.417	0.932	2.695
ID395	395	1	10.302	147.953	254.906	0	4	4	8.250	1	-10921639	235.385	255	0	255	52020	68.104	14.648	0.873	3.222
ID680	680	1	10.607	147.546	254.941	0	5	5	8.250	1	-10921639	230.769	255	0	255	51000	74.948	14.537	0.919	2.950
ID751	751	1	9.938	147.828	254.956	0	6	6	8.250	1	-10921639	234.231	255	0	255	51765	69.906	14.585	0.800	2.979
ID257	257	1	10.740	147.583	255.911	0	7	7	8.250	1	-10921639	235.385	255	0	255	52020	68.104	14.734	0.951	3.370
ID1176	1176	1	10.290	147.300	255.506	0	8	8	8.250	1	-10921639	182.308	255	0	255	40290	115.380	12.766	0.966	1.553
ID1329	1329	1	10.744	147.611	256.399	0	9	9	8.250	1	-10921639	243.462	255	0	255	53805	53.122	15.195	0.945	4.453
ID1140	1140	1	9.863	147.772	256.133	0	10	10	8.250	1	-10921639	237.692	255	0	255	52530	64.285	14.735	0.796	3.277
ID1142	1142	1	7.801	132.039	264.533	0	10	10	8.250	1	-10921639	136.154	255	0	255	30090	127.495	11.588	0.621	0.818
ID891	891	1	9.838	147.670	256.265	0	11	11	8.250	1	-10921639	229.615	255	0	255	50745	76.519	14.475	0.785	2.639
ID893	893	1	7.198	132.889	264.880	0	11	11	8.250	1	-10921639	121.154	0	0	255	26775	127.631	11.317	0.545	0.670
ID963	963	1	10.664	147.562	256.411	0	12	12	8.250	1	-10921639	233.077	255	0	255	51510	71.645	14.596	0.928	3.132
ID1255	1255	1	9.740	147.968	256.253	0	13	13	8.250	1	-10921639	231.923	255	0	255	51255	73.324	14.517	0.770	2.752
ID1034	1034	1	10.701	147.157	256.354	0	14	14	8.250	1	-10921639	241.154	255	0	255	53295	57.916	14.969	0.933	4.020
ID822	822	1	10.729	147.319	256.612	0	15	15	8.250	1	-10921639	228.462	255	0	255	50490	78.042	14.470	0.950	2.852
ID1590	1590	1	9.653	147.789	256.505	0	16	16	8.250	1	-10921639	230.769	255	0	255	51000	74.948	14.452	0.755	2.649
ID1592	1592	1	7.781	133.387	264.300	0	16	16	8.250	1	-10921639	141.923	255	0	255	31365	126.969	11.564	0.580	0.820
ID1686	1686	1	9.535	147.519	256.520	0	17	17	8.250	1	-10921639	229.615	255	0	255	50745	76.519	14.205	0.731	2.534
ID1687	1687	1	7.734	133.761	264.564	0	17	17	8.250	1	-10921639	145.385	255	0	255	32130	126.526	11.661	0.561	0.826
ID1442	1442	1	9.996	147.768	256.233	0	18	18	8.250	1	-10921639	241.154	255	0	255	53295	57.916	15.276	0.817	3.745
ID1449	1449	1	5.928	132.848	264.843	0	18	18	8.250	1	-10921639	95.769	0	0	255	21165	123.769	7.994	0.461	0.488
ID1446	1446	1	9.749	147.504	256.640	0	19	19	8.250	1	-10921639	228.462	255	0	255	50490	78.042	14.314	0.769	2.546
ID1468	1468	1	6.757	133.920	264.553	0	19	19	8.250	1	-10921639	120.000	0	0	255	26520	127.568	11.349	0.501	0.628
ID1827	1827	1	9.884	147.519	256.392	0	20	20	8.250	1	-10921639	233.077	255	0	255	51510	71.645	14.532	0.797	2.886
ID1830	1830	1	6.025	133.122	264.569	0	20	20	8.250	1	-10921639	100.385	0	0	255	22185	124.866	8.283	0.464	0.510
ID1900	1900	1	9.879	147.116	256.809	0	21	21	8.250	1	-10921639	237.692	255	0	255	52530	64.285	14.700	0.791	3.266
ID1903	1903	1	5.623	134.329	264.438	0	21	21	8.250	1	-10921639	109.615	0	0	255	24225	126.526	7.618	0.434	0.524
ID1756	1756	1	9.712	147.298	256.581	0	22	22	8.250	1	-10921639	230.769	255	0	255	51000	74.948	14.489	0.757	2.654
ID1759	1759	1	6.916	133.828	264.284	0	22	22	8.250	1	-10921639	125.769	0	0	255	27795	127.778	11.363	0.497	0.653
ID1539	1539	1	10.081	147.096	256.933	0	23	23	8.250	1	-10921639	240.000	255	0	255	53040	60.136	14.829	0.821	3.599
ID1541	1541	1	4.766	133.003	265.210	0	23	23	8.250	1	-10921639	88.846	0	0	255	19635	121.775	7.872	0.381	0.402
ID1972	1972	1	9.893	146.812	257.044	0	24	24	8.250	1	-10921639	242.308	255	0	255	53550	55.583	14.968	0.786	3.836
ID1974	1974	1	5.540	135.310	264.162	0	24	24	8.250	1	-10921639	115.385	0	0	255	25500	127.211	11.647	0.414	0.531
ID2042	2042	1	10.009	146.704	257.048	0	25	25	8.250	1	-10921639	240.000	255	0	255	53040	60.136	14.820	0.805	3.559
ID2045	2045	1	4.772	134.325	264.507	0	25	25	8.250	1	-10921639	95.769	0	0	255	21165	123.769	7.981	0.384	0.429
ID2112	2112	1	9.749	146.677	257.086	0	26	26	8.250	1	-10921639	241.154	255	0	255	53295	57.916	14.867	0.764	3.608
ID2115	2115	1	6.079	134.925	263.898	0	26	26	8.250	1	-10921639	122.308	0	0	255	27030	127.683	11.631	0.441	0.586
ID2184	2184	1	9.974	146.918	257.046	0	27	27	8.250	1	-10921639	238.846	255	0	255	52785	62.256	14.754	0.797	3.402
ID2254	2254	1	9.881	146.824	256.957	0	28	28	8.250	1	-10921639	242.308	255	0	255	53550	55.583	14.966	0.783	3.830
ID2323	2323	1	10.664	146.346	257.483	0	29	29	8.250	1	-10921639	237.692	255	0	255	52530	64.285	14.759	0.924	3.552
ID2393	2393	1	9.643	146.619	257.525	0	30	30	8.250	1	-10921639	233.077	255	0	255	51510	71.645	14.513	0.741	2.770
ID2464	2464	1	10.351	146.455	257.495	0	31	31	8.250	1	-10921639	240.000	255	0	255	53040	60.136	14.840	0.841	3.645
ID2736	2736	1	10.461	146.341	257.585	0	32	32	8.250	1	-10921639	235.385	255	0	255	52020	68.104	14.665	0.876	3.227
ID2533	2533	1	10.437	146.328	257.801	0	33	33	8.250	1	-10921639	237.692	255	0	255	52530	64.285	14.740	0.879	3.460
ID2600	2600	1	10.490	146.271	257.882	0	34	34	8.250	1	-10921639	240.000	255	0	255	53040	60.136	14.867	0.891	3.760
ID2669	2669	1	10.752	145.971	257.957	0	35	35	8.250	1	-10921639	242.308	255	0	255	53550	55.583	15.070	0.939	4.222
ID2834	2834	1	10.740	145.967	257.932	0	36	36	8.250	1	-10921639	244.615	255	0	255	54060	50.515	15.341	0.934	4.678
ID2868	2868	1	10.754	145.856	258.300	0	37	37	8.250	1	-10921639	248.077	255	0	255	54825	41.536	15.769	0.938	5.781
ID2937	2937	1	10.734	145.851	257.916	0	38	38	8.250	1	-10921639	241.154	255	0	255	53295	57.916	14.972	0.939	4.032
ID3004	3004	1	10.712	145.896	258.237	0	39	39	8.250	1	-10921639	246.923	255	0	255	54570	44.760	15.708	0.922	5.292
ID3132	3132	1	10.784	146.093	257.898	0	40	40	8.250	1	-10921639	240.000	255	0	255	53040	60.136	14.895	0.947	3.881
ID3069	3069	1	10.756	145.948	258.208	0	41	41	8.250	1	-10921639	248.077	255	0	255	54825	41.536	15.759	0.940	5.789
ID3199	3199	1	10.802	145.872	258.115	0	42	42	8.250	1	-10921639	249.231	255	0	255	55080	38.005	15.841	0.941	6.357
ID3264	3264	1	10.723	146.049	258.401	0	43	43	8.250	1	-10921639	249.231	255	0	255	55080	38.005	15.837	0.925	6.303
ID3457	3457	1	10.789	145.967	258.364	0	44	44	8.250	1	-10921639	250.385	255	0	255	55335	34.072	15.856	0.946	7.145
ID3328	3328	1	10.794	146.119	258.428	0	45	45	8.250	1	-10921639	249.231	255	0	255	55080	38.005	15.829	0.946	6.375
ID3393	3393	1	10.791	146.015	258.615	0	46	46	8.250	1	-10921639	242.308	255	0	255	53550	55.583	15.075	0.947	4.241
ID3522	3522	1	10.781	145.753	258.671	0	47	47	8.250	1	-10921639	243.462	255	0	255	53805	53.122	15.195	0.945	4.453
ID3587	3587	1	10.763	145.895	258.572	0	48	48	8.250	1	-10921639	245.769	255	0	255	54315	47.738	15.544	0.937	4.981
ID3651	3651	1	10.808	146.061	258.712	0	49	49	8.250	1	-10921639	238.846	255	0	255	52785	62.256	14.830	0.955	3.747
ID3714	3714	1	10.759	146.045	258.421	0	50	50	8.250	1	-10921639	246.923	255	0	255	54570	44.760	15.709	0.937	5.339
ID3775	3775	1	10.775	145.775	258.571	0	51	51	8.250	1	-10921639	245.769	255	0	255	54315	47.738	15.544	0.937	4.981
ID3832	3832	1	10.798	146.035	259.469	0	52	52	8.250	1	-10921639	246.923	255	0	255	54570	44.760	15.711	0.951	5.377
ID3889	3889	1	10.866	146.173	259.250	0	53	53	8.250	1	-10921639	246.923	255	0	255	54570	44.760	15.719	0.964	5.416
ID3944	3944	1	10.813	145.923	259.474	0	54	54	8.250	1	-10921639	252.692	255	0	255	55845	24.203	15.946	0.957	10.211
ID4002	4002	1	10.761	146.283	259.533	0	55	55	8.250	1	-10921639	245.769	255	0	255	54315	47.738	15.544	0.937	4.981
ID4112	4112	1	10.858	146.063	259.225	0	56	56	8.250	1	-10921639	251.538	255	0	255	55590	29.575	15.947	0.960	8.329
ID4057	4057	1	10.898	146.064	259.108	0	57	57	8.250	1	-10921639	253.846	255	0	255	56100	17.153	16.007	0.963	14.516
ID4163	4163	1	10.921	146.154	258.986	0	58	58	8.250	1	-10921639	253.846	255	0	255	56100	17.153	15.955	0.976	14.617
ID4217	4217	1	10.828	146.454	258.644	0	59	59	8.250	1	-10921639	244.615	255	0	255	54060	50.515	15.348	0.942	4.698
ID4323	4323	1	10.892	146.229	258.971	0	60	60	8.250	1	-10921639	249.231	255	0	255	55080	38.005	15.853	0.956	6.412
ID4268	4268	1	10.831	146.374	258.741	0	61	61	8.250	1	-10921639	245.769	255	0	255	54315	47.738	15.541	0.935	4.974
ID4373	4373	1	10.823	146.282	258.595	0	62	62	8.250	1	-10921639	249.231	255	0	255	55080	38.005	15.885	0.935	6.339
ID4423	4423	1	10.842	146.589	258.751	0	63	63	8.250	1	-10921639	248.077	255	0	255	54825	41.536	15.817	0.943	5.797
ID4573	4573	1	10.844	146.279	258.672	0	64	64	8.250	1	-10921639	248.077	255	0	255	54825	41.536	15.822	0.933	5.764
ID4473	4473	1	10.844	146.590	258.092	0	65	65	8.250	1	-10921639	250.385	255	0	255	55335	34.072	15.958	0.938	7.115
ID4522	4522	1	10.871	146.369	258.999	0	66	66	8.250	1	-10921639	249.231	255	0	255	55080	38.005	15.898	0.938	6.348
ID4623	4623	1	10.886	146.557	258.393	0	67	67	8.250	1	-10921639	248.077	255	0	255	54825	41.536	15.764	0.964	5.864
ID4672	4672	1	10.873	146.782	258.004	0	68	68	8.250	1	-10921639	251.538	255	0	255	55590	29.575	15.993	0.941	8.247
ID4719	4719	1	10.839	146.744	257.650	0	69	69	8.250	1	-10921639	250.385	255	0	255	55335	34.072	15.931	0.936	7.105
ID4768	4768	1	10.881	146.619	257.882	0	70	70	8.250	1	-10921639	251.538	255	0	255	55590	29.575	15.980	0.946	8.271
ID4816	4816	1	10.866	146.712	257.715	0	71	71	8.250	1	-10921639	251.538	255	0	255	55590	29.575	15.979	0.941	8.247
ID4913	4913	1	10.852	146.597	257.885	0	72	72	8.250	1	-10921639	253.846	255	0	255	56100	17.153	16.068	0.939	14.334
ID4864	4864	1	10.780	146.754	257.531	0	73	73	8.250	1	-10921639	252.692	255	0	255	55845	24.203	16.080	0.918	9.997
ID4961	4961	1	10.805	146.834	257.528	0	74	74	8.250	1	-10921639	253.846	255	0	255	56100	17.153	16.082	0.926	14.233
ID5099	5099	1	10.874	146.648	257.741	0	75	75	8.250	1	-10921639	249.231	255	0	255	55080	38.005	15.867	0.946	6.375
ID5008	5008	1	10.765	146.568	257.096	0	76	76	8.250	1	-10921639	249.231	255	0	255	55080	38.005	16.007	0.912	6.257
ID5054	5054	1	10.828	146.671	257.554	0	77	77	8.250	1	-10921639	249.231	255	0	255	55080	38.005	15.897	0.933	6.330
ID5148	5148	1	10.793	146.598	257.547	0	78	78	8.250	1	-10921639	246.923	255	0	255	54570	44.760	15.719	0.927	5.308
ID5194	5194	1	10.819	146.633	257.286	0	79	79	8.250	1	-10921639	252.692	255	0	255	55845	24.203	16.049	0.939	10.111
ID5287	5287	1	10.848	146.719	258.148	0	80	80	8.250	1	-10921639	251.538	255	0	255	55590	29.575	16.008	0.941	8.247
ID5240	5240	1	10.778	146.620	257.327	0	81	81	8.250	1	-10921639	255.000	255	255	255	56355	0.000	16.189	0.919	Infinity
ID5425	5425	1	10.689	146.534	257.413	0	82	82	8.250	1	-10921639	251.538	255	0	255	55590	29.575	16.103	0.906	8.083
ID5334	5334	1	10.809	146.587	257.711	0	83	83	8.250	1	-10921639	253.846	255	0	255	56100	17.153	16.099	0.926	14.233
ID5606	5606	1	10.820	146.718	257.620	0	84	84	8.250	1	-10921639	253.846	255	0	255	56100	17.153	16.118	0.929	14.253
ID5561	5561	1	10.813	146.677	257.524	0	85	85	8.250	1	-10921639	250.385	255	0	255	55335	34.072	16.030	0.925	7.064
ID5651	5651	1	10.799	146.337	257.972	0	86	86	8.250	1	-10921639	251.538	255	0	255	55590	29.575	16.136	0.918	8.142
ID5380	5380	1	10.792	146.323	258.500	0	87	87	8.250	1	-10921639	250.385	255	0	255	55335	34.072	16.010	0.933	7.095
ID5471	5471	1	10.766	146.557	258.684	0	88	88	8.250	1	-10921639	255.000	255	255	255	56355	0.000	16.147	0.919	Infinity
ID5516	5516	1	10.794	146.954	259.103	0	89	89	8.250	1	-10921639	255.000	255	255	255	56355	0.000	16.213	0.919	Infinity
ID5695	5695	1	10.742	147.059	258.173	0	90	90	8.250	1	-10921639	252.692	255	0	255	55845	24.203	16.149	0.916	9.982
ID5740	5740	1	10.846	146.899	258.828	0	91	91	8.250	1	-10921639	253.846	255	0	255	56100	17.153	16.069	0.942	14.354
ID5913	5913	1	10.796	146.811	258.441	0	92	92	8.250	1	-10921639	252.692	255	0	255	55845	24.203	16.032	0.934	10.083
ID5786	5786	1	10.747	146.797	257.850	0	93	93	8.250	1	-10921639	255.000	255	255	255	56355	0.000	16.336	0.909	Infinity
ID5829	5829	1	10.816	146.915	257.606	0	94	94	8.250	1	-10921639	250.385	255	0	255	55335	34.072	15.957	0.936	7.105
ID5955	5955	1	10.742	146.685	257.689	0	95	95	8.250	1	-10921639	255.000	255	255	255	56355	0.000	16.146	0.917	Infinity
ID5871	5871	1	10.768	146.825	257.132	0	96	96	8.250	1	-10921639	253.846	255	0	255	56100	17.153	16.138	0.924	14.213
ID5997	5997	1	10.744	146.751	257.097	0	97	97	8.250	1	-10921639	253.846	255	0	255	56100	17.153	16.184	0.919	14.173
ID6037	6037	1	10.631	146.615	257.189	0	98	98	8.250	1	-10921639	252.692	255	0	255	55845	24.203	16.120	0.903	9.911
ID6154	6154	1	10.805	146.841	258.184	0	99	99	8.250	1	-10921639	255.000	255	255	255	56355	0.000	16.099	0.945	Infinity
ID6130	6130	1	10.769	146.523	258.234	0	100	100	8.250	1	-10921639	250.385	255	0	255	55335	34.072	15.920	0.938	7.115
ID6077	6077	1	10.730	146.751	258.527	0	101	101	8.250	1	-10921639	253.846	255	0	255	56100	17.153	16.081	0.924	14.213
ID6197	6197	1	10.760	146.712	258.934	0	102	102	8.250	1	-10921639	253.846	255	0	255	56100	17.153	16.100	0.931	14.274
ID6237	6237	1	10.713	146.817	258.604	0	103	103	8.250	1	-10921639	255.000	255	255	255	56355	0.000	16.096	0.924	Infinity
ID6275	6275	1	10.700	147.003	259.201	0	104	104	8.250	1	-10921639	252.692	255	0	255	55845	24.203	16.177	0.916	9.982
ID6313	6313	1	10.730	146.868	259.114	0	105	105	8.250	1	-10921639	255.000	255	255	255	56355	0.000	16.240	0.919	Infinity
ID6351	6351	1	10.641	147.077	259.152	0	106	106	8.250	1	-10921639	251.538	255	0	255	55590	29.575	16.054	0.906	8.083
ID6389	6389	1	10.567	146.834	259.258	0	107	107	8.250	1	-10921639	252.692	255	0	255	55845	24.203	16.118	0.896	9.868
ID6427	6427	1	10.666	146.734	259.264	0	108	108	8.250	1	-10921639	253.846	255	0	255	56100	17.153	16.158	0.911	14.112
ID6465	6465	1	10.596	147.064	259.543	0	109	109	8.250	1	-10921639	249.231	255	0	255	55080	38.005	15.875	0.902	6.220
ID6499	6499	1	10.681	147.030	259.383	0	110	110	8.250	1	-10921639	255.000	255	255	255	56355	0.000	16.239	0.914	Infinity
ID6565	6565	1	10.477	146.830	259.341	0	111	111	8.250	1	-10921639	251.538	255	0	255	55590	29.575	16.151	0.866	7.896
ID6531	6531	1	10.653	147.102	259.235	0	112	112	8.250	1	-10921639	253.846	255	0	255	56100	17.153	16.274	0.906	14.072
ID416	416	2	10.931	342.431	254.555	0	0	0	8.250	1	-10921639	240.000	255	0	255	53040	60.136	15.011	0.963	3.916
ID542	542	2	10.960	342.594	254.385	0	1	1	8.250	1	-10921639	243.462	255	0	255	53805	53.122	15.218	0.977	4.531
ID610	610	2	10.954	342.530	254.308	0	2	2	8.250	1	-10921639	243.462	255	0	255	53805	53.122	15.213	0.969	4.511
ID471	471	2	10.937	342.569	254.572	0	3	3	8.250	1	-10921639	237.692	255	0	255	52530	64.285	14.837	0.980	3.660
ID396	396	2	10.927	342.461	254.660	0	4	4	8.250	1	-10921639	243.462	255	0	255	53805	53.122	15.207	0.961	4.492
ID681	681	2	10.909	342.515	254.678	0	5	5	8.250	1	-10921639	244.615	255	0	255	54060	50.515	15.356	0.953	4.726
ID752	752	2	10.964	342.789	254.927	0	6	6	8.250	1	-10921639	248.077	255	0	255	54825	41.536	15.769	0.972	5.889
ID258	258	2	10.946	342.696	255.756	0	7	7	8.250	1	-10921639	252.692	255	0	255	55845	24.203	15.956	0.965	10.254
ID1177	1177	2	10.775	342.923	255.915	0	8	8	8.250	1	-10921639	200.769	255	0	255	44370	104.582	13.988	1.000	1.920
ID1330	1330	2	10.946	342.988	255.973	0	9	9	8.250	1	-10921639	245.769	255	0	255	54315	47.738	15.573	0.967	5.061
ID1141	1141	2	10.871	343.206	256.314	0	10	10	8.250	1	-10921639	242.308	255	0	255	53550	55.583	15.075	0.947	4.241
ID892	892	2	10.936	343.538	256.499	0	11	11	8.250	1	-10921639	240.000	255	0	255	53040	60.136	14.906	0.969	3.928
ID964	964	2	10.898	343.567	256.363	0	12	12	8.250	1	-10921639	245.769	255	0	255	54315	47.738	15.560	0.953	5.025
ID1256	1256	2	10.945	343.331	256.389	0	13	13	8.250	1	-10921639	249.231	255	0	255	55080	38.005	15.822	0.967	6.448
ID1035	1035	2	10.953	343.672	256.267	0	14	14	8.250	1	-10921639	248.077	255	0	255	54825	41.536	15.789	0.962	5.856
ID821	821	2	10.898	343.789	256.109	0	15	15	8.250	1	-10921639	248.077	255	0	255	54825	41.536	15.836	0.940	5.789
ID1591	1591	2	10.931	343.765	256.401	0	16	16	8.250	1	-10921639	250.385	255	0	255	55335	34.072	15.903	0.957	7.186
ID1685	1685	2	10.969	343.983	256.312	0	17	17	8.250	1	-10921639	240.000	255	0	255	53040	60.136	14.910	0.977	3.945
ID1448	1448	2	10.929	343.648	256.267	0	18	18	8.250	1	-10921639	245.769	255	0	255	54315	47.738	15.565	0.959	5.039
ID1447	1447	2	10.942	343.976	256.614	0	19	19	8.250	1	-10921639	249.231	255	0	255	55080	38.005	15.833	0.964	6.439
ID1828	1828	2	10.858	344.109	256.439	0	20	20	8.250	1	-10921639	242.308	255	0	255	53550	55.583	15.070	0.939	4.222
ID1901	1901	2	10.932	344.322	256.631	0	21	21	8.250	1	-10921639	248.077	255	0	255	54825	41.536	15.779	0.962	5.856
ID1757	1757	2	10.909	344.307	256.615	0	22	22	8.250	1	-10921639	243.462	255	0	255	53805	53.122	15.205	0.958	4.485
ID1538	1538	2	10.854	344.360	256.486	0	23	23	8.250	1	-10921639	245.769	255	0	255	54315	47.738	15.541	0.935	4.974
ID1973	1973	2	10.959	344.657	256.886	0	24	24	8.250	1	-10921639	245.769	255	0	255	54315	47.738	15.586	0.980	5.097
ID2043	2043	2	10.881	344.454	256.639	0	25	25	8.250	1	-10921639	245.769	255	0	255	54315	47.738	15.552	0.945	5.003
ID2113	2113	2	10.894	344.442	256.661	0	26	26	8.250	1	-10921639	244.615	255	0	255	54060	50.515	15.356	0.953	4.726
ID2185	2185	2	10.869	344.689	256.673	0	27	27	8.250	1	-10921639	249.231	255	0	255	55080	38.005	15.898	0.938	6.348
ID2255	2255	2	10.916	344.740	256.963	0	28	28	8.250	1	-10921639	243.462	255	0	255	53805	53.122	15.213	0.969	4.511
ID2324	2324	2	10.947	344.715	257.024	0	29	29	8.250	1	-10921639	246.923	255	0	255	54570	44.760	15.715	0.970	5.431
ID2394	2394	2	10.911	344.913	256.724	0	30	30	8.250	1	-10921639	243.462	255	0	255	53805	53.122	15.211	0.966	4.505
ID2463	2463	2	10.938	345.050	256.972	0	31	31	8.250	1	-10921639	246.923	255	0	255	54570	44.760	15.714	0.975	5.447
ID2735	2735	2	10.882	345.129	257.016	0	32	32	8.250	1	-10921639	246.923	255	0	255	54570	44.760	15.720	0.953	5.385
ID2532	2532	2	10.913	345.258	257.020	0	33	33	8.250	1	-10921639	245.769	255	0	255	54315	47.738	15.567	0.961	5.047
ID2599	2599	2	10.927	345.400	257.163	0	34	34	8.250	1	-10921639	246.923	255	0	255	54570	44.760	15.719	0.959	5.401
ID2668	2668	2	10.908	345.270	257.180	0	35	35	8.250	1	-10921639	245.769	255	0	255	54315	47.738	15.578	0.972	5.076
ID2831	2831	2	10.889	345.180	257.394	0	36	36	8.250	1	-10921639	244.615	255	0	255	54060	50.515	15.365	0.964	4.753
ID2866	2866	2	10.866	345.330	257.348	0	37	37	8.250	1	-10921639	243.462	255	0	255	53805	53.122	15.201	0.953	4.472
ID2936	2936	2	10.903	345.262	257.141	0	38	38	8.250	1	-10921639	249.231	255	0	255	55080	38.005	15.839	0.962	6.430
ID3003	3003	2	10.848	345.567	257.221	0	39	39	8.250	1	-10921639	240.000	255	0	255	53040	60.136	14.895	0.947	3.881
ID3131	3131	2	10.802	345.653	257.365	0	40	40	8.250	1	-10921639	245.769	255	0	255	54315	47.738	15.539	0.932	4.967
ID3068	3068	2	10.794	345.587	257.449	0	41	41	8.250	1	-10921639	246.923	255	0	255	54570	44.760	15.719	0.935	5.331
ID3200	3200	2	10.848	345.768	257.562	0	42	42	8.250	1	-10921639	243.462	255	0	255	53805	53.122	15.207	0.961	4.492
ID3263	3263	2	10.832	345.854	257.332	0	43	43	8.250	1	-10921639	241.154	255	0	255	53295	57.916	14.981	0.955	4.068
ID3456	3456	2	10.808	345.904	257.452	0	44	44	8.250	1	-10921639	240.000	255	0	255	53040	60.136	14.896	0.949	3.887
ID3329	3329	2	10.741	346.289	257.509	0	45	45	8.250	1	-10921639	245.769	255	0	255	54315	47.738	15.528	0.921	4.938
ID3392	3392	2	10.822	346.165	258.011	0	46	46	8.250	1	-10921639	246.923	255	0	255	54570	44.760	15.714	0.953	5.385
ID3521	3521	2	10.781	346.089	257.785	0	47	47	8.250	1	-10921639	241.154	255	0	255	53295	57.916	14.975	0.944	4.044
ID3586	3586	2	10.790	346.102	258.074	0	48	48	8.250	1	-10921639	244.615	255	0	255	54060	50.515	15.348	0.942	4.698
ID3650	3650	2	10.785	346.246	258.084	0	49	49	8.250	1	-10921639	245.769	255	0	255	54315	47.738	15.554	0.948	5.010
ID3715	3715	2	10.782	346.273	257.911	0	50	50	8.250	1	-10921639	248.077	255	0	255	54825	41.536	15.813	0.933	5.764
ID3774	3774	2	10.735	346.580	258.188	0	51	51	8.250	1	-10921639	237.692	255	0	255	52530	64.285	14.822	0.952	3.606
ID3831	3831	2	10.693	346.407	258.460	0	52	52	8.250	1	-10921639	240.000	255	0	255	53040	60.136	14.885	0.928	3.841
ID3888	3888	2	10.714	346.673	258.495	0	53	53	8.250	1	-10921639	242.308	255	0	255	53550	55.583	15.069	0.936	4.216
ID3945	3945	2	10.704	346.659	258.827	0	54	54	8.250	1	-10921639	244.615	255	0	255	54060	50.515	15.339	0.932	4.671
ID4001	4001	2	10.673	346.703	258.947	0	55	55	8.250	1	-10921639	240.000	255	0	255	53040	60.136	14.885	0.928	3.841
ID4111	4111	2	10.700	347.010	258.455	0	56	56	8.250	1	-10921639	238.846	255	0	255	52785	62.256	14.824	0.941	3.720
ID4056	4056	2	10.693	347.096	258.281	0	57	57	8.250	1	-10921639	244.615	255	0	255	54060	50.515	15.341	0.934	4.678
ID4164	4164	2	10.590	347.077	258.596	0	58	58	8.250	1	-10921639	246.923	255	0	255	54570	44.760	15.701	0.909	5.253
ID4216	4216	2	10.650	347.218	258.262	0	59	59	8.250	1	-10921639	240.000	255	0	255	53040	60.136	14.884	0.925	3.835
ID4322	4322	2	10.628	347.084	258.461	0	60	60	8.250	1	-10921639	236.538	255	0	255	52275	66.232	14.708	0.921	3.425
ID4269	4269	2	10.643	347.142	258.545	0	61	61	8.250	1	-10921639	242.308	255	0	255	53550	55.583	15.064	0.928	4.197
ID4372	4372	2	10.632	347.197	258.384	0	62	62	8.250	1	-10921639	240.000	255	0	255	53040	60.136	14.883	0.922	3.830
ID4422	4422	2	10.596	347.264	258.345	0	63	63	8.250	1	-10921639	238.846	255	0	255	52785	62.256	14.812	0.914	3.664
ID4574	4574	2	10.485	347.273	258.502	0	64	64	8.250	1	-10921639	246.923	255	0	255	54570	44.760	15.697	0.889	5.192
ID4474	4474	2	10.473	347.374	257.943	0	65	65	8.250	1	-10921639	243.462	255	0	255	53805	53.122	15.436	0.882	4.296
ID4523	4523	2	10.464	347.540	258.544	0	66	66	8.250	1	-10921639	241.154	255	0	255	53295	57.916	15.093	0.906	3.958
ID4624	4624	2	10.404	347.538	258.548	0	67	67	8.250	1	-10921639	244.615	255	0	255	54060	50.515	15.301	0.886	4.551
ID4673	4673	2	10.341	347.486	257.903	0	68	68	8.250	1	-10921639	242.308	255	0	255	53550	55.583	15.199	0.852	4.010
ID4720	4720	2	10.373	347.622	257.892	0	69	69	8.250	1	-10921639	249.231	255	0	255	55080	38.005	15.803	0.880	6.141
ID4767	4767	2	10.323	347.706	257.487	0	70	70	8.250	1	-10921639	234.231	255	0	255	51765	69.906	14.610	0.871	3.119
ID4817	4817	2	10.293	347.765	257.785	0	71	71	8.250	1	-10921639	244.615	255	0	255	54060	50.515	15.280	0.863	4.485
ID4914	4914	2	10.220	347.958	258.226	0	72	72	8.250	1	-10921639	240.000	255	0	255	53040	60.136	14.842	0.845	3.656
ID4865	4865	2	10.305	347.716	257.693	0	73	73	8.250	1	-10921639	243.462	255	0	255	53805	53.122	15.136	0.864	4.249
ID4960	4960	2	10.227	347.759	257.474	0	74	74	8.250	1	-10921639	234.231	255	0	255	51765	69.906	14.603	0.851	3.082
ID5097	5097	2	10.181	347.975	257.303	0	75	75	8.250	1	-10921639	238.846	255	0	255	52785	62.256	14.835	0.841	3.504
ID5009	5009	2	10.108	347.790	257.514	0	76	76	8.250	1	-10921639	242.308	255	0	255	53550	55.583	14.998	0.828	3.950
ID5055	5055	2	10.056	347.880	257.759	0	77	77	8.250	1	-10921639	240.000	255	0	255	53040	60.136	14.830	0.822	3.601
ID5149	5149	2	9.959	347.958	257.575	0	78	78	8.250	1	-10921639	243.462	255	0	255	53805	53.122	15.086	0.799	4.072
ID5195	5195	2	9.923	348.112	257.654	0	79	79	8.250	1	-10921639	248.077	255	0	255	54825	41.536	15.755	0.797	5.296
ID5288	5288	2	10.022	347.968	258.201	0	80	80	8.250	1	-10921639	238.846	255	0	255	52785	62.256	14.763	0.813	3.441
ID5241	5241	2	9.907	347.931	257.595	0	81	81	8.250	1	-10921639	245.769	255	0	255	54315	47.738	15.400	0.799	4.572
ID5426	5426	2	9.918	347.871	257.790	0	82	82	8.250	1	-10921639	246.923	255	0	255	54570	44.760	15.634	0.793	4.881
ID5335	5335	2	9.995	347.828	258.074	0	83	83	8.250	1	-10921639	240.000	255	0	255	53040	60.136	14.823	0.810	3.572
ID5607	5607	2	9.826	347.961	257.940	0	84	84	8.250	1	-10921639	235.385	255	0	255	52020	68.104	14.610	0.778	3.025
ID5562	5562	2	9.848	347.824	258.101	0	85	85	8.250	1	-10921639	237.692	255	0	255	52530	64.285	14.787	0.789	3.262
ID5652	5652	2	9.666	348.068	258.574	0	86	86	8.250	1	-10921639	249.231	255	0	255	55080	38.005	15.810	0.761	5.670
ID5381	5381	2	9.762	347.597	258.606	0	87	87	8.250	1	-10921639	250.385	255	0	255	55335	34.072	15.875	0.778	6.430
ID5472	5472	2	9.653	348.121	259.072	0	88	88	8.250	1	-10921639	244.615	255	0	255	54060	50.515	15.186	0.760	4.184
ID5517	5517	2	9.532	348.139	259.287	0	89	89	8.250	1	-10921639	234.231	255	0	255	51765	69.906	14.555	0.741	2.853
ID5696	5696	2	9.466	348.179	259.023	0	90	90	8.250	1	-10921639	241.154	255	0	255	53295	57.916	14.847	0.733	3.522
ID5741	5741	2	9.347	348.315	259.557	0	91	91	8.250	1	-10921639	242.308	255	0	255	53550	55.583	15.053	0.712	3.626
ID5914	5914	2	9.398	348.367	259.006	0	92	92	8.250	1	-10921639	237.692	255	0	255	52530	64.285	14.726	0.718	3.090
ID5787	5787	2	9.179	348.355	258.402	0	93	93	8.250	1	-10921639	233.077	255	0	255	51510	71.645	14.406	0.692	2.661
ID5830	5830	2	9.187	348.427	258.505	0	94	94	8.250	1	-10921639	243.462	255	0	255	53805	53.122	15.198	0.692	3.748
ID5956	5956	2	9.376	348.188	258.751	0	95	95	8.250	1	-10921639	244.615	255	0	255	54060	50.515	15.491	0.727	4.076
ID5872	5872	2	9.256	348.205	258.095	0	96	96	8.250	1	-10921639	238.846	255	0	255	52785	62.256	14.813	0.708	3.181
ID5998	5998	2	9.120	348.453	258.472	0	97	97	8.250	1	-10921639	233.077	255	0	255	51510	71.645	13.629	0.696	2.669
ID6038	6038	2	9.155	348.336	258.237	0	98	98	8.250	1	-10921639	238.846	255	0	255	52785	62.256	14.952	0.696	3.148
ID6155	6155	2	9.070	348.220	259.221	0	99	99	8.250	1	-10921639	236.538	255	0	255	52275	66.232	14.642	0.680	2.891
ID6136	6136	2	8.958	348.316	260.296	0	100	100	8.250	1	-10921639	233.077	255	0	255	51510	71.645	14.221	0.667	2.603
ID6078	6078	2	8.786	348.550	260.212	0	101	101	8.250	1	-10921639	240.000	255	0	255	53040	60.136	14.783	0.660	3.174
ID6198	6198	2	8.896	348.457	260.553	0	102	102	8.250	1	-10921639	241.154	255	0	255	53295	57.916	15.032	0.653	3.290
ID6238	6238	2	8.880	348.531	261.025	0	103	103	8.250	1	-10921639	245.769	255	0	255	54315	47.738	15.259	0.677	4.157
ID6276	6276	2	8.890	348.371	262.292	0	104	104	8.250	1	-10921639	235.385	255	0	255	52020	68.104	14.382	0.653	2.732
ID6314	6314	2	8.755	348.575	262.374	0	105	105	8.250	1	-10921639	234.231	255	0	255	51765	69.906	14.495	0.646	2.630
ID6352	6352	2	8.730	348.652	261.876	0	106	106	8.250	1	-10921639	246.923	255	0	255	54570	44.760	15.772	0.655	4.367
ID6390	6390	2	8.475	348.923	261.648	0	107	107	8.250	1	-10921639	241.154	255	0	255	53295	57.916	14.966	0.612	3.162
ID6428	6428	2	8.663	348.479	263.133	0	108	108	8.250	1	-10921639	236.538	255	0	255	52275	66.232	15.763	0.620	2.733
ID6466	6466	2	8.464	348.681	261.638	0	109	109	8.250	1	-10921639	244.615	255	0	255	54060	50.515	15.778	0.607	3.659
ID6500	6500	2	8.431	348.541	262.848	0	110	110	8.250	1	-10921639	246.923	255	0	255	54570	44.760	15.355	0.602	4.145
ID6566	6566	2	8.700	348.139	263.588	0	111	111	8.250	1	-10921639	248.077	255	0	255	54825	41.536	15.929	0.632	4.626
ID6532	6532	2	8.772	348.124	263.980	0	112	112	8.250	1	-10921639	246.923	255	0	255	54570	44.760	16.262	0.646	4.329
ID259	259	3	10.717	186.444	266.414	0	7	7	8.250	1	-10921639	201.923	255	0	255	44625	103.760	13.431	0.997	1.943
ID1183	1183	3	9.507	186.106	265.780	0	8	8	8.250	1	-10921639	156.923	255	0	255	34680	124.340	12.364	0.838	1.151
ID1331	1331	3	10.668	186.536	267.309	0	9	9	8.250	1	-10921639	199.615	255	0	255	44115	105.384	13.164	0.997	1.891
ID1143	1143	3	10.724	186.560	267.065	0	10	10	8.250	1	-10921639	204.231	255	0	255	45135	102.058	13.320	0.997	1.998
ID894	894	3	10.637	186.431	267.239	0	11	11	8.250	1	-10921639	191.538	255	0	255	42330	110.501	13.110	1.000	1.733
ID965	965	3	9.636	186.507	267.007	0	12	12	8.250	1	-10921639	195.000	255	0	255	43095	108.412	13.036	0.779	1.575
ID970	970	3	8.918	188.317	284.994	0	12	12	8.250	1	-10921639	165.000	255	0	255	36465	122.137	12.085	0.709	1.121
ID1258	1258	3	9.710	186.533	266.844	0	13	13	8.250	1	-10921639	206.538	255	0	255	45645	100.273	13.220	0.782	1.808
ID1263	1263	3	9.312	187.840	285.329	0	13	13	8.250	1	-10921639	182.308	255	0	255	40290	115.380	12.782	0.730	1.334
ID1036	1036	3	9.834	186.428	266.687	0	14	14	8.250	1	-10921639	206.538	255	0	255	45645	100.273	13.605	0.803	1.835
ID1041	1041	3	9.079	188.072	285.361	0	14	14	8.250	1	-10921639	169.615	255	0	255	37485	120.617	12.420	0.722	1.179
ID1593	1593	3	9.718	186.634	267.241	0	16	16	8.250	1	-10921639	214.615	255	0	255	47430	93.309	13.770	0.779	2.014
ID1599	1599	3	8.828	187.839	284.734	0	16	16	8.250	1	-10921639	169.615	255	0	255	37485	120.617	12.405	0.684	1.142
ID1688	1688	3	9.853	186.796	267.121	0	17	17	8.250	1	-10921639	211.154	255	0	255	46665	96.438	14.109	0.802	1.949
ID1694	1694	3	9.039	188.458	285.608	0	17	17	8.250	1	-10921639	174.231	255	0	255	38505	118.897	12.063	0.743	1.250
ID1450	1450	3	10.852	186.708	267.473	0	18	18	8.250	1	-10921639	219.231	255	0	255	48450	88.754	14.301	0.991	2.458
ID1469	1469	3	10.755	186.620	267.420	0	19	19	8.250	1	-10921639	206.538	255	0	255	45645	100.273	13.562	1.000	2.060
ID1831	1831	3	9.694	186.491	267.319	0	20	20	8.250	1	-10921639	205.385	255	0	255	45390	101.176	13.146	0.786	1.787
ID1837	1837	3	8.885	188.261	285.121	0	20	20	8.250	1	-10921639	168.462	255	0	255	37230	121.015	12.151	0.702	1.149
ID1904	1904	3	9.716	186.774	267.591	0	21	21	8.250	1	-10921639	207.692	255	0	255	45900	99.348	14.095	0.772	1.822
ID1910	1910	3	8.798	187.956	285.279	0	21	21	8.250	1	-10921639	166.154	255	0	255	36720	121.775	12.150	0.687	1.111
ID1760	1760	3	9.712	186.660	267.219	0	22	22	8.250	1	-10921639	216.923	255	0	255	47940	91.090	13.563	0.781	2.089
ID1766	1766	3	8.771	187.997	284.534	0	22	22	8.250	1	-10921639	167.308	255	0	255	36975	121.401	12.150	0.692	1.127
ID1542	1542	3	9.560	186.612	267.528	0	23	23	8.250	1	-10921639	208.846	255	0	255	46155	98.402	13.760	0.750	1.820
ID1640	1640	3	8.893	187.996	284.667	0	23	23	8.250	1	-10921639	171.923	255	0	255	37995	119.782	12.317	0.696	1.178
ID1975	1975	3	9.567	186.728	268.022	0	24	24	8.250	1	-10921639	203.077	255	0	255	44880	102.919	13.575	0.752	1.694
ID1981	1981	3	8.588	187.861	284.672	0	24	24	8.250	1	-10921639	162.692	255	0	255	35955	122.825	11.949	0.663	1.057
ID2052	2052	3	8.490	188.363	285.013	0	25	25	8.250	1	-10921639	160.385	255	0	255	35445	123.466	12.031	0.659	1.032
ID2046	2046	3	9.698	186.441	267.898	0	25	25	8.250	1	-10921639	208.846	255	0	255	46155	98.402	13.782	0.773	1.851
ID2116	2116	3	9.542	186.378	268.160	0	26	26	8.250	1	-10921639	210.000	255	0	255	46410	97.432	13.753	0.746	1.842
ID2121	2121	3	8.712	188.327	284.321	0	26	26	8.250	1	-10921639	176.538	255	0	255	39015	117.959	12.401	0.650	1.179
ID2187	2187	3	9.595	186.535	267.967	0	27	27	8.250	1	-10921639	207.692	255	0	255	45900	99.348	13.565	0.754	1.798
ID2192	2192	3	8.489	188.308	284.367	0	27	27	8.250	1	-10921639	167.308	255	0	255	36975	121.401	11.974	0.648	1.084
ID2257	2257	3	9.534	186.791	268.022	0	28	28	8.250	1	-10921639	213.462	255	0	255	47175	94.378	14.017	0.743	1.928
ID2261	2261	3	8.872	188.241	284.442	0	28	28	8.250	1	-10921639	185.769	255	0	255	41055	113.664	12.539	0.670	1.311
ID2326	2326	3	9.672	186.539	268.143	0	29	29	8.250	1	-10921639	216.923	255	0	255	47940	91.090	14.027	0.766	2.066
ID2332	2332	3	8.485	188.357	284.756	0	29	29	8.250	1	-10921639	163.846	255	0	255	36210	122.487	12.121	0.645	1.049
ID2396	2396	3	9.807	186.919	268.274	0	30	30	8.250	1	-10921639	218.077	255	0	255	48195	89.937	14.308	0.774	2.117
ID2400	2400	3	7.780	188.313	284.243	0	30	30	8.250	1	-10921639	151.154	255	0	255	33405	125.571	11.777	0.591	0.895
ID2466	2466	3	9.501	186.834	268.426	0	31	31	8.250	1	-10921639	203.077	255	0	255	44880	102.919	13.132	0.747	1.687
ID2470	2470	3	8.497	188.096	284.130	0	31	31	8.250	1	-10921639	167.308	255	0	255	36975	121.401	12.114	0.640	1.076
ID2738	2738	3	9.593	186.395	268.306	0	32	32	8.250	1	-10921639	208.846	255	0	255	46155	98.402	13.563	0.755	1.827
ID2742	2742	3	8.282	188.492	284.015	0	32	32	8.250	1	-10921639	162.692	255	0	255	35955	122.825	11.947	0.626	1.020
ID2535	2535	3	9.627	186.546	268.763	0	33	33	8.250	1	-10921639	219.231	255	0	255	48450	88.754	14.014	0.758	2.130
ID2539	2539	3	7.862	188.279	283.374	0	33	33	8.250	1	-10921639	156.923	255	0	255	34680	124.340	11.842	0.581	0.928
ID2602	2602	3	9.794	186.709	268.903	0	34	34	8.250	1	-10921639	214.615	255	0	255	47430	93.309	14.036	0.787	2.025
ID2606	2606	3	6.946	187.850	283.479	0	34	34	8.250	1	-10921639	138.462	255	0	255	30600	127.316	11.671	0.544	0.766
ID2670	2670	3	9.452	186.463	269.034	0	35	35	8.250	1	-10921639	210.000	255	0	255	46410	97.432	13.394	0.731	1.821
ID2674	2674	3	8.288	188.189	283.144	0	35	35	8.250	1	-10921639	169.615	255	0	255	37485	120.617	11.897	0.612	1.067
ID2836	2836	3	9.775	186.378	269.237	0	36	36	8.250	1	-10921639	218.077	255	0	255	48195	89.937	14.278	0.774	2.117
ID2842	2842	3	7.099	188.576	281.873	0	36	36	8.250	1	-10921639	144.231	255	0	255	31875	126.684	7.989	0.524	0.783
ID2870	2870	3	9.615	186.502	269.331	0	37	37	8.250	1	-10921639	211.154	255	0	255	46665	96.438	13.409	0.758	1.888
ID2876	2876	3	7.499	187.982	282.515	0	37	37	8.250	1	-10921639	146.538	255	0	255	32385	126.357	11.744	0.555	0.828
ID2938	2938	3	9.566	186.583	269.081	0	38	38	8.250	1	-10921639	221.538	255	0	255	48960	86.294	13.988	0.744	2.190
ID2941	2941	3	7.924	188.329	282.431	0	38	38	8.250	1	-10921639	170.769	255	0	255	37740	120.206	11.978	0.590	1.055
ID3005	3005	3	9.656	186.906	269.802	0	39	39	8.250	1	-10921639	215.769	255	0	255	47685	92.213	13.746	0.757	2.017
ID3008	3008	3	7.442	188.075	281.254	0	39	39	8.250	1	-10921639	163.846	255	0	255	36210	122.487	11.841	0.569	0.970
ID3133	3133	3	9.611	186.779	269.739	0	40	40	8.250	1	-10921639	213.462	255	0	255	47175	94.378	13.746	0.750	1.939
ID3136	3136	3	7.501	188.146	281.495	0	40	40	8.250	1	-10921639	161.538	255	0	255	35700	123.151	11.842	0.564	0.946
ID3070	3070	3	9.885	186.868	269.864	0	41	41	8.250	1	-10921639	223.846	255	0	255	49470	83.698	14.248	0.792	2.364
ID3201	3201	3	9.742	186.466	269.862	0	42	42	8.250	1	-10921639	227.308	255	0	255	50235	79.519	14.453	0.773	2.493
ID3265	3265	3	9.903	186.576	270.042	0	43	43	8.250	1	-10921639	221.538	255	0	255	48960	86.294	14.029	0.808	2.294
ID3458	3458	3	9.495	186.720	270.191	0	44	44	8.250	1	-10921639	204.231	255	0	255	45135	102.058	13.128	0.743	1.706
ID3330	3330	3	9.647	186.683	270.848	0	45	45	8.250	1	-10921639	221.538	255	0	255	48960	86.294	14.390	0.778	2.246
ID3394	3394	3	9.847	186.766	270.487	0	46	46	8.250	1	-10921639	220.385	255	0	255	48705	87.541	14.211	0.787	2.217
ID3523	3523	3	9.877	186.886	270.714	0	47	47	8.250	1	-10921639	225.000	255	0	255	49725	82.345	14.264	0.793	2.417
ID3588	3588	3	10.053	186.782	271.137	0	48	48	8.250	1	-10921639	213.462	255	0	255	47175	94.378	13.546	0.858	2.089
ID3652	3652	3	9.989	186.680	271.416	0	49	49	8.250	1	-10921639	225.000	255	0	255	49725	82.345	14.060	0.833	2.484
ID3716	3716	3	10.003	187.107	271.440	0	50	50	8.250	1	-10921639	216.923	255	0	255	47940	91.090	13.806	0.825	2.153
ID3833	3833	3	10.055	187.230	273.157	0	52	52	8.250	1	-10921639	223.846	255	0	255	49470	83.698	13.591	0.838	2.438
ID3890	3890	3	10.088	187.145	271.988	0	53	53	8.250	1	-10921639	219.231	255	0	255	48450	88.754	13.594	0.859	2.283
ID3946	3946	3	10.516	187.437	273.341	0	54	54	8.250	1	-10921639	226.154	255	0	255	49980	80.953	14.582	0.921	2.678
ID4003	4003	3	10.415	187.049	273.745	0	55	55	8.250	1	-10921639	227.308	255	0	255	50235	79.519	14.268	0.880	2.676
ID4113	4113	3	10.538	187.977	273.131	0	56	56	8.250	1	-10921639	236.538	255	0	255	52275	66.232	14.879	0.902	3.388
ID4058	4058	3	10.667	187.423	273.286	0	57	57	8.250	1	-10921639	231.923	255	0	255	51255	73.324	14.561	0.934	3.054
ID4165	4165	3	10.623	187.672	273.049	0	58	58	8.250	1	-10921639	244.615	255	0	255	54060	50.515	15.313	0.900	4.589
ID4218	4218	3	10.724	187.128	272.927	0	59	59	8.250	1	-10921639	238.846	255	0	255	52785	62.256	14.894	0.935	3.709
ID4324	4324	3	10.668	187.584	272.483	0	60	60	8.250	1	-10921639	241.154	255	0	255	53295	57.916	15.092	0.904	3.954
ID4270	4270	3	10.849	187.752	273.317	0	61	61	8.250	1	-10921639	243.462	255	0	255	53805	53.122	15.194	0.942	4.446
ID4374	4374	3	10.762	187.357	272.644	0	62	62	8.250	1	-10921639	249.231	255	0	255	55080	38.005	16.049	0.915	6.266
ID4424	4424	3	10.823	187.552	272.583	0	63	63	8.250	1	-10921639	242.308	255	0	255	53550	55.583	15.276	0.934	4.210
ID4575	4575	3	10.879	187.475	273.126	0	64	64	8.250	1	-10921639	245.769	255	0	255	54315	47.738	15.552	0.945	5.003
ID4475	4475	3	10.918	187.651	272.514	0	65	65	8.250	1	-10921639	245.769	255	0	255	54315	47.738	15.565	0.959	5.039
ID4524	4524	3	10.855	187.692	273.169	0	66	66	8.250	1	-10921639	243.462	255	0	255	53805	53.122	15.197	0.947	4.459
ID4625	4625	3	10.899	187.606	272.845	0	67	67	8.250	1	-10921639	246.923	255	0	255	54570	44.760	15.716	0.953	5.385
ID4674	4674	3	10.847	187.458	272.276	0	68	68	8.250	1	-10921639	246.923	255	0	255	54570	44.760	15.719	0.935	5.331
ID4721	4721	3	10.950	187.625	272.147	0	69	69	8.250	1	-10921639	245.769	255	0	255	54315	47.738	15.575	0.969	5.068
ID4769	4769	3	10.915	187.416	271.840	0	70	70	8.250	1	-10921639	245.769	255	0	255	54315	47.738	15.781	0.959	5.039
ID4818	4818	3	10.945	187.456	271.724	0	71	71	8.250	1	-10921639	241.154	255	0	255	53295	57.916	14.991	0.974	4.110
ID4915	4915	3	10.973	187.226	272.130	0	72	72	8.250	1	-10921639	251.538	255	0	255	55590	29.575	15.880	0.978	8.411
ID4866	4866	3	10.960	187.221	271.829	0	73	73	8.250	1	-10921639	250.385	255	0	255	55335	34.072	15.904	0.959	7.196
ID4962	4962	3	10.908	187.264	272.031	0	74	74	8.250	1	-10921639	248.077	255	0	255	54825	41.536	15.786	0.951	5.822
ID5101	5101	3	10.897	187.336	271.432	0	75	75	8.250	1	-10921639	240.000	255	0	255	53040	60.136	15.011	0.963	3.916
ID5010	5010	3	10.940	187.057	271.008	0	76	76	8.250	1	-10921639	251.538	255	0	255	55590	29.575	15.928	0.962	8.341
ID5056	5056	3	10.903	187.120	271.595	0	77	77	8.250	1	-10921639	251.538	255	0	255	55590	29.575	15.993	0.941	8.247
ID5150	5150	3	10.940	187.303	270.976	0	78	78	8.250	1	-10921639	240.000	255	0	255	53040	60.136	14.906	0.969	3.928
ID5196	5196	3	10.905	187.340	271.342	0	79	79	8.250	1	-10921639	237.692	255	0	255	52530	64.285	14.778	0.971	3.644
ID5289	5289	3	10.960	187.162	272.417	0	80	80	8.250	1	-10921639	244.615	255	0	255	54060	50.515	15.376	0.978	4.788
ID5242	5242	3	10.942	187.078	271.163	0	81	81	8.250	1	-10921639	240.000	255	0	255	53040	60.136	14.908	0.974	3.939
ID5427	5427	3	10.949	186.921	270.976	0	82	82	8.250	1	-10921639	243.462	255	0	255	53805	53.122	15.216	0.975	4.524
ID5336	5336	3	10.947	186.861	271.058	0	83	83	8.250	1	-10921639	237.692	255	0	255	52530	64.285	14.780	0.977	3.654
ID5608	5608	3	10.989	187.285	270.984	0	84	84	8.250	1	-10921639	244.615	255	0	255	54060	50.515	15.390	0.994	4.829
ID5563	5563	3	10.957	187.069	271.398	0	85	85	8.250	1	-10921639	242.308	255	0	255	53550	55.583	15.092	0.975	4.303
ID417	417	4	10.983	58.208	272.236	0	0	0	8.250	1	-10921639	248.077	255	0	255	54825	41.536	15.764	0.981	5.914
ID418	418	4	10.978	24.111	277.165	0	0	0	8.250	1	-10921639	235.385	255	0	255	52020	68.104	14.689	0.991	3.441
ID543	543	4	10.980	58.199	272.370	0	1	1	8.250	1	-10921639	244.615	255	0	255	54060	50.515	15.381	0.983	4.801
ID544	544	4	10.983	24.038	276.907	0	1	1	8.250	1	-10921639	241.154	255	0	255	53295	57.916	14.997	0.986	4.134
ID614	614	4	10.941	58.343	272.332	0	2	2	8.250	1	-10921639	242.308	255	0	255	53550	55.583	15.089	0.969	4.291
ID615	615	4	10.969	23.953	276.894	0	2	2	8.250	1	-10921639	234.231	255	0	255	51765	69.906	14.649	0.988	3.331
ID473	473	4	10.937	58.501	272.677	0	3	3	8.250	1	-10921639	241.154	255	0	255	53295	57.916	14.990	0.972	4.104
ID474	474	4	10.994	24.166	277.104	0	3	3	8.250	1	-10921639	241.154	255	0	255	53295	57.916	14.999	0.989	4.140
ID398	398	4	10.937	58.426	272.715	0	4	4	8.250	1	-10921639	243.462	255	0	255	53805	53.122	15.211	0.966	4.505
ID399	399	4	10.969	24.354	277.152	0	4	4	8.250	1	-10921639	235.385	255	0	255	52020	68.104	14.686	0.982	3.426
ID682	682	4	10.984	57.886	272.834	0	5	5	8.250	1	-10921639	242.308	255	0	255	53550	55.583	15.097	0.983	4.322
ID683	683	4	10.971	24.243	277.429	0	5	5	8.250	1	-10921639	236.538	255	0	255	52275	66.232	14.731	0.983	3.540
ID754	754	4	10.996	57.761	273.187	0	6	6	8.250	1	-10921639	244.615	255	0	255	54060	50.515	15.390	0.994	4.829
ID755	755	4	10.959	24.216	277.580	0	6	6	8.250	1	-10921639	229.615	255	0	255	50745	76.519	14.532	0.997	2.996
ID260	260	4	10.977	58.266	273.761	0	7	7	8.250	1	-10921639	249.231	255	0	255	55080	38.005	15.806	0.981	6.494
ID261	261	4	10.976	24.587	278.092	0	7	7	8.250	1	-10921639	236.538	255	0	255	52275	66.232	14.733	0.988	3.550
ID1184	1184	4	10.768	57.857	273.886	0	8	8	8.250	1	-10921639	201.923	255	0	255	44625	103.760	14.074	1.000	1.946
ID1185	1185	4	10.292	24.599	278.567	0	8	8	8.250	1	-10921639	189.231	255	0	255	41820	111.813	12.925	0.950	1.649
ID1332	1332	4	10.953	58.459	274.218	0	9	9	8.250	1	-10921639	244.615	255	0	255	54060	50.515	15.372	0.972	4.774
ID1333	1333	4	10.966	24.711	278.561	0	9	9	8.250	1	-10921639	237.692	255	0	255	52530	64.285	14.784	0.986	3.671
ID1148	1148	4	10.969	58.204	274.374	0	10	10	8.250	1	-10921639	244.615	255	0	255	54060	50.515	15.372	0.972	4.774
ID1149	1149	4	10.951	24.807	278.387	0	10	10	8.250	1	-10921639	241.154	255	0	255	53295	57.916	14.993	0.977	4.116
ID895	895	4	10.993	58.144	274.184	0	11	11	8.250	1	-10921639	249.231	255	0	255	55080	38.005	15.803	0.986	6.512
ID896	896	4	10.869	25.208	278.319	0	11	11	8.250	1	-10921639	235.385	255	0	255	52020	68.104	14.686	0.982	3.426
ID966	966	4	10.971	58.227	274.135	0	12	12	8.250	1	-10921639	255.000	255	255	255	56355	0.000	16.006	0.968	Infinity
ID967	967	4	10.971	25.223	278.582	0	12	12	8.250	1	-10921639	233.077	255	0	255	51510	71.645	14.614	0.988	3.234
ID1259	1259	4	10.976	58.565	274.212	0	13	13	8.250	1	-10921639	244.615	255	0	255	54060	50.515	15.381	0.983	4.801
ID1260	1260	4	10.967	25.365	278.490	0	13	13	8.250	1	-10921639	236.538	255	0	255	52275	66.232	14.732	0.985	3.545
ID1037	1037	4	10.957	58.446	274.597	0	14	14	8.250	1	-10921639	237.692	255	0	255	52530	64.285	14.782	0.980	3.660
ID1038	1038	4	10.935	25.541	278.477	0	14	14	8.250	1	-10921639	236.538	255	0	255	52275	66.232	14.729	0.977	3.529
ID823	823	4	10.949	58.204	274.371	0	15	15	8.250	1	-10921639	230.769	255	0	255	51000	74.948	14.553	0.982	3.051
ID824	824	4	10.957	25.849	278.344	0	15	15	8.250	1	-10921639	237.692	255	0	255	52530	64.285	14.782	0.980	3.660
ID1594	1594	4	10.952	58.266	274.635	0	16	16	8.250	1	-10921639	233.077	255	0	255	51510	71.645	14.615	0.991	3.239
ID1595	1595	4	10.857	25.674	278.274	0	16	16	8.250	1	-10921639	237.692	255	0	255	52530	64.285	14.780	0.977	3.654
ID1689	1689	4	10.938	58.174	274.485	0	17	17	8.250	1	-10921639	229.615	255	0	255	50745	76.519	14.530	0.988	2.983
ID1690	1690	4	10.865	25.906	278.305	0	17	17	8.250	1	-10921639	233.077	255	0	255	51510	71.645	14.612	0.982	3.224
ID1451	1451	4	10.922	58.203	274.489	0	18	18	8.250	1	-10921639	228.462	255	0	255	50490	78.042	14.485	0.997	2.923
ID1452	1452	4	10.864	25.922	278.557	0	18	18	8.250	1	-10921639	240.000	255	0	255	53040	60.136	14.912	0.983	3.956
ID1470	1470	4	10.917	58.459	274.499	0	19	19	8.250	1	-10921639	233.077	255	0	255	51510	71.645	14.629	0.979	3.219
ID1472	1472	4	10.932	26.403	278.379	0	19	19	8.250	1	-10921639	235.385	255	0	255	52020	68.104	14.710	0.980	3.421
ID1829	1829	4	8.633	35.520	262.338	0	20	20	8.250	1	-10921639	156.923	255	0	255	34680	124.340	11.984	0.716	1.053
ID1832	1832	4	10.926	58.042	274.911	0	20	20	8.250	1	-10921639	228.462	255	0	255	50490	78.042	14.509	1.000	2.927
ID1833	1833	4	10.013	25.931	278.793	0	20	20	8.250	1	-10921639	234.231	255	0	255	51765	69.906	14.596	0.832	3.043
ID1902	1902	4	8.211	35.253	262.414	0	21	21	8.250	1	-10921639	151.154	255	0	255	33405	125.571	11.778	0.667	0.964
ID1905	1905	4	10.897	58.380	274.489	0	21	21	8.250	1	-10921639	230.769	255	0	255	51000	74.948	14.543	0.997	3.074
ID1906	1906	4	9.881	26.350	278.416	0	21	21	8.250	1	-10921639	235.385	255	0	255	52020	68.104	14.656	0.818	3.110
ID1758	1758	4	8.366	35.319	262.497	0	22	22	8.250	1	-10921639	155.769	255	0	255	34425	124.609	11.853	0.670	1.003
ID1761	1761	4	10.949	58.143	274.836	0	22	22	8.250	1	-10921639	234.231	255	0	255	51765	69.906	14.650	0.991	3.336
ID1762	1762	4	9.837	26.390	278.605	0	22	22	8.250	1	-10921639	233.077	255	0	255	51510	71.645	14.555	0.802	2.895
ID1540	1540	4	8.574	35.375	262.599	0	23	23	8.250	1	-10921639	174.231	255	0	255	38505	118.897	12.300	0.646	1.151
ID1616	1616	4	10.939	58.029	274.941	0	23	23	8.250	1	-10921639	229.615	255	0	255	50745	76.519	14.532	1.000	3.001
ID1617	1617	4	9.692	26.596	278.509	0	23	23	8.250	1	-10921639	237.692	255	0	255	52530	64.285	14.689	0.768	3.212
ID1976	1976	4	10.977	57.817	275.329	0	24	24	8.250	1	-10921639	237.692	255	0	255	52530	64.285	14.788	0.997	3.692
ID1977	1977	4	10.831	26.705	278.160	0	24	24	8.250	1	-10921639	243.462	255	0	255	53805	53.122	15.207	0.961	4.492
ID2048	2048	4	9.946	27.241	278.696	0	25	25	8.250	1	-10921639	238.846	255	0	255	52785	62.256	14.758	0.804	3.419
ID2044	2044	4	8.132	35.220	263.100	0	25	25	8.250	1	-10921639	154.615	255	0	255	34170	124.866	11.754	0.613	0.941
ID2047	2047	4	10.933	58.103	275.243	0	25	25	8.250	1	-10921639	225.000	255	0	255	49725	82.345	14.452	1.000	2.732
ID2114	2114	4	8.062	35.483	263.308	0	26	26	8.250	1	-10921639	153.462	255	0	255	33915	125.112	11.681	0.617	0.936
ID2117	2117	4	10.926	57.952	275.058	0	26	26	8.250	1	-10921639	225.000	255	0	255	49725	82.345	14.452	1.000	2.732
ID2118	2118	4	9.785	27.157	278.387	0	26	26	8.250	1	-10921639	238.846	255	0	255	52785	62.256	14.752	0.792	3.391
ID2186	2186	4	7.853	35.310	263.188	0	27	27	8.250	1	-10921639	147.692	255	0	255	32640	126.177	11.653	0.587	0.866
ID2188	2188	4	10.964	57.949	274.876	0	27	27	8.250	1	-10921639	241.154	255	0	255	53295	57.916	15.000	0.991	4.146
ID2189	2189	4	9.918	27.330	278.474	0	27	27	8.250	1	-10921639	243.462	255	0	255	53805	53.122	15.079	0.791	4.048
ID2256	2256	4	8.062	35.898	263.635	0	28	28	8.250	1	-10921639	158.077	255	0	255	34935	124.060	11.761	0.606	0.961
ID2258	2258	4	10.926	57.925	275.185	0	28	28	8.250	1	-10921639	227.308	255	0	255	50235	79.519	14.489	1.000	2.859
ID2259	2259	4	9.884	27.477	278.832	0	28	28	8.250	1	-10921639	235.385	255	0	255	52020	68.104	14.616	0.792	3.054
ID2325	2325	4	6.944	35.553	263.808	0	29	29	8.250	1	-10921639	130.385	255	0	255	28815	127.757	8.050	0.516	0.695
ID2327	2327	4	10.927	57.693	274.998	0	29	29	8.250	1	-10921639	240.000	255	0	255	53040	60.136	15.252	0.991	3.974
ID2328	2328	4	9.862	27.670	278.149	0	29	29	8.250	1	-10921639	242.308	255	0	255	53550	55.583	14.979	0.802	3.879
ID2395	2395	4	7.336	35.527	263.595	0	30	30	8.250	1	-10921639	139.615	255	0	255	30855	127.211	11.554	0.556	0.784
ID2397	2397	4	10.904	57.934	275.465	0	30	30	8.250	1	-10921639	227.308	255	0	255	50235	79.519	14.474	0.991	2.845
ID2398	2398	4	9.721	27.859	278.470	0	30	30	8.250	1	-10921639	237.692	255	0	255	52530	64.285	14.690	0.770	3.218
ID2465	2465	4	7.410	35.353	264.446	0	31	31	8.250	1	-10921639	144.231	255	0	255	31875	126.684	11.775	0.558	0.816
ID2467	2467	4	10.931	57.851	275.266	0	31	31	8.250	1	-10921639	234.231	255	0	255	51765	69.906	14.651	0.994	3.341
ID2468	2468	4	9.639	28.128	278.396	0	31	31	8.250	1	-10921639	237.692	255	0	255	52530	64.285	14.766	0.764	3.202
ID2737	2737	4	7.400	35.582	263.643	0	32	32	8.250	1	-10921639	145.385	255	0	255	32130	126.526	11.798	0.547	0.812
ID2739	2739	4	10.945	57.789	275.215	0	32	32	8.250	1	-10921639	235.385	255	0	255	52020	68.104	14.691	0.997	3.451
ID2740	2740	4	9.711	28.189	278.139	0	32	32	8.250	1	-10921639	238.846	255	0	255	52785	62.256	14.791	0.774	3.347
ID2534	2534	4	7.447	35.687	264.178	0	33	33	8.250	1	-10921639	147.692	255	0	255	32640	126.177	11.631	0.555	0.836
ID2536	2536	4	10.923	57.838	275.422	0	33	33	8.250	1	-10921639	233.077	255	0	255	51510	71.645	14.617	0.997	3.248
ID2537	2537	4	9.672	28.160	278.225	0	33	33	8.250	1	-10921639	241.154	255	0	255	53295	57.916	14.867	0.764	3.608
ID2601	2601	4	6.597	35.320	265.465	0	34	34	8.250	1	-10921639	129.231	255	0	255	28560	127.778	11.417	0.483	0.659
ID2603	2603	4	10.876	57.325	275.338	0	34	34	8.250	1	-10921639	222.692	255	0	255	49215	85.014	14.378	1.000	2.619
ID2604	2604	4	9.696	28.479	278.244	0	34	34	8.250	1	-10921639	235.385	255	0	255	52020	68.104	14.945	0.775	3.019
ID2671	2671	4	10.927	57.658	275.588	0	35	35	8.250	1	-10921639	230.769	255	0	255	51000	74.948	14.551	1.000	3.079
ID2672	2672	4	10.103	28.775	278.157	0	35	35	8.250	1	-10921639	240.000	255	0	255	53040	60.136	14.831	0.824	3.605
ID2838	2838	4	10.917	57.293	275.518	0	36	36	8.250	1	-10921639	227.308	255	0	255	50235	79.519	14.486	0.988	2.841
ID2840	2840	4	10.035	28.945	278.087	0	36	36	8.250	1	-10921639	243.462	255	0	255	53805	53.122	15.096	0.812	4.107
ID2872	2872	4	10.923	57.504	275.419	0	37	37	8.250	1	-10921639	231.923	255	0	255	51255	73.324	14.584	0.988	3.144
ID2874	2874	4	10.201	28.824	277.626	0	37	37	8.250	1	-10921639	245.769	255	0	255	54315	47.738	15.446	0.842	4.706
ID2939	2939	4	10.923	57.373	275.353	0	38	38	8.250	1	-10921639	230.769	255	0	255	51000	74.948	14.555	0.988	3.061
ID2940	2940	4	10.040	29.133	277.932	0	38	38	8.250	1	-10921639	238.846	255	0	255	52785	62.256	14.759	0.806	3.425
ID3006	3006	4	10.938	57.213	275.369	0	39	39	8.250	1	-10921639	229.615	255	0	255	50745	76.519	14.526	1.000	3.001
ID3007	3007	4	10.313	29.180	277.912	0	39	39	8.250	1	-10921639	242.308	255	0	255	53550	55.583	15.010	0.847	3.998
ID3134	3134	4	10.940	57.169	275.764	0	40	40	8.250	1	-10921639	228.462	255	0	255	50490	78.042	14.507	0.991	2.914
ID3135	3135	4	10.295	29.496	277.737	0	40	40	8.250	1	-10921639	238.846	255	0	255	52785	62.256	14.846	0.857	3.542
ID3072	3072	4	10.170	29.473	277.759	0	41	41	8.250	1	-10921639	242.308	255	0	255	53550	55.583	15.004	0.837	3.973
ID3071	3071	4	10.923	57.093	275.872	0	41	41	8.250	1	-10921639	223.846	255	0	255	49470	83.698	14.435	1.000	2.674
ID3202	3202	4	10.913	57.101	275.501	0	42	42	8.250	1	-10921639	223.846	255	0	255	49470	83.698	14.433	0.988	2.658
ID3203	3203	4	10.313	29.893	277.571	0	42	42	8.250	1	-10921639	240.000	255	0	255	53040	60.136	14.848	0.855	3.680
ID3266	3266	4	10.941	56.957	275.810	0	43	43	8.250	1	-10921639	227.308	255	0	255	50235	79.519	14.488	0.997	2.854
ID3267	3267	4	10.757	29.964	277.523	0	43	43	8.250	1	-10921639	240.000	255	0	255	53040	60.136	14.888	0.933	3.853
ID3459	3459	4	10.937	57.007	276.005	0	44	44	8.250	1	-10921639	221.538	255	0	255	48960	86.294	14.407	1.000	2.567
ID3460	3460	4	10.532	29.985	277.509	0	44	44	8.250	1	-10921639	240.000	255	0	255	53040	60.136	14.865	0.888	3.755
ID3331	3331	4	10.939	56.871	275.944	0	45	45	8.250	1	-10921639	233.077	255	0	255	51510	71.645	14.626	1.000	3.253
ID3332	3332	4	10.711	30.189	277.272	0	45	45	8.250	1	-10921639	238.846	255	0	255	52785	62.256	14.883	0.917	3.670
ID3395	3395	4	10.911	56.715	275.878	0	46	46	8.250	1	-10921639	227.308	255	0	255	50235	79.519	14.459	1.000	2.859
ID3396	3396	4	10.455	30.371	277.670	0	46	46	8.250	1	-10921639	240.000	255	0	255	53040	60.136	14.864	0.886	3.749
ID3524	3524	4	10.909	56.844	276.100	0	47	47	8.250	1	-10921639	223.846	255	0	255	49470	83.698	14.435	1.000	2.674
ID3525	3525	4	10.671	30.417	277.592	0	47	47	8.250	1	-10921639	238.846	255	0	255	52785	62.256	14.813	0.917	3.670
ID3589	3589	4	10.903	56.687	275.821	0	48	48	8.250	1	-10921639	228.462	255	0	255	50490	78.042	14.486	1.000	2.927
ID3590	3590	4	10.720	30.595	277.382	0	48	48	8.250	1	-10921639	240.000	255	0	255	53040	60.136	15.187	0.928	3.841
ID3653	3653	4	10.875	56.673	276.118	0	49	49	8.250	1	-10921639	226.154	255	0	255	49980	80.953	14.435	0.997	2.789
ID3654	3654	4	10.724	30.974	277.501	0	49	49	8.250	1	-10921639	241.154	255	0	255	53295	57.916	14.963	0.923	3.996
ID3717	3717	4	10.818	56.475	276.182	0	50	50	8.250	1	-10921639	219.231	255	0	255	48450	88.754	14.361	1.000	2.470
ID3718	3718	4	10.773	30.849	277.458	0	50	50	8.250	1	-10921639	244.615	255	0	255	54060	50.515	15.343	0.937	4.685
ID3776	3776	4	10.826	56.302	276.209	0	51	51	8.250	1	-10921639	226.154	255	0	255	49980	80.953	14.467	0.988	2.777
ID3777	3777	4	10.686	31.002	277.213	0	51	51	8.250	1	-10921639	248.077	255	0	255	54825	41.536	15.899	0.902	5.664
ID3834	3834	4	10.828	56.362	277.177	0	52	52	8.250	1	-10921639	223.846	255	0	255	49470	83.698	14.434	0.994	2.666
ID3835	3835	4	10.808	31.192	278.113	0	52	52	8.250	1	-10921639	242.308	255	0	255	53550	55.583	15.075	0.947	4.241
ID3891	3891	4	10.579	31.128	277.442	0	53	53	8.250	1	-10921639	240.000	255	0	255	53040	60.136	14.871	0.899	3.778
ID3892	3892	4	10.827	56.032	276.869	0	53	53	8.250	1	-10921639	222.692	255	0	255	49215	85.014	14.420	1.000	2.619
ID3947	3947	4	10.816	56.293	277.138	0	54	54	8.250	1	-10921639	229.615	255	0	255	50745	76.519	14.527	0.976	2.965
ID3948	3948	4	10.607	31.501	277.784	0	54	54	8.250	1	-10921639	246.923	255	0	255	54570	44.760	15.711	0.891	5.199
ID4004	4004	4	10.577	31.408	278.057	0	55	55	8.250	1	-10921639	235.385	255	0	255	52020	68.104	15.539	0.902	3.278
ID4005	4005	4	10.768	55.886	277.727	0	55	55	8.250	1	-10921639	219.231	255	0	255	48450	88.754	14.332	0.984	2.451
ID4114	4114	4	10.668	55.640	277.062	0	56	56	8.250	1	-10921639	212.308	255	0	255	46920	95.421	14.086	0.977	2.200
ID4115	4115	4	10.681	31.561	277.706	0	56	56	8.250	1	-10921639	238.846	255	0	255	52785	62.256	14.812	0.914	3.664
ID4059	4059	4	10.665	31.939	277.427	0	57	57	8.250	1	-10921639	241.154	255	0	255	53295	57.916	14.954	0.907	3.960
ID4060	4060	4	10.625	55.733	276.870	0	57	57	8.250	1	-10921639	207.692	255	0	255	45900	99.348	14.076	0.967	2.056
ID4166	4166	4	10.661	31.828	277.485	0	58	58	8.250	1	-10921639	245.769	255	0	255	54315	47.738	15.510	0.903	4.887
ID4167	4167	4	10.590	55.598	276.666	0	58	58	8.250	1	-10921639	210.000	255	0	255	46410	97.432	13.931	0.952	2.102
ID4219	4219	4	10.607	55.659	276.526	0	59	59	8.250	1	-10921639	214.615	255	0	255	47430	93.309	13.921	0.953	2.244
ID4220	4220	4	10.684	31.896	277.561	0	59	59	8.250	1	-10921639	243.462	255	0	255	53805	53.122	15.171	0.910	4.368
ID4325	4325	4	10.606	32.080	277.343	0	60	60	8.250	1	-10921639	248.077	255	0	255	54825	41.536	15.813	0.884	5.606
ID4326	4326	4	10.531	55.397	276.917	0	60	60	8.250	1	-10921639	212.308	255	0	255	46920	95.421	14.290	0.916	2.127
ID4271	4271	4	10.550	32.207	277.436	0	61	61	8.250	1	-10921639	243.462	255	0	255	53805	53.122	15.148	0.880	4.290
ID4272	4272	4	10.540	55.291	276.818	0	61	61	8.250	1	-10921639	213.462	255	0	255	47175	94.378	14.299	0.922	2.170
ID4375	4375	4	10.615	32.144	277.470	0	62	62	8.250	1	-10921639	244.615	255	0	255	54060	50.515	15.308	0.895	4.575
ID4376	4376	4	10.567	55.426	276.805	0	62	62	8.250	1	-10921639	218.077	255	0	255	48195	89.937	14.336	0.921	2.325
ID4425	4425	4	10.465	32.494	277.110	0	63	63	8.250	1	-10921639	240.000	255	0	255	53040	60.136	15.879	0.873	3.720
ID4426	4426	4	10.450	55.368	276.785	0	63	63	8.250	1	-10921639	205.385	255	0	255	45390	101.176	14.159	0.913	1.938
ID4576	4576	4	10.448	32.378	277.251	0	64	64	8.250	1	-10921639	238.846	255	0	255	52785	62.256	15.962	0.872	3.575
ID4577	4577	4	10.420	54.833	276.919	0	64	64	8.250	1	-10921639	207.692	255	0	255	45900	99.348	13.906	0.914	1.996
ID4476	4476	4	10.300	54.527	276.306	0	65	65	8.250	1	-10921639	207.692	255	0	255	45900	99.348	13.065	0.905	1.986
ID4477	4477	4	10.459	32.118	276.824	0	65	65	8.250	1	-10921639	245.769	255	0	255	54315	47.738	15.459	0.854	4.742
ID4525	4525	4	10.312	54.551	277.111	0	66	66	8.250	1	-10921639	208.846	255	0	255	46155	98.402	13.273	0.899	2.010
ID4526	4526	4	10.420	32.350	277.816	0	66	66	8.250	1	-10921639	241.154	255	0	255	53295	57.916	15.323	0.851	3.829
ID4626	4626	4	10.288	54.366	276.628	0	67	67	8.250	1	-10921639	207.692	255	0	255	45900	99.348	14.115	0.875	1.951
ID4627	4627	4	10.338	32.410	277.535	0	67	67	8.250	1	-10921639	235.385	255	0	255	52020	68.104	15.919	0.848	3.171
ID4675	4675	4	10.111	54.580	276.429	0	68	68	8.250	1	-10921639	200.769	255	0	255	44370	104.582	12.901	0.883	1.800
ID4676	4676	4	10.429	32.736	276.682	0	68	68	8.250	1	-10921639	249.231	255	0	255	55080	38.005	15.870	0.853	6.038
ID4722	4722	4	10.145	54.395	276.403	0	69	69	8.250	1	-10921639	211.154	255	0	255	46665	96.438	14.170	0.843	2.003
ID4723	4723	4	10.318	32.652	276.871	0	69	69	8.250	1	-10921639	244.615	255	0	255	54060	50.515	15.241	0.820	4.362
ID4770	4770	4	10.061	54.077	276.329	0	70	70	8.250	1	-10921639	201.923	255	0	255	44625	103.760	13.259	0.848	1.786
ID4771	4771	4	10.284	32.727	276.841	0	70	70	8.250	1	-10921639	244.615	255	0	255	54060	50.515	15.244	0.822	4.369
ID4819	4819	4	9.854	53.904	276.102	0	71	71	8.250	1	-10921639	195.000	255	0	255	43095	108.412	13.152	0.822	1.623
ID4820	4820	4	10.196	33.074	276.650	0	71	71	8.250	1	-10921639	242.308	255	0	255	53550	55.583	15.583	0.813	3.911
ID4916	4916	4	10.164	32.948	277.030	0	72	72	8.250	1	-10921639	242.308	255	0	255	53550	55.583	15.149	0.802	3.879
ID4917	4917	4	9.904	53.896	276.520	0	72	72	8.250	1	-10921639	197.308	255	0	255	43605	106.934	13.000	0.824	1.667
ID4867	4867	4	9.731	53.417	276.039	0	73	73	8.250	1	-10921639	193.846	255	0	255	42840	109.125	13.042	0.792	1.570
ID4868	4868	4	10.224	32.781	276.762	0	73	73	8.250	1	-10921639	245.769	255	0	255	54315	47.738	15.419	0.816	4.626
ID4963	4963	4	9.953	33.218	276.248	0	74	74	8.250	1	-10921639	238.846	255	0	255	52785	62.256	16.227	0.771	3.341
ID4964	4964	4	9.791	53.671	276.242	0	74	74	8.250	1	-10921639	199.615	255	0	255	44115	105.384	12.884	0.814	1.700
ID5103	5103	4	10.005	32.987	276.120	0	75	75	8.250	1	-10921639	244.615	255	0	255	54060	50.515	15.571	0.776	4.232
ID5105	5105	4	9.764	53.299	275.980	0	75	75	8.250	1	-10921639	207.692	255	0	255	45900	99.348	14.144	0.778	1.829
ID5011	5011	4	9.884	32.885	276.375	0	76	76	8.250	1	-10921639	248.077	255	0	255	54825	41.536	15.815	0.759	5.155
ID5012	5012	4	9.660	53.129	275.885	0	76	76	8.250	1	-10921639	207.692	255	0	255	45900	99.348	13.577	0.770	1.819
ID5057	5057	4	9.597	53.035	276.012	0	77	77	8.250	1	-10921639	205.385	255	0	255	45390	101.176	13.421	0.757	1.749
ID5058	5058	4	9.821	33.417	276.611	0	77	77	8.250	1	-10921639	237.692	255	0	255	52530	64.285	15.882	0.764	3.202
ID5151	5151	4	9.517	52.558	276.185	0	78	78	8.250	1	-10921639	206.538	255	0	255	45645	100.273	13.110	0.753	1.770
ID5152	5152	4	9.719	33.345	276.971	0	78	78	8.250	1	-10921639	237.692	255	0	255	52530	64.285	15.873	0.750	3.169
ID5197	5197	4	9.364	52.606	276.083	0	79	79	8.250	1	-10921639	203.077	255	0	255	44880	102.919	13.033	0.734	1.670
ID5198	5198	4	9.534	33.580	276.656	0	79	79	8.250	1	-10921639	246.923	255	0	255	54570	44.760	15.527	0.716	4.603
ID5290	5290	4	9.219	52.274	276.649	0	80	80	8.250	1	-10921639	197.308	255	0	255	43605	106.934	13.118	0.699	1.518
ID5291	5291	4	9.691	33.476	278.239	0	80	80	8.250	1	-10921639	236.538	255	0	255	52275	66.232	15.919	0.747	3.053
ID5243	5243	4	9.274	52.621	276.122	0	81	81	8.250	1	-10921639	195.000	255	0	255	43095	108.412	12.555	0.738	1.527
ID5244	5244	4	9.803	33.481	276.876	0	81	81	8.250	1	-10921639	237.692	255	0	255	52530	64.285	14.862	0.757	3.185
ID5428	5428	4	9.316	52.917	276.198	0	82	82	8.250	1	-10921639	198.462	255	0	255	43860	106.168	12.979	0.731	1.579
ID5429	5429	4	9.620	33.676	276.666	0	82	82	8.250	1	-10921639	249.231	255	0	255	55080	38.005	15.903	0.726	5.519
ID5337	5337	4	8.703	51.914	275.784	0	83	83	8.250	1	-10921639	171.923	255	0	255	37995	119.782	12.480	0.653	1.134
ID5338	5338	4	9.662	33.562	277.001	0	83	83	8.250	1	-10921639	248.077	255	0	255	54825	41.536	15.785	0.727	5.030
ID5609	5609	4	8.986	51.903	276.091	0	84	84	8.250	1	-10921639	193.846	255	0	255	42840	109.125	12.837	0.679	1.437
ID5610	5610	4	9.535	33.700	277.011	0	84	84	8.250	1	-10921639	249.231	255	0	255	55080	38.005	15.918	0.714	5.464
ID5564	5564	4	10.802	34.719	277.066	0	85	85	8.250	1	-10921639	251.538	255	0	255	55590	29.575	16.020	0.921	8.154
ID5653	5653	4	8.165	51.109	276.701	0	86	86	8.250	1	-10921639	167.308	255	0	255	36975	121.401	12.042	0.581	1.013
ID5654	5654	4	9.537	34.384	278.070	0	86	86	8.250	1	-10921639	243.462	255	0	255	53805	53.122	15.223	0.710	3.807
ID5382	5382	4	8.165	51.467	277.487	0	87	87	8.250	1	-10921639	176.538	255	0	255	39015	117.959	12.247	0.591	1.112
ID5383	5383	4	9.506	34.534	278.019	0	87	87	8.250	1	-10921639	252.692	255	0	255	55845	24.203	16.257	0.711	8.680
ID5473	5473	4	8.210	51.211	277.354	0	88	88	8.250	1	-10921639	174.231	255	0	255	38505	118.897	12.168	0.584	1.081
ID5474	5474	4	9.477	34.743	278.328	0	88	88	8.250	1	-10921639	250.385	255	0	255	55335	34.072	15.960	0.705	6.078
ID5519	5519	4	8.478	51.103	277.354	0	89	89	8.250	1	-10921639	185.769	255	0	255	41055	113.664	12.578	0.600	1.226
ID5520	5520	4	9.313	34.791	278.333	0	89	89	8.250	1	-10921639	246.923	255	0	255	54570	44.760	15.471	0.678	4.456
ID5697	5697	4	7.566	50.589	277.416	0	90	90	8.250	1	-10921639	153.462	255	0	255	33915	125.112	11.675	0.522	0.842
ID5698	5698	4	9.529	35.164	277.963	0	90	90	8.250	1	-10921639	248.077	255	0	255	54825	41.536	15.937	0.703	4.930
ID5743	5743	4	7.750	50.705	277.569	0	91	91	8.250	1	-10921639	161.538	255	0	255	35700	123.151	11.851	0.533	0.912
ID5745	5745	4	9.453	35.253	278.736	0	91	91	8.250	1	-10921639	246.923	255	0	255	54570	44.760	15.497	0.695	4.526
ID5915	5915	4	7.139	49.925	277.176	0	92	92	8.250	1	-10921639	155.769	255	0	255	34425	124.609	12.063	0.505	0.839
ID5917	5917	4	9.574	35.290	278.117	0	92	92	8.250	1	-10921639	248.077	255	0	255	54825	41.536	15.806	0.713	4.972
ID5789	5789	4	7.568	49.737	276.577	0	93	93	8.250	1	-10921639	162.692	255	0	255	35955	122.825	12.018	0.526	0.913
ID5790	5790	4	9.589	35.501	277.913	0	93	93	8.250	1	-10921639	253.846	255	0	255	56100	17.153	16.130	0.723	12.415
ID5832	5832	4	9.544	36.180	277.022	0	94	94	8.250	1	-10921639	249.231	255	0	255	55080	38.005	16.021	0.702	5.409
ID5959	5959	4	9.578	35.929	277.236	0	95	95	8.250	1	-10921639	249.231	255	0	255	55080	38.005	15.874	0.712	5.455
ID5874	5874	4	9.721	36.551	277.089	0	96	96	8.250	1	-10921639	255.000	255	255	255	56355	0.000	16.223	0.740	Infinity
ID6000	6000	4	9.929	36.899	276.996	0	97	97	8.250	1	-10921639	253.846	255	0	255	56100	17.153	16.175	0.783	13.001
ID6040	6040	4	9.825	36.832	276.904	0	98	98	8.250	1	-10921639	255.000	255	255	255	56355	0.000	16.380	0.761	Infinity
ID6159	6159	4	10.400	36.902	277.661	0	99	99	8.250	1	-10921639	251.538	255	0	255	55590	29.575	16.143	0.845	7.791
ID6138	6138	4	9.912	37.168	278.090	0	100	100	8.250	1	-10921639	253.846	255	0	255	56100	17.153	16.275	0.781	12.981
ID6080	6080	4	10.323	37.386	278.315	0	101	101	8.250	1	-10921639	253.846	255	0	255	56100	17.153	16.594	0.821	13.345
ID6200	6200	4	10.260	37.359	278.399	0	102	102	8.250	1	-10921639	253.846	255	0	255	56100	17.153	16.442	0.823	13.365
ID6240	6240	4	10.063	38.136	278.455	0	103	103	8.250	1	-10921639	255.000	255	255	255	56355	0.000	16.308	0.802	Infinity
ID6278	6278	4	10.226	37.683	278.647	0	104	104	8.250	1	-10921639	255.000	255	255	255	56355	0.000	16.578	0.808	Infinity
ID6316	6316	4	10.325	38.022	278.804	0	105	105	8.250	1	-10921639	255.000	255	255	255	56355	0.000	16.316	0.831	Infinity
ID6354	6354	4	10.033	38.106	278.689	0	106	106	8.250	1	-10921639	255.000	255	255	255	56355	0.000	16.877	0.776	Infinity
ID6392	6392	4	10.133	37.989	278.813	0	107	107	8.250	1	-10921639	255.000	255	255	255	56355	0.000	16.657	0.793	Infinity
ID6430	6430	4	10.329	38.242	278.679	0	108	108	8.250	1	-10921639	255.000	255	255	255	56355	0.000	16.452	0.824	Infinity
ID6468	6468	4	10.065	38.289	278.926	0	109	109	8.250	1	-10921639	255.000	255	255	255	56355	0.000	16.877	0.778	Infinity
ID6502	6502	4	10.182	38.320	278.900	0	110	110	8.250	1	-10921639	255.000	255	255	255	56355	0.000	16.661	0.804	Infinity
ID6568	6568	4	9.944	38.546	278.593	0	111	111	8.250	1	-10921639	255.000	255	255	255	56355	0.000	16.873	0.765	Infinity
ID6534	6534	4	9.817	38.532	278.440	0	112	112	8.250	1	-10921639	255.000	255	255	255	56355	0.000	16.490	0.754	Infinity
ID434	434	5	10.969	106.927	295.138	0	0	0	8.250	1	-10921639	252.692	255	0	255	55845	24.203	15.975	0.962	10.240
ID550	550	5	10.907	107.324	295.381	0	1	1	8.250	1	-10921639	251.538	255	0	255	55590	29.575	15.945	0.949	8.283
ID616	616	5	9.894	86.904	280.423	0	2	2	8.250	1	-10921639	229.615	255	0	255	50745	76.519	13.563	0.819	2.702
ID627	627	5	10.720	107.423	295.506	0	2	2	8.250	1	-10921639	241.154	255	0	255	53295	57.916	14.973	0.941	4.038
ID476	476	5	9.832	86.347	280.627	0	3	3	8.250	1	-10921639	221.538	255	0	255	48960	86.294	13.220	0.828	2.326
ID481	481	5	10.775	107.339	295.638	0	3	3	8.250	1	-10921639	248.077	255	0	255	54825	41.536	15.786	0.951	5.822
ID406	406	5	10.010	87.230	280.148	0	4	4	8.250	1	-10921639	228.462	255	0	255	50490	78.042	14.071	0.833	2.661
ID421	421	5	10.772	107.326	295.755	0	4	4	8.250	1	-10921639	250.385	255	0	255	55335	34.072	15.902	0.951	7.166
ID684	684	5	9.968	87.801	279.885	0	5	5	8.250	1	-10921639	235.385	255	0	255	52020	68.104	14.680	0.808	3.090
ID690	690	5	10.718	107.245	295.743	0	5	5	8.250	1	-10921639	251.538	255	0	255	55590	29.575	15.966	0.939	8.236
ID756	756	5	10.013	87.656	280.519	0	6	6	8.250	1	-10921639	237.692	255	0	255	52530	64.285	14.935	0.812	3.315
ID762	762	5	10.654	107.439	295.804	0	6	6	8.250	1	-10921639	250.385	255	0	255	55335	34.072	15.938	0.918	7.034
ID262	262	5	9.973	88.080	280.587	0	7	7	8.250	1	-10921639	243.462	255	0	255	53805	53.122	15.089	0.802	4.081
ID268	268	5	10.673	107.376	296.120	0	7	7	8.250	1	-10921639	255.000	255	255	255	56355	0.000	15.955	0.939	Infinity
ID1186	1186	5	10.201	88.205	281.047	0	8	8	8.250	1	-10921639	211.154	255	0	255	46665	96.438	13.098	0.897	2.071
ID1193	1193	5	10.743	107.137	295.892	0	8	8	8.250	1	-10921639	220.385	255	0	255	48705	87.541	14.391	0.984	2.498
ID1334	1334	5	9.911	88.234	281.061	0	9	9	8.250	1	-10921639	238.846	255	0	255	52785	62.256	14.803	0.792	3.391
ID1340	1340	5	10.623	107.602	296.608	0	9	9	8.250	1	-10921639	241.154	255	0	255	53295	57.916	14.957	0.912	3.972
ID1150	1150	5	10.135	88.302	281.263	0	10	10	8.250	1	-10921639	242.308	255	0	255	53550	55.583	15.618	0.832	3.960
ID1161	1161	5	10.609	107.621	296.475	0	10	10	8.250	1	-10921639	245.769	255	0	255	54315	47.738	15.516	0.909	4.901
ID897	897	5	10.290	88.550	281.458	0	11	11	8.250	1	-10921639	235.385	255	0	255	52020	68.104	14.829	0.863	3.202
ID903	903	5	10.688	107.717	296.416	0	11	11	8.250	1	-10921639	248.077	255	0	255	54825	41.536	15.796	0.925	5.739
ID968	968	5	10.389	88.597	281.626	0	12	12	8.250	1	-10921639	229.615	255	0	255	50745	76.519	14.448	0.875	2.802
ID975	975	5	10.705	107.707	296.403	0	12	12	8.250	1	-10921639	248.077	255	0	255	54825	41.536	15.781	0.933	5.764
ID1261	1261	5	10.623	88.485	281.349	0	13	13	8.250	1	-10921639	231.923	255	0	255	51255	73.324	14.540	0.931	3.050
ID1268	1268	5	10.725	107.545	296.212	0	13	13	8.250	1	-10921639	245.769	255	0	255	54315	47.738	15.541	0.935	4.974
ID1039	1039	5	10.595	88.766	281.301	0	14	14	8.250	1	-10921639	228.462	255	0	255	50490	78.042	14.409	0.944	2.843
ID1046	1046	5	10.719	107.823	296.166	0	14	14	8.250	1	-10921639	251.538	255	0	255	55590	29.575	16.020	0.923	8.165
ID825	825	5	10.630	88.758	281.249	0	15	15	8.250	1	-10921639	238.846	255	0	255	52785	62.256	14.815	0.922	3.681
ID831	831	5	10.715	107.898	296.069	0	15	15	8.250	1	-10921639	251.538	255	0	255	55590	29.575	15.952	0.928	8.189
ID1596	1596	5	10.639	89.176	280.990	0	16	16	8.250	1	-10921639	229.615	255	0	255	50745	76.519	14.508	0.939	2.906
ID1603	1603	5	10.700	107.592	296.019	0	16	16	8.250	1	-10921639	246.923	255	0	255	54570	44.760	15.712	0.930	5.315
ID1691	1691	5	10.617	88.928	281.355	0	17	17	8.250	1	-10921639	233.077	255	0	255	51510	71.645	14.609	0.934	3.142
ID1698	1698	5	10.681	107.718	295.856	0	17	17	8.250	1	-10921639	246.923	255	0	255	54570	44.760	15.714	0.922	5.292
ID1453	1453	5	10.574	89.281	281.216	0	18	18	8.250	1	-10921639	230.769	255	0	255	51000	74.948	14.512	0.930	2.968
ID1459	1459	5	10.614	107.677	295.584	0	18	18	8.250	1	-10921639	241.154	255	0	255	53295	57.916	14.956	0.909	3.966
ID1474	1474	5	10.437	89.356	281.244	0	19	19	8.250	1	-10921639	222.692	255	0	255	49215	85.014	13.654	0.919	2.509
ID1481	1481	5	10.586	107.746	295.618	0	19	19	8.250	1	-10921639	249.231	255	0	255	55080	38.005	15.886	0.900	6.211
ID1834	1834	5	10.536	89.305	281.214	0	20	20	8.250	1	-10921639	225.000	255	0	255	49725	82.345	14.251	0.934	2.640
ID1840	1840	5	10.654	107.909	295.337	0	20	20	8.250	1	-10921639	249.231	255	0	255	55080	38.005	15.851	0.917	6.275
ID1907	1907	5	10.446	89.301	281.593	0	21	21	8.250	1	-10921639	223.846	255	0	255	49470	83.698	14.291	0.906	2.542
ID1913	1913	5	10.634	108.011	295.246	0	21	21	8.250	1	-10921639	252.692	255	0	255	55845	24.203	15.987	0.911	9.954
ID1763	1763	5	10.420	89.597	281.323	0	22	22	8.250	1	-10921639	221.538	255	0	255	48960	86.294	14.341	0.902	2.435
ID1769	1769	5	10.623	107.944	295.193	0	22	22	8.250	1	-10921639	251.538	255	0	255	55590	29.575	15.927	0.911	8.107
ID1619	1619	5	10.496	89.268	281.477	0	23	23	8.250	1	-10921639	227.308	255	0	255	50235	79.519	14.288	0.913	2.728
ID1643	1643	5	10.628	108.070	295.261	0	23	23	8.250	1	-10921639	250.385	255	0	255	55335	34.072	15.901	0.908	6.993
ID1978	1978	5	10.339	89.478	281.789	0	24	24	8.250	1	-10921639	227.308	255	0	255	50235	79.519	14.271	0.885	2.684
ID1984	1984	5	10.493	108.003	295.248	0	24	24	8.250	1	-10921639	253.846	255	0	255	56100	17.153	16.071	0.877	13.829
ID2049	2049	5	10.442	89.563	281.776	0	25	25	8.250	1	-10921639	228.462	255	0	255	50490	78.042	14.485	0.896	2.768
ID2055	2055	5	10.571	108.114	295.184	0	25	25	8.250	1	-10921639	248.077	255	0	255	54825	41.536	15.771	0.899	5.656
ID2119	2119	5	10.453	89.757	281.382	0	26	26	8.250	1	-10921639	227.308	255	0	255	50235	79.519	14.464	0.891	2.693
ID2125	2125	5	10.566	108.153	295.082	0	26	26	8.250	1	-10921639	255.000	255	255	255	56355	0.000	16.026	0.899	Infinity
ID2190	2190	5	10.295	89.602	282.008	0	27	27	8.250	1	-10921639	225.000	255	0	255	49725	82.345	14.426	0.873	2.547
ID2196	2196	5	10.488	108.010	295.190	0	27	27	8.250	1	-10921639	252.692	255	0	255	55845	24.203	16.006	0.879	9.768
ID2260	2260	5	10.399	90.056	281.975	0	28	28	8.250	1	-10921639	236.538	255	0	255	52275	66.232	14.776	0.895	3.373
ID2266	2266	5	10.460	108.352	295.220	0	28	28	8.250	1	-10921639	253.846	255	0	255	56100	17.153	15.983	0.879	13.849
ID2329	2329	5	10.416	89.795	281.984	0	29	29	8.250	1	-10921639	225.000	255	0	255	49725	82.345	14.430	0.892	2.577
ID2335	2335	5	10.502	108.608	295.178	0	29	29	8.250	1	-10921639	251.538	255	0	255	55590	29.575	15.978	0.881	7.966
ID2399	2399	5	10.390	89.882	282.093	0	30	30	8.250	1	-10921639	230.769	255	0	255	51000	74.948	14.528	0.887	2.894
ID2405	2405	5	10.460	108.595	295.164	0	30	30	8.250	1	-10921639	246.923	255	0	255	54570	44.760	15.698	0.869	5.130
ID2469	2469	5	10.226	89.924	282.374	0	31	31	8.250	1	-10921639	219.231	255	0	255	48450	88.754	14.068	0.870	2.298
ID2475	2475	5	10.426	108.457	294.906	0	31	31	8.250	1	-10921639	251.538	255	0	255	55590	29.575	15.988	0.864	7.884
ID2741	2741	5	10.138	90.286	282.396	0	32	32	8.250	1	-10921639	219.231	255	0	255	48450	88.754	13.613	0.854	2.275
ID2747	2747	5	10.321	108.419	295.064	0	32	32	8.250	1	-10921639	255.000	255	255	255	56355	0.000	16.132	0.847	Infinity
ID2538	2538	5	10.197	90.190	282.339	0	33	33	8.250	1	-10921639	222.692	255	0	255	49215	85.014	14.185	0.856	2.416
ID2544	2544	5	10.344	108.542	295.068	0	33	33	8.250	1	-10921639	246.923	255	0	255	54570	44.760	15.687	0.854	5.083
ID2605	2605	5	10.116	90.427	282.409	0	34	34	8.250	1	-10921639	219.231	255	0	255	48450	88.754	13.334	0.854	2.275
ID2611	2611	5	10.307	108.438	294.831	0	34	34	8.250	1	-10921639	253.846	255	0	255	56100	17.153	16.048	0.844	13.546
ID2673	2673	5	10.107	90.525	282.498	0	35	35	8.250	1	-10921639	221.538	255	0	255	48960	86.294	14.324	0.831	2.330
ID2679	2679	5	10.335	108.761	294.732	0	35	35	8.250	1	-10921639	243.462	255	0	255	53805	53.122	15.129	0.855	4.224
ID2844	2844	5	9.922	90.811	282.561	0	36	36	8.250	1	-10921639	221.538	255	0	255	48960	86.294	14.157	0.813	2.302
ID2854	2854	5	10.261	108.710	294.743	0	36	36	8.250	1	-10921639	249.231	255	0	255	55080	38.005	15.836	0.841	5.993
ID2875	2875	5	9.973	90.636	282.583	0	37	37	8.250	1	-10921639	234.231	255	0	255	51765	69.906	14.590	0.815	3.009
ID2881	2881	5	10.104	108.488	294.563	0	37	37	8.250	1	-10921639	244.615	255	0	255	54060	50.515	15.235	0.813	4.342
ID2942	2942	5	9.940	90.853	282.885	0	38	38	8.250	1	-10921639	227.308	255	0	255	50235	79.519	14.315	0.817	2.571
ID2947	2947	5	10.191	108.890	294.568	0	38	38	8.250	1	-10921639	248.077	255	0	255	54825	41.536	15.763	0.829	5.414
ID3009	3009	5	9.854	91.013	282.766	0	39	39	8.250	1	-10921639	222.692	255	0	255	49215	85.014	14.162	0.804	2.334
ID3014	3014	5	10.142	108.845	294.652	0	39	39	8.250	1	-10921639	248.077	255	0	255	54825	41.536	15.756	0.822	5.389
ID3137	3137	5	9.812	90.899	283.057	0	40	40	8.250	1	-10921639	220.385	255	0	255	48705	87.541	14.213	0.794	2.229
ID3142	3142	5	10.043	109.007	294.469	0	40	40	8.250	1	-10921639	252.692	255	0	255	55845	24.203	16.049	0.800	9.281
ID3073	3073	5	9.814	91.279	283.092	0	41	41	8.250	1	-10921639	223.846	255	0	255	49470	83.698	14.033	0.794	2.368
ID3078	3078	5	10.020	108.902	294.629	0	41	41	8.250	1	-10921639	246.923	255	0	255	54570	44.760	15.647	0.803	4.913
ID3204	3204	5	9.752	91.491	283.132	0	42	42	8.250	1	-10921639	221.538	255	0	255	48960	86.294	13.293	0.790	2.266
ID3209	3209	5	10.003	108.981	294.433	0	42	42	8.250	1	-10921639	250.385	255	0	255	55335	34.072	15.901	0.794	6.505
ID3269	3269	5	9.625	91.306	283.705	0	43	43	8.250	1	-10921639	210.000	255	0	255	46410	97.432	13.420	0.769	1.874
ID3273	3273	5	10.024	108.803	294.403	0	43	43	8.250	1	-10921639	246.923	255	0	255	54570	44.760	15.634	0.794	4.882
ID3463	3463	5	9.600	91.472	283.723	0	44	44	8.250	1	-10921639	206.538	255	0	255	45645	100.273	13.022	0.779	1.804
ID3467	3467	5	10.054	108.892	294.359	0	44	44	8.250	1	-10921639	246.923	255	0	255	54570	44.760	15.644	0.800	4.905
ID3334	3334	5	9.621	91.740	283.748	0	45	45	8.250	1	-10921639	212.308	255	0	255	46920	95.421	14.158	0.764	1.927
ID3338	3338	5	10.062	109.134	294.271	0	45	45	8.250	1	-10921639	249.231	255	0	255	55080	38.005	15.833	0.807	5.856
ID3398	3398	5	9.533	91.746	283.991	0	46	46	8.250	1	-10921639	214.615	255	0	255	47430	93.309	14.105	0.754	1.977
ID3402	3402	5	9.936	109.030	294.188	0	46	46	8.250	1	-10921639	249.231	255	0	255	55080	38.005	15.878	0.780	5.746
ID3527	3527	5	9.662	91.669	284.111	0	47	47	8.250	1	-10921639	221.538	255	0	255	48960	86.294	14.308	0.768	2.230
ID3531	3531	5	9.977	109.084	294.256	0	47	47	8.250	1	-10921639	249.231	255	0	255	55080	38.005	15.798	0.800	5.828
ID3592	3592	5	9.454	92.263	283.831	0	48	48	8.250	1	-10921639	219.231	255	0	255	48450	88.754	13.532	0.749	2.115
ID3596	3596	5	9.821	108.874	294.237	0	48	48	8.250	1	-10921639	246.923	255	0	255	54570	44.760	15.601	0.769	4.797
ID3656	3656	5	9.302	92.241	284.546	0	49	49	8.250	1	-10921639	216.923	255	0	255	47940	91.090	13.964	0.710	1.978
ID3660	3660	5	9.715	109.019	294.012	0	49	49	8.250	1	-10921639	251.538	255	0	255	55590	29.575	15.911	0.760	7.345
ID3720	3720	5	9.206	92.766	284.502	0	50	50	8.250	1	-10921639	212.308	255	0	255	46920	95.421	14.142	0.696	1.826
ID3724	3724	5	9.726	109.465	293.905	0	50	50	8.250	1	-10921639	255.000	255	255	255	56355	0.000	16.093	0.757	Infinity
ID3779	3779	5	9.157	93.084	285.022	0	51	51	8.250	1	-10921639	211.154	255	0	255	46665	96.438	13.958	0.687	1.784
ID3783	3783	5	9.589	109.266	293.913	0	51	51	8.250	1	-10921639	252.692	255	0	255	55845	24.203	15.972	0.744	8.909
ID3841	3841	5	9.587	109.165	294.421	0	52	52	8.250	1	-10921639	253.846	255	0	255	56100	17.153	16.038	0.739	12.577
ID3837	3837	5	9.126	93.197	285.364	0	52	52	8.250	1	-10921639	210.000	255	0	255	46410	97.432	13.096	0.695	1.768
ID3894	3894	5	9.014	93.354	285.375	0	53	53	8.250	1	-10921639	200.769	255	0	255	44370	104.582	13.007	0.676	1.549
ID3898	3898	5	9.594	109.057	294.264	0	53	53	8.250	1	-10921639	250.385	255	0	255	55335	34.072	15.873	0.740	6.251
ID3950	3950	5	9.005	93.907	285.896	0	54	54	8.250	1	-10921639	210.000	255	0	255	46410	97.432	13.929	0.660	1.714
ID3954	3954	5	9.513	108.994	294.336	0	54	54	8.250	1	-10921639	246.923	255	0	255	54570	44.760	15.544	0.728	4.650
ID4007	4007	5	9.035	93.782	286.239	0	55	55	8.250	1	-10921639	214.615	255	0	255	47430	93.309	13.918	0.666	1.840
ID4011	4011	5	9.470	109.064	294.702	0	55	55	8.250	1	-10921639	248.077	255	0	255	54825	41.536	15.715	0.732	5.047
ID4117	4117	5	9.015	94.050	286.207	0	56	56	8.250	1	-10921639	207.692	255	0	255	45900	99.348	13.492	0.664	1.669
ID4121	4121	5	9.503	109.184	293.949	0	56	56	8.250	1	-10921639	246.923	255	0	255	54570	44.760	15.547	0.730	4.657
ID4062	4062	5	8.955	94.426	285.849	0	57	57	8.250	1	-10921639	210.000	255	0	255	46410	97.432	13.341	0.658	1.711
ID4066	4066	5	9.402	108.980	293.575	0	57	57	8.250	1	-10921639	242.308	255	0	255	53550	55.583	14.915	0.713	3.630
ID4169	4169	5	8.818	94.779	286.066	0	58	58	8.250	1	-10921639	206.538	255	0	255	45645	100.273	13.331	0.633	1.597
ID4173	4173	5	9.435	109.286	293.404	0	58	58	8.250	1	-10921639	251.538	255	0	255	55590	29.575	15.919	0.718	7.111
ID4222	4222	5	8.826	95.006	285.881	0	59	59	8.250	1	-10921639	210.000	255	0	255	46410	97.432	13.645	0.638	1.679
ID4226	4226	5	9.355	109.313	293.463	0	59	59	8.250	1	-10921639	249.231	255	0	255	55080	38.005	15.801	0.704	5.418
ID4328	4328	5	8.834	95.202	286.601	0	60	60	8.250	1	-10921639	215.769	255	0	255	47685	92.213	13.878	0.639	1.825
ID4332	4332	5	9.305	109.193	293.267	0	60	60	8.250	1	-10921639	250.385	255	0	255	55335	34.072	15.843	0.703	6.068
ID4274	4274	5	8.654	95.563	286.766	0	61	61	8.250	1	-10921639	211.154	255	0	255	46665	96.438	13.098	0.618	1.672
ID4278	4278	5	9.344	109.211	292.920	0	61	61	8.250	1	-10921639	246.923	255	0	255	54570	44.760	15.503	0.700	4.541
ID4378	4378	5	8.719	96.583	286.538	0	62	62	8.250	1	-10921639	227.308	255	0	255	50235	79.519	13.807	0.624	2.196
ID4382	4382	5	9.170	108.812	292.899	0	62	62	8.250	1	-10921639	243.462	255	0	255	53805	53.122	14.986	0.682	3.716
ID4428	4428	5	8.601	97.025	287.093	0	63	63	8.250	1	-10921639	215.769	255	0	255	47685	92.213	13.414	0.603	1.761
ID4432	4432	5	9.186	109.001	292.700	0	63	63	8.250	1	-10921639	248.077	255	0	255	54825	41.536	15.706	0.679	4.830
ID4579	4579	5	8.683	96.974	287.005	0	64	64	8.250	1	-10921639	214.615	255	0	255	47430	93.309	13.296	0.614	1.751
ID4583	4583	5	9.243	108.949	292.945	0	64	64	8.250	1	-10921639	245.769	255	0	255	54315	47.738	15.275	0.690	4.205
ID4479	4479	5	8.784	97.793	286.919	0	65	65	8.250	1	-10921639	240.000	255	0	255	53040	60.136	15.092	0.638	3.109
ID4483	4483	5	9.010	108.503	292.542	0	65	65	8.250	1	-10921639	240.000	255	0	255	53040	60.136	14.728	0.654	3.156
ID4528	4528	5	8.673	97.692	287.127	0	66	66	8.250	1	-10921639	231.923	255	0	255	51255	73.324	14.507	0.614	2.407
ID4531	4531	5	9.043	108.472	292.377	0	66	66	8.250	1	-10921639	253.846	255	0	255	56100	17.153	16.030	0.658	11.749
ID4630	4630	5	8.763	97.978	287.731	0	67	67	8.250	1	-10921639	235.385	255	0	255	52020	68.104	14.286	0.632	2.678
ID4632	4632	5	9.071	108.564	292.460	0	67	67	8.250	1	-10921639	243.462	255	0	255	53805	53.122	14.963	0.656	3.631
ID4678	4678	5	8.754	98.434	287.401	0	68	68	8.250	1	-10921639	226.154	255	0	255	49980	80.953	14.264	0.620	2.139
ID4682	4682	5	9.090	108.590	291.702	0	68	68	8.250	1	-10921639	244.615	255	0	255	54060	50.515	15.092	0.667	3.875
ID4725	4725	5	8.795	99.242	287.435	0	69	69	8.250	1	-10921639	233.077	255	0	255	51510	71.645	14.408	0.627	2.508
ID4729	4729	5	9.051	108.516	291.597	0	69	69	8.250	1	-10921639	243.462	255	0	255	53805	53.122	14.970	0.664	3.657
ID4774	4774	5	8.970	100.563	287.845	0	70	70	8.250	1	-10921639	244.615	255	0	255	54060	50.515	15.076	0.651	3.820
ID4776	4776	5	9.128	107.676	290.724	0	70	70	8.250	1	-10921639	252.692	255	0	255	55845	24.203	15.952	0.674	8.408
ID4823	4823	5	9.286	106.599	290.248	0	71	71	8.250	1	-10921639	250.385	255	0	255	55335	34.072	15.955	0.697	6.037
ID4921	4921	5	9.380	107.190	290.700	0	72	72	8.250	1	-10921639	250.385	255	0	255	55335	34.072	16.048	0.711	6.108
ID4871	4871	5	9.356	105.478	289.760	0	73	73	8.250	1	-10921639	252.692	255	0	255	55845	24.203	16.256	0.707	8.651
ID4873	4873	5	9.366	105.542	289.793	0	73	73	8.250	1	-10921639	255.000	255	255	255	56355	0.000	16.320	0.714	Infinity
ID4967	4967	5	9.491	104.595	289.305	0	74	74	8.250	1	-10921639	250.385	255	0	255	55335	34.072	16.298	0.717	6.139
ID4969	4969	5	9.474	104.595	289.305	0	74	74	8.250	1	-10921639	250.385	255	0	255	55335	34.072	16.298	0.717	6.139
ID5108	5108	5	9.673	104.396	289.192	0	75	75	8.250	1	-10921639	253.846	255	0	255	56100	17.153	16.353	0.741	12.597
ID5015	5015	5	9.704	104.447	288.828	0	76	76	8.250	1	-10921639	253.846	255	0	255	56100	17.153	16.413	0.745	12.638
ID5072	5072	5	9.815	104.728	289.126	0	77	77	8.250	1	-10921639	252.692	255	0	255	55845	24.203	16.334	0.759	9.009
ID5155	5155	5	9.772	104.446	288.977	0	78	78	8.250	1	-10921639	253.846	255	0	255	56100	17.153	16.309	0.756	12.739
ID5201	5201	5	10.100	104.673	289.059	0	79	79	8.250	1	-10921639	255.000	255	255	255	56355	0.000	16.502	0.791	Infinity
ID5294	5294	5	10.051	104.291	289.611	0	80	80	8.250	1	-10921639	253.846	255	0	255	56100	17.153	16.580	0.783	13.001
ID5247	5247	5	9.944	104.243	288.907	0	81	81	8.250	1	-10921639	255.000	255	255	255	56355	0.000	16.649	0.769	Infinity
ID5432	5432	5	10.170	104.330	288.898	0	82	82	8.250	1	-10921639	255.000	255	255	255	56355	0.000	16.575	0.797	Infinity
ID5340	5340	5	10.052	104.490	288.699	0	83	83	8.250	1	-10921639	255.000	255	255	255	56355	0.000	16.877	0.778	Infinity
ID5612	5612	5	10.157	104.242	288.745	0	84	84	8.250	1	-10921639	255.000	255	255	255	56355	0.000	16.881	0.791	Infinity
ID5566	5566	5	10.308	104.496	288.952	0	85	85	8.250	1	-10921639	255.000	255	255	255	56355	0.000	16.512	0.822	Infinity
ID5656	5656	5	10.102	104.108	289.486	0	86	86	8.250	1	-10921639	255.000	255	255	255	56355	0.000	16.654	0.784	Infinity
ID5385	5385	5	10.098	104.227	289.510	0	87	87	8.250	1	-10921639	255.000	255	255	255	56355	0.000	16.879	0.784	Infinity
ID5476	5476	5	10.030	104.094	289.401	0	88	88	8.250	1	-10921639	255.000	255	255	255	56355	0.000	17.033	0.773	Infinity
ID5522	5522	5	10.307	104.282	289.799	0	89	89	8.250	1	-10921639	255.000	255	255	255	56355	0.000	16.887	0.811	Infinity
ID5700	5700	5	10.066	104.107	289.045	0	90	90	8.250	1	-10921639	255.000	255	255	255	56355	0.000	17.033	0.776	Infinity
ID5746	5746	5	10.184	104.613	289.543	0	91	91	8.250	1	-10921639	255.000	255	255	255	56355	0.000	16.882	0.793	Infinity
ID5918	5918	5	10.225	104.296	288.905	0	92	92	8.250	1	-10921639	253.846	255	0	255	56100	17.153	19.203	0.796	13.122
ID5791	5791	5	10.005	104.644	288.710	0	93	93	8.250	1	-10921639	255.000	255	255	255	56355	0.000	16.875	0.771	Infinity
ID5833	5833	5	10.342	104.254	288.312	0	94	94	8.250	1	-10921639	255.000	255	255	255	56355	0.000	16.665	0.817	Infinity
ID5960	5960	5	10.302	104.283	288.084	0	95	95	8.250	1	-10921639	255.000	255	255	255	56355	0.000	16.886	0.808	Infinity
ID5875	5875	5	10.147	104.381	287.762	0	96	96	8.250	1	-10921639	255.000	255	255	255	56355	0.000	19.175	0.786	Infinity
ID6001	6001	5	10.190	104.122	288.086	0	97	97	8.250	1	-10921639	253.846	255	0	255	56100	17.153	19.335	0.790	13.062
ID6041	6041	5	10.331	104.195	288.264	0	98	98	8.250	1	-10921639	255.000	255	255	255	56355	0.000	16.450	0.817	Infinity
ID6160	6160	5	10.045	104.226	288.362	0	99	99	8.250	1	-10921639	255.000	255	255	255	56355	0.000	19.317	0.771	Infinity
ID6139	6139	5	10.298	104.155	288.834	0	100	100	8.250	1	-10921639	255.000	255	255	255	56355	0.000	16.579	0.811	Infinity
ID6081	6081	5	10.029	104.167	289.018	0	101	101	8.250	1	-10921639	255.000	255	255	255	56355	0.000	19.508	0.771	Infinity
ID6201	6201	5	10.013	104.063	289.359	0	102	102	8.250	1	-10921639	255.000	255	255	255	56355	0.000	19.248	0.771	Infinity
ID6241	6241	5	10.241	104.197	289.347	0	103	103	8.250	1	-10921639	255.000	255	255	255	56355	0.000	19.088	0.797	Infinity
ID6279	6279	5	10.053	104.091	289.249	0	104	104	8.250	1	-10921639	255.000	255	255	255	56355	0.000	19.122	0.773	Infinity
ID6317	6317	5	9.938	104.191	289.692	0	105	105	8.250	1	-10921639	255.000	255	255	255	56355	0.000	17.234	0.759	Infinity
ID6355	6355	5	10.175	104.241	289.185	0	106	106	8.250	1	-10921639	255.000	255	255	255	56355	0.000	16.758	0.793	Infinity
ID6393	6393	5	9.789	104.532	289.090	0	107	107	8.250	1	-10921639	255.000	255	255	255	56355	0.000	17.025	0.744	Infinity
ID6431	6431	5	10.078	104.044	289.413	0	108	108	8.250	1	-10921639	255.000	255	255	255	56355	0.000	19.308	0.778	Infinity
ID6469	6469	5	9.947	104.402	289.234	0	109	109	8.250	1	-10921639	255.000	255	255	255	56355	0.000	19.498	0.763	Infinity
ID6503	6503	5	9.751	104.298	288.804	0	110	110	8.250	1	-10921639	255.000	255	255	255	56355	0.000	19.665	0.732	Infinity
ID6569	6569	5	9.494	104.312	289.046	0	111	111	8.250	1	-10921639	255.000	255	255	255	56355	0.000	19.764	0.704	Infinity
ID6535	6535	5	9.868	103.968	289.174	0	112	112	8.250	1	-10921639	255.000	255	255	255	56355	0.000	19.097	0.746	Infinity
ID419	419	6	10.945	281.638	279.504	0	0	0	8.250	1	-10921639	237.692	255	0	255	52530	64.285	14.782	0.980	3.660
ID433	433	6	10.968	254.138	288.653	0	0	0	8.250	1	-10921639	237.692	255	0	255	52530	64.285	14.784	0.986	3.671
ID545	545	6	10.965	281.757	279.332	0	1	1	8.250	1	-10921639	248.077	255	0	255	54825	41.536	15.761	0.978	5.906
ID548	548	6	10.946	253.606	288.442	0	1	1	8.250	1	-10921639	238.846	255	0	255	52785	62.256	14.921	0.983	3.803
ID617	617	6	10.953	281.515	279.814	0	2	2	8.250	1	-10921639	242.308	255	0	255	53550	55.583	15.090	0.972	4.297
ID626	626	6	10.978	253.715	288.747	0	2	2	8.250	1	-10921639	237.692	255	0	255	52530	64.285	14.785	0.988	3.676
ID475	475	6	10.938	281.528	279.796	0	3	3	8.250	1	-10921639	234.231	255	0	255	51765	69.906	14.644	0.974	3.306
ID480	480	6	10.965	254.136	288.772	0	3	3	8.250	1	-10921639	240.000	255	0	255	53040	60.136	14.911	0.980	3.951
ID407	407	6	10.976	281.266	279.820	0	4	4	8.250	1	-10921639	245.769	255	0	255	54315	47.738	15.586	0.980	5.097
ID420	420	6	10.978	253.747	288.913	0	4	4	8.250	1	-10921639	244.615	255	0	255	54060	50.515	15.383	0.986	4.808
ID685	685	6	10.946	281.487	280.284	0	5	5	8.250	1	-10921639	243.462	255	0	255	53805	53.122	15.213	0.969	4.511
ID689	689	6	10.944	253.904	289.278	0	5	5	8.250	1	-10921639	243.462	255	0	255	53805	53.122	15.216	0.975	4.524
ID757	757	6	10.972	281.382	280.248	0	6	6	8.250	1	-10921639	242.308	255	0	255	53550	55.583	15.097	0.983	4.322
ID761	761	6	10.973	254.158	289.045	0	6	6	8.250	1	-10921639	241.154	255	0	255	53295	57.916	14.997	0.986	4.134
ID263	263	6	10.953	281.235	281.187	0	7	7	8.250	1	-10921639	241.154	255	0	255	53295	57.916	14.994	0.980	4.122
ID267	267	6	10.973	254.121	290.115	0	7	7	8.250	1	-10921639	237.692	255	0	255	52530	64.285	14.785	0.988	3.676
ID1187	1187	6	10.473	280.681	281.662	0	8	8	8.250	1	-10921639	178.846	255	0	255	39525	116.969	12.833	1.000	1.529
ID1192	1192	6	10.459	254.170	289.960	0	8	8	8.250	1	-10921639	177.692	255	0	255	39270	117.471	12.793	1.000	1.513
ID1335	1335	6	10.950	281.296	281.565	0	9	9	8.250	1	-10921639	244.615	255	0	255	54060	50.515	15.381	0.983	4.801
ID1339	1339	6	10.917	254.528	290.520	0	9	9	8.250	1	-10921639	235.385	255	0	255	52020	68.104	14.710	0.980	3.421
ID1151	1151	6	10.942	281.543	281.982	0	10	10	8.250	1	-10921639	241.154	255	0	255	53295	57.916	14.988	0.969	4.098
ID1159	1159	6	10.911	254.304	290.484	0	10	10	8.250	1	-10921639	233.077	255	0	255	51510	71.645	14.609	0.971	3.205
ID898	898	6	10.958	281.424	281.820	0	11	11	8.250	1	-10921639	248.077	255	0	255	54825	41.536	15.770	0.975	5.897
ID901	901	6	10.906	254.789	290.329	0	11	11	8.250	1	-10921639	236.538	255	0	255	52275	66.232	14.725	0.965	3.509
ID969	969	6	10.944	281.469	282.011	0	12	12	8.250	1	-10921639	236.538	255	0	255	52275	66.232	14.731	0.983	3.540
ID974	974	6	10.925	254.571	290.699	0	12	12	8.250	1	-10921639	241.154	255	0	255	53295	57.916	14.987	0.966	4.092
ID1262	1262	6	10.913	281.202	282.478	0	13	13	8.250	1	-10921639	245.769	255	0	255	54315	47.738	15.570	0.964	5.054
ID1267	1267	6	10.933	254.963	290.754	0	13	13	8.250	1	-10921639	233.077	255	0	255	51510	71.645	14.615	0.991	3.239
ID1040	1040	6	10.958	281.164	282.188	0	14	14	8.250	1	-10921639	235.385	255	0	255	52020	68.104	14.690	0.994	3.446
ID1045	1045	6	10.938	254.995	290.592	0	14	14	8.250	1	-10921639	235.385	255	0	255	52020	68.104	14.685	0.980	3.421
ID826	826	6	10.959	281.135	282.263	0	15	15	8.250	1	-10921639	242.308	255	0	255	53550	55.583	15.101	0.989	4.334
ID829	829	6	10.927	254.848	290.442	0	15	15	8.250	1	-10921639	234.231	255	0	255	51765	69.906	14.647	0.982	3.321
ID1597	1597	6	10.937	281.176	282.363	0	16	16	8.250	1	-10921639	245.769	255	0	255	54315	47.738	15.586	0.980	5.097
ID1602	1602	6	10.896	255.144	290.857	0	16	16	8.250	1	-10921639	233.077	255	0	255	51510	71.645	14.618	0.979	3.219
ID1692	1692	6	10.924	281.238	282.426	0	17	17	8.250	1	-10921639	243.462	255	0	255	53805	53.122	15.220	0.980	4.537
ID1697	1697	6	10.912	255.495	290.706	0	17	17	8.250	1	-10921639	236.538	255	0	255	52275	66.232	14.767	0.977	3.529
ID1454	1454	6	10.926	281.097	282.676	0	18	18	8.250	1	-10921639	238.846	255	0	255	52785	62.256	14.846	0.991	3.820
ID1458	1458	6	10.902	255.320	290.698	0	18	18	8.250	1	-10921639	233.077	255	0	255	51510	71.645	14.612	0.982	3.224
ID1477	1477	6	10.887	281.043	282.527	0	19	19	8.250	1	-10921639	229.615	255	0	255	50745	76.519	14.531	0.994	2.992
ID1480	1480	6	10.934	255.816	290.890	0	19	19	8.250	1	-10921639	236.538	255	0	255	52275	66.232	14.733	0.988	3.550
ID1835	1835	6	10.929	280.815	282.828	0	20	20	8.250	1	-10921639	242.308	255	0	255	53550	55.583	15.099	0.986	4.328
ID1839	1839	6	10.901	255.712	290.883	0	20	20	8.250	1	-10921639	237.692	255	0	255	52530	64.285	14.784	0.986	3.671
ID1908	1908	6	10.910	280.851	282.647	0	21	21	8.250	1	-10921639	237.692	255	0	255	52530	64.285	14.784	0.986	3.671
ID1912	1912	6	10.868	255.928	290.579	0	21	21	8.250	1	-10921639	229.615	255	0	255	50745	76.519	14.527	0.979	2.969
ID1764	1764	6	10.929	280.985	282.699	0	22	22	8.250	1	-10921639	242.308	255	0	255	53550	55.583	15.104	0.994	4.347
ID1768	1768	6	10.902	255.829	290.776	0	22	22	8.250	1	-10921639	237.692	255	0	255	52530	64.285	14.784	0.986	3.671
ID1621	1621	6	10.921	281.140	283.223	0	23	23	8.250	1	-10921639	245.769	255	0	255	54315	47.738	15.588	0.983	5.105
ID1642	1642	6	10.930	255.792	291.071	0	23	23	8.250	1	-10921639	242.308	255	0	255	53550	55.583	15.102	0.991	4.341
ID1979	1979	6	10.944	281.130	283.168	0	24	24	8.250	1	-10921639	237.692	255	0	255	52530	64.285	14.788	0.997	3.692
ID1983	1983	6	10.883	255.817	291.000	0	24	24	8.250	1	-10921639	234.231	255	0	255	51765	69.906	14.645	0.977	3.311
ID2050	2050	6	10.850	281.215	283.579	0	25	25	8.250	1	-10921639	235.385	255	0	255	52020	68.104	14.686	0.982	3.426
ID2054	2054	6	10.899	256.072	290.948	0	25	25	8.250	1	-10921639	237.692	255	0	255	52530	64.285	14.782	0.980	3.660
ID2120	2120	6	10.867	281.115	283.450	0	26	26	8.250	1	-10921639	238.846	255	0	255	52785	62.256	15.075	0.994	3.825
ID2124	2124	6	10.848	256.251	290.965	0	26	26	8.250	1	-10921639	231.923	255	0	255	51255	73.324	14.581	0.979	3.130
ID2191	2191	6	10.847	280.780	283.464	0	27	27	8.250	1	-10921639	236.538	255	0	255	52275	66.232	14.768	0.980	3.535
ID2195	2195	6	10.849	256.251	291.342	0	27	27	8.250	1	-10921639	227.308	255	0	255	50235	79.519	14.472	0.982	2.832
ID2262	2262	6	10.834	281.020	283.617	0	28	28	8.250	1	-10921639	240.000	255	0	255	53040	60.136	14.912	0.983	3.956
ID2265	2265	6	10.834	256.422	291.369	0	28	28	8.250	1	-10921639	234.231	255	0	255	51765	69.906	14.722	0.980	3.316
ID2330	2330	6	10.832	280.777	283.529	0	29	29	8.250	1	-10921639	240.000	255	0	255	53040	60.136	15.023	0.983	3.956
ID2334	2334	6	10.797	256.637	291.290	0	29	29	8.250	1	-10921639	233.077	255	0	255	51510	71.645	14.616	0.974	3.210
ID2401	2401	6	10.842	280.823	284.043	0	30	30	8.250	1	-10921639	231.923	255	0	255	51255	73.324	14.586	1.000	3.163
ID2404	2404	6	10.841	256.646	291.554	0	30	30	8.250	1	-10921639	229.615	255	0	255	50745	76.519	14.527	0.979	2.969
ID2471	2471	6	10.834	281.046	283.888	0	31	31	8.250	1	-10921639	240.000	255	0	255	53040	60.136	14.915	0.989	3.968
ID2474	2474	6	10.798	256.928	291.298	0	31	31	8.250	1	-10921639	231.923	255	0	255	51255	73.324	14.579	0.973	3.120
ID2743	2743	6	10.835	280.735	284.018	0	32	32	8.250	1	-10921639	234.231	255	0	255	51765	69.906	14.651	0.994	3.341
ID2746	2746	6	10.836	256.773	291.322	0	32	32	8.250	1	-10921639	235.385	255	0	255	52020	68.104	14.684	0.977	3.416
ID2540	2540	6	10.783	280.655	284.231	0	33	33	8.250	1	-10921639	233.077	255	0	255	51510	71.645	14.618	0.979	3.219
ID2543	2543	6	10.795	256.944	291.402	0	33	33	8.250	1	-10921639	231.923	255	0	255	51255	73.324	14.579	0.971	3.116
ID2607	2607	6	10.836	281.011	284.115	0	34	34	8.250	1	-10921639	240.000	255	0	255	53040	60.136	14.918	0.994	3.979
ID2610	2610	6	10.789	256.918	291.627	0	34	34	8.250	1	-10921639	234.231	255	0	255	51765	69.906	14.679	0.971	3.301
ID2675	2675	6	10.823	280.956	284.226	0	35	35	8.250	1	-10921639	236.538	255	0	255	52275	66.232	14.734	0.991	3.556
ID2678	2678	6	10.728	257.128	291.527	0	35	35	8.250	1	-10921639	226.154	255	0	255	49980	80.953	14.292	0.970	2.751
ID2848	2848	6	10.702	280.671	284.300	0	36	36	8.250	1	-10921639	231.923	255	0	255	51255	73.324	14.583	0.976	3.125
ID2852	2852	6	10.805	257.141	291.458	0	36	36	8.250	1	-10921639	234.231	255	0	255	51765	69.906	14.658	0.971	3.301
ID2878	2878	6	10.714	280.704	284.379	0	37	37	8.250	1	-10921639	234.231	255	0	255	51765	69.906	14.655	0.965	3.291
ID2880	2880	6	10.671	257.421	291.299	0	37	37	8.250	1	-10921639	221.538	255	0	255	48960	86.294	14.116	0.963	2.519
ID2944	2944	6	10.734	280.812	284.577	0	38	38	8.250	1	-10921639	233.077	255	0	255	51510	71.645	14.612	0.982	3.224
ID2946	2946	6	10.731	257.598	291.634	0	38	38	8.250	1	-10921639	223.846	255	0	255	49470	83.698	14.427	0.958	2.616
ID3011	3011	6	10.674	280.825	284.458	0	39	39	8.250	1	-10921639	230.769	255	0	255	51000	74.948	14.531	0.970	3.033
ID3013	3013	6	10.716	257.624	291.382	0	39	39	8.250	1	-10921639	228.462	255	0	255	50490	78.042	14.487	0.953	2.856
ID3139	3139	6	10.650	280.891	284.672	0	40	40	8.250	1	-10921639	234.231	255	0	255	51765	69.906	14.640	0.959	3.281
ID3141	3141	6	10.704	257.844	291.484	0	40	40	8.250	1	-10921639	231.923	255	0	255	51255	73.324	14.570	0.942	3.068
ID3075	3075	6	10.684	280.764	284.776	0	41	41	8.250	1	-10921639	233.077	255	0	255	51510	71.645	14.608	0.968	3.200
ID3077	3077	6	10.684	257.761	291.491	0	41	41	8.250	1	-10921639	227.308	255	0	255	50235	79.519	14.475	0.938	2.767
ID3206	3206	6	10.657	280.862	284.781	0	42	42	8.250	1	-10921639	231.923	255	0	255	51255	73.324	14.576	0.962	3.102
ID3208	3208	6	10.688	257.835	291.326	0	42	42	8.250	1	-10921639	231.923	255	0	255	51255	73.324	14.570	0.945	3.073
ID3270	3270	6	10.640	280.603	284.781	0	43	43	8.250	1	-10921639	229.615	255	0	255	50745	76.519	14.522	0.956	2.933
ID3272	3272	6	10.611	258.008	291.787	0	43	43	8.250	1	-10921639	221.538	255	0	255	48960	86.294	14.207	0.945	2.495
ID3464	3464	6	10.532	280.355	284.959	0	44	44	8.250	1	-10921639	229.615	255	0	255	50745	76.519	14.517	0.939	2.906
ID3466	3466	6	10.526	258.226	291.432	0	44	44	8.250	1	-10921639	229.615	255	0	255	50745	76.519	14.203	0.916	2.869
ID3335	3335	6	10.570	280.412	285.140	0	45	45	8.250	1	-10921639	229.615	255	0	255	50745	76.519	14.509	0.941	2.910
ID3337	3337	6	10.642	257.999	291.575	0	45	45	8.250	1	-10921639	228.462	255	0	255	50490	78.042	14.464	0.930	2.821
ID3399	3399	6	10.584	280.756	284.798	0	46	46	8.250	1	-10921639	226.154	255	0	255	49980	80.953	14.443	0.952	2.725
ID3401	3401	6	10.572	258.441	291.762	0	46	46	8.250	1	-10921639	219.231	255	0	255	48450	88.754	13.388	0.957	2.415
ID3528	3528	6	10.429	280.453	285.467	0	47	47	8.250	1	-10921639	226.154	255	0	255	49980	80.953	14.410	0.909	2.661
ID3530	3530	6	10.543	258.436	291.610	0	47	47	8.250	1	-10921639	227.308	255	0	255	50235	79.519	13.872	0.929	2.754
ID3593	3593	6	10.432	280.673	285.625	0	48	48	8.250	1	-10921639	222.692	255	0	255	49215	85.014	14.358	0.911	2.497
ID3595	3595	6	10.544	258.653	291.779	0	48	48	8.250	1	-10921639	227.308	255	0	255	50235	79.519	14.454	0.913	2.728
ID3657	3657	6	10.357	280.508	285.483	0	49	49	8.250	1	-10921639	223.846	255	0	255	49470	83.698	14.100	0.903	2.538
ID3659	3659	6	10.507	258.687	291.805	0	49	49	8.250	1	-10921639	233.077	255	0	255	51510	71.645	14.588	0.901	3.084
ID3721	3721	6	10.437	280.849	285.667	0	50	50	8.250	1	-10921639	229.615	255	0	255	50745	76.519	14.498	0.905	2.851
ID3723	3723	6	10.507	258.817	291.854	0	50	50	8.250	1	-10921639	227.308	255	0	255	50235	79.519	14.403	0.910	2.723
ID3780	3780	6	10.357	280.736	285.746	0	51	51	8.250	1	-10921639	223.846	255	0	255	49470	83.698	14.413	0.886	2.513
ID3782	3782	6	10.495	259.030	291.877	0	51	51	8.250	1	-10921639	222.692	255	0	255	49215	85.014	14.212	0.922	2.514
ID3838	3838	6	10.366	280.341	286.245	0	52	52	8.250	1	-10921639	231.923	255	0	255	51255	73.324	14.550	0.901	2.998
ID3840	3840	6	10.362	259.045	292.520	0	52	52	8.250	1	-10921639	213.462	255	0	255	47175	94.378	13.658	0.898	2.141
ID3895	3895	6	10.551	280.712	286.515	0	53	53	8.250	1	-10921639	228.462	255	0	255	50490	78.042	14.457	0.910	2.790
ID3897	3897	6	10.270	259.413	292.174	0	53	53	8.250	1	-10921639	218.077	255	0	255	48195	89.937	14.273	0.906	2.305
ID3951	3951	6	10.223	280.389	286.211	0	54	54	8.250	1	-10921639	222.692	255	0	255	49215	85.014	14.312	0.872	2.440
ID3953	3953	6	10.378	259.369	292.370	0	54	54	8.250	1	-10921639	219.231	255	0	255	48450	88.754	13.813	0.907	2.349
ID4008	4008	6	10.180	280.543	286.835	0	55	55	8.250	1	-10921639	221.538	255	0	255	48960	86.294	14.244	0.855	2.366
ID4010	4010	6	10.340	259.431	292.718	0	55	55	8.250	1	-10921639	218.077	255	0	255	48195	89.937	13.276	0.912	2.313
ID4118	4118	6	10.434	280.574	286.777	0	56	56	8.250	1	-10921639	219.231	255	0	255	48450	88.754	14.235	0.901	2.341
ID4120	4120	6	10.251	259.852	292.305	0	56	56	8.250	1	-10921639	219.231	255	0	255	48450	88.754	13.842	0.873	2.302
ID4063	4063	6	10.482	280.762	286.848	0	57	57	8.250	1	-10921639	226.154	255	0	255	49980	80.953	14.429	0.895	2.640
ID4065	4065	6	10.219	259.820	292.065	0	57	57	8.250	1	-10921639	220.385	255	0	255	48705	87.541	14.167	0.862	2.331
ID4170	4170	6	10.420	280.835	286.732	0	58	58	8.250	1	-10921639	223.846	255	0	255	49470	83.698	14.332	0.886	2.513
ID4172	4172	6	10.200	260.035	291.768	0	58	58	8.250	1	-10921639	222.692	255	0	255	49215	85.014	14.220	0.858	2.420
ID4223	4223	6	10.397	280.673	286.777	0	59	59	8.250	1	-10921639	220.385	255	0	255	48705	87.541	14.288	0.882	2.359
ID4225	4225	6	10.075	260.104	291.837	0	59	59	8.250	1	-10921639	214.615	255	0	255	47430	93.309	14.048	0.859	2.126
ID4329	4329	6	10.399	280.781	286.862	0	60	60	8.250	1	-10921639	228.462	255	0	255	50490	78.042	14.467	0.880	2.741
ID4331	4331	6	9.953	260.389	291.738	0	60	60	8.250	1	-10921639	210.000	255	0	255	46410	97.432	13.335	0.853	1.985
ID4275	4275	6	10.241	280.385	286.998	0	61	61	8.250	1	-10921639	219.231	255	0	255	48450	88.754	14.335	0.859	2.283
ID4277	4277	6	9.931	260.492	291.929	0	61	61	8.250	1	-10921639	208.846	255	0	255	46155	98.402	13.759	0.855	1.957
ID4379	4379	6	10.288	280.721	286.916	0	62	62	8.250	1	-10921639	226.154	255	0	255	49980	80.953	14.436	0.850	2.567
ID4381	4381	6	9.901	260.479	291.535	0	62	62	8.250	1	-10921639	215.769	255	0	255	47685	92.213	14.234	0.832	2.126
ID4429	4429	6	10.139	280.489	287.052	0	63	63	8.250	1	-10921639	219.231	255	0	255	48450	88.754	14.266	0.843	2.259
ID4431	4431	6	9.922	260.617	291.712	0	63	63	8.250	1	-10921639	212.308	255	0	255	46920	95.421	14.044	0.811	1.993
ID4580	4580	6	10.081	280.419	287.171	0	64	64	8.250	1	-10921639	218.077	255	0	255	48195	89.937	14.255	0.839	2.213
ID4582	4582	6	9.915	260.683	291.700	0	64	64	8.250	1	-10921639	213.462	255	0	255	47175	94.378	13.599	0.817	2.034
ID4480	4480	6	10.064	280.206	286.937	0	65	65	8.250	1	-10921639	226.154	255	0	255	49980	80.953	14.410	0.821	2.520
ID4482	4482	6	9.659	261.037	291.082	0	65	65	8.250	1	-10921639	218.077	255	0	255	48195	89.937	13.440	0.797	2.151
ID4529	4529	6	10.179	280.583	287.155	0	66	66	8.250	1	-10921639	220.385	255	0	255	48705	87.541	14.060	0.846	2.308
ID4532	4532	6	9.829	261.037	292.194	0	66	66	8.250	1	-10921639	210.000	255	0	255	46410	97.432	14.032	0.814	1.935
ID4629	4629	6	9.849	280.421	287.438	0	67	67	8.250	1	-10921639	210.000	255	0	255	46410	97.432	13.595	0.801	1.917
ID4633	4633	6	9.684	261.376	291.543	0	67	67	8.250	1	-10921639	208.846	255	0	255	46155	98.402	14.244	0.800	1.886
ID4679	4679	6	9.980	280.326	286.914	0	68	68	8.250	1	-10921639	234.231	255	0	255	51765	69.906	14.588	0.810	2.999
ID4681	4681	6	9.569	261.536	291.323	0	68	68	8.250	1	-10921639	213.462	255	0	255	47175	94.378	14.104	0.758	1.950
ID4726	4726	6	9.795	279.950	286.931	0	69	69	8.250	1	-10921639	221.538	255	0	255	48960	86.294	14.340	0.775	2.242
ID4728	4728	6	9.469	261.662	291.238	0	69	69	8.250	1	-10921639	214.615	255	0	255	47430	93.309	14.008	0.739	1.955
ID4773	4773	6	9.852	280.222	286.932	0	70	70	8.250	1	-10921639	228.462	255	0	255	50490	78.042	14.456	0.788	2.581
ID4777	4777	6	9.539	261.606	291.233	0	70	70	8.250	1	-10921639	219.231	255	0	255	48450	88.754	14.005	0.751	2.119
ID4822	4822	6	9.853	280.096	286.950	0	71	71	8.250	1	-10921639	222.692	255	0	255	49215	85.014	14.356	0.791	2.314
ID4825	4825	6	9.368	261.946	290.672	0	71	71	8.250	1	-10921639	206.538	255	0	255	45645	100.273	14.098	0.748	1.763
ID4919	4919	6	9.714	279.976	287.378	0	72	72	8.250	1	-10921639	215.769	255	0	255	47685	92.213	13.563	0.777	2.047
ID4922	4922	6	9.306	261.977	290.761	0	72	72	8.250	1	-10921639	204.231	255	0	255	45135	102.058	14.160	0.738	1.699
ID4870	4870	6	9.579	279.841	287.314	0	73	73	8.250	1	-10921639	208.846	255	0	255	46155	98.402	13.297	0.758	1.830
ID4874	4874	6	9.541	261.940	290.919	0	73	73	8.250	1	-10921639	210.000	255	0	255	46410	97.432	14.093	0.744	1.839
ID4966	4966	6	9.461	279.754	287.217	0	74	74	8.250	1	-10921639	215.769	255	0	255	47685	92.213	14.099	0.723	1.964
ID4970	4970	6	9.293	262.708	290.219	0	74	74	8.250	1	-10921639	221.538	255	0	255	48960	86.294	13.941	0.706	2.126
ID5107	5107	6	9.456	279.844	287.429	0	75	75	8.250	1	-10921639	221.538	255	0	255	48960	86.294	14.198	0.723	2.154
ID5110	5110	6	9.245	262.707	290.113	0	75	75	8.250	1	-10921639	221.538	255	0	255	48960	86.294	13.935	0.702	2.118
ID5014	5014	6	9.325	279.245	287.282	0	76	76	8.250	1	-10921639	221.538	255	0	255	48960	86.294	14.249	0.709	2.130
ID5017	5017	6	9.163	263.380	290.184	0	76	76	8.250	1	-10921639	215.769	255	0	255	47685	92.213	14.326	0.697	1.923
ID5060	5060	6	9.344	278.962	287.625	0	77	77	8.250	1	-10921639	221.538	255	0	255	48960	86.294	14.195	0.713	2.138
ID5076	5076	6	9.190	263.050	290.259	0	77	77	8.250	1	-10921639	218.077	255	0	255	48195	89.937	13.678	0.696	1.989
ID5154	5154	6	9.297	279.224	287.810	0	78	78	8.250	1	-10921639	228.462	255	0	255	50490	78.042	14.429	0.696	2.404
ID5157	5157	6	9.041	263.689	290.498	0	78	78	8.250	1	-10921639	223.846	255	0	255	49470	83.698	13.449	0.667	2.140
ID5200	5200	6	9.265	278.893	287.735	0	79	79	8.250	1	-10921639	221.538	255	0	255	48960	86.294	14.244	0.693	2.102
ID5203	5203	6	9.102	263.760	290.063	0	79	79	8.250	1	-10921639	219.231	255	0	255	48450	88.754	14.091	0.677	1.994
ID5293	5293	6	9.190	278.184	288.783	0	80	80	8.250	1	-10921639	226.154	255	0	255	49980	80.953	14.336	0.683	2.267
ID5296	5296	6	9.005	264.138	290.672	0	80	80	8.250	1	-10921639	214.615	255	0	255	47430	93.309	13.333	0.662	1.832
ID5246	5246	6	9.233	278.732	288.229	0	81	81	8.250	1	-10921639	228.462	255	0	255	50490	78.042	14.424	0.679	2.368
ID5249	5249	6	8.902	264.131	289.889	0	81	81	8.250	1	-10921639	214.615	255	0	255	47430	93.309	13.323	0.649	1.810
ID5431	5431	6	9.140	278.610	288.308	0	82	82	8.250	1	-10921639	225.000	255	0	255	49725	82.345	14.272	0.671	2.194
ID5434	5434	6	8.943	265.053	290.052	0	82	82	8.250	1	-10921639	221.538	255	0	255	48960	86.294	13.866	0.649	2.021
ID5341	5341	6	9.134	277.916	288.721	0	83	83	8.250	1	-10921639	225.000	255	0	255	49725	82.345	14.112	0.677	2.206
ID5343	5343	6	8.961	264.764	289.861	0	83	83	8.250	1	-10921639	218.077	255	0	255	48195	89.937	13.449	0.649	1.909
ID5613	5613	6	8.988	277.529	288.517	0	84	84	8.250	1	-10921639	221.538	255	0	255	48960	86.294	13.622	0.653	2.029
ID5615	5615	6	9.006	265.551	290.023	0	84	84	8.250	1	-10921639	227.308	255	0	255	50235	79.519	14.219	0.642	2.235
ID5567	5567	6	9.059	277.273	288.651	0	85	85	8.250	1	-10921639	228.462	255	0	255	50490	78.042	14.125	0.662	2.333
ID5569	5569	6	8.972	265.587	289.878	0	85	85	8.250	1	-10921639	221.538	255	0	255	48960	86.294	13.608	0.641	2.005
ID5657	5657	6	9.089	276.624	289.504	0	86	86	8.250	1	-10921639	227.308	255	0	255	50235	79.519	14.117	0.663	2.279
ID5659	5659	6	8.973	266.343	290.501	0	86	86	8.250	1	-10921639	220.385	255	0	255	48705	87.541	13.615	0.643	1.971
ID5386	5386	6	9.257	275.777	289.997	0	87	87	8.250	1	-10921639	229.615	255	0	255	50745	76.519	14.287	0.687	2.444
ID5388	5388	6	9.015	267.471	290.885	0	87	87	8.250	1	-10921639	218.077	255	0	255	48195	89.937	13.126	0.649	1.909
ID5477	5477	6	9.198	275.727	290.448	0	88	88	8.250	1	-10921639	228.462	255	0	255	50490	78.042	14.140	0.679	2.368
ID5523	5523	6	9.164	268.277	290.988	0	89	89	8.250	1	-10921639	227.308	255	0	255	50235	79.519	13.318	0.682	2.318
ID5701	5701	6	9.255	274.432	290.360	0	90	90	8.250	1	-10921639	234.231	255	0	255	51765	69.906	14.481	0.699	2.756
ID5703	5703	6	9.282	269.307	290.533	0	90	90	8.250	1	-10921639	235.385	255	0	255	52020	68.104	14.605	0.702	2.851
ID5747	5747	6	9.311	270.377	290.999	0	91	91	8.250	1	-10921639	238.846	255	0	255	52785	62.256	14.741	0.703	3.169
ID5748	5748	6	9.334	274.814	290.794	0	91	91	8.250	1	-10921639	238.846	255	0	255	52785	62.256	14.966	0.703	3.169
ID5919	5919	6	9.474	273.544	290.293	0	92	92	8.250	1	-10921639	238.846	255	0	255	52785	62.256	14.837	0.731	3.241
ID5792	5792	6	9.710	272.390	290.163	0	93	93	8.250	1	-10921639	240.000	255	0	255	53040	60.136	14.859	0.752	3.426
ID5834	5834	6	9.881	272.169	290.003	0	94	94	8.250	1	-10921639	243.462	255	0	255	53805	53.122	15.065	0.773	3.996
ID5961	5961	6	10.038	272.529	289.807	0	95	95	8.250	1	-10921639	242.308	255	0	255	53550	55.583	15.137	0.790	3.848
ID5876	5876	6	10.167	272.597	289.728	0	96	96	8.250	1	-10921639	246.923	255	0	255	54570	44.760	15.659	0.812	4.944
ID6002	6002	6	10.232	272.457	289.984	0	97	97	8.250	1	-10921639	242.308	255	0	255	53550	55.583	14.992	0.820	3.929
ID6042	6042	6	10.101	272.031	289.748	0	98	98	8.250	1	-10921639	249.231	255	0	255	55080	38.005	15.978	0.802	5.838
ID6162	6162	6	10.318	272.253	290.605	0	99	99	8.250	1	-10921639	248.077	255	0	255	54825	41.536	15.811	0.836	5.439
ID6140	6140	6	10.495	272.348	291.044	0	100	100	8.250	1	-10921639	250.385	255	0	255	55335	34.072	15.986	0.863	6.810
ID6082	6082	6	10.580	272.280	291.135	0	101	101	8.250	1	-10921639	252.692	255	0	255	55845	24.203	16.136	0.872	9.725
ID6202	6202	6	10.535	272.197	291.438	0	102	102	8.250	1	-10921639	251.538	255	0	255	55590	29.575	16.090	0.866	7.896
ID6242	6242	6	10.495	272.549	291.622	0	103	103	8.250	1	-10921639	248.077	255	0	255	54825	41.536	15.893	0.855	5.505
ID6280	6280	6	10.442	272.516	292.018	0	104	104	8.250	1	-10921639	253.846	255	0	255	56100	17.153	16.169	0.856	13.647
ID6318	6318	6	10.562	272.461	292.159	0	105	105	8.250	1	-10921639	249.231	255	0	255	55080	38.005	16.016	0.868	6.093
ID6356	6356	6	10.491	272.655	292.145	0	106	106	8.250	1	-10921639	253.846	255	0	255	56100	17.153	16.169	0.858	13.668
ID6394	6394	6	10.533	272.532	292.124	0	107	107	8.250	1	-10921639	253.846	255	0	255	56100	17.153	16.171	0.865	13.728
ID6432	6432	6	10.566	272.528	292.367	0	108	108	8.250	1	-10921639	251.538	255	0	255	55590	29.575	16.119	0.869	7.908
ID6470	6470	6	10.267	272.577	292.304	0	109	109	8.250	1	-10921639	252.692	255	0	255	55845	24.203	16.217	0.825	9.438
ID6504	6504	6	10.317	272.939	292.213	0	110	110	8.250	1	-10921639	255.000	255	255	255	56355	0.000	16.451	0.822	Infinity
ID6570	6570	6	10.236	272.475	292.465	0	111	111	8.250	1	-10921639	250.385	255	0	255	55335	34.072	16.371	0.812	6.586
ID6536	6536	6	10.229	272.921	292.156	0	112	112	8.250	1	-10921639	253.846	255	0	255	56100	17.153	16.590	0.810	13.244
ID430	430	7	9.794	349.578	283.804	0	0	0	8.250	1	-10921639	225.000	255	0	255	49725	82.345	14.401	0.852	2.514
ID546	546	7	9.828	349.349	283.767	0	1	1	8.250	1	-10921639	222.692	255	0	255	49215	85.014	14.386	0.822	2.364
ID618	618	7	9.976	349.210	283.750	0	2	2	8.250	1	-10921639	223.846	255	0	255	49470	83.698	14.405	0.845	2.449
ID477	477	7	9.991	349.134	283.427	0	3	3	8.250	1	-10921639	216.923	255	0	255	47940	91.090	14.205	0.859	2.201
ID408	408	7	10.074	349.016	283.768	0	4	4	8.250	1	-10921639	221.538	255	0	255	48960	86.294	14.382	0.863	2.379
ID686	686	7	10.089	348.991	283.726	0	5	5	8.250	1	-10921639	225.000	255	0	255	49725	82.345	14.424	0.867	2.538
ID758	758	7	10.053	348.837	283.792	0	6	6	8.250	1	-10921639	230.769	255	0	255	51000	74.948	14.520	0.859	2.846
ID264	264	7	10.111	348.525	284.661	0	7	7	8.250	1	-10921639	220.385	255	0	255	48705	87.541	14.237	0.870	2.343
ID1188	1188	7	9.928	348.274	284.645	0	8	8	8.250	1	-10921639	185.769	255	0	255	41055	113.664	12.941	0.858	1.510
ID1336	1336	7	10.015	348.848	284.693	0	9	9	8.250	1	-10921639	219.231	255	0	255	48450	88.754	14.270	0.859	2.282
ID1152	1152	7	10.158	348.637	284.823	0	10	10	8.250	1	-10921639	222.692	255	0	255	49215	85.014	14.377	0.883	2.456
ID899	899	7	10.102	348.434	284.738	0	11	11	8.250	1	-10921639	221.538	255	0	255	48960	86.294	14.379	0.848	2.356
ID971	971	7	10.178	348.458	284.798	0	12	12	8.250	1	-10921639	220.385	255	0	255	48705	87.541	14.370	0.862	2.332
ID1264	1264	7	10.262	348.292	284.626	0	13	13	8.250	1	-10921639	221.538	255	0	255	48960	86.294	14.385	0.878	2.400
ID1042	1042	7	10.258	348.100	284.517	0	14	14	8.250	1	-10921639	227.308	255	0	255	50235	79.519	14.460	0.876	2.670
ID827	827	7	10.277	348.014	284.341	0	15	15	8.250	1	-10921639	222.692	255	0	255	49215	85.014	14.351	0.885	2.460
ID1598	1598	7	10.235	348.109	284.440	0	16	16	8.250	1	-10921639	226.154	255	0	255	49980	80.953	14.402	0.880	2.616
ID1693	1693	7	10.265	347.962	284.345	0	17	17	8.250	1	-10921639	222.692	255	0	255	49215	85.014	14.351	0.884	2.459
ID1455	1455	7	10.218	347.878	284.377	0	18	18	8.250	1	-10921639	226.154	255	0	255	49980	80.953	14.318	0.872	2.603
ID1478	1478	7	10.373	347.833	284.038	0	19	19	8.250	1	-10921639	221.538	255	0	255	48960	86.294	14.368	0.902	2.435
ID1836	1836	7	10.273	347.693	284.063	0	20	20	8.250	1	-10921639	220.385	255	0	255	48705	87.541	14.290	0.890	2.371
ID1909	1909	7	10.380	347.386	283.908	0	21	21	8.250	1	-10921639	216.923	255	0	255	47940	91.090	14.345	0.903	2.260
ID1765	1765	7	10.487	347.468	284.002	0	22	22	8.250	1	-10921639	222.692	255	0	255	49215	85.014	14.406	0.919	2.509
ID1623	1623	7	10.597	347.046	284.136	0	23	23	8.250	1	-10921639	226.154	255	0	255	49980	80.953	14.455	0.932	2.695
ID1980	1980	7	10.813	347.115	284.011	0	24	24	8.250	1	-10921639	225.000	255	0	255	49725	82.345	14.451	0.994	2.724
ID2051	2051	7	10.817	346.920	284.067	0	25	25	8.250	1	-10921639	220.385	255	0	255	48705	87.541	14.394	1.000	2.518
ID2122	2122	7	10.782	346.701	284.018	0	26	26	8.250	1	-10921639	225.000	255	0	255	49725	82.345	14.433	0.988	2.716
ID2193	2193	7	10.871	346.656	283.909	0	27	27	8.250	1	-10921639	231.923	255	0	255	51255	73.324	14.587	0.997	3.158
ID2263	2263	7	10.849	346.629	283.872	0	28	28	8.250	1	-10921639	234.231	255	0	255	51765	69.906	14.667	0.994	3.341
ID2331	2331	7	10.887	346.312	284.117	0	29	29	8.250	1	-10921639	225.000	255	0	255	49725	82.345	14.452	1.000	2.732
ID2402	2402	7	10.876	346.264	283.779	0	30	30	8.250	1	-10921639	228.462	255	0	255	50490	78.042	14.507	0.991	2.914
ID2472	2472	7	10.853	346.365	283.705	0	31	31	8.250	1	-10921639	226.154	255	0	255	49980	80.953	14.467	0.991	2.781
ID2744	2744	7	10.875	346.185	283.872	0	32	32	8.250	1	-10921639	230.769	255	0	255	51000	74.948	14.556	0.991	3.065
ID2541	2541	7	10.847	346.194	283.798	0	33	33	8.250	1	-10921639	220.385	255	0	255	48705	87.541	14.393	0.997	2.514
ID2608	2608	7	10.857	345.943	283.877	0	34	34	8.250	1	-10921639	222.692	255	0	255	49215	85.014	14.401	0.997	2.615
ID2676	2676	7	10.848	346.086	283.635	0	35	35	8.250	1	-10921639	228.462	255	0	255	50490	78.042	14.497	0.991	2.914
ID2846	2846	7	10.810	345.689	283.523	0	36	36	8.250	1	-10921639	229.615	255	0	255	50745	76.519	14.429	0.991	2.987
ID2877	2877	7	10.813	345.855	283.352	0	37	37	8.250	1	-10921639	225.000	255	0	255	49725	82.345	14.448	0.982	2.707
ID2943	2943	7	10.807	345.459	283.409	0	38	38	8.250	1	-10921639	228.462	255	0	255	50490	78.042	14.481	0.985	2.905
ID3010	3010	7	10.834	345.662	283.214	0	39	39	8.250	1	-10921639	223.846	255	0	255	49470	83.698	14.434	0.991	2.662
ID3138	3138	7	10.767	345.657	283.524	0	40	40	8.250	1	-10921639	223.846	255	0	255	49470	83.698	14.151	0.994	2.666
ID3074	3074	7	10.792	345.666	283.123	0	41	41	8.250	1	-10921639	229.615	255	0	255	50745	76.519	14.526	0.973	2.960
ID3205	3205	7	10.777	345.569	283.275	0	42	42	8.250	1	-10921639	222.692	255	0	255	49215	85.014	14.396	0.972	2.583
ID3268	3268	7	10.817	345.420	283.275	0	43	43	8.250	1	-10921639	234.231	255	0	255	51765	69.906	14.644	0.974	3.306
ID3462	3462	7	10.808	345.326	283.010	0	44	44	8.250	1	-10921639	229.615	255	0	255	50745	76.519	14.527	0.976	2.965
ID3333	3333	7	10.762	345.287	282.883	0	45	45	8.250	1	-10921639	226.154	255	0	255	49980	80.953	14.462	0.967	2.747
ID3397	3397	7	10.728	345.334	282.881	0	46	46	8.250	1	-10921639	225.000	255	0	255	49725	82.345	14.428	0.967	2.686
ID3526	3526	7	10.768	345.279	283.035	0	47	47	8.250	1	-10921639	236.538	255	0	255	52275	66.232	14.723	0.960	3.498
ID3591	3591	7	10.735	345.348	282.869	0	48	48	8.250	1	-10921639	229.615	255	0	255	50745	76.519	14.522	0.956	2.933
ID3655	3655	7	10.716	345.132	282.626	0	49	49	8.250	1	-10921639	226.154	255	0	255	49980	80.953	14.460	0.955	2.729
ID3719	3719	7	10.718	345.343	282.726	0	50	50	8.250	1	-10921639	229.615	255	0	255	50745	76.519	14.514	0.959	2.937
ID3778	3778	7	10.676	345.178	282.596	0	51	51	8.250	1	-10921639	222.692	255	0	255	49215	85.014	14.335	0.954	2.558
ID3836	3836	7	10.707	345.299	282.966	0	52	52	8.250	1	-10921639	237.692	255	0	255	52530	64.285	14.767	0.943	3.590
ID3893	3893	7	10.617	345.136	282.602	0	53	53	8.250	1	-10921639	223.846	255	0	255	49470	83.698	14.127	0.952	2.608
ID3949	3949	7	10.630	345.249	282.762	0	54	54	8.250	1	-10921639	223.846	255	0	255	49470	83.698	14.381	0.940	2.592
ID4006	4006	7	10.622	345.184	283.272	0	55	55	8.250	1	-10921639	227.308	255	0	255	50235	79.519	14.459	0.932	2.758
ID4116	4116	7	10.606	345.380	282.460	0	56	56	8.250	1	-10921639	226.154	255	0	255	49980	80.953	14.454	0.926	2.687
ID4061	4061	7	10.598	345.426	282.384	0	57	57	8.250	1	-10921639	225.000	255	0	255	49725	82.345	14.420	0.932	2.636
ID4168	4168	7	10.545	345.315	281.982	0	58	58	8.250	1	-10921639	226.154	255	0	255	49980	80.953	14.434	0.915	2.670
ID4221	4221	7	10.557	345.240	281.769	0	59	59	8.250	1	-10921639	220.385	255	0	255	48705	87.541	14.193	0.936	2.434
ID4327	4327	7	10.534	345.149	281.738	0	60	60	8.250	1	-10921639	226.154	255	0	255	49980	80.953	14.268	0.923	2.682
ID4273	4273	7	10.500	345.006	281.713	0	61	61	8.250	1	-10921639	219.231	255	0	255	48450	88.754	13.891	0.930	2.380
ID4377	4377	7	10.529	345.265	281.621	0	62	62	8.250	1	-10921639	226.154	255	0	255	49980	80.953	14.138	0.929	2.691
ID4427	4427	7	10.444	344.893	281.419	0	63	63	8.250	1	-10921639	221.538	255	0	255	48960	86.294	14.388	0.896	2.427
ID4578	4578	7	10.431	344.849	281.270	0	64	64	8.250	1	-10921639	230.769	255	0	255	51000	74.948	14.520	0.889	2.899
ID4478	4478	7	10.348	345.183	280.608	0	65	65	8.250	1	-10921639	219.231	255	0	255	48450	88.754	13.857	0.890	2.326
ID4527	4527	7	10.396	344.973	281.153	0	66	66	8.250	1	-10921639	227.308	255	0	255	50235	79.519	14.393	0.882	2.680
ID4628	4628	7	10.336	344.740	280.901	0	67	67	8.250	1	-10921639	220.385	255	0	255	48705	87.541	14.078	0.887	2.367
ID4677	4677	7	10.288	345.012	280.284	0	68	68	8.250	1	-10921639	230.769	255	0	255	51000	74.948	14.512	0.866	2.857
ID4724	4724	7	10.261	344.650	279.905	0	69	69	8.250	1	-10921639	223.846	255	0	255	49470	83.698	13.830	0.872	2.492
ID4772	4772	7	10.289	344.796	279.753	0	70	70	8.250	1	-10921639	230.769	255	0	255	51000	74.948	14.195	0.881	2.885
ID4821	4821	7	10.086	344.379	279.322	0	71	71	8.250	1	-10921639	219.231	255	0	255	48450	88.754	14.154	0.848	2.267
ID4918	4918	7	10.199	344.625	279.877	0	72	72	8.250	1	-10921639	222.692	255	0	255	49215	85.014	14.071	0.861	2.424
ID4869	4869	7	10.130	344.655	279.310	0	73	73	8.250	1	-10921639	220.385	255	0	255	48705	87.541	14.314	0.841	2.300
ID4965	4965	7	10.135	344.745	279.175	0	74	74	8.250	1	-10921639	227.308	255	0	255	50235	79.519	14.330	0.848	2.623
ID5106	5106	7	10.116	344.448	278.828	0	75	75	8.250	1	-10921639	220.385	255	0	255	48705	87.541	13.816	0.846	2.308
ID5013	5013	7	10.007	344.323	278.748	0	76	76	8.250	1	-10921639	223.846	255	0	255	49470	83.698	13.589	0.835	2.434
ID5059	5059	7	9.912	344.189	278.478	0	77	77	8.250	1	-10921639	225.000	255	0	255	49725	82.345	14.389	0.805	2.438
ID5153	5153	7	9.829	344.500	278.380	0	78	78	8.250	1	-10921639	225.000	255	0	255	49725	82.345	14.357	0.793	2.417
ID5199	5199	7	9.792	344.308	278.128	0	79	79	8.250	1	-10921639	220.385	255	0	255	48705	87.541	14.144	0.799	2.237
ID5292	5292	7	9.905	344.010	278.886	0	80	80	8.250	1	-10921639	223.846	255	0	255	49470	83.698	13.782	0.820	2.410
ID5245	5245	7	9.845	343.969	277.897	0	81	81	8.250	1	-10921639	231.923	255	0	255	51255	73.324	13.746	0.806	2.823
ID5430	5430	7	9.717	344.084	278.095	0	82	82	8.250	1	-10921639	221.538	255	0	255	48960	86.294	13.760	0.790	2.266
ID5339	5339	7	9.733	344.006	278.004	0	83	83	8.250	1	-10921639	215.769	255	0	255	47685	92.213	13.575	0.793	2.069
ID5611	5611	7	9.651	343.991	277.634	0	84	84	8.250	1	-10921639	219.231	255	0	255	48450	88.754	13.404	0.776	2.158
ID5565	5565	7	9.698	343.915	277.831	0	85	85	8.250	1	-10921639	222.692	255	0	255	49215	85.014	13.553	0.786	2.306
ID5655	5655	7	9.640	344.011	278.129	0	86	86	8.250	1	-10921639	225.000	255	0	255	49725	82.345	14.309	0.766	2.371
ID5384	5384	7	9.541	343.808	278.250	0	87	87	8.250	1	-10921639	216.923	255	0	255	47940	91.090	14.224	0.746	2.035
ID5475	5475	7	9.451	343.844	278.316	0	88	88	8.250	1	-10921639	216.923	255	0	255	47940	91.090	14.172	0.737	2.020
ID5521	5521	7	9.442	343.709	277.958	0	89	89	8.250	1	-10921639	229.615	255	0	255	50745	76.519	13.696	0.749	2.571
ID5699	5699	7	9.323	343.962	277.503	0	90	90	8.250	1	-10921639	212.308	255	0	255	46920	95.421	13.382	0.722	1.866
ID5744	5744	7	9.246	344.012	277.548	0	91	91	8.250	1	-10921639	211.154	255	0	255	46665	96.438	13.265	0.711	1.819
ID5916	5916	7	9.219	343.960	276.728	0	92	92	8.250	1	-10921639	206.538	255	0	255	45645	100.273	13.642	0.705	1.704
ID5788	5788	7	9.273	343.924	275.872	0	93	93	8.250	1	-10921639	225.000	255	0	255	49725	82.345	14.285	0.704	2.257
ID5831	5831	7	9.027	343.878	275.375	0	94	94	8.250	1	-10921639	215.769	255	0	255	47685	92.213	13.659	0.670	1.878
ID5958	5958	7	9.057	344.064	275.800	0	95	95	8.250	1	-10921639	205.385	255	0	255	45390	101.176	13.096	0.680	1.643
ID5873	5873	7	9.065	343.381	275.017	0	96	96	8.250	1	-10921639	214.615	255	0	255	47430	93.309	13.486	0.680	1.862
ID5999	5999	7	8.973	343.512	274.804	0	97	97	8.250	1	-10921639	214.615	255	0	255	47430	93.309	13.232	0.671	1.847
ID6039	6039	7	8.922	343.623	274.696	0	98	98	8.250	1	-10921639	213.462	255	0	255	47175	94.378	13.127	0.665	1.807
ID6158	6158	7	8.989	343.734	274.766	0	99	99	8.250	1	-10921639	218.077	255	0	255	48195	89.937	13.903	0.666	1.939
ID6137	6137	7	8.929	343.550	274.580	0	100	100	8.250	1	-10921639	216.923	255	0	255	47940	91.090	13.461	0.658	1.891
ID6079	6079	7	8.878	344.108	274.289	0	101	101	8.250	1	-10921639	222.692	255	0	255	49215	85.014	14.236	0.640	2.045
ID6199	6199	7	8.829	344.101	274.348	0	102	102	8.250	1	-10921639	219.231	255	0	255	48450	88.754	13.613	0.638	1.924
ID6239	6239	7	8.722	343.557	274.251	0	103	103	8.250	1	-10921639	215.769	255	0	255	47685	92.213	13.197	0.622	1.795
ID6277	6277	7	8.741	344.278	273.772	0	104	104	8.250	1	-10921639	213.462	255	0	255	47175	94.378	13.054	0.628	1.744
ID6315	6315	7	8.758	344.279	273.009	0	105	105	8.250	1	-10921639	218.077	255	0	255	48195	89.937	13.187	0.626	1.866
ID6353	6353	7	8.646	344.285	273.521	0	106	106	8.250	1	-10921639	208.846	255	0	255	46155	98.402	13.054	0.612	1.612
ID6391	6391	7	8.864	344.152	272.910	0	107	107	8.250	1	-10921639	230.769	255	0	255	51000	74.948	14.356	0.647	2.418
ID6429	6429	7	8.919	344.275	272.881	0	108	108	8.250	1	-10921639	228.462	255	0	255	50490	78.042	14.353	0.637	2.279
ID6467	6467	7	8.741	344.579	271.660	0	109	109	8.250	1	-10921639	228.462	255	0	255	50490	78.042	14.083	0.615	2.230
ID6501	6501	7	8.817	344.610	271.399	0	110	110	8.250	1	-10921639	242.308	255	0	255	53550	55.583	14.946	0.618	3.331
ID6567	6567	7	8.849	345.410	270.866	0	111	111	8.250	1	-10921639	235.385	255	0	255	52020	68.104	14.504	0.625	2.658
ID6533	6533	7	8.905	345.681	269.474	0	112	112	8.250	1	-10921639	240.000	255	0	255	53040	60.136	14.874	0.656	3.161
ID431	431	8	10.950	216.837	284.805	0	0	0	8.250	1	-10921639	245.769	255	0	255	54315	47.738	15.573	0.967	5.061
ID547	547	8	10.915	216.773	284.640	0	1	1	8.250	1	-10921639	246.923	255	0	255	54570	44.760	15.718	0.953	5.385
ID623	623	8	10.984	216.679	285.041	0	2	2	8.250	1	-10921639	249.231	255	0	255	55080	38.005	15.818	0.975	6.476
ID478	478	8	10.950	216.615	285.050	0	3	3	8.250	1	-10921639	250.385	255	0	255	55335	34.072	15.879	0.962	7.206
ID410	410	8	10.940	216.594	285.109	0	4	4	8.250	1	-10921639	246.923	255	0	255	54570	44.760	15.718	0.961	5.408
ID687	687	8	10.942	216.742	285.484	0	5	5	8.250	1	-10921639	246.923	255	0	255	54570	44.760	15.716	0.961	5.408
ID759	759	8	10.936	216.606	285.503	0	6	6	8.250	1	-10921639	243.462	255	0	255	53805	53.122	15.211	0.966	4.505
ID265	265	8	10.959	216.598	286.119	0	7	7	8.250	1	-10921639	242.308	255	0	255	53550	55.583	15.094	0.977	4.310
ID1190	1190	8	10.559	216.634	286.442	0	8	8	8.250	1	-10921639	185.769	255	0	255	41055	113.664	12.906	1.000	1.634
ID1337	1337	8	10.940	216.940	286.514	0	9	9	8.250	1	-10921639	249.231	255	0	255	55080	38.005	15.853	0.956	6.412
ID1158	1158	8	10.975	216.685	286.901	0	10	10	8.250	1	-10921639	246.923	255	0	255	54570	44.760	15.712	0.978	5.455
ID900	900	8	10.999	216.954	287.031	0	11	11	8.250	1	-10921639	250.385	255	0	255	55335	34.072	15.837	0.989	7.308
ID972	972	8	10.995	216.944	286.992	0	12	12	8.250	1	-10921639	246.923	255	0	255	54570	44.760	15.711	0.986	5.478
ID1265	1265	8	10.983	217.075	287.161	0	13	13	8.250	1	-10921639	248.077	255	0	255	54825	41.536	15.767	0.978	5.906
ID1043	1043	8	10.995	217.097	287.240	0	14	14	8.250	1	-10921639	248.077	255	0	255	54825	41.536	15.762	0.983	5.922
ID828	828	8	10.983	217.276	287.387	0	15	15	8.250	1	-10921639	242.308	255	0	255	53550	55.583	15.097	0.983	4.322
ID1600	1600	8	10.950	217.201	287.183	0	16	16	8.250	1	-10921639	240.000	255	0	255	53040	60.136	14.906	0.969	3.928
ID1695	1695	8	10.954	217.041	287.497	0	17	17	8.250	1	-10921639	241.154	255	0	255	53295	57.916	14.990	0.972	4.104
ID1456	1456	8	10.957	217.427	287.428	0	18	18	8.250	1	-10921639	240.000	255	0	255	53040	60.136	14.908	0.974	3.939
ID1479	1479	8	10.967	217.438	287.619	0	19	19	8.250	1	-10921639	240.000	255	0	255	53040	60.136	14.910	0.977	3.945
ID1838	1838	8	10.954	217.512	287.229	0	20	20	8.250	1	-10921639	242.308	255	0	255	53550	55.583	15.094	0.977	4.310
ID1911	1911	8	10.934	217.473	287.472	0	21	21	8.250	1	-10921639	237.692	255	0	255	52530	64.285	14.776	0.966	3.633
ID1767	1767	8	10.948	217.432	287.478	0	22	22	8.250	1	-10921639	238.846	255	0	255	52785	62.256	14.836	0.969	3.775
ID1641	1641	8	10.969	217.549	287.824	0	23	23	8.250	1	-10921639	244.615	255	0	255	54060	50.515	15.372	0.972	4.774
ID1982	1982	8	10.970	217.801	287.567	0	24	24	8.250	1	-10921639	242.308	255	0	255	53550	55.583	15.092	0.975	4.303
ID2053	2053	8	10.978	217.566	287.793	0	25	25	8.250	1	-10921639	242.308	255	0	255	53550	55.583	15.095	0.980	4.316
ID2123	2123	8	10.989	217.750	287.976	0	26	26	8.250	1	-10921639	249.231	255	0	255	55080	38.005	15.814	0.978	6.485
ID2194	2194	8	10.966	217.760	287.898	0	27	27	8.250	1	-10921639	246.923	255	0	255	54570	44.760	15.718	0.967	5.424
ID2264	2264	8	10.991	217.738	288.091	0	28	28	8.250	1	-10921639	248.077	255	0	255	54825	41.536	15.762	0.983	5.922
ID2333	2333	8	10.971	217.588	288.118	0	29	29	8.250	1	-10921639	244.615	255	0	255	54060	50.515	15.379	0.980	4.794
ID2403	2403	8	10.963	218.038	287.944	0	30	30	8.250	1	-10921639	252.692	255	0	255	55845	24.203	15.965	0.962	10.240
ID2473	2473	8	10.967	217.943	288.094	0	31	31	8.250	1	-10921639	241.154	255	0	255	53295	57.916	14.994	0.980	4.122
ID2745	2745	8	10.985	217.704	288.326	0	32	32	8.250	1	-10921639	240.000	255	0	255	53040	60.136	14.914	0.986	3.962
ID2542	2542	8	10.953	217.889	288.442	0	33	33	8.250	1	-10921639	242.308	255	0	255	53550	55.583	15.090	0.972	4.297
ID2609	2609	8	10.943	217.941	288.283	0	34	34	8.250	1	-10921639	246.923	255	0	255	54570	44.760	15.717	0.959	5.401
ID2677	2677	8	10.957	217.989	288.500	0	35	35	8.250	1	-10921639	236.538	255	0	255	52275	66.232	14.731	0.983	3.540
ID2850	2850	8	10.956	217.938	288.692	0	36	36	8.250	1	-10921639	250.385	255	0	255	55335	34.072	15.866	0.967	7.227
ID2879	2879	8	10.952	217.692	288.536	0	37	37	8.250	1	-10921639	242.308	255	0	255	53550	55.583	15.085	0.964	4.278
ID2945	2945	8	10.992	217.913	288.825	0	38	38	8.250	1	-10921639	242.308	255	0	255	53550	55.583	15.101	0.989	4.334
ID3012	3012	8	10.991	218.006	288.768	0	39	39	8.250	1	-10921639	242.308	255	0	255	53550	55.583	15.101	0.989	4.334
ID3140	3140	8	10.975	218.214	288.941	0	40	40	8.250	1	-10921639	245.769	255	0	255	54315	47.738	15.586	0.980	5.097
ID3076	3076	8	10.970	218.296	288.832	0	41	41	8.250	1	-10921639	243.462	255	0	255	53805	53.122	15.215	0.972	4.518
ID3207	3207	8	10.973	218.015	288.823	0	42	42	8.250	1	-10921639	244.615	255	0	255	54060	50.515	15.376	0.978	4.788
ID3271	3271	8	10.986	218.053	289.212	0	43	43	8.250	1	-10921639	244.615	255	0	255	54060	50.515	15.381	0.983	4.801
ID3465	3465	8	10.967	218.366	288.670	0	44	44	8.250	1	-10921639	238.846	255	0	255	52785	62.256	14.840	0.977	3.792
ID3336	3336	8	10.992	218.118	289.100	0	45	45	8.250	1	-10921639	248.077	255	0	255	54825	41.536	15.764	0.981	5.914
ID3400	3400	8	10.960	218.109	289.159	0	46	46	8.250	1	-10921639	243.462	255	0	255	53805	53.122	15.216	0.975	4.524
ID3529	3529	8	10.972	218.303	289.279	0	47	47	8.250	1	-10921639	246.923	255	0	255	54570	44.760	15.716	0.970	5.431
ID3594	3594	8	10.973	218.072	289.040	0	48	48	8.250	1	-10921639	248.077	255	0	255	54825	41.536	15.767	0.975	5.897
ID3658	3658	8	10.947	218.094	289.346	0	49	49	8.250	1	-10921639	245.769	255	0	255	54315	47.738	15.567	0.961	5.047
ID3722	3722	8	10.960	218.462	289.670	0	50	50	8.250	1	-10921639	238.846	255	0	255	52785	62.256	14.839	0.974	3.786
ID3781	3781	8	10.952	218.239	289.516	0	51	51	8.250	1	-10921639	243.462	255	0	255	53805	53.122	15.215	0.972	4.518
ID3839	3839	8	10.974	218.323	289.974	0	52	52	8.250	1	-10921639	238.846	255	0	255	52785	62.256	14.841	0.980	3.798
ID3896	3896	8	10.989	218.408	289.906	0	53	53	8.250	1	-10921639	246.923	255	0	255	54570	44.760	15.713	0.981	5.462
ID3952	3952	8	10.975	218.427	290.071	0	54	54	8.250	1	-10921639	238.846	255	0	255	52785	62.256	14.844	0.986	3.809
ID4009	4009	8	10.947	218.547	290.697	0	55	55	8.250	1	-10921639	241.154	255	0	255	53295	57.916	14.985	0.963	4.086
ID4119	4119	8	10.960	218.623	290.187	0	56	56	8.250	1	-10921639	244.615	255	0	255	54060	50.515	15.374	0.975	4.781
ID4064	4064	8	10.959	218.570	289.906	0	57	57	8.250	1	-10921639	243.462	255	0	255	53805	53.122	15.215	0.972	4.518
ID4171	4171	8	10.957	218.329	290.026	0	58	58	8.250	1	-10921639	245.769	255	0	255	54315	47.738	15.575	0.969	5.068
ID4224	4224	8	10.965	218.686	289.861	0	59	59	8.250	1	-10921639	244.615	255	0	255	54060	50.515	15.372	0.972	4.774
ID4330	4330	8	10.978	218.689	290.017	0	60	60	8.250	1	-10921639	246.923	255	0	255	54570	44.760	15.714	0.975	5.447
ID4276	4276	8	10.947	218.693	289.749	0	61	61	8.250	1	-10921639	240.000	255	0	255	53040	60.136	14.907	0.972	3.933
ID4380	4380	8	10.966	218.744	289.747	0	62	62	8.250	1	-10921639	245.769	255	0	255	54315	47.738	15.575	0.969	5.068
ID4430	4430	8	10.973	218.853	289.791	0	63	63	8.250	1	-10921639	243.462	255	0	255	53805	53.122	15.218	0.977	4.531
ID4581	4581	8	10.958	218.811	289.934	0	64	64	8.250	1	-10921639	246.923	255	0	255	54570	44.760	15.715	0.970	5.431
ID4481	4481	8	10.921	218.480	289.580	0	65	65	8.250	1	-10921639	241.154	255	0	255	53295	57.916	14.985	0.963	4.086
ID4530	4530	8	10.998	218.720	290.123	0	66	66	8.250	1	-10921639	249.231	255	0	255	55080	38.005	15.803	0.986	6.512
ID4631	4631	8	10.928	218.924	289.681	0	67	67	8.250	1	-10921639	248.077	255	0	255	54825	41.536	15.787	0.956	5.839
ID4680	4680	8	10.934	218.537	289.294	0	68	68	8.250	1	-10921639	246.923	255	0	255	54570	44.760	15.715	0.964	5.416
ID4727	4727	8	10.941	218.560	289.289	0	69	69	8.250	1	-10921639	246.923	255	0	255	54570	44.760	15.712	0.967	5.424
ID4775	4775	8	10.937	218.888	289.616	0	70	70	8.250	1	-10921639	243.462	255	0	255	53805	53.122	15.211	0.966	4.505
ID4824	4824	8	10.963	218.339	289.754	0	71	71	8.250	1	-10921639	246.923	255	0	255	54570	44.760	15.716	0.970	5.431
ID4920	4920	8	10.906	218.490	289.633	0	72	72	8.250	1	-10921639	245.769	255	0	255	54315	47.738	15.560	0.953	5.025
ID4872	4872	8	10.940	218.505	289.337	0	73	73	8.250	1	-10921639	244.615	255	0	255	54060	50.515	15.370	0.969	4.767
ID4968	4968	8	10.904	218.307	289.354	0	74	74	8.250	1	-10921639	244.615	255	0	255	54060	50.515	15.354	0.950	4.719
ID5109	5109	8	10.959	218.355	289.351	0	75	75	8.250	1	-10921639	245.769	255	0	255	54315	47.738	15.578	0.972	5.076
ID5016	5016	8	10.908	218.536	289.537	0	76	76	8.250	1	-10921639	242.308	255	0	255	53550	55.583	15.075	0.947	4.241
ID5074	5074	8	10.935	218.182	289.674	0	77	77	8.250	1	-10921639	248.077	255	0	255	54825	41.536	15.775	0.962	5.856
ID5156	5156	8	10.920	218.185	289.544	0	78	78	8.250	1	-10921639	245.769	255	0	255	54315	47.738	15.560	0.953	5.025
ID5202	5202	8	10.879	218.388	289.403	0	79	79	8.250	1	-10921639	246.923	255	0	255	54570	44.760	15.716	0.948	5.370
ID5295	5295	8	10.934	218.393	290.560	0	80	80	8.250	1	-10921639	246.923	255	0	255	54570	44.760	15.714	0.961	5.408
ID5248	5248	8	10.887	218.696	289.267	0	81	81	8.250	1	-10921639	253.846	255	0	255	56100	17.153	16.016	0.944	14.375
ID5433	5433	8	10.930	217.903	289.508	0	82	82	8.250	1	-10921639	246.923	255	0	255	54570	44.760	15.716	0.961	5.408
ID5342	5342	8	10.918	218.240	289.756	0	83	83	8.250	1	-10921639	249.231	255	0	255	55080	38.005	15.869	0.951	6.394
ID5614	5614	8	10.918	218.112	289.644	0	84	84	8.250	1	-10921639	246.923	255	0	255	54570	44.760	15.715	0.956	5.393
ID5568	5568	8	10.972	218.032	289.947	0	85	85	8.250	1	-10921639	250.385	255	0	255	55335	34.072	15.873	0.970	7.237
ID5658	5658	8	10.961	218.079	290.708	0	86	86	8.250	1	-10921639	249.231	255	0	255	55080	38.005	15.823	0.970	6.458
ID5387	5387	8	10.907	217.983	290.653	0	87	87	8.250	1	-10921639	248.077	255	0	255	54825	41.536	15.797	0.951	5.822
ID5478	5478	8	10.943	218.235	291.324	0	88	88	8.250	1	-10921639	246.923	255	0	255	54570	44.760	15.719	0.964	5.416
ID5525	5525	8	10.959	218.067	291.592	0	89	89	8.250	1	-10921639	246.923	255	0	255	54570	44.760	15.712	0.978	5.455
ID5702	5702	8	10.902	218.371	291.007	0	90	90	8.250	1	-10921639	248.077	255	0	255	54825	41.536	15.796	0.948	5.814
ID5749	5749	8	10.927	218.044	291.587	0	91	91	8.250	1	-10921639	249.231	255	0	255	55080	38.005	15.852	0.954	6.403
ID5920	5920	8	10.893	217.934	291.038	0	92	92	8.250	1	-10921639	255.000	255	255	255	56355	0.000	16.171	0.937	Infinity
ID5793	5793	8	10.897	218.217	290.496	0	93	93	8.250	1	-10921639	245.769	255	0	255	54315	47.738	15.552	0.945	5.003
ID5835	5835	8	10.963	217.915	290.881	0	94	94	8.250	1	-10921639	252.692	255	0	255	55845	24.203	15.947	0.968	10.269
ID5962	5962	8	10.893	217.602	290.788	0	95	95	8.250	1	-10921639	250.385	255	0	255	55335	34.072	15.893	0.951	7.166
ID5877	5877	8	10.901	217.488	290.660	0	96	96	8.250	1	-10921639	245.769	255	0	255	54315	47.738	15.560	0.953	5.025
ID6003	6003	8	10.814	217.337	290.695	0	97	97	8.250	1	-10921639	243.462	255	0	255	53805	53.122	15.182	0.926	4.407
ID6043	6043	8	10.874	217.612	290.727	0	98	98	8.250	1	-10921639	246.923	255	0	255	54570	44.760	15.716	0.948	5.370
ID6161	6161	8	10.907	216.891	291.392	0	99	99	8.250	1	-10921639	252.692	255	0	255	55845	24.203	16.007	0.947	10.154
ID6146	6146	8	10.936	217.043	291.682	0	100	100	8.250	1	-10921639	252.692	255	0	255	55845	24.203	15.985	0.960	10.226
ID432	432	9	8.730	328.913	287.735	0	0	0	8.250	1	-10921639	214.615	255	0	255	47430	93.309	14.065	0.623	1.765
ID440	440	9	9.573	315.397	298.650	0	0	0	8.250	1	-10921639	228.462	255	0	255	50490	78.042	14.367	0.762	2.532
ID549	549	9	8.645	329.046	287.780	0	1	1	8.250	1	-10921639	214.615	255	0	255	47430	93.309	14.125	0.608	1.739
ID551	551	9	9.549	315.427	298.523	0	1	1	8.250	1	-10921639	230.769	255	0	255	51000	74.948	14.370	0.757	2.654
ID625	625	9	8.620	328.885	288.127	0	2	2	8.250	1	-10921639	205.385	255	0	255	45390	101.176	13.441	0.598	1.520
ID628	628	9	9.587	315.445	298.657	0	2	2	8.250	1	-10921639	226.154	255	0	255	49980	80.953	14.176	0.765	2.421
ID479	479	9	8.688	328.591	288.060	0	3	3	8.250	1	-10921639	210.000	255	0	255	46410	97.432	13.615	0.610	1.633
ID482	482	9	9.496	315.414	298.474	0	3	3	8.250	1	-10921639	228.462	255	0	255	50490	78.042	14.424	0.744	2.497
ID411	411	9	8.485	328.403	288.140	0	4	4	8.250	1	-10921639	203.077	255	0	255	44880	102.919	12.903	0.601	1.482
ID422	422	9	9.585	315.478	298.782	0	4	4	8.250	1	-10921639	228.462	255	0	255	50490	78.042	14.367	0.762	2.532
ID688	688	9	8.498	328.070	288.368	0	5	5	8.250	1	-10921639	206.538	255	0	255	45645	100.273	13.198	0.594	1.535
ID691	691	9	9.475	315.534	298.705	0	5	5	8.250	1	-10921639	238.846	255	0	255	52785	62.256	14.722	0.736	3.252
ID760	760	9	8.535	328.175	288.431	0	6	6	8.250	1	-10921639	216.923	255	0	255	47940	91.090	13.278	0.599	1.784
ID763	763	9	9.440	315.751	298.757	0	6	6	8.250	1	-10921639	231.923	255	0	255	51255	73.324	14.502	0.727	2.662
ID266	266	9	8.300	328.086	288.900	0	7	7	8.250	1	-10921639	200.769	255	0	255	44370	104.582	12.940	0.563	1.383
ID269	269	9	9.557	315.851	299.466	0	7	7	8.250	1	-10921639	243.462	255	0	255	53805	53.122	15.050	0.755	3.944
ID1191	1191	9	8.107	328.317	289.040	0	8	8	8.250	1	-10921639	173.077	255	0	255	38250	119.346	12.098	0.560	1.041
ID1195	1195	9	9.579	316.038	298.937	0	8	8	8.250	1	-10921639	207.692	255	0	255	45900	99.348	14.179	0.749	1.791
ID1338	1338	9	8.270	328.658	289.532	0	9	9	8.250	1	-10921639	204.231	255	0	255	45135	102.058	13.165	0.554	1.427
ID1341	1341	9	9.525	316.034	299.411	0	9	9	8.250	1	-10921639	243.462	255	0	255	53805	53.122	15.039	0.742	3.905
ID1160	1160	9	8.164	328.472	289.571	0	10	10	8.250	1	-10921639	199.615	255	0	255	44115	105.384	12.683	0.553	1.348
ID1162	1162	9	9.518	316.260	299.492	0	10	10	8.250	1	-10921639	233.077	255	0	255	51510	71.645	14.531	0.737	2.760
ID902	902	9	8.152	328.298	290.034	0	11	11	8.250	1	-10921639	203.077	255	0	255	44880	102.919	12.813	0.548	1.398
ID905	905	9	9.480	316.357	299.265	0	11	11	8.250	1	-10921639	237.692	255	0	255	52530	64.285	14.671	0.732	3.126
ID973	973	9	7.926	327.917	290.050	0	12	12	8.250	1	-10921639	191.538	255	0	255	42330	110.501	12.464	0.523	1.191
ID976	976	9	9.547	316.508	299.258	0	12	12	8.250	1	-10921639	251.538	255	0	255	55590	29.575	15.867	0.745	7.263
ID1266	1266	9	8.112	327.594	290.172	0	13	13	8.250	1	-10921639	196.154	255	0	255	43350	107.682	12.891	0.526	1.255
ID1269	1269	9	9.443	316.779	299.251	0	13	13	8.250	1	-10921639	249.231	255	0	255	55080	38.005	15.753	0.737	5.564
ID1044	1044	9	7.337	328.077	290.062	0	14	14	8.250	1	-10921639	175.385	255	0	255	38760	118.435	11.969	0.469	0.946
ID1047	1047	9	9.709	317.006	299.053	0	14	14	8.250	1	-10921639	250.385	255	0	255	55335	34.072	15.823	0.768	6.383
ID830	830	9	7.542	327.882	290.570	0	15	15	8.250	1	-10921639	186.923	255	0	255	41310	113.062	12.156	0.493	1.092
ID832	832	9	9.629	317.092	298.878	0	15	15	8.250	1	-10921639	244.615	255	0	255	54060	50.515	15.182	0.756	4.170
ID1601	1601	9	7.755	327.810	290.329	0	16	16	8.250	1	-10921639	186.923	255	0	255	41310	113.062	12.331	0.498	1.099
ID1605	1605	9	9.532	317.163	298.720	0	16	16	8.250	1	-10921639	240.000	255	0	255	53040	60.136	14.784	0.743	3.403
ID1696	1696	9	7.586	327.929	289.772	0	17	17	8.250	1	-10921639	183.462	255	0	255	40545	114.823	12.109	0.488	1.049
ID1700	1700	9	9.628	317.138	298.816	0	17	17	8.250	1	-10921639	238.846	255	0	255	52785	62.256	14.733	0.756	3.302
ID1457	1457	9	7.322	327.545	290.329	0	18	18	8.250	1	-10921639	176.538	255	0	255	39015	117.959	12.160	0.459	0.941
ID1461	1461	9	9.637	317.351	298.647	0	18	18	8.250	1	-10921639	237.692	255	0	255	52530	64.285	14.681	0.752	3.175
ID1482	1482	9	9.741	317.570	298.228	0	19	19	8.250	1	-10921639	251.538	255	0	255	55590	29.575	15.879	0.766	7.381
ID1841	1841	9	9.814	317.735	298.395	0	20	20	8.250	1	-10921639	251.538	255	0	255	55590	29.575	15.882	0.779	7.451
ID1914	1914	9	9.839	317.649	298.320	0	21	21	8.250	1	-10921639	251.538	255	0	255	55590	29.575	15.889	0.777	7.439
ID1770	1770	9	10.043	317.915	297.963	0	22	22	8.250	1	-10921639	250.385	255	0	255	55335	34.072	15.820	0.817	6.606
ID1644	1644	9	10.062	317.915	297.758	0	23	23	8.250	1	-10921639	252.692	255	0	255	55845	24.203	15.935	0.809	9.338
ID1985	1985	9	10.382	318.201	297.777	0	24	24	8.250	1	-10921639	253.846	255	0	255	56100	17.153	15.940	0.879	13.849
ID2056	2056	9	10.522	318.498	297.635	0	25	25	8.250	1	-10921639	251.538	255	0	255	55590	29.575	15.893	0.901	8.060
ID2126	2126	9	10.346	318.802	297.516	0	26	26	8.250	1	-10921639	245.769	255	0	255	54315	47.738	15.464	0.859	4.756
ID2197	2197	9	10.702	318.726	297.424	0	27	27	8.250	1	-10921639	246.923	255	0	255	54570	44.760	15.718	0.904	5.238
ID2267	2267	9	10.600	319.015	297.156	0	28	28	8.250	1	-10921639	251.538	255	0	255	55590	29.575	15.995	0.891	8.013
ID2336	2336	9	10.743	318.952	297.423	0	29	29	8.250	1	-10921639	246.923	255	0	255	54570	44.760	15.733	0.906	5.246
ID2406	2406	9	10.824	319.107	297.383	0	30	30	8.250	1	-10921639	250.385	255	0	255	55335	34.072	15.970	0.925	7.064
ID2476	2476	9	10.732	319.111	297.377	0	31	31	8.250	1	-10921639	249.231	255	0	255	55080	38.005	15.974	0.900	6.211
ID2748	2748	9	10.883	319.124	297.052	0	32	32	8.250	1	-10921639	252.692	255	0	255	55845	24.203	16.006	0.941	10.126
ID2545	2545	9	10.841	319.359	297.076	0	33	33	8.250	1	-10921639	251.538	255	0	255	55590	29.575	16.005	0.928	8.189
ID2612	2612	9	10.882	319.176	297.136	0	34	34	8.250	1	-10921639	253.846	255	0	255	56100	17.153	16.068	0.937	14.314
ID2680	2680	9	10.816	319.219	297.147	0	35	35	8.250	1	-10921639	255.000	255	255	255	56355	0.000	16.239	0.914	Infinity
ID2856	2856	9	10.810	319.326	297.099	0	36	36	8.250	1	-10921639	255.000	255	255	255	56355	0.000	16.189	0.917	Infinity
ID2882	2882	9	10.848	319.395	296.622	0	37	37	8.250	1	-10921639	251.538	255	0	255	55590	29.575	16.022	0.928	8.189
ID2948	2948	9	10.849	319.487	296.888	0	38	38	8.250	1	-10921639	250.385	255	0	255	55335	34.072	15.971	0.928	7.074
ID3015	3015	9	10.931	319.212	296.811	0	39	39	8.250	1	-10921639	252.692	255	0	255	55845	24.203	16.035	0.949	10.169
ID3143	3143	9	10.797	319.397	296.750	0	40	40	8.250	1	-10921639	252.692	255	0	255	55845	24.203	16.147	0.911	9.954
ID3079	3079	9	10.836	319.537	296.689	0	41	41	8.250	1	-10921639	251.538	255	0	255	55590	29.575	16.005	0.928	8.189
ID3210	3210	9	10.823	319.346	296.680	0	42	42	8.250	1	-10921639	251.538	255	0	255	55590	29.575	16.107	0.918	8.142
ID3274	3274	9	10.790	319.666	296.838	0	43	43	8.250	1	-10921639	253.846	255	0	255	56100	17.153	16.211	0.914	14.132
ID3468	3468	9	10.719	319.527	296.726	0	44	44	8.250	1	-10921639	251.538	255	0	255	55590	29.575	16.298	0.893	8.025
ID3339	3339	9	10.876	319.600	296.733	0	45	45	8.250	1	-10921639	250.385	255	0	255	55335	34.072	15.932	0.941	7.125
ID3403	3403	9	10.788	319.668	296.680	0	46	46	8.250	1	-10921639	253.846	255	0	255	56100	17.153	16.183	0.911	14.112
ID3532	3532	9	10.872	319.838	296.615	0	47	47	8.250	1	-10921639	253.846	255	0	255	56100	17.153	16.040	0.942	14.354
ID3597	3597	9	10.875	319.924	296.946	0	48	48	8.250	1	-10921639	255.000	255	255	255	56355	0.000	16.169	0.932	Infinity
ID3661	3661	9	10.837	319.749	296.688	0	49	49	8.250	1	-10921639	252.692	255	0	255	55845	24.203	16.125	0.924	10.025
ID3725	3725	9	10.832	319.873	296.412	0	50	50	8.250	1	-10921639	255.000	255	255	255	56355	0.000	16.129	0.927	Infinity
ID3784	3784	9	10.793	319.910	296.410	0	51	51	8.250	1	-10921639	255.000	255	255	255	56355	0.000	16.188	0.914	Infinity
ID3842	3842	9	10.821	319.914	296.913	0	52	52	8.250	1	-10921639	255.000	255	255	255	56355	0.000	16.147	0.922	Infinity
ID3899	3899	9	10.867	320.096	296.750	0	53	53	8.250	1	-10921639	253.846	255	0	255	56100	17.153	16.053	0.939	14.334
ID3955	3955	9	10.831	320.114	296.907	0	54	54	8.250	1	-10921639	255.000	255	255	255	56355	0.000	16.189	0.919	Infinity
ID4012	4012	9	10.819	320.155	297.448	0	55	55	8.250	1	-10921639	251.538	255	0	255	55590	29.575	16.059	0.921	8.154
ID4122	4122	9	10.834	320.249	296.750	0	56	56	8.250	1	-10921639	251.538	255	0	255	55590	29.575	16.021	0.926	8.177
ID4067	4067	9	10.688	320.299	296.646	0	57	57	8.250	1	-10921639	253.846	255	0	255	56100	17.153	16.153	0.892	13.950
ID4174	4174	9	10.791	320.409	296.387	0	58	58	8.250	1	-10921639	253.846	255	0	255	56100	17.153	16.136	0.916	14.152
ID4227	4227	9	10.825	320.395	296.271	0	59	59	8.250	1	-10921639	251.538	255	0	255	55590	29.575	16.059	0.923	8.165
ID4333	4333	9	10.860	320.199	296.341	0	60	60	8.250	1	-10921639	251.538	255	0	255	55590	29.575	16.041	0.931	8.201
ID4279	4279	9	10.844	320.330	296.057	0	61	61	8.250	1	-10921639	250.385	255	0	255	55335	34.072	15.988	0.928	7.074
ID4383	4383	9	10.869	320.521	296.249	0	62	62	8.250	1	-10921639	249.231	255	0	255	55080	38.005	15.887	0.941	6.357
ID4433	4433	9	10.776	320.466	296.182	0	63	63	8.250	1	-10921639	250.385	255	0	255	55335	34.072	16.078	0.910	7.003
ID4584	4584	9	10.767	320.536	295.945	0	64	64	8.250	1	-10921639	252.692	255	0	255	55845	24.203	16.080	0.916	9.982
ID4484	4484	9	10.785	320.443	295.714	0	65	65	8.250	1	-10921639	250.385	255	0	255	55335	34.072	16.003	0.913	7.013
ID4533	4533	9	10.711	320.422	295.568	0	66	66	8.250	1	-10921639	249.231	255	0	255	55080	38.005	15.951	0.900	6.211
ID4634	4634	9	10.799	320.656	295.521	0	67	67	8.250	1	-10921639	253.846	255	0	255	56100	17.153	16.051	0.926	14.233
ID4683	4683	9	10.752	320.616	295.225	0	68	68	8.250	1	-10921639	252.692	255	0	255	55845	24.203	16.122	0.911	9.954
ID4730	4730	9	10.805	320.569	295.200	0	69	69	8.250	1	-10921639	250.385	255	0	255	55335	34.072	15.941	0.928	7.074
ID4778	4778	9	10.811	320.626	294.775	0	70	70	8.250	1	-10921639	251.538	255	0	255	55590	29.575	16.081	0.921	8.154
ID4826	4826	9	10.673	320.813	294.841	0	71	71	8.250	1	-10921639	255.000	255	255	255	56355	0.000	16.371	0.885	Infinity
ID4923	4923	9	10.795	320.207	295.040	0	72	72	8.250	1	-10921639	253.846	255	0	255	56100	17.153	16.116	0.916	14.152
ID4875	4875	9	10.657	320.670	294.583	0	73	73	8.250	1	-10921639	255.000	255	255	255	56355	0.000	16.262	0.887	Infinity
ID4971	4971	9	10.739	320.519	294.428	0	74	74	8.250	1	-10921639	250.385	255	0	255	55335	34.072	16.047	0.903	6.973
ID5111	5111	9	10.739	320.522	294.284	0	75	75	8.250	1	-10921639	253.846	255	0	255	56100	17.153	16.181	0.904	14.051
ID5018	5018	9	10.625	320.577	294.277	0	76	76	8.250	1	-10921639	252.692	255	0	255	55845	24.203	16.235	0.879	9.768
ID5078	5078	9	10.711	320.540	294.549	0	77	77	8.250	1	-10921639	255.000	255	255	255	56355	0.000	16.125	0.907	Infinity
ID5158	5158	9	10.684	320.519	294.232	0	78	78	8.250	1	-10921639	252.692	255	0	255	55845	24.203	16.170	0.891	9.839
ID5204	5204	9	10.686	320.476	294.251	0	79	79	8.250	1	-10921639	253.846	255	0	255	56100	17.153	16.307	0.884	13.890
ID5297	5297	9	10.734	320.523	294.853	0	80	80	8.250	1	-10921639	253.846	255	0	255	56100	17.153	16.239	0.901	14.031
ID5250	5250	9	10.634	320.438	293.865	0	81	81	8.250	1	-10921639	252.692	255	0	255	55845	24.203	16.324	0.877	9.753
ID5435	5435	9	10.741	320.421	294.186	0	82	82	8.250	1	-10921639	251.538	255	0	255	55590	29.575	16.102	0.903	8.072
ID5344	5344	9	10.746	320.467	294.105	0	83	83	8.250	1	-10921639	250.385	255	0	255	55335	34.072	16.047	0.903	6.973
ID5616	5616	9	10.721	320.228	294.037	0	84	84	8.250	1	-10921639	255.000	255	255	255	56355	0.000	16.296	0.892	Infinity
ID5570	5570	9	10.719	320.234	293.876	0	85	85	8.250	1	-10921639	253.846	255	0	255	56100	17.153	16.207	0.896	13.991
ID5660	5660	9	10.644	320.434	294.836	0	86	86	8.250	1	-10921639	250.385	255	0	255	55335	34.072	16.409	0.873	6.851
ID5389	5389	9	10.744	320.148	294.875	0	87	87	8.250	1	-10921639	255.000	255	255	255	56355	0.000	16.333	0.897	Infinity
ID5480	5480	9	10.748	320.465	295.083	0	88	88	8.250	1	-10921639	249.231	255	0	255	55080	38.005	15.953	0.905	6.230
ID5526	5526	9	10.743	320.309	295.190	0	89	89	8.250	1	-10921639	250.385	255	0	255	55335	34.072	16.147	0.898	6.952
ID5704	5704	9	10.801	320.698	294.669	0	90	90	8.250	1	-10921639	253.846	255	0	255	56100	17.153	16.184	0.916	14.152
ID5750	5750	9	10.636	320.409	294.868	0	91	91	8.250	1	-10921639	251.538	255	0	255	55590	29.575	16.238	0.878	7.955
ID5921	5921	9	10.696	320.507	294.254	0	92	92	8.250	1	-10921639	250.385	255	0	255	55335	34.072	16.143	0.888	6.912
ID5794	5794	9	10.734	320.353	293.886	0	93	93	8.250	1	-10921639	255.000	255	255	255	56355	0.000	16.265	0.899	Infinity
ID5836	5836	9	10.657	320.564	293.574	0	94	94	8.250	1	-10921639	255.000	255	255	255	56355	0.000	16.529	0.880	Infinity
ID5963	5963	9	10.707	320.485	293.465	0	95	95	8.250	1	-10921639	251.538	255	0	255	55590	29.575	16.128	0.896	8.037
ID5878	5878	9	10.738	320.484	293.120	0	96	96	8.250	1	-10921639	249.231	255	0	255	55080	38.005	15.952	0.902	6.220
ID6004	6004	9	10.677	320.292	293.388	0	97	97	8.250	1	-10921639	253.846	255	0	255	56100	17.153	16.308	0.887	13.910
ID6044	6044	9	10.802	320.068	293.241	0	98	98	8.250	1	-10921639	255.000	255	255	255	56355	0.000	16.300	0.909	Infinity
ID6163	6163	9	10.767	320.320	293.808	0	99	99	8.250	1	-10921639	252.692	255	0	255	55845	24.203	16.242	0.901	9.897
ID6148	6148	9	10.718	320.245	294.022	0	100	100	8.250	1	-10921639	253.846	255	0	255	56100	17.153	16.463	0.889	13.930
ID6083	6083	9	10.654	320.168	294.285	0	101	101	8.250	1	-10921639	253.846	255	0	255	56100	17.153	16.349	0.877	13.829
ID6204	6204	9	10.612	320.645	294.506	0	102	102	8.250	1	-10921639	253.846	255	0	255	56100	17.153	16.304	0.875	13.809
ID6243	6243	9	10.601	320.480	294.679	0	103	103	8.250	1	-10921639	251.538	255	0	255	55590	29.575	16.285	0.864	7.884
ID6281	6281	9	10.647	320.558	294.947	0	104	104	8.250	1	-10921639	253.846	255	0	255	56100	17.153	16.528	0.872	13.789
ID6319	6319	9	10.591	320.462	294.725	0	105	105	8.250	1	-10921639	252.692	255	0	255	55845	24.203	16.273	0.867	9.696
ID6357	6357	9	10.479	320.739	295.095	0	106	106	8.250	1	-10921639	253.846	255	0	255	56100	17.153	16.602	0.844	13.546
ID6395	6395	9	10.706	320.745	294.585	0	107	107	8.250	1	-10921639	253.846	255	0	255	56100	17.153	16.236	0.892	13.950
ID6433	6433	9	10.607	320.797	294.856	0	108	108	8.250	1	-10921639	255.000	255	255	255	56355	0.000	16.778	0.861	Infinity
ID6471	6471	9	10.366	320.673	294.568	0	109	109	8.250	1	-10921639	255.000	255	255	255	56355	0.000	16.890	0.822	Infinity
ID6505	6505	9	10.489	320.599	294.685	0	110	110	8.250	1	-10921639	253.846	255	0	255	56100	17.153	16.830	0.844	13.546
ID6571	6571	9	10.266	320.453	294.732	0	111	111	8.250	1	-10921639	255.000	255	255	255	56355	0.000	16.885	0.804	Infinity
ID6537	6537	9	10.380	320.720	294.487	0	112	112	8.250	1	-10921639	255.000	255	255	255	56355	0.000	16.667	0.824	Infinity
ID441	441	10	10.924	289.606	308.105	0	0	0	8.250	1	-10921639	235.385	255	0	255	52020	68.104	14.687	0.985	3.431
ID552	552	10	10.960	289.802	308.141	0	1	1	8.250	1	-10921639	245.769	255	0	255	54315	47.738	15.588	0.983	5.105
ID632	632	10	10.951	289.813	308.460	0	2	2	8.250	1	-10921639	241.154	255	0	255	53295	57.916	14.996	0.983	4.128
ID483	483	10	10.945	289.696	308.310	0	3	3	8.250	1	-10921639	250.385	255	0	255	55335	34.072	15.873	0.970	7.237
ID423	423	10	10.917	289.619	308.170	0	4	4	8.250	1	-10921639	240.000	255	0	255	53040	60.136	14.908	0.974	3.939
ID692	692	10	10.964	289.670	308.731	0	5	5	8.250	1	-10921639	243.462	255	0	255	53805	53.122	15.222	0.983	4.544
ID764	764	10	10.962	289.683	308.363	0	6	6	8.250	1	-10921639	246.923	255	0	255	54570	44.760	15.713	0.981	5.462
ID270	270	10	10.944	289.712	308.884	0	7	7	8.250	1	-10921639	245.769	255	0	255	54315	47.738	15.575	0.969	5.068
ID1196	1196	10	10.591	289.713	308.976	0	8	8	8.250	1	-10921639	188.077	255	0	255	41565	112.445	13.167	1.000	1.673
ID1342	1342	10	10.906	289.510	309.378	0	9	9	8.250	1	-10921639	242.308	255	0	255	53550	55.583	15.090	0.972	4.297
ID1168	1168	10	10.907	289.623	309.565	0	10	10	8.250	1	-10921639	246.923	255	0	255	54570	44.760	15.720	0.953	5.385
ID906	906	10	10.973	290.136	309.691	0	11	11	8.250	1	-10921639	241.154	255	0	255	53295	57.916	14.997	0.986	4.134
ID977	977	10	10.919	289.633	309.457	0	12	12	8.250	1	-10921639	242.308	255	0	255	53550	55.583	15.085	0.964	4.278
ID1270	1270	10	10.968	289.831	309.688	0	13	13	8.250	1	-10921639	243.462	255	0	255	53805	53.122	15.218	0.977	4.531
ID1048	1048	10	10.956	289.890	309.410	0	14	14	8.250	1	-10921639	244.615	255	0	255	54060	50.515	15.379	0.980	4.794
ID833	833	10	10.956	289.880	309.410	0	15	15	8.250	1	-10921639	249.231	255	0	255	55080	38.005	15.818	0.975	6.476
ID1606	1606	10	10.975	289.862	309.148	0	16	16	8.250	1	-10921639	250.385	255	0	255	55335	34.072	15.850	0.981	7.278
ID1701	1701	10	10.910	289.519	309.466	0	17	17	8.250	1	-10921639	243.462	255	0	255	53805	53.122	15.211	0.966	4.505
ID1462	1462	10	10.970	289.841	309.251	0	18	18	8.250	1	-10921639	246.923	255	0	255	54570	44.760	15.713	0.981	5.462
ID1483	1483	10	10.954	289.683	309.172	0	19	19	8.250	1	-10921639	237.692	255	0	255	52530	64.285	14.788	0.997	3.692
ID1843	1843	10	10.964	289.965	309.160	0	20	20	8.250	1	-10921639	231.923	255	0	255	51255	73.324	14.586	1.000	3.163
ID1916	1916	10	10.945	289.768	309.315	0	21	21	8.250	1	-10921639	230.769	255	0	255	51000	74.948	14.557	0.997	3.074
ID1772	1772	10	10.951	289.887	309.069	0	22	22	8.250	1	-10921639	234.231	255	0	255	51765	69.906	14.650	0.991	3.336
ID1651	1651	10	10.910	289.926	309.340	0	23	23	8.250	1	-10921639	227.308	255	0	255	50235	79.519	14.487	0.994	2.850
ID1987	1987	10	10.935	289.964	309.438	0	24	24	8.250	1	-10921639	230.769	255	0	255	51000	74.948	14.557	0.997	3.074
ID2057	2057	10	10.925	289.933	309.068	0	25	25	8.250	1	-10921639	236.538	255	0	255	52275	66.232	14.732	0.985	3.545
ID2128	2128	10	10.941	290.007	308.982	0	26	26	8.250	1	-10921639	228.462	255	0	255	50490	78.042	14.509	1.000	2.927
ID2198	2198	10	10.930	289.918	308.927	0	27	27	8.250	1	-10921639	240.000	255	0	255	53040	60.136	14.917	0.991	3.974
ID2268	2268	10	10.934	289.911	308.747	0	28	28	8.250	1	-10921639	228.462	255	0	255	50490	78.042	14.509	0.997	2.923
ID2338	2338	10	10.881	289.765	308.770	0	29	29	8.250	1	-10921639	225.000	255	0	255	49725	82.345	14.414	0.997	2.728
ID2408	2408	10	10.889	289.918	308.732	0	30	30	8.250	1	-10921639	221.538	255	0	255	48960	86.294	14.406	0.997	2.563
ID2478	2478	10	10.890	290.008	308.541	0	31	31	8.250	1	-10921639	227.308	255	0	255	50235	79.519	14.484	0.979	2.828
ID2750	2750	10	10.864	289.910	308.510	0	32	32	8.250	1	-10921639	223.846	255	0	255	49470	83.698	14.394	0.994	2.666
ID2547	2547	10	10.897	290.017	308.574	0	33	33	8.250	1	-10921639	227.308	255	0	255	50235	79.519	14.487	0.991	2.845
ID2614	2614	10	10.831	289.801	308.375	0	34	34	8.250	1	-10921639	219.231	255	0	255	48450	88.754	14.382	1.000	2.470
ID2681	2681	10	10.863	289.936	308.369	0	35	35	8.250	1	-10921639	226.154	255	0	255	49980	80.953	14.469	1.000	2.794
ID2858	2858	10	10.878	289.959	308.194	0	36	36	8.250	1	-10921639	230.769	255	0	255	51000	74.948	14.556	0.991	3.065
ID2884	2884	10	10.880	289.892	308.039	0	37	37	8.250	1	-10921639	237.692	255	0	255	52530	64.285	14.785	0.988	3.676
ID2949	2949	10	10.846	290.135	308.287	0	38	38	8.250	1	-10921639	225.000	255	0	255	49725	82.345	14.452	1.000	2.732
ID3016	3016	10	10.817	289.665	308.099	0	39	39	8.250	1	-10921639	222.692	255	0	255	49215	85.014	14.399	0.988	2.603
ID3145	3145	10	10.809	289.620	307.846	0	40	40	8.250	1	-10921639	226.154	255	0	255	49980	80.953	14.466	0.982	2.768
ID3080	3080	10	10.814	289.874	308.103	0	41	41	8.250	1	-10921639	218.077	255	0	255	48195	89.937	14.369	0.994	2.417
ID3211	3211	10	10.825	289.655	307.771	0	42	42	8.250	1	-10921639	229.615	255	0	255	50745	76.519	14.528	0.982	2.974
ID3275	3275	10	10.751	289.666	307.699	0	43	43	8.250	1	-10921639	218.077	255	0	255	48195	89.937	14.248	0.997	2.421
ID3469	3469	10	10.794	289.907	307.697	0	44	44	8.250	1	-10921639	223.846	255	0	255	49470	83.698	14.414	0.982	2.650
ID3340	3340	10	10.758	290.045	307.759	0	45	45	8.250	1	-10921639	219.231	255	0	255	48450	88.754	14.334	0.991	2.458
ID3404	3404	10	10.740	289.742	307.345	0	46	46	8.250	1	-10921639	219.231	255	0	255	48450	88.754	14.357	0.978	2.443
ID3533	3533	10	10.674	289.935	307.534	0	47	47	8.250	1	-10921639	213.462	255	0	255	47175	94.378	14.089	0.978	2.236
ID3598	3598	10	10.647	289.780	307.611	0	48	48	8.250	1	-10921639	214.615	255	0	255	47430	93.309	13.714	0.984	2.281
ID3662	3662	10	10.653	289.771	307.336	0	49	49	8.250	1	-10921639	215.769	255	0	255	47685	92.213	14.262	0.959	2.291
ID3726	3726	10	10.642	289.801	307.583	0	50	50	8.250	1	-10921639	211.154	255	0	255	46665	96.438	14.083	0.974	2.161
ID3785	3785	10	10.650	289.367	307.362	0	51	51	8.250	1	-10921639	221.538	255	0	255	48960	86.294	14.398	0.948	2.499
ID3843	3843	10	10.667	289.960	307.816	0	52	52	8.250	1	-10921639	213.462	255	0	255	47175	94.378	14.247	0.971	2.229
ID3956	3956	10	10.660	289.793	307.327	0	54	54	8.250	1	-10921639	222.692	255	0	255	49215	85.014	14.411	0.946	2.546
ID4013	4013	10	10.604	289.843	307.980	0	55	55	8.250	1	-10921639	216.923	255	0	255	47940	91.090	14.269	0.947	2.317
ID442	442	11	10.914	147.542	309.482	0	0	0	8.250	1	-10921639	243.462	255	0	255	53805	53.122	15.209	0.964	4.498
ID553	553	11	10.931	147.498	309.389	0	1	1	8.250	1	-10921639	241.154	255	0	255	53295	57.916	14.985	0.963	4.086
ID635	635	11	10.966	147.727	309.547	0	2	2	8.250	1	-10921639	236.538	255	0	255	52275	66.232	14.732	0.985	3.545
ID484	484	11	10.957	147.801	309.608	0	3	3	8.250	1	-10921639	238.846	255	0	255	52785	62.256	14.840	0.977	3.792
ID425	425	11	10.971	147.898	309.815	0	4	4	8.250	1	-10921639	245.769	255	0	255	54315	47.738	15.578	0.972	5.076
ID693	693	11	10.973	147.789	309.947	0	5	5	8.250	1	-10921639	248.077	255	0	255	54825	41.536	15.773	0.972	5.889
ID765	765	11	10.950	148.294	310.087	0	6	6	8.250	1	-10921639	238.846	255	0	255	52785	62.256	14.840	0.977	3.792
ID271	271	11	10.948	148.296	310.694	0	7	7	8.250	1	-10921639	243.462	255	0	255	53805	53.122	15.213	0.969	4.511
ID1197	1197	11	10.600	147.964	310.827	0	8	8	8.250	1	-10921639	188.077	255	0	255	41565	112.445	13.013	1.000	1.673
ID1343	1343	11	10.939	148.441	311.532	0	9	9	8.250	1	-10921639	234.231	255	0	255	51765	69.906	14.644	0.974	3.306
ID1169	1169	11	10.933	148.275	311.507	0	10	10	8.250	1	-10921639	242.308	255	0	255	53550	55.583	15.087	0.966	4.285
ID907	907	11	10.925	148.458	311.496	0	11	11	8.250	1	-10921639	237.692	255	0	255	52530	64.285	14.774	0.960	3.622
ID978	978	11	10.927	148.558	311.462	0	12	12	8.250	1	-10921639	241.154	255	0	255	53295	57.916	14.987	0.966	4.092
ID1271	1271	11	10.962	148.664	311.468	0	13	13	8.250	1	-10921639	241.154	255	0	255	53295	57.916	14.993	0.977	4.116
ID1049	1049	11	10.978	148.958	311.769	0	14	14	8.250	1	-10921639	241.154	255	0	255	53295	57.916	14.993	0.977	4.116
ID834	834	11	10.944	148.822	311.648	0	15	15	8.250	1	-10921639	236.538	255	0	255	52275	66.232	14.729	0.977	3.529
ID1607	1607	11	10.994	148.934	311.824	0	16	16	8.250	1	-10921639	242.308	255	0	255	53550	55.583	15.101	0.989	4.334
ID1702	1702	11	10.984	149.093	311.962	0	17	17	8.250	1	-10921639	245.769	255	0	255	54315	47.738	15.583	0.978	5.090
ID1463	1463	11	10.984	149.220	311.903	0	18	18	8.250	1	-10921639	244.615	255	0	255	54060	50.515	15.376	0.978	4.788
ID1484	1484	11	10.978	149.148	311.873	0	19	19	8.250	1	-10921639	238.846	255	0	255	52785	62.256	14.842	0.983	3.803
ID1844	1844	11	10.973	149.155	311.851	0	20	20	8.250	1	-10921639	245.769	255	0	255	54315	47.738	15.583	0.978	5.090
ID1917	1917	11	10.953	149.351	311.589	0	21	21	8.250	1	-10921639	243.462	255	0	255	53805	53.122	15.215	0.972	4.518
ID1773	1773	11	10.969	149.701	311.823	0	22	22	8.250	1	-10921639	244.615	255	0	255	54060	50.515	15.376	0.978	4.788
ID1652	1652	11	10.954	149.588	311.917	0	23	23	8.250	1	-10921639	246.923	255	0	255	54570	44.760	15.716	0.967	5.424
ID1988	1988	11	10.963	149.589	312.129	0	24	24	8.250	1	-10921639	243.462	255	0	255	53805	53.122	15.545	0.980	4.537
ID2058	2058	11	10.982	149.704	312.192	0	25	25	8.250	1	-10921639	248.077	255	0	255	54825	41.536	15.767	0.978	5.906
ID2129	2129	11	10.956	149.916	312.132	0	26	26	8.250	1	-10921639	245.769	255	0	255	54315	47.738	15.570	0.964	5.054
ID2199	2199	11	10.935	149.746	312.382	0	27	27	8.250	1	-10921639	241.154	255	0	255	53295	57.916	14.988	0.969	4.098
ID2269	2269	11	10.944	149.833	312.257	0	28	28	8.250	1	-10921639	245.769	255	0	255	54315	47.738	15.567	0.961	5.047
ID2339	2339	11	10.942	150.306	312.457	0	29	29	8.250	1	-10921639	240.000	255	0	255	53040	60.136	14.907	0.972	3.933
ID2409	2409	11	10.980	150.353	312.878	0	30	30	8.250	1	-10921639	245.769	255	0	255	54315	47.738	15.586	0.980	5.097
ID2479	2479	11	10.900	150.536	312.604	0	31	31	8.250	1	-10921639	241.154	255	0	255	53295	57.916	14.981	0.955	4.068
ID2751	2751	11	10.911	150.631	312.611	0	32	32	8.250	1	-10921639	244.615	255	0	255	54060	50.515	15.354	0.950	4.719
ID2548	2548	11	10.900	150.691	312.483	0	33	33	8.250	1	-10921639	246.923	255	0	255	54570	44.760	15.717	0.951	5.377
ID2615	2615	11	10.925	150.573	312.402	0	34	34	8.250	1	-10921639	248.077	255	0	255	54825	41.536	15.774	0.959	5.847
ID2682	2682	11	10.916	150.762	312.479	0	35	35	8.250	1	-10921639	245.769	255	0	255	54315	47.738	15.562	0.956	5.032
ID2859	2859	11	10.963	150.737	312.684	0	36	36	8.250	1	-10921639	245.769	255	0	255	54315	47.738	15.581	0.975	5.083
ID2885	2885	11	10.938	150.761	312.669	0	37	37	8.250	1	-10921639	243.462	255	0	255	53805	53.122	15.207	0.961	4.492
ID2950	2950	11	10.909	150.866	312.603	0	38	38	8.250	1	-10921639	244.615	255	0	255	54060	50.515	15.359	0.956	4.733
ID3017	3017	11	10.915	151.380	312.665	0	39	39	8.250	1	-10921639	241.154	255	0	255	53295	57.916	14.984	0.961	4.080
ID3146	3146	11	10.923	151.136	312.748	0	40	40	8.250	1	-10921639	245.769	255	0	255	54315	47.738	15.562	0.956	5.032
ID3081	3081	11	10.909	151.212	312.689	0	41	41	8.250	1	-10921639	246.923	255	0	255	54570	44.760	15.714	0.953	5.385
ID3212	3212	11	10.911	151.388	312.785	0	42	42	8.250	1	-10921639	244.615	255	0	255	54060	50.515	15.354	0.950	4.719
ID3276	3276	11	10.904	151.387	312.554	0	43	43	8.250	1	-10921639	241.154	255	0	255	53295	57.916	14.982	0.958	4.074
ID3470	3470	11	10.914	151.450	312.818	0	44	44	8.250	1	-10921639	248.077	255	0	255	54825	41.536	15.778	0.956	5.839
ID3341	3341	11	10.876	151.521	312.924	0	45	45	8.250	1	-10921639	245.769	255	0	255	54315	47.738	15.547	0.940	4.989
ID3405	3405	11	10.899	151.538	313.320	0	46	46	8.250	1	-10921639	244.615	255	0	255	54060	50.515	15.709	0.958	4.740
ID3534	3534	11	10.937	151.685	313.115	0	47	47	8.250	1	-10921639	244.615	255	0	255	54060	50.515	15.363	0.961	4.746
ID3599	3599	11	10.930	151.844	312.944	0	48	48	8.250	1	-10921639	243.462	255	0	255	53805	53.122	15.211	0.966	4.505
ID3663	3663	11	10.890	151.722	313.187	0	49	49	8.250	1	-10921639	244.615	255	0	255	54060	50.515	15.350	0.945	4.705
ID3727	3727	11	10.854	151.814	313.373	0	50	50	8.250	1	-10921639	245.769	255	0	255	54315	47.738	15.536	0.929	4.960
ID3786	3786	11	10.911	152.045	313.230	0	51	51	8.250	1	-10921639	244.615	255	0	255	54060	50.515	15.356	0.953	4.726
ID3844	3844	11	10.813	152.088	313.381	0	52	52	8.250	1	-10921639	242.308	255	0	255	53550	55.583	15.059	0.920	4.179
ID3900	3900	11	10.897	152.343	313.598	0	53	53	8.250	1	-10921639	245.769	255	0	255	54315	47.738	15.552	0.945	5.003
ID3957	3957	11	10.873	152.324	313.701	0	54	54	8.250	1	-10921639	245.769	255	0	255	54315	47.738	15.554	0.948	5.010
ID4014	4014	11	10.915	152.448	314.131	0	55	55	8.250	1	-10921639	245.769	255	0	255	54315	47.738	15.804	0.953	5.025
ID4123	4123	11	10.873	152.710	313.694	0	56	56	8.250	1	-10921639	245.769	255	0	255	54315	47.738	15.549	0.942	4.996
ID4068	4068	11	10.915	152.683	313.928	0	57	57	8.250	1	-10921639	249.231	255	0	255	55080	38.005	15.852	0.954	6.403
ID4175	4175	11	10.843	152.392	313.323	0	58	58	8.250	1	-10921639	245.769	255	0	255	54315	47.738	15.541	0.935	4.974
ID4228	4228	11	10.867	152.765	313.502	0	59	59	8.250	1	-10921639	242.308	255	0	255	53550	55.583	15.074	0.944	4.235
ID4334	4334	11	10.800	152.533	313.401	0	60	60	8.250	1	-10921639	244.615	255	0	255	54060	50.515	15.332	0.924	4.650
ID4280	4280	11	10.855	152.691	313.342	0	61	61	8.250	1	-10921639	246.923	255	0	255	54570	44.760	15.722	0.935	5.331
ID4384	4384	11	10.886	152.690	313.206	0	62	62	8.250	1	-10921639	246.923	255	0	255	54570	44.760	15.725	0.943	5.354
ID4434	4434	11	10.788	152.794	313.386	0	63	63	8.250	1	-10921639	243.462	255	0	255	53805	53.122	15.180	0.923	4.400
ID4585	4585	11	10.885	152.911	313.239	0	64	64	8.250	1	-10921639	246.923	255	0	255	54570	44.760	15.724	0.940	5.346
ID4485	4485	11	10.867	153.179	312.861	0	65	65	8.250	1	-10921639	245.769	255	0	255	54315	47.738	15.541	0.935	4.974
ID4534	4534	11	10.818	152.997	313.075	0	66	66	8.250	1	-10921639	252.692	255	0	255	55845	24.203	16.246	0.913	9.968
ID4635	4635	11	10.820	152.756	313.347	0	67	67	8.250	1	-10921639	244.615	255	0	255	54060	50.515	15.334	0.926	4.657
ID4684	4684	11	10.917	153.214	312.842	0	68	68	8.250	1	-10921639	248.077	255	0	255	54825	41.536	15.804	0.951	5.822
ID4731	4731	11	10.781	153.177	312.703	0	69	69	8.250	1	-10921639	252.692	255	0	255	55845	24.203	16.100	0.916	9.982
ID4779	4779	11	10.846	153.222	312.547	0	70	70	8.250	1	-10921639	248.077	255	0	255	54825	41.536	15.793	0.935	5.772
ID4827	4827	11	10.916	153.209	312.820	0	71	71	8.250	1	-10921639	249.231	255	0	255	55080	38.005	15.845	0.956	6.412
ID4924	4924	11	10.794	153.382	312.698	0	72	72	8.250	1	-10921639	250.385	255	0	255	55335	34.072	16.025	0.913	7.013
ID4876	4876	11	10.739	153.558	312.467	0	73	73	8.250	1	-10921639	248.077	255	0	255	54825	41.536	15.860	0.904	5.672
ID4972	4972	11	10.793	153.159	312.424	0	74	74	8.250	1	-10921639	251.538	255	0	255	55590	29.575	16.037	0.916	8.130
ID5112	5112	11	10.735	153.473	312.480	0	75	75	8.250	1	-10921639	244.615	255	0	255	54060	50.515	15.723	0.906	4.602
ID5019	5019	11	10.823	153.311	312.010	0	76	76	8.250	1	-10921639	250.385	255	0	255	55335	34.072	16.115	0.915	7.023
ID5080	5080	11	10.738	153.464	312.567	0	77	77	8.250	1	-10921639	249.231	255	0	255	55080	38.005	15.903	0.910	6.248
ID5159	5159	11	10.610	153.501	312.220	0	78	78	8.250	1	-10921639	248.077	255	0	255	54825	41.536	15.848	0.882	5.597
ID5205	5205	11	10.766	153.199	312.249	0	79	79	8.250	1	-10921639	249.231	255	0	255	55080	38.005	16.036	0.905	6.230
ID5298	5298	11	10.799	153.398	313.044	0	80	80	8.250	1	-10921639	246.923	255	0	255	54570	44.760	15.740	0.917	5.277
ID5251	5251	11	10.759	153.627	312.529	0	81	81	8.250	1	-10921639	249.231	255	0	255	55080	38.005	15.890	0.912	6.257
ID5436	5436	11	10.800	153.379	312.320	0	82	82	8.250	1	-10921639	245.769	255	0	255	54315	47.738	15.526	0.919	4.931
ID5345	5345	11	10.688	153.461	312.256	0	83	83	8.250	1	-10921639	248.077	255	0	255	54825	41.536	15.916	0.887	5.614
ID5617	5617	11	10.734	153.241	312.383	0	84	84	8.250	1	-10921639	246.923	255	0	255	54570	44.760	15.753	0.899	5.222
ID5571	5571	11	10.816	153.498	312.518	0	85	85	8.250	1	-10921639	248.077	255	0	255	54825	41.536	15.811	0.927	5.747
ID5661	5661	11	10.657	153.557	313.054	0	86	86	8.250	1	-10921639	251.538	255	0	255	55590	29.575	15.997	0.896	8.037
ID5390	5390	11	10.798	153.584	313.695	0	87	87	8.250	1	-10921639	249.231	255	0	255	55080	38.005	15.894	0.925	6.303
ID5481	5481	11	10.663	153.783	313.323	0	88	88	8.250	1	-10921639	251.538	255	0	255	55590	29.575	16.125	0.886	7.990
ID5527	5527	11	10.825	153.630	313.931	0	89	89	8.250	1	-10921639	245.769	255	0	255	54315	47.738	15.536	0.929	4.960
ID5705	5705	11	10.841	153.922	313.842	0	90	90	8.250	1	-10921639	249.231	255	0	255	55080	38.005	15.895	0.928	6.312
ID5751	5751	11	10.766	153.720	313.874	0	91	91	8.250	1	-10921639	252.692	255	0	255	55845	24.203	16.078	0.908	9.939
ID5922	5922	11	10.763	153.792	313.347	0	92	92	8.250	1	-10921639	243.462	255	0	255	53805	53.122	15.173	0.913	4.374
ID5795	5795	11	10.732	153.762	312.865	0	93	93	8.250	1	-10921639	250.385	255	0	255	55335	34.072	16.107	0.898	6.952
ID5837	5837	11	10.767	153.877	312.806	0	94	94	8.250	1	-10921639	249.231	255	0	255	55080	38.005	15.955	0.910	6.248
ID5964	5964	11	10.813	153.761	313.000	0	95	95	8.250	1	-10921639	251.538	255	0	255	55590	29.575	16.058	0.918	8.142
ID5879	5879	11	10.702	153.911	312.574	0	96	96	8.250	1	-10921639	249.231	255	0	255	55080	38.005	15.902	0.907	6.239
ID6005	6005	11	10.791	153.834	312.821	0	97	97	8.250	1	-10921639	249.231	255	0	255	55080	38.005	15.980	0.915	6.266
ID6045	6045	11	10.717	154.035	312.759	0	98	98	8.250	1	-10921639	252.692	255	0	255	55845	24.203	16.097	0.901	9.897
ID6164	6164	11	10.681	153.931	313.250	0	99	99	8.250	1	-10921639	251.538	255	0	255	55590	29.575	16.160	0.891	8.013
ID6149	6149	11	10.857	153.914	313.924	0	100	100	8.250	1	-10921639	251.538	255	0	255	55590	29.575	16.061	0.931	8.201
ID6084	6084	11	10.765	154.013	314.053	0	101	101	8.250	1	-10921639	250.385	255	0	255	55335	34.072	16.110	0.905	6.983
ID6205	6205	11	10.738	153.877	314.281	0	102	102	8.250	1	-10921639	253.846	255	0	255	56100	17.153	16.207	0.899	14.011
ID6244	6244	11	10.883	153.900	314.829	0	103	103	8.250	1	-10921639	253.846	255	0	255	56100	17.153	16.140	0.934	14.294
ID6282	6282	11	10.730	153.993	314.298	0	104	104	8.250	1	-10921639	249.231	255	0	255	55080	38.005	16.070	0.895	6.193
ID6320	6320	11	10.810	154.087	315.280	0	105	105	8.250	1	-10921639	249.231	255	0	255	55080	38.005	15.981	0.917	6.275
ID6358	6358	11	10.752	154.130	314.651	0	106	106	8.250	1	-10921639	255.000	255	255	255	56355	0.000	16.298	0.902	Infinity
ID6396	6396	11	10.691	154.227	314.715	0	107	107	8.250	1	-10921639	250.385	255	0	255	55335	34.072	16.192	0.890	6.922
ID6434	6434	11	10.701	154.609	314.981	0	108	108	8.250	1	-10921639	246.923	255	0	255	54570	44.760	15.716	0.906	5.246
ID6472	6472	11	10.711	154.123	315.326	0	109	109	8.250	1	-10921639	251.538	255	0	255	55590	29.575	16.244	0.893	8.025
ID6506	6506	11	10.584	154.639	314.775	0	110	110	8.250	1	-10921639	255.000	255	255	255	56355	0.000	16.204	0.875	Infinity
ID6572	6572	11	10.629	154.353	315.063	0	111	111	8.250	1	-10921639	252.692	255	0	255	55845	24.203	16.448	0.874	9.739
ID6538	6538	11	10.551	154.473	314.752	0	112	112	8.250	1	-10921639	251.538	255	0	255	55590	29.575	16.657	0.859	7.861
ID443	443	12	10.962	189.911	321.828	0	0	0	8.250	1	-10921639	237.692	255	0	255	52530	64.285	14.784	0.986	3.671
ID452	452	12	10.812	168.487	343.051	0	0	0	8.250	1	-10921639	243.462	255	0	255	53805	53.122	15.785	0.939	4.440
ID554	554	12	10.894	189.864	321.329	0	1	1	8.250	1	-10921639	229.615	255	0	255	50745	76.519	14.527	0.976	2.965
ID558	558	12	10.788	168.360	343.406	0	1	1	8.250	1	-10921639	241.154	255	0	255	53295	57.916	15.117	0.936	4.026
ID636	636	12	10.920	189.903	321.804	0	2	2	8.250	1	-10921639	240.000	255	0	255	53040	60.136	14.906	0.969	3.928
ID642	642	12	10.906	168.408	343.254	0	2	2	8.250	1	-10921639	244.615	255	0	255	54060	50.515	15.356	0.953	4.726
ID485	485	12	10.875	189.592	321.919	0	3	3	8.250	1	-10921639	229.615	255	0	255	50745	76.519	14.507	0.973	2.960
ID489	489	12	10.880	168.490	343.324	0	3	3	8.250	1	-10921639	240.000	255	0	255	53040	60.136	15.003	0.952	3.893
ID435	435	12	10.885	189.570	322.414	0	4	4	8.250	1	-10921639	233.077	255	0	255	51510	71.645	14.613	0.965	3.195
ID439	439	12	10.844	168.420	343.407	0	4	4	8.250	1	-10921639	237.692	255	0	255	52530	64.285	14.770	0.952	3.606
ID694	694	12	10.858	189.433	322.443	0	5	5	8.250	1	-10921639	234.231	255	0	255	51765	69.906	14.678	0.968	3.296
ID698	698	12	10.884	168.374	343.112	0	5	5	8.250	1	-10921639	243.462	255	0	255	53805	53.122	15.199	0.950	4.466
ID766	766	12	10.877	189.399	322.695	0	6	6	8.250	1	-10921639	235.385	255	0	255	52020	68.104	14.816	0.974	3.410
ID770	770	12	10.871	168.244	343.546	0	6	6	8.250	1	-10921639	240.000	255	0	255	53040	60.136	14.895	0.947	3.881
ID272	272	12	10.955	189.320	323.177	0	7	7	8.250	1	-10921639	238.846	255	0	255	52785	62.256	14.845	0.988	3.814
ID276	276	12	10.900	168.281	344.127	0	7	7	8.250	1	-10921639	246.923	255	0	255	54570	44.760	15.713	0.956	5.393
ID1198	1198	12	10.441	189.048	323.565	0	8	8	8.250	1	-10921639	177.692	255	0	255	39270	117.471	12.793	1.000	1.513
ID1203	1203	12	10.826	168.842	343.895	0	8	8	8.250	1	-10921639	208.846	255	0	255	46155	98.402	14.187	1.000	2.122
ID1344	1344	12	10.936	189.216	323.328	0	9	9	8.250	1	-10921639	237.692	255	0	255	52530	64.285	14.782	0.980	3.660
ID1348	1348	12	10.888	168.549	344.563	0	9	9	8.250	1	-10921639	237.692	255	0	255	52530	64.285	14.771	0.954	3.611
ID1170	1170	12	10.919	189.176	323.464	0	10	10	8.250	1	-10921639	236.538	255	0	255	52275	66.232	14.728	0.974	3.524
ID1179	1179	12	10.869	168.610	344.552	0	10	10	8.250	1	-10921639	242.308	255	0	255	53550	55.583	15.074	0.944	4.235
ID908	908	12	10.974	189.025	323.806	0	11	11	8.250	1	-10921639	243.462	255	0	255	53805	53.122	15.228	0.991	4.564
ID913	913	12	10.907	168.541	344.445	0	11	11	8.250	1	-10921639	245.769	255	0	255	54315	47.738	15.565	0.959	5.039
ID979	979	12	10.947	189.270	323.926	0	12	12	8.250	1	-10921639	238.846	255	0	255	52785	62.256	14.844	0.986	3.809
ID983	983	12	10.913	168.598	344.694	0	12	12	8.250	1	-10921639	243.462	255	0	255	53805	53.122	15.205	0.958	4.485
ID1272	1272	12	10.956	188.941	323.989	0	13	13	8.250	1	-10921639	231.923	255	0	255	51255	73.324	14.585	0.997	3.158
ID1276	1276	12	10.923	169.027	344.501	0	13	13	8.250	1	-10921639	243.462	255	0	255	53805	53.122	15.209	0.964	4.498
ID1050	1050	12	10.974	188.978	324.151	0	14	14	8.250	1	-10921639	237.692	255	0	255	52530	64.285	14.789	1.000	3.697
ID1053	1053	12	10.924	168.965	344.498	0	14	14	8.250	1	-10921639	246.923	255	0	255	54570	44.760	15.714	0.967	5.424
ID835	835	12	10.970	189.072	324.168	0	15	15	8.250	1	-10921639	238.846	255	0	255	52785	62.256	14.850	1.000	3.837
ID838	838	12	10.925	169.120	344.398	0	15	15	8.250	1	-10921639	249.231	255	0	255	55080	38.005	15.822	0.967	6.448
ID1608	1608	12	10.957	188.869	324.205	0	16	16	8.250	1	-10921639	241.154	255	0	255	53295	57.916	15.157	0.989	4.140
ID1612	1612	12	10.957	168.877	344.293	0	16	16	8.250	1	-10921639	250.385	255	0	255	55335	34.072	15.856	0.978	7.267
ID1703	1703	12	10.935	188.595	324.120	0	17	17	8.250	1	-10921639	237.692	255	0	255	52530	64.285	14.842	0.991	3.681
ID1707	1707	12	10.939	168.912	344.539	0	17	17	8.250	1	-10921639	248.077	255	0	255	54825	41.536	15.780	0.967	5.872
ID1464	1464	12	10.948	188.633	324.100	0	18	18	8.250	1	-10921639	242.308	255	0	255	53550	55.583	15.328	0.991	4.341
ID1471	1471	12	10.913	169.117	344.414	0	18	18	8.250	1	-10921639	246.923	255	0	255	54570	44.760	15.713	0.970	5.431
ID1485	1485	12	10.945	188.713	324.022	0	19	19	8.250	1	-10921639	238.846	255	0	255	52785	62.256	14.929	0.997	3.831
ID1488	1488	12	10.913	169.170	344.393	0	19	19	8.250	1	-10921639	246.923	255	0	255	54570	44.760	15.717	0.959	5.401
ID1845	1845	12	10.921	188.608	323.990	0	20	20	8.250	1	-10921639	238.846	255	0	255	52785	62.256	15.073	0.991	3.820
ID1849	1849	12	10.913	169.443	344.362	0	20	20	8.250	1	-10921639	243.462	255	0	255	53805	53.122	15.207	0.961	4.492
ID1918	1918	12	10.930	188.469	324.220	0	21	21	8.250	1	-10921639	236.538	255	0	255	52275	66.232	14.733	0.988	3.550
ID1921	1921	12	10.953	169.298	344.092	0	21	21	8.250	1	-10921639	248.077	255	0	255	54825	41.536	15.767	0.978	5.906
ID1774	1774	12	10.952	188.227	324.181	0	22	22	8.250	1	-10921639	238.846	255	0	255	52785	62.256	14.850	1.000	3.837
ID1777	1777	12	10.882	169.506	344.368	0	22	22	8.250	1	-10921639	243.462	255	0	255	53805	53.122	15.205	0.958	4.485
ID1654	1654	12	10.900	188.083	324.281	0	23	23	8.250	1	-10921639	237.692	255	0	255	52530	64.285	14.779	0.974	3.649
ID1661	1661	12	10.921	169.255	344.356	0	23	23	8.250	1	-10921639	249.231	255	0	255	55080	38.005	15.833	0.964	6.439
ID1989	1989	12	10.894	188.497	324.540	0	24	24	8.250	1	-10921639	238.846	255	0	255	52785	62.256	14.844	0.986	3.809
ID1992	1992	12	10.906	169.341	344.368	0	24	24	8.250	1	-10921639	248.077	255	0	255	54825	41.536	15.784	0.962	5.856
ID2059	2059	12	10.916	188.271	324.381	0	25	25	8.250	1	-10921639	233.077	255	0	255	51510	71.645	14.615	0.991	3.239
ID2062	2062	12	10.898	169.322	344.371	0	25	25	8.250	1	-10921639	248.077	255	0	255	54825	41.536	15.783	0.959	5.847
ID2130	2130	12	10.893	188.216	324.532	0	26	26	8.250	1	-10921639	231.923	255	0	255	51255	73.324	14.583	0.988	3.144
ID2133	2133	12	10.907	169.439	344.332	0	26	26	8.250	1	-10921639	246.923	255	0	255	54570	44.760	15.715	0.964	5.416
ID2200	2200	12	10.910	187.984	324.295	0	27	27	8.250	1	-10921639	237.692	255	0	255	52530	64.285	14.779	0.974	3.649
ID2203	2203	12	10.903	169.405	344.300	0	27	27	8.250	1	-10921639	244.615	255	0	255	54060	50.515	15.374	0.975	4.781
ID2270	2270	12	10.884	187.885	324.436	0	28	28	8.250	1	-10921639	233.077	255	0	255	51510	71.645	14.621	0.985	3.229
ID2273	2273	12	10.901	169.497	344.214	0	28	28	8.250	1	-10921639	244.615	255	0	255	54060	50.515	15.367	0.967	4.760
ID2340	2340	12	10.886	187.917	324.564	0	29	29	8.250	1	-10921639	236.538	255	0	255	52275	66.232	14.768	0.980	3.535
ID2343	2343	12	10.874	169.678	344.358	0	29	29	8.250	1	-10921639	250.385	255	0	255	55335	34.072	15.904	0.959	7.196
ID2410	2410	12	10.914	187.842	324.618	0	30	30	8.250	1	-10921639	238.846	255	0	255	52785	62.256	14.845	0.988	3.814
ID2413	2413	12	10.844	169.574	344.335	0	30	30	8.250	1	-10921639	249.231	255	0	255	55080	38.005	15.868	0.949	6.385
ID2480	2480	12	10.855	187.530	324.476	0	31	31	8.250	1	-10921639	231.923	255	0	255	51255	73.324	14.580	0.976	3.125
ID2483	2483	12	10.880	169.498	344.327	0	31	31	8.250	1	-10921639	245.769	255	0	255	54315	47.738	15.565	0.959	5.039
ID2752	2752	12	10.877	187.389	324.654	0	32	32	8.250	1	-10921639	236.538	255	0	255	52275	66.232	14.733	0.988	3.550
ID2755	2755	12	10.878	169.812	344.240	0	32	32	8.250	1	-10921639	249.231	255	0	255	55080	38.005	15.834	0.967	6.448
ID2549	2549	12	10.848	187.443	324.486	0	33	33	8.250	1	-10921639	231.923	255	0	255	51255	73.324	14.582	0.982	3.135
ID2552	2552	12	10.888	169.690	344.180	0	33	33	8.250	1	-10921639	251.538	255	0	255	55590	29.575	15.912	0.967	8.365
ID2616	2616	12	10.854	187.488	325.061	0	34	34	8.250	1	-10921639	233.077	255	0	255	51510	71.645	14.612	0.982	3.224
ID2619	2619	12	10.912	169.870	344.086	0	34	34	8.250	1	-10921639	250.385	255	0	255	55335	34.072	15.837	0.989	7.308
ID2683	2683	12	10.873	187.222	324.893	0	35	35	8.250	1	-10921639	237.692	255	0	255	52530	64.285	14.787	0.994	3.687
ID2686	2686	12	10.893	169.688	344.097	0	35	35	8.250	1	-10921639	253.846	255	0	255	56100	17.153	15.979	0.970	14.577
ID2861	2861	12	10.865	186.885	324.657	0	36	36	8.250	1	-10921639	238.846	255	0	255	52785	62.256	14.847	0.994	3.825
ID2867	2867	12	10.880	169.934	344.189	0	36	36	8.250	1	-10921639	251.538	255	0	255	55590	29.575	15.886	0.978	8.411
ID2886	2886	12	10.862	186.907	324.939	0	37	37	8.250	1	-10921639	236.538	255	0	255	52275	66.232	14.735	0.994	3.561
ID2889	2889	12	10.890	169.987	344.038	0	37	37	8.250	1	-10921639	251.538	255	0	255	55590	29.575	15.886	0.981	8.423
ID2951	2951	12	10.851	186.863	324.915	0	38	38	8.250	1	-10921639	230.769	255	0	255	51000	74.948	14.556	0.991	3.065
ID2954	2954	12	10.899	170.167	344.205	0	38	38	8.250	1	-10921639	250.385	255	0	255	55335	34.072	15.850	0.981	7.278
ID3018	3018	12	10.851	186.985	324.895	0	39	39	8.250	1	-10921639	237.692	255	0	255	52530	64.285	14.785	0.988	3.676
ID3021	3021	12	10.879	169.908	344.035	0	39	39	8.250	1	-10921639	252.692	255	0	255	55845	24.203	15.956	0.968	10.269
ID3147	3147	12	10.837	186.986	325.035	0	40	40	8.250	1	-10921639	234.231	255	0	255	51765	69.906	14.650	0.991	3.336
ID3150	3150	12	10.841	170.369	344.002	0	40	40	8.250	1	-10921639	246.923	255	0	255	54570	44.760	15.719	0.964	5.416
ID3082	3082	12	10.801	186.713	325.161	0	41	41	8.250	1	-10921639	233.077	255	0	255	51510	71.645	14.611	0.979	3.219
ID3084	3084	12	10.852	170.372	344.060	0	41	41	8.250	1	-10921639	246.923	255	0	255	54570	44.760	15.715	0.972	5.439
ID3213	3213	12	10.785	186.956	325.204	0	42	42	8.250	1	-10921639	231.923	255	0	255	51255	73.324	14.582	0.976	3.125
ID3216	3216	12	10.815	170.199	343.682	0	42	42	8.250	1	-10921639	241.154	255	0	255	53295	57.916	15.142	0.969	4.098
ID3277	3277	12	10.677	186.581	325.221	0	43	43	8.250	1	-10921639	227.308	255	0	255	50235	79.519	14.194	0.973	2.819
ID3280	3280	12	10.778	170.250	343.902	0	43	43	8.250	1	-10921639	250.385	255	0	255	55335	34.072	15.957	0.936	7.105
ID3471	3471	12	10.699	186.360	325.371	0	44	44	8.250	1	-10921639	233.077	255	0	255	51510	71.645	14.600	0.942	3.157
ID3474	3474	12	10.739	170.451	343.902	0	44	44	8.250	1	-10921639	241.154	255	0	255	53295	57.916	15.121	0.941	4.038
ID3342	3342	12	10.717	186.435	325.326	0	45	45	8.250	1	-10921639	231.923	255	0	255	51255	73.324	14.573	0.953	3.087
ID3345	3345	12	10.754	170.351	343.730	0	45	45	8.250	1	-10921639	242.308	255	0	255	53550	55.583	15.072	0.942	4.229
ID3406	3406	12	10.705	186.369	325.164	0	46	46	8.250	1	-10921639	231.923	255	0	255	51255	73.324	14.572	0.948	3.078
ID3409	3409	12	10.797	170.612	343.922	0	46	46	8.250	1	-10921639	253.846	255	0	255	56100	17.153	15.953	0.963	14.516
ID3535	3535	12	10.760	186.146	325.130	0	47	47	8.250	1	-10921639	236.538	255	0	255	52275	66.232	14.724	0.963	3.503
ID3538	3538	12	10.730	170.627	343.844	0	47	47	8.250	1	-10921639	249.231	255	0	255	55080	38.005	15.822	0.941	6.357
ID3600	3600	12	10.744	186.291	325.164	0	48	48	8.250	1	-10921639	234.231	255	0	255	51765	69.906	14.639	0.957	3.276
ID3603	3603	12	10.726	170.694	343.773	0	48	48	8.250	1	-10921639	248.077	255	0	255	54825	41.536	15.770	0.940	5.789
ID3664	3664	12	10.725	186.178	325.369	0	49	49	8.250	1	-10921639	230.769	255	0	255	51000	74.948	14.546	0.953	3.005
ID3667	3667	12	10.737	170.586	343.815	0	49	49	8.250	1	-10921639	246.923	255	0	255	54570	44.760	15.710	0.940	5.346
ID3728	3728	12	10.649	185.978	325.557	0	50	50	8.250	1	-10921639	240.000	255	0	255	53040	60.136	14.887	0.930	3.847
ID3731	3731	12	10.683	170.496	343.601	0	50	50	8.250	1	-10921639	235.385	255	0	255	52020	68.104	14.691	0.935	3.339
ID3787	3787	12	10.630	186.445	325.733	0	51	51	8.250	1	-10921639	229.615	255	0	255	50745	76.519	14.517	0.936	2.901
ID3790	3790	12	10.741	170.850	343.808	0	51	51	8.250	1	-10921639	248.077	255	0	255	54825	41.536	15.777	0.938	5.781
ID3845	3845	12	10.645	185.891	326.189	0	52	52	8.250	1	-10921639	235.385	255	0	255	52020	68.104	14.689	0.929	3.329
ID3848	3848	12	10.665	170.837	344.281	0	52	52	8.250	1	-10921639	246.923	255	0	255	54570	44.760	15.703	0.924	5.300
ID3901	3901	12	10.587	185.851	325.877	0	53	53	8.250	1	-10921639	228.462	255	0	255	50490	78.042	14.479	0.924	2.812
ID3904	3904	12	10.688	171.218	343.949	0	53	53	8.250	1	-10921639	243.462	255	0	255	53805	53.122	15.186	0.931	4.420
ID3958	3958	12	10.569	185.736	325.997	0	54	54	8.250	1	-10921639	231.923	255	0	255	51255	73.324	14.563	0.925	3.040
ID3961	3961	12	10.644	171.044	343.756	0	54	54	8.250	1	-10921639	241.154	255	0	255	53295	57.916	14.960	0.917	3.984
ID4015	4015	12	10.583	185.778	326.513	0	55	55	8.250	1	-10921639	234.231	255	0	255	51765	69.906	14.640	0.926	3.222
ID4018	4018	12	10.633	170.676	344.283	0	55	55	8.250	1	-10921639	252.692	255	0	255	55845	24.203	15.948	0.918	9.997
ID4124	4124	12	10.519	185.872	326.305	0	56	56	8.250	1	-10921639	230.769	255	0	255	51000	74.948	14.487	0.925	2.959
ID4127	4127	12	10.606	171.287	343.923	0	56	56	8.250	1	-10921639	241.154	255	0	255	53295	57.916	14.956	0.909	3.966
ID4069	4069	12	10.513	185.804	326.063	0	57	57	8.250	1	-10921639	230.769	255	0	255	51000	74.948	14.506	0.917	2.945
ID4072	4072	12	10.605	171.241	343.622	0	57	57	8.250	1	-10921639	240.000	255	0	255	53040	60.136	14.879	0.914	3.812
ID4176	4176	12	10.392	185.502	326.082	0	58	58	8.250	1	-10921639	222.692	255	0	255	49215	85.014	13.648	0.911	2.497
ID4179	4179	12	10.525	171.414	343.531	0	58	58	8.250	1	-10921639	234.231	255	0	255	51765	69.906	14.643	0.899	3.172
ID4229	4229	12	10.512	185.793	325.857	0	59	59	8.250	1	-10921639	231.923	255	0	255	51255	73.324	14.560	0.906	3.007
ID4232	4232	12	10.526	171.511	343.381	0	59	59	8.250	1	-10921639	248.077	255	0	255	54825	41.536	15.745	0.902	5.664
ID4335	4335	12	10.437	185.599	325.862	0	60	60	8.250	1	-10921639	229.615	255	0	255	50745	76.519	14.495	0.894	2.833
ID4338	4338	12	10.443	171.640	343.476	0	60	60	8.250	1	-10921639	245.769	255	0	255	54315	47.738	15.482	0.876	4.807
ID4281	4281	12	10.366	185.533	325.894	0	61	61	8.250	1	-10921639	227.308	255	0	255	50235	79.519	14.278	0.896	2.702
ID4284	4284	12	10.497	171.457	343.237	0	61	61	8.250	1	-10921639	243.462	255	0	255	53805	53.122	15.154	0.887	4.309
ID4385	4385	12	10.372	185.106	325.543	0	62	62	8.250	1	-10921639	233.077	255	0	255	51510	71.645	14.582	0.885	3.055
ID4388	4388	12	10.444	171.368	343.192	0	62	62	8.250	1	-10921639	243.462	255	0	255	53805	53.122	15.427	0.875	4.277
ID4435	4435	12	10.279	185.383	325.706	0	63	63	8.250	1	-10921639	225.000	255	0	255	49725	82.345	14.425	0.870	2.543
ID4438	4438	12	10.415	171.766	342.758	0	63	63	8.250	1	-10921639	241.154	255	0	255	53295	57.916	14.932	0.868	3.871
ID4586	4586	12	10.308	185.201	325.803	0	64	64	8.250	1	-10921639	228.462	255	0	255	50490	78.042	14.465	0.875	2.732
ID4589	4589	12	10.409	171.709	342.887	0	64	64	8.250	1	-10921639	243.462	255	0	255	53805	53.122	15.141	0.870	4.263
ID4486	4486	12	10.328	185.023	325.296	0	65	65	8.250	1	-10921639	223.846	255	0	255	49470	83.698	14.282	0.881	2.505
ID4489	4489	12	10.450	171.720	342.705	0	65	65	8.250	1	-10921639	237.692	255	0	255	52530	64.285	14.786	0.885	3.471
ID4535	4535	12	10.142	184.725	325.518	0	66	66	8.250	1	-10921639	233.077	255	0	255	51510	71.645	14.557	0.851	2.992
ID4538	4538	12	10.312	171.954	342.942	0	66	66	8.250	1	-10921639	244.615	255	0	255	54060	50.515	15.276	0.858	4.472
ID4636	4636	12	10.116	184.708	325.811	0	67	67	8.250	1	-10921639	226.154	255	0	255	49980	80.953	14.304	0.842	2.554
ID4639	4639	12	10.249	172.093	342.668	0	67	67	8.250	1	-10921639	235.385	255	0	255	52020	68.104	14.650	0.843	3.161
ID4685	4685	12	10.197	184.679	325.123	0	68	68	8.250	1	-10921639	227.308	255	0	255	50235	79.519	14.090	0.858	2.641
ID4687	4687	12	10.292	171.996	342.338	0	68	68	8.250	1	-10921639	243.462	255	0	255	53805	53.122	15.137	0.865	4.250
ID4732	4732	12	9.907	184.852	325.454	0	69	69	8.250	1	-10921639	222.692	255	0	255	49215	85.014	13.425	0.816	2.355
ID4735	4735	12	10.098	172.047	341.647	0	69	69	8.250	1	-10921639	238.846	255	0	255	52785	62.256	14.824	0.823	3.464
ID4780	4780	12	9.923	184.617	325.410	0	70	70	8.250	1	-10921639	218.077	255	0	255	48195	89.937	13.148	0.831	2.201
ID4783	4783	12	10.142	172.200	341.805	0	70	70	8.250	1	-10921639	236.538	255	0	255	52275	66.232	14.691	0.824	3.226
ID4828	4828	12	9.966	184.452	324.932	0	71	71	8.250	1	-10921639	231.923	255	0	255	51255	73.324	14.522	0.811	2.832
ID4831	4831	12	10.137	172.103	341.650	0	71	71	8.250	1	-10921639	236.538	255	0	255	52275	66.232	14.669	0.824	3.226
ID4925	4925	12	9.944	184.195	325.325	0	72	72	8.250	1	-10921639	221.538	255	0	255	48960	86.294	14.156	0.810	2.298
ID4928	4928	12	10.104	172.396	342.032	0	72	72	8.250	1	-10921639	235.385	255	0	255	52020	68.104	14.638	0.818	3.110
ID4877	4877	12	9.832	184.348	325.023	0	73	73	8.250	1	-10921639	227.308	255	0	255	50235	79.519	14.438	0.787	2.519
ID4880	4880	12	9.937	172.362	341.334	0	73	73	8.250	1	-10921639	242.308	255	0	255	53550	55.583	15.562	0.802	3.879
ID4973	4973	12	9.863	184.270	325.048	0	74	74	8.250	1	-10921639	230.769	255	0	255	51000	74.948	14.500	0.793	2.723
ID4976	4976	12	9.954	172.179	341.401	0	74	74	8.250	1	-10921639	244.615	255	0	255	54060	50.515	15.621	0.808	4.328
ID5113	5113	12	9.725	183.881	325.243	0	75	75	8.250	1	-10921639	226.154	255	0	255	49980	80.953	14.185	0.779	2.447
ID5116	5116	12	9.818	172.669	341.398	0	75	75	8.250	1	-10921639	242.308	255	0	255	53550	55.583	14.966	0.783	3.830
ID5020	5020	12	9.652	183.925	325.201	0	76	76	8.250	1	-10921639	226.154	255	0	255	49980	80.953	14.181	0.772	2.434
ID5022	5022	12	9.725	172.516	340.975	0	76	76	8.250	1	-10921639	240.000	255	0	255	53040	60.136	14.795	0.761	3.449
ID5096	5096	12	9.654	183.978	325.201	0	77	77	8.250	1	-10921639	221.538	255	0	255	48960	86.294	13.545	0.773	2.238
ID5102	5102	12	9.818	172.645	340.964	0	77	77	8.250	1	-10921639	234.231	255	0	255	51765	69.906	14.574	0.772	2.919
ID5160	5160	12	9.727	183.693	325.043	0	78	78	8.250	1	-10921639	229.615	255	0	255	50745	76.519	14.348	0.777	2.625
ID5162	5162	12	9.762	172.627	341.095	0	78	78	8.250	1	-10921639	241.154	255	0	255	53295	57.916	14.875	0.776	3.637
ID5206	5206	12	9.467	183.294	325.352	0	79	79	8.250	1	-10921639	220.385	255	0	255	48705	87.541	14.194	0.735	2.134
ID5208	5208	12	9.619	172.586	340.568	0	79	79	8.250	1	-10921639	227.308	255	0	255	50235	79.519	14.426	0.742	2.436
ID5299	5299	12	9.529	183.400	326.093	0	80	80	8.250	1	-10921639	230.769	255	0	255	51000	74.948	14.468	0.741	2.621
ID5302	5302	12	9.553	172.585	341.437	0	80	80	8.250	1	-10921639	241.154	255	0	255	53295	57.916	14.854	0.744	3.554
ID5252	5252	12	9.566	183.254	325.232	0	81	81	8.250	1	-10921639	222.692	255	0	255	49215	85.014	14.274	0.750	2.245
ID5255	5255	12	9.643	172.644	340.687	0	81	81	8.250	1	-10921639	229.615	255	0	255	50745	76.519	14.465	0.752	2.575
ID5437	5437	12	9.364	183.064	325.887	0	82	82	8.250	1	-10921639	229.615	255	0	255	50745	76.519	14.437	0.722	2.516
ID5439	5439	12	9.470	172.939	340.558	0	82	82	8.250	1	-10921639	233.077	255	0	255	51510	71.645	14.505	0.728	2.741
ID5346	5346	12	9.244	182.871	325.853	0	83	83	8.250	1	-10921639	225.000	255	0	255	49725	82.345	14.327	0.701	2.253
ID5347	5347	12	9.460	172.972	340.238	0	83	83	8.250	1	-10921639	245.769	255	0	255	54315	47.738	15.324	0.731	4.350
ID5618	5618	12	9.184	182.743	325.717	0	84	84	8.250	1	-10921639	215.769	255	0	255	47685	92.213	13.953	0.697	1.923
ID5622	5622	12	9.550	173.052	340.693	0	84	84	8.250	1	-10921639	236.538	255	0	255	52275	66.232	14.628	0.731	3.017
ID5572	5572	12	9.164	182.608	326.161	0	85	85	8.250	1	-10921639	216.923	255	0	255	47940	91.090	13.492	0.694	1.952
ID5574	5574	12	9.414	173.297	340.513	0	85	85	8.250	1	-10921639	230.769	255	0	255	51000	74.948	14.399	0.717	2.571
ID5662	5662	12	9.143	182.254	326.965	0	86	86	8.250	1	-10921639	227.308	255	0	255	50235	79.519	14.385	0.684	2.323
ID5664	5664	12	9.352	173.172	340.814	0	86	86	8.250	1	-10921639	237.692	255	0	255	52530	64.285	14.661	0.713	3.078
ID5391	5391	12	9.197	182.177	326.963	0	87	87	8.250	1	-10921639	225.000	255	0	255	49725	82.345	14.381	0.688	2.228
ID5393	5393	12	9.346	173.369	341.162	0	87	87	8.250	1	-10921639	236.538	255	0	255	52275	66.232	14.629	0.712	2.970
ID5482	5482	12	9.097	182.194	327.369	0	88	88	8.250	1	-10921639	218.077	255	0	255	48195	89.937	14.089	0.678	1.959
ID5484	5484	12	9.361	173.183	341.104	0	88	88	8.250	1	-10921639	240.000	255	0	255	53040	60.136	14.769	0.717	3.334
ID5528	5528	12	9.023	181.793	327.549	0	89	89	8.250	1	-10921639	226.154	255	0	255	49980	80.953	14.285	0.668	2.237
ID5530	5530	12	9.244	173.624	341.316	0	89	89	8.250	1	-10921639	244.615	255	0	255	54060	50.515	15.121	0.695	3.971
ID5706	5706	12	8.887	181.568	327.631	0	90	90	8.250	1	-10921639	219.231	255	0	255	48450	88.754	14.076	0.640	1.927
ID5707	5707	12	9.207	173.806	340.388	0	90	90	8.250	1	-10921639	245.769	255	0	255	54315	47.738	15.278	0.692	4.212
ID5752	5752	12	8.901	181.450	328.180	0	91	91	8.250	1	-10921639	223.846	255	0	255	49470	83.698	14.092	0.650	2.107
ID5753	5753	12	9.212	173.766	340.930	0	91	91	8.250	1	-10921639	238.846	255	0	255	52785	62.256	14.692	0.683	3.113
ID5923	5923	12	8.908	181.358	327.602	0	92	92	8.250	1	-10921639	231.923	255	0	255	51255	73.324	14.318	0.650	2.492
ID5924	5924	12	9.133	173.770	339.689	0	92	92	8.250	1	-10921639	235.385	255	0	255	52020	68.104	14.564	0.671	2.775
ID5796	5796	12	8.851	181.104	328.120	0	93	93	8.250	1	-10921639	216.923	255	0	255	47940	91.090	14.070	0.632	1.845
ID5797	5797	12	9.204	174.016	339.257	0	93	93	8.250	1	-10921639	241.154	255	0	255	53295	57.916	14.814	0.685	3.386
ID5838	5838	12	8.816	181.245	328.021	0	94	94	8.250	1	-10921639	227.308	255	0	255	50235	79.519	14.285	0.632	2.214
ID5839	5839	12	9.136	174.118	338.926	0	94	94	8.250	1	-10921639	244.615	255	0	255	54060	50.515	15.101	0.675	3.903
ID5965	5965	12	8.853	180.817	327.989	0	95	95	8.250	1	-10921639	223.846	255	0	255	49470	83.698	14.289	0.627	2.062
ID5966	5966	12	9.089	174.146	338.827	0	95	95	8.250	1	-10921639	236.538	255	0	255	52275	66.232	14.600	0.664	2.849
ID5880	5880	12	8.807	180.889	327.844	0	96	96	8.250	1	-10921639	226.154	255	0	255	49980	80.953	14.349	0.624	2.147
ID5881	5881	12	9.035	174.382	338.838	0	96	96	8.250	1	-10921639	236.538	255	0	255	52275	66.232	14.595	0.656	2.829
ID6006	6006	12	8.861	180.282	327.985	0	97	97	8.250	1	-10921639	230.769	255	0	255	51000	74.948	13.827	0.649	2.423
ID6007	6007	12	9.086	174.712	338.201	0	97	97	8.250	1	-10921639	238.846	255	0	255	52785	62.256	14.710	0.662	3.057
ID6046	6046	12	8.920	180.042	328.526	0	98	98	8.250	1	-10921639	235.385	255	0	255	52020	68.104	14.537	0.642	2.703
ID6047	6047	12	9.043	174.880	338.238	0	98	98	8.250	1	-10921639	237.692	255	0	255	52530	64.285	14.641	0.649	2.911
ID6165	6165	12	8.764	179.947	329.977	0	99	99	8.250	1	-10921639	230.769	255	0	255	51000	74.948	14.106	0.624	2.367
ID6166	6166	12	9.153	174.596	338.494	0	99	99	8.250	1	-10921639	249.231	255	0	255	55080	38.005	15.841	0.663	5.227
ID6151	6151	12	8.914	179.164	330.597	0	100	100	8.250	1	-10921639	235.385	255	0	255	52020	68.104	14.488	0.642	2.703
ID6153	6153	12	9.169	174.953	338.305	0	100	100	8.250	1	-10921639	245.769	255	0	255	54315	47.738	15.253	0.672	4.139
ID6085	6085	12	9.022	179.281	331.185	0	101	101	8.250	1	-10921639	238.846	255	0	255	52785	62.256	15.547	0.664	3.063
ID6086	6086	12	9.158	175.332	338.425	0	101	101	8.250	1	-10921639	241.154	255	0	255	53295	57.916	14.804	0.671	3.344
ID6206	6206	12	8.981	179.024	331.388	0	102	102	8.250	1	-10921639	234.231	255	0	255	51765	69.906	14.424	0.655	2.652
ID6207	6207	12	9.173	175.161	338.976	0	102	102	8.250	1	-10921639	241.154	255	0	255	53295	57.916	14.807	0.675	3.356
ID6245	6245	12	8.940	178.711	332.186	0	103	103	8.250	1	-10921639	238.846	255	0	255	52785	62.256	14.750	0.648	3.018
ID6246	6246	12	9.141	175.221	339.066	0	103	103	8.250	1	-10921639	245.769	255	0	255	54315	47.738	15.246	0.666	4.118
ID6283	6283	12	9.039	178.260	333.430	0	104	104	8.250	1	-10921639	242.308	255	0	255	53550	55.583	16.183	0.674	3.512
ID6284	6284	12	9.275	175.719	338.306	0	104	104	8.250	1	-10921639	250.385	255	0	255	55335	34.072	15.979	0.697	6.037
ID6321	6321	12	9.633	176.538	336.852	0	105	105	8.250	1	-10921639	245.769	255	0	255	54315	47.738	16.082	0.746	4.401
ID6359	6359	12	9.541	176.576	336.660	0	106	106	8.250	1	-10921639	249.231	255	0	255	55080	38.005	16.205	0.728	5.528
ID6397	6397	12	9.574	176.579	336.721	0	107	107	8.250	1	-10921639	246.923	255	0	255	54570	44.760	16.033	0.735	4.673
ID6435	6435	12	9.645	176.979	336.751	0	108	108	8.250	1	-10921639	249.231	255	0	255	55080	38.005	15.974	0.747	5.610
ID6473	6473	12	9.824	177.129	335.713	0	109	109	8.250	1	-10921639	251.538	255	0	255	55590	29.575	16.300	0.764	7.369
ID6507	6507	12	9.895	177.359	335.834	0	110	110	8.250	1	-10921639	252.692	255	0	255	55845	24.203	16.200	0.778	9.138
ID6573	6573	12	10.020	176.969	335.789	0	111	111	8.250	1	-10921639	253.846	255	0	255	56100	17.153	16.808	0.779	12.961
ID6539	6539	12	9.907	177.206	335.621	0	112	112	8.250	1	-10921639	255.000	255	255	255	56355	0.000	16.566	0.771	Infinity
ID444	444	13	10.123	248.160	326.565	0	0	0	8.250	1	-10921639	244.615	255	0	255	54060	50.515	15.246	0.824	4.376
ID456	456	13	9.924	245.575	347.693	0	0	0	8.250	1	-10921639	227.308	255	0	255	50235	79.519	14.399	0.807	2.554
ID555	555	13	10.018	248.065	326.449	0	1	1	8.250	1	-10921639	227.308	255	0	255	50235	79.519	14.442	0.802	2.545
ID560	560	13	9.799	245.667	347.649	0	1	1	8.250	1	-10921639	225.000	255	0	255	49725	82.345	14.264	0.793	2.416
ID637	637	13	10.092	248.252	326.882	0	2	2	8.250	1	-10921639	236.538	255	0	255	52275	66.232	14.662	0.807	3.189
ID646	646	13	9.821	245.669	347.652	0	2	2	8.250	1	-10921639	219.231	255	0	255	48450	88.754	14.136	0.794	2.186
ID486	486	13	9.892	248.268	326.809	0	3	3	8.250	1	-10921639	229.615	255	0	255	50745	76.519	14.405	0.785	2.639
ID490	490	13	9.782	245.880	347.530	0	3	3	8.250	1	-10921639	226.154	255	0	255	49980	80.953	14.399	0.781	2.451
ID436	436	13	9.943	248.184	327.268	0	4	4	8.250	1	-10921639	228.462	255	0	255	50490	78.042	14.454	0.781	2.568
ID446	446	13	9.742	245.301	347.692	0	4	4	8.250	1	-10921639	228.462	255	0	255	50490	78.042	14.454	0.781	2.568
ID695	695	13	9.911	248.432	327.166	0	5	5	8.250	1	-10921639	231.923	255	0	255	51255	73.324	14.496	0.779	2.771
ID700	700	13	9.715	245.782	347.775	0	5	5	8.250	1	-10921639	230.769	255	0	255	51000	74.948	14.483	0.783	2.704
ID771	771	13	9.769	245.618	347.570	0	6	6	8.250	1	-10921639	227.308	255	0	255	50235	79.519	14.301	0.790	2.524
ID767	767	13	10.011	248.094	327.050	0	6	6	8.250	1	-10921639	237.692	255	0	255	52530	64.285	14.705	0.803	3.293
ID273	273	13	9.961	248.114	327.523	0	7	7	8.250	1	-10921639	236.538	255	0	255	52275	66.232	14.656	0.795	3.163
ID278	278	13	9.723	245.899	348.095	0	7	7	8.250	1	-10921639	234.231	255	0	255	51765	69.906	14.579	0.784	2.944
ID1199	1199	13	9.625	247.856	328.754	0	8	8	8.250	1	-10921639	201.923	255	0	255	44625	103.760	13.141	0.764	1.686
ID1204	1204	13	9.342	246.072	347.439	0	8	8	8.250	1	-10921639	188.077	255	0	255	41565	112.445	12.846	0.735	1.417
ID1345	1345	13	10.047	248.007	328.122	0	9	9	8.250	1	-10921639	234.231	255	0	255	51765	69.906	14.587	0.805	2.989
ID1349	1349	13	9.657	246.044	348.430	0	9	9	8.250	1	-10921639	233.077	255	0	255	51510	71.645	14.545	0.774	2.839
ID1171	1171	13	9.820	248.172	328.377	0	10	10	8.250	1	-10921639	229.615	255	0	255	50745	76.519	14.432	0.773	2.616
ID1180	1180	13	9.531	246.241	348.230	0	10	10	8.250	1	-10921639	234.231	255	0	255	51765	69.906	14.565	0.753	2.878
ID909	909	13	9.613	248.230	328.860	0	11	11	8.250	1	-10921639	226.154	255	0	255	49980	80.953	14.388	0.746	2.387
ID914	914	13	9.523	246.411	347.742	0	11	11	8.250	1	-10921639	233.077	255	0	255	51510	71.645	14.537	0.751	2.792
ID980	980	13	9.947	248.336	328.235	0	12	12	8.250	1	-10921639	225.000	255	0	255	49725	82.345	14.356	0.790	2.413
ID984	984	13	9.655	246.387	348.202	0	12	12	8.250	1	-10921639	226.154	255	0	255	49980	80.953	14.368	0.775	2.439
ID1273	1273	13	9.641	248.143	328.457	0	13	13	8.250	1	-10921639	220.385	255	0	255	48705	87.541	14.249	0.742	2.145
ID1277	1277	13	9.446	246.557	347.541	0	13	13	8.250	1	-10921639	218.077	255	0	255	48195	89.937	14.110	0.734	2.053
ID1051	1051	13	9.603	248.093	329.230	0	14	14	8.250	1	-10921639	223.846	255	0	255	49470	83.698	14.327	0.744	2.281
ID1055	1055	13	9.475	246.783	347.822	0	14	14	8.250	1	-10921639	229.615	255	0	255	50745	76.519	14.463	0.743	2.558
ID836	836	13	9.663	248.120	328.486	0	15	15	8.250	1	-10921639	218.077	255	0	255	48195	89.937	14.183	0.752	2.082
ID840	840	13	9.562	246.987	347.573	0	15	15	8.250	1	-10921639	223.846	255	0	255	49470	83.698	14.384	0.755	2.302
ID1609	1609	13	9.712	248.431	328.089	0	16	16	8.250	1	-10921639	225.000	255	0	255	49725	82.345	14.306	0.759	2.358
ID1614	1614	13	9.614	246.884	347.526	0	16	16	8.250	1	-10921639	223.846	255	0	255	49470	83.698	14.384	0.755	2.302
ID1704	1704	13	9.620	248.526	328.611	0	17	17	8.250	1	-10921639	236.538	255	0	255	52275	66.232	14.854	0.753	3.069
ID1708	1708	13	9.500	246.958	347.435	0	17	17	8.250	1	-10921639	230.769	255	0	255	51000	74.948	14.483	0.741	2.621
ID1465	1465	13	9.519	248.162	328.893	0	18	18	8.250	1	-10921639	231.923	255	0	255	51255	73.324	14.489	0.729	2.667
ID1475	1475	13	9.399	247.185	346.916	0	18	18	8.250	1	-10921639	223.846	255	0	255	49470	83.698	14.377	0.723	2.244
ID1486	1486	13	9.664	248.662	328.594	0	19	19	8.250	1	-10921639	241.154	255	0	255	53295	57.916	14.970	0.760	3.596
ID1490	1490	13	9.451	247.134	347.401	0	19	19	8.250	1	-10921639	227.308	255	0	255	50235	79.519	14.424	0.738	2.427
ID1846	1846	13	9.666	248.203	328.492	0	20	20	8.250	1	-10921639	221.538	255	0	255	48960	86.294	14.207	0.748	2.198
ID1851	1851	13	9.457	247.454	347.301	0	20	20	8.250	1	-10921639	222.692	255	0	255	49215	85.014	14.132	0.738	2.224
ID1919	1919	13	9.407	248.340	329.315	0	21	21	8.250	1	-10921639	219.231	255	0	255	48450	88.754	14.109	0.722	2.072
ID1923	1923	13	9.514	247.153	347.028	0	21	21	8.250	1	-10921639	230.769	255	0	255	51000	74.948	14.481	0.734	2.608
ID1775	1775	13	9.621	248.399	328.341	0	22	22	8.250	1	-10921639	225.000	255	0	255	49725	82.345	14.243	0.747	2.337
ID1779	1779	13	9.539	247.435	347.052	0	22	22	8.250	1	-10921639	226.154	255	0	255	49980	80.953	14.359	0.748	2.391
ID1655	1655	13	9.426	248.392	328.683	0	23	23	8.250	1	-10921639	233.077	255	0	255	51510	71.645	14.516	0.721	2.726
ID1663	1663	13	9.370	247.436	346.648	0	23	23	8.250	1	-10921639	221.538	255	0	255	48960	86.294	13.689	0.718	2.146
ID1990	1990	13	9.438	248.379	328.842	0	24	24	8.250	1	-10921639	223.846	255	0	255	49470	83.698	14.279	0.725	2.248
ID1994	1994	13	9.432	247.503	346.672	0	24	24	8.250	1	-10921639	221.538	255	0	255	48960	86.294	14.122	0.730	2.166
ID2060	2060	13	9.296	248.345	328.770	0	25	25	8.250	1	-10921639	218.077	255	0	255	48195	89.937	13.953	0.705	2.005
ID2064	2064	13	9.424	247.516	346.327	0	25	25	8.250	1	-10921639	230.769	255	0	255	51000	74.948	14.404	0.725	2.589
ID2131	2131	13	9.276	248.500	329.181	0	26	26	8.250	1	-10921639	210.000	255	0	255	46410	97.432	13.372	0.700	1.775
ID2135	2135	13	9.497	247.661	346.629	0	26	26	8.250	1	-10921639	226.154	255	0	255	49980	80.953	14.383	0.730	2.357
ID2201	2201	13	9.225	248.478	329.336	0	27	27	8.250	1	-10921639	218.077	255	0	255	48195	89.937	13.673	0.691	1.982
ID2205	2205	13	9.368	247.700	346.012	0	27	27	8.250	1	-10921639	230.769	255	0	255	51000	74.948	14.458	0.717	2.571
ID2271	2271	13	9.187	248.568	329.198	0	28	28	8.250	1	-10921639	207.692	255	0	255	45900	99.348	13.259	0.690	1.707
ID2275	2275	13	9.477	248.103	346.214	0	28	28	8.250	1	-10921639	233.077	255	0	255	51510	71.645	14.520	0.730	2.745
ID2341	2341	13	9.131	248.400	329.350	0	29	29	8.250	1	-10921639	210.000	255	0	255	46410	97.432	13.496	0.676	1.739
ID2345	2345	13	9.389	248.205	346.091	0	29	29	8.250	1	-10921639	235.385	255	0	255	52020	68.104	14.587	0.717	2.886
ID2411	2411	13	9.073	248.278	329.242	0	30	30	8.250	1	-10921639	206.538	255	0	255	45645	100.273	13.251	0.674	1.659
ID2415	2415	13	9.468	248.103	345.652	0	30	30	8.250	1	-10921639	227.308	255	0	255	50235	79.519	14.368	0.722	2.397
ID2481	2481	13	9.191	248.047	329.130	0	31	31	8.250	1	-10921639	206.538	255	0	255	45645	100.273	13.372	0.688	1.680
ID2485	2485	13	9.488	248.152	345.801	0	31	31	8.250	1	-10921639	225.000	255	0	255	49725	82.345	14.368	0.729	2.303
ID2753	2753	13	8.938	248.238	329.299	0	32	32	8.250	1	-10921639	198.462	255	0	255	43860	106.168	12.903	0.658	1.484
ID2757	2757	13	9.459	248.238	345.481	0	32	32	8.250	1	-10921639	235.385	255	0	255	52020	68.104	14.585	0.719	2.892
ID2550	2550	13	9.167	248.540	329.138	0	33	33	8.250	1	-10921639	211.154	255	0	255	46665	96.438	13.500	0.685	1.780
ID2554	2554	13	9.341	248.284	345.500	0	33	33	8.250	1	-10921639	227.308	255	0	255	50235	79.519	14.321	0.708	2.371
ID2617	2617	13	8.820	248.083	328.989	0	34	34	8.250	1	-10921639	196.154	255	0	255	43350	107.682	12.768	0.650	1.436
ID2621	2621	13	9.498	248.333	345.203	0	34	34	8.250	1	-10921639	234.231	255	0	255	51765	69.906	14.555	0.725	2.815
ID2684	2684	13	8.772	248.504	329.463	0	35	35	8.250	1	-10921639	190.385	255	0	255	42075	111.165	12.712	0.639	1.336
ID2688	2688	13	9.422	248.236	344.550	0	35	35	8.250	1	-10921639	221.538	255	0	255	48960	86.294	14.195	0.713	2.138
ID2863	2863	13	8.890	248.354	328.848	0	36	36	8.250	1	-10921639	197.308	255	0	255	43605	106.934	12.898	0.654	1.460
ID2871	2871	13	9.459	248.417	344.793	0	36	36	8.250	1	-10921639	225.000	255	0	255	49725	82.345	14.233	0.724	2.295
ID2887	2887	13	8.672	248.762	329.278	0	37	37	8.250	1	-10921639	188.077	255	0	255	41565	112.445	12.558	0.638	1.303
ID2891	2891	13	9.392	248.625	344.639	0	37	37	8.250	1	-10921639	219.231	255	0	255	48450	88.754	14.106	0.713	2.056
ID2952	2952	13	8.158	248.510	329.418	0	38	38	8.250	1	-10921639	166.154	255	0	255	36720	121.775	11.896	0.592	1.014
ID2955	2955	13	9.593	248.631	344.154	0	38	38	8.250	1	-10921639	231.923	255	0	255	51255	73.324	14.404	0.745	2.700
ID3019	3019	13	7.941	248.430	330.874	0	39	39	8.250	1	-10921639	174.231	255	0	255	38505	118.897	11.919	0.584	1.081
ID3022	3022	13	9.627	248.988	344.194	0	39	39	8.250	1	-10921639	233.077	255	0	255	51510	71.645	14.526	0.743	2.774
ID3148	3148	13	7.942	248.995	328.989	0	40	40	8.250	1	-10921639	165.000	255	0	255	36465	122.137	11.895	0.579	0.991
ID3151	3151	13	9.718	248.795	344.249	0	40	40	8.250	1	-10921639	242.308	255	0	255	53550	55.583	14.947	0.756	3.755
ID3085	3085	13	9.826	248.861	343.625	0	41	41	8.250	1	-10921639	235.385	255	0	255	52020	68.104	14.614	0.771	3.009
ID3215	3215	13	9.816	249.025	343.476	0	42	42	8.250	1	-10921639	241.154	255	0	255	53295	57.916	14.863	0.758	3.590
ID3279	3279	13	9.922	248.937	343.461	0	43	43	8.250	1	-10921639	245.769	255	0	255	54315	47.738	15.379	0.779	4.510
ID3473	3473	13	9.860	249.097	343.206	0	44	44	8.250	1	-10921639	238.846	255	0	255	52785	62.256	14.736	0.762	3.319
ID3344	3344	13	10.326	249.093	342.447	0	45	45	8.250	1	-10921639	235.385	255	0	255	52020	68.104	14.641	0.855	3.187
ID3408	3408	13	10.231	249.104	342.469	0	46	46	8.250	1	-10921639	240.000	255	0	255	53040	60.136	14.836	0.833	3.628
ID3537	3537	13	10.587	249.226	342.313	0	47	47	8.250	1	-10921639	238.846	255	0	255	52785	62.256	14.868	0.893	3.619
ID3602	3602	13	10.778	249.186	342.118	0	48	48	8.250	1	-10921639	238.846	255	0	255	52785	62.256	14.816	0.925	3.686
ID3666	3666	13	10.838	249.222	342.145	0	49	49	8.250	1	-10921639	242.308	255	0	255	53550	55.583	15.070	0.939	4.222
ID3730	3730	13	10.828	249.487	341.722	0	50	50	8.250	1	-10921639	244.615	255	0	255	54060	50.515	15.341	0.934	4.678
ID3789	3789	13	10.890	249.400	341.837	0	51	51	8.250	1	-10921639	245.769	255	0	255	54315	47.738	15.562	0.956	5.032
ID3847	3847	13	10.803	249.322	342.130	0	52	52	8.250	1	-10921639	249.231	255	0	255	55080	38.005	15.871	0.925	6.303
ID3903	3903	13	10.803	249.495	342.062	0	53	53	8.250	1	-10921639	250.385	255	0	255	55335	34.072	15.897	0.931	7.084
ID3960	3960	13	10.914	249.812	341.988	0	54	54	8.250	1	-10921639	246.923	255	0	255	54570	44.760	15.714	0.961	5.408
ID4017	4017	13	10.861	249.646	342.397	0	55	55	8.250	1	-10921639	245.769	255	0	255	54315	47.738	15.544	0.937	4.981
ID4126	4126	13	10.889	250.089	341.838	0	56	56	8.250	1	-10921639	248.077	255	0	255	54825	41.536	15.776	0.951	5.822
ID4071	4071	13	10.899	249.883	341.741	0	57	57	8.250	1	-10921639	248.077	255	0	255	54825	41.536	15.781	0.954	5.831
ID4178	4178	13	10.898	250.394	341.578	0	58	58	8.250	1	-10921639	245.769	255	0	255	54315	47.738	15.554	0.948	5.010
ID4231	4231	13	10.910	249.888	341.259	0	59	59	8.250	1	-10921639	250.385	255	0	255	55335	34.072	15.902	0.951	7.166
ID4337	4337	13	10.958	250.001	341.061	0	60	60	8.250	1	-10921639	250.385	255	0	255	55335	34.072	15.880	0.967	7.227
ID4283	4283	13	10.967	250.255	341.083	0	61	61	8.250	1	-10921639	252.692	255	0	255	55845	24.203	15.932	0.973	10.297
ID4387	4387	13	10.910	250.359	341.112	0	62	62	8.250	1	-10921639	251.538	255	0	255	55590	29.575	15.968	0.949	8.283
ID4437	4437	13	10.920	250.320	341.064	0	63	63	8.250	1	-10921639	250.385	255	0	255	55335	34.072	15.894	0.954	7.176
ID4588	4588	13	10.934	250.174	340.783	0	64	64	8.250	1	-10921639	253.846	255	0	255	56100	17.153	16.056	0.952	14.435
ID4488	4488	13	10.852	250.480	340.809	0	65	65	8.250	1	-10921639	249.231	255	0	255	55080	38.005	15.874	0.935	6.339
ID4537	4537	13	10.874	250.494	340.670	0	66	66	8.250	1	-10921639	245.769	255	0	255	54315	47.738	15.544	0.937	4.981
ID4638	4638	13	10.950	250.304	340.989	0	67	67	8.250	1	-10921639	249.231	255	0	255	55080	38.005	15.822	0.967	6.448
ID4686	4686	13	10.841	250.408	340.271	0	68	68	8.250	1	-10921639	251.538	255	0	255	55590	29.575	15.965	0.936	8.224
ID4734	4734	13	10.888	250.583	339.891	0	69	69	8.250	1	-10921639	249.231	255	0	255	55080	38.005	15.899	0.941	6.357
ID4782	4782	13	10.883	250.543	339.970	0	70	70	8.250	1	-10921639	245.769	255	0	255	54315	47.738	15.554	0.948	5.010
ID4830	4830	13	10.912	250.727	339.703	0	71	71	8.250	1	-10921639	248.077	255	0	255	54825	41.536	15.797	0.951	5.822
ID4926	4926	13	10.917	250.732	340.323	0	72	72	8.250	1	-10921639	249.231	255	0	255	55080	38.005	15.869	0.951	6.394
ID4879	4879	13	10.919	250.692	339.943	0	73	73	8.250	1	-10921639	248.077	255	0	255	54825	41.536	15.783	0.959	5.847
ID4975	4975	13	10.888	250.774	339.690	0	74	74	8.250	1	-10921639	249.231	255	0	255	55080	38.005	15.843	0.949	6.385
ID5114	5114	13	10.825	250.626	339.277	0	75	75	8.250	1	-10921639	251.538	255	0	255	55590	29.575	16.082	0.923	8.165
ID5021	5021	13	10.833	251.004	339.221	0	76	76	8.250	1	-10921639	251.538	255	0	255	55590	29.575	16.108	0.923	8.165
ID5098	5098	13	10.915	250.951	339.234	0	77	77	8.250	1	-10921639	252.692	255	0	255	55845	24.203	16.008	0.952	10.183
ID5161	5161	13	10.902	250.847	339.588	0	78	78	8.250	1	-10921639	246.923	255	0	255	54570	44.760	15.723	0.945	5.362
[truncated: 4,305 more rows]
