# Supplementary material for: Formation, collective motion, and merging of macroscopic bacterial aggregates
Source: PLoS Comput Biol. 2022 Jan 4;18(1):e1009153. doi: 10.1371/journal.pcbi.1009153 (PMC8759663; doi:10.1371/journal.pcbi.1009153)
Supplement: S1 Appendix — (ZIP) [file pcbi.1009153.s007.zip › Spots in tracks statistics region F.csv]

Label	ID	TRACK_ID	QUALITY	POSITION_X	POSITION_Y	POSITION_Z	POSITION_T	FRAME	RADIUS	VISIBILITY	MANUAL_COLOR	MEAN_INTENSITY	MEDIAN_INTENSITY	MIN_INTENSITY	MAX_INTENSITY	TOTAL_INTENSITY	STANDARD_DEVIATION	ESTIMATED_DIAMETER	CONTRAST	SNR
ID172	172	0	11.624	346.672	30.328	0	0	0	8	1	-10921639	220.385	255	0	255	48705	87.541	13.988	0.979	2.491
ID256	256	0	11.653	346.413	30.145	0	1	1	8	1	-10921639	219.231	255	0	255	48450	88.754	14.096	0.979	2.443
ID88	88	0	11.625	346.610	30.182	0	2	2	8	1	-10921639	214.615	255	0	255	47430	93.309	13.465	0.989	2.287
ID340	340	0	11.635	346.624	30.168	0	3	3	8	1	-10921639	212.308	255	0	255	46920	95.421	13.899	0.993	2.217
ID681	681	0	11.631	346.535	30.335	0	4	4	8	1	-10921639	229.615	255	0	255	50745	76.519	15.257	0.956	2.934
ID510	510	0	11.656	346.754	30.299	0	5	5	8	1	-10921639	216.923	255	0	255	47940	91.090	14.042	0.986	2.364
ID851	851	0	11.672	346.774	30.369	0	6	6	8	1	-10921639	229.615	255	0	255	50745	76.519	15.252	0.970	2.954
ID425	425	0	11.634	346.648	30.935	0	7	7	8	1	-10921639	229.615	255	0	255	50745	76.519	14.604	0.956	2.934
ID595	595	0	11.335	347.227	31.406	0	8	8	8	1	-10921639	181.154	255	0	255	40035	115.924	12.678	1.000	1.563
ID766	766	0	11.671	347.022	31.293	0	9	9	8	1	-10921639	221.538	255	0	255	48960	86.294	14.635	0.986	2.549
ID937	937	0	11.642	347.121	31.441	0	10	10	8	1	-10921639	221.538	255	0	255	48960	86.294	14.265	0.972	2.531
ID1022	1022	0	11.671	347.051	31.282	0	11	11	8	1	-10921639	222.692	255	0	255	49215	85.014	14.631	0.982	2.596
ID1109	1109	0	11.594	347.366	31.237	0	12	12	8	1	-10921639	230.769	255	0	255	51000	74.948	14.386	0.947	2.995
ID1195	1195	0	11.580	347.410	31.438	0	13	13	8	1	-10921639	229.615	255	0	255	50745	76.519	14.958	0.950	2.924
ID1281	1281	0	11.579	347.542	31.202	0	14	14	8	1	-10921639	221.538	255	0	255	48960	86.294	14.409	0.982	2.544
ID1368	1368	0	11.567	347.730	30.802	0	15	15	8	1	-10921639	227.308	255	0	255	50235	79.519	14.400	0.966	2.809
ID1807	1807	0	11.547	347.613	30.592	0	16	16	8	1	-10921639	225.000	255	0	255	49725	82.345	14.258	0.959	2.675
ID1894	1894	0	11.574	347.724	30.623	0	17	17	8	1	-10921639	231.923	255	0	255	51255	73.324	15.436	0.967	3.109
ID1631	1631	0	11.570	347.897	30.661	0	18	18	8	1	-10921639	227.308	255	0	255	50235	79.519	14.991	0.969	2.814
ID1543	1543	0	11.533	348.001	30.440	0	19	19	8	1	-10921639	229.615	255	0	255	50745	76.519	15.332	0.960	2.939
ID1719	1719	0	11.533	347.845	30.509	0	20	20	8	1	-10921639	231.923	255	0	255	51255	73.324	15.403	0.955	3.090
ID1455	1455	0	11.533	347.847	30.467	0	21	21	8	1	-10921639	230.769	255	0	255	51000	74.948	15.346	0.953	3.006
ID2069	2069	0	11.503	347.996	30.337	0	22	22	8	1	-10921639	231.923	255	0	255	51255	73.324	14.945	0.943	3.070
ID1981	1981	0	11.486	348.002	30.527	0	23	23	8	1	-10921639	231.923	255	0	255	51255	73.324	15.342	0.942	3.068
ID2157	2157	0	11.442	348.220	30.483	0	24	24	8	1	-10921639	229.615	255	0	255	50745	76.519	14.936	0.937	2.903
ID2245	2245	0	11.486	348.102	30.447	0	25	25	8	1	-10921639	228.462	255	0	255	50490	78.042	14.595	0.947	2.848
ID2333	2333	0	11.455	348.275	30.605	0	26	26	8	1	-10921639	229.615	255	0	255	50745	76.519	14.360	0.941	2.910
ID2509	2509	0	11.380	348.368	30.561	0	27	27	8	1	-10921639	227.308	255	0	255	50235	79.519	13.925	0.928	2.751
ID2421	2421	0	11.346	348.515	30.318	0	28	28	8	1	-10921639	233.077	255	0	255	51510	71.645	14.568	0.922	3.122
ID2863	2863	0	11.318	348.518	30.298	0	29	29	8	1	-10921639	234.231	255	0	255	51765	69.906	15.290	0.911	3.195
ID2685	2685	0	11.345	348.553	30.211	0	30	30	8	1	-10921639	236.538	255	0	255	52275	66.232	15.445	0.924	3.429
ID2774	2774	0	11.331	348.545	30.120	0	31	31	8	1	-10921639	234.231	255	0	255	51765	69.906	15.275	0.920	3.210
ID2597	2597	0	11.312	348.624	30.041	0	32	32	8	1	-10921639	235.385	255	0	255	52020	68.104	14.891	0.912	3.297
ID2952	2952	0	11.285	348.786	30.289	0	33	33	8	1	-10921639	233.077	255	0	255	51510	71.645	15.256	0.916	3.111
ID3016	3016	0	11.192	348.569	30.240	0	34	34	8	1	-10921639	238.846	255	0	255	52785	62.256	15.651	0.878	3.586
ID3127	3127	0	11.283	348.797	30.191	0	35	35	8	1	-10921639	229.615	255	0	255	50745	76.519	14.703	0.917	2.871
ID3304	3304	0	11.246	348.707	30.027	0	36	36	8	1	-10921639	240.000	255	0	255	53040	60.136	15.633	0.893	3.765
ID3821	3821	0	11.138	348.885	29.935	0	37	37	8	1	-10921639	241.154	255	0	255	53295	57.916	15.769	0.871	3.877
ID3215	3215	0	11.177	348.871	29.703	0	38	38	8	1	-10921639	233.077	255	0	255	51510	71.645	15.277	0.889	3.061
ID3476	3476	0	11.021	349.024	29.819	0	39	39	8	1	-10921639	241.154	255	0	255	53295	57.916	16.577	0.849	3.824
ID3649	3649	0	11.076	349.037	29.865	0	40	40	8	1	-10921639	240.000	255	0	255	53040	60.136	15.626	0.862	3.696
ID3390	3390	0	11.058	349.261	30.092	0	41	41	8	1	-10921639	231.923	255	0	255	51255	73.324	15.554	0.874	2.951
ID3563	3563	0	10.967	349.281	29.745	0	42	42	8	1	-10921639	234.231	255	0	255	51765	69.906	16.960	0.848	3.074
ID3735	3735	0	10.934	349.138	29.639	0	43	43	8	1	-10921639	236.538	255	0	255	52275	66.232	16.848	0.835	3.251
ID3909	3909	0	10.948	349.345	29.840	0	44	44	8	1	-10921639	233.077	255	0	255	51510	71.645	16.901	0.850	2.989
ID3995	3995	0	10.944	349.358	29.964	0	45	45	8	1	-10921639	233.077	255	0	255	51510	71.645	13.409	0.853	2.996
ID4081	4081	0	10.869	349.375	29.846	0	46	46	8	1	-10921639	233.077	255	0	255	51510	71.645	17.063	0.830	2.952
ID4338	4338	0	10.846	349.530	29.882	0	47	47	8	1	-10921639	235.385	255	0	255	52020	68.104	15.255	0.864	3.204
ID4510	4510	0	10.790	349.402	29.583	0	48	48	8	1	-10921639	231.923	255	0	255	51255	73.324	17.127	0.819	2.849
ID4252	4252	0	10.713	349.513	29.559	0	49	49	8	1	-10921639	237.692	255	0	255	52530	64.285	15.404	0.835	3.366
ID4166	4166	0	10.571	349.601	29.774	0	50	50	8	1	-10921639	245.769	255	0	255	54315	47.738	15.947	0.809	4.605
ID4424	4424	0	10.746	349.320	29.386	0	51	51	8	1	-10921639	237.692	255	0	255	52530	64.285	15.902	0.815	3.320
ID4596	4596	0	10.472	349.877	30.191	0	52	52	8	1	-10921639	238.846	255	0	255	52785	62.256	16.091	0.802	3.415
ID4766	4766	0	10.417	349.809	29.863	0	53	53	8	1	-10921639	242.308	255	0	255	53550	55.583	16.094	0.790	3.847
ID4681	4681	0	10.360	349.999	30.185	0	54	54	8	1	-10921639	240.000	255	0	255	53040	60.136	16.915	0.780	3.498
ID4936	4936	0	10.238	350.138	30.415	0	55	55	8	1	-10921639	234.231	255	0	255	51765	69.906	13.369	0.771	2.917
ID4852	4852	0	10.145	350.065	29.390	0	56	56	8	1	-10921639	240.000	255	0	255	53040	60.136	16.089	0.755	3.434
ID5274	5274	0	10.123	350.162	29.453	0	57	57	8	1	-10921639	236.538	255	0	255	52275	66.232	16.872	0.755	3.072
ID5021	5021	0	10.266	350.172	29.483	0	58	58	8	1	-10921639	235.385	255	0	255	52020	68.104	13.371	0.777	3.022
ID5189	5189	0	9.905	350.363	29.437	0	59	59	8	1	-10921639	235.385	255	0	255	52020	68.104	17.178	0.720	2.894
ID5105	5105	0	9.907	350.337	29.021	0	60	60	8	1	-10921639	235.385	255	0	255	52020	68.104	17.333	0.715	2.882
ID5360	5360	0	9.852	350.282	28.941	0	61	61	8	1	-10921639	235.385	255	0	255	52020	68.104	17.078	0.710	2.871
ID5444	5444	0	9.852	350.298	28.840	0	62	62	8	1	-10921639	236.538	255	0	255	52275	66.232	17.718	0.704	2.951
ID5528	5528	0	9.659	350.258	28.672	0	63	63	8	1	-10921639	235.385	255	0	255	52020	68.104	17.453	0.685	2.810
ID5612	5612	0	9.830	350.460	29.220	0	64	64	8	1	-10921639	234.231	255	0	255	51765	69.906	17.199	0.712	2.786
ID5696	5696	0	9.638	350.601	28.430	0	65	65	8	1	-10921639	245.769	255	0	255	54315	47.738	16.325	0.721	4.314
ID173	173	1	11.543	12.605	32.646	0	0	0	8	1	-10921639	207.692	255	0	255	45900	99.348	13.252	0.985	2.075
ID257	257	1	11.576	12.292	32.290	0	1	1	8	1	-10921639	214.615	255	0	255	47430	93.309	14.044	0.993	2.292
ID89	89	1	11.582	12.692	32.726	0	2	2	8	1	-10921639	212.308	255	0	255	46920	95.421	13.467	0.989	2.213
ID341	341	1	11.566	12.601	32.243	0	3	3	8	1	-10921639	211.154	255	0	255	46665	96.438	13.468	0.989	2.177
ID682	682	1	11.568	12.395	32.180	0	4	4	8	1	-10921639	212.308	255	0	255	46920	95.421	13.865	0.989	2.213
ID511	511	1	11.589	12.669	32.237	0	5	5	8	1	-10921639	214.615	255	0	255	47430	93.309	13.465	0.985	2.283
ID852	852	1	11.639	12.726	32.088	0	6	6	8	1	-10921639	221.538	255	0	255	48960	86.294	14.170	0.979	2.540
ID426	426	1	11.639	12.851	32.804	0	7	7	8	1	-10921639	212.308	255	0	255	46920	95.421	13.962	0.993	2.217
ID596	596	1	11.352	12.935	33.456	0	8	8	8	1	-10921639	183.462	255	0	255	40545	114.823	12.734	1.000	1.598
ID767	767	1	11.664	12.975	32.959	0	9	9	8	1	-10921639	213.462	255	0	255	47175	94.378	14.103	1.000	2.262
ID938	938	1	11.687	13.074	32.959	0	10	10	8	1	-10921639	221.538	255	0	255	48960	86.294	15.031	0.993	2.558
ID1023	1023	1	11.660	13.300	32.865	0	11	11	8	1	-10921639	215.769	255	0	255	47685	92.213	14.101	0.993	2.331
ID1110	1110	1	11.657	13.279	32.909	0	12	12	8	1	-10921639	215.769	255	0	255	47685	92.213	14.177	0.996	2.336
ID1196	1196	1	11.585	13.474	32.787	0	13	13	8	1	-10921639	211.154	255	0	255	46665	96.438	13.468	0.989	2.177
ID1282	1282	1	11.593	13.619	32.708	0	14	14	8	1	-10921639	210.000	255	0	255	46410	97.432	13.468	0.985	2.139
ID1369	1369	1	11.651	13.920	32.485	0	15	15	8	1	-10921639	220.385	255	0	255	48705	87.541	14.095	0.975	2.486
ID1808	1808	1	11.651	13.880	32.517	0	16	16	8	1	-10921639	218.077	255	0	255	48195	89.937	13.995	0.979	2.399
ID1895	1895	1	11.654	13.833	32.253	0	17	17	8	1	-10921639	220.385	255	0	255	48705	87.541	14.096	0.979	2.491
ID1632	1632	1	11.683	14.014	32.574	0	18	18	8	1	-10921639	228.462	255	0	255	50490	78.042	15.252	0.969	2.882
ID1544	1544	1	11.689	14.167	32.178	0	19	19	8	1	-10921639	221.538	255	0	255	48960	86.294	14.638	0.989	2.554
ID1720	1720	1	11.686	14.172	32.106	0	20	20	8	1	-10921639	216.923	255	0	255	47940	91.090	14.175	0.993	2.373
ID1456	1456	1	11.617	14.471	32.147	0	21	21	8	1	-10921639	220.385	255	0	255	48705	87.541	14.067	0.965	2.473
ID2070	2070	1	11.634	14.224	31.960	0	22	22	8	1	-10921639	222.692	255	0	255	49215	85.014	14.192	0.972	2.582
ID1982	1982	1	11.664	14.520	31.960	0	23	23	8	1	-10921639	228.462	255	0	255	50490	78.042	14.611	0.963	2.872
ID2158	2158	1	11.654	14.665	31.864	0	24	24	8	1	-10921639	219.231	255	0	255	48450	88.754	14.269	0.979	2.443
ID2246	2246	1	11.691	14.864	32.020	0	25	25	8	1	-10921639	228.462	255	0	255	50490	78.042	15.249	0.976	2.892
ID2334	2334	1	11.662	14.759	32.014	0	26	26	8	1	-10921639	221.538	255	0	255	48960	86.294	14.409	0.982	2.544
ID2510	2510	1	11.692	15.014	31.763	0	27	27	8	1	-10921639	226.154	255	0	255	49980	80.953	15.247	0.979	2.764
ID2422	2422	1	11.702	15.056	31.878	0	28	28	8	1	-10921639	227.308	255	0	255	50235	79.519	15.304	0.983	2.834
ID2864	2864	1	11.648	15.252	31.772	0	29	29	8	1	-10921639	227.308	255	0	255	50235	79.519	14.400	0.966	2.809
ID2686	2686	1	11.619	15.328	31.513	0	30	30	8	1	-10921639	228.462	255	0	255	50490	78.042	15.252	0.956	2.862
ID2775	2775	1	11.596	15.315	31.563	0	31	31	8	1	-10921639	223.846	255	0	255	49470	83.698	14.307	0.955	2.613
ID2598	2598	1	11.633	15.606	31.592	0	32	32	8	1	-10921639	221.538	255	0	255	48960	86.294	14.164	0.965	2.522
ID2953	2953	1	11.584	15.573	31.511	0	33	33	8	1	-10921639	216.923	255	0	255	47940	91.090	13.931	0.961	2.334
ID3018	3018	1	11.649	15.746	31.753	0	34	34	8	1	-10921639	227.308	255	0	255	50235	79.519	14.607	0.959	2.799
ID3128	3128	1	11.651	16.140	31.447	0	35	35	8	1	-10921639	223.846	255	0	255	49470	83.698	14.400	0.965	2.627
ID3305	3305	1	11.632	15.976	31.577	0	36	36	8	1	-10921639	233.077	255	0	255	51510	71.645	15.353	0.947	3.165
ID3822	3822	1	11.658	16.036	31.391	0	37	37	8	1	-10921639	231.923	255	0	255	51255	73.324	15.266	0.954	3.088
ID3216	3216	1	11.600	16.279	31.474	0	38	38	8	1	-10921639	230.769	255	0	255	51000	74.948	15.257	0.940	2.985
ID3477	3477	1	11.614	16.277	31.498	0	39	39	8	1	-10921639	230.769	255	0	255	51000	74.948	14.942	0.940	2.985
ID3650	3650	1	11.592	16.449	31.508	0	40	40	8	1	-10921639	225.000	255	0	255	49725	82.345	14.058	0.949	2.661
ID3391	3391	1	11.597	16.623	31.401	0	41	41	8	1	-10921639	225.000	255	0	255	49725	82.345	14.060	0.952	2.666
ID3564	3564	1	11.598	16.602	31.083	0	42	42	8	1	-10921639	230.769	255	0	255	51000	74.948	14.584	0.937	2.979
ID3736	3736	1	11.610	16.591	31.050	0	43	43	8	1	-10921639	242.308	255	0	255	53550	55.583	15.808	0.922	4.182
ID3910	3910	1	11.673	16.932	31.318	0	44	44	8	1	-10921639	231.923	255	0	255	51255	73.324	15.404	0.960	3.099
ID3996	3996	1	11.656	16.874	31.094	0	45	45	8	1	-10921639	238.846	255	0	255	52785	62.256	15.606	0.942	3.723
ID4082	4082	1	11.632	17.007	30.874	0	46	46	8	1	-10921639	241.154	255	0	255	53295	57.916	15.639	0.931	4.014
ID4339	4339	1	11.671	17.097	31.036	0	47	47	8	1	-10921639	238.846	255	0	255	52785	62.256	15.515	0.949	3.735
ID4511	4511	1	11.676	17.162	30.878	0	48	48	8	1	-10921639	238.846	255	0	255	52785	62.256	15.498	0.952	3.742
ID4253	4253	1	11.653	17.171	31.019	0	49	49	8	1	-10921639	237.692	255	0	255	52530	64.285	15.471	0.945	3.593
ID4167	4167	1	11.512	17.636	30.847	0	50	50	8	1	-10921639	237.692	255	0	255	52530	64.285	15.595	0.908	3.520
ID4425	4425	1	11.562	17.609	31.096	0	51	51	8	1	-10921639	233.077	255	0	255	51510	71.645	15.581	0.928	3.132
ID4597	4597	1	11.605	17.888	31.429	0	52	52	8	1	-10921639	238.846	255	0	255	52785	62.256	15.601	0.930	3.697
ID4767	4767	1	11.631	17.957	31.222	0	53	53	8	1	-10921639	242.308	255	0	255	53550	55.583	15.688	0.928	4.197
ID4682	4682	1	11.545	18.037	31.021	0	54	54	8	1	-10921639	242.308	255	0	255	53550	55.583	16.046	0.901	4.133
ID4937	4937	1	11.551	18.122	31.584	0	55	55	8	1	-10921639	236.538	255	0	255	52275	66.232	15.545	0.914	3.411
ID4853	4853	1	11.555	18.352	30.838	0	56	56	8	1	-10921639	238.846	255	0	255	52785	62.256	16.663	0.909	3.653
ID5275	5275	1	11.588	18.159	30.767	0	57	57	8	1	-10921639	245.769	255	0	255	54315	47.738	15.763	0.914	4.917
ID5022	5022	1	11.539	18.659	30.692	0	58	58	8	1	-10921639	237.692	255	0	255	52530	64.285	15.303	0.911	3.526
ID5190	5190	1	11.486	18.626	30.426	0	59	59	8	1	-10921639	231.923	255	0	255	51255	73.324	15.316	0.906	3.007
ID5106	5106	1	11.489	18.769	30.532	0	60	60	8	1	-10921639	241.154	255	0	255	53295	57.916	15.644	0.904	3.953
ID5361	5361	1	11.515	18.705	30.549	0	61	61	8	1	-10921639	235.385	255	0	255	52020	68.104	14.894	0.914	3.300
ID5445	5445	1	11.475	18.817	30.207	0	62	62	8	1	-10921639	238.846	255	0	255	52785	62.256	15.621	0.897	3.628
ID5529	5529	1	11.546	18.860	30.355	0	63	63	8	1	-10921639	234.231	255	0	255	51765	69.906	15.284	0.919	3.210
ID5613	5613	1	11.539	19.074	30.147	0	64	64	8	1	-10921639	238.846	255	0	255	52785	62.256	15.597	0.909	3.653
ID5697	5697	1	11.482	19.092	30.274	0	65	65	8	1	-10921639	238.846	255	0	255	52785	62.256	15.696	0.894	3.622
ID5780	5780	1	11.445	18.935	29.864	0	66	66	8	1	-10921639	237.692	255	0	255	52530	64.285	15.519	0.888	3.477
ID5863	5863	1	11.483	19.145	29.992	0	67	67	8	1	-10921639	238.846	255	0	255	52785	62.256	15.774	0.891	3.615
ID5947	5947	1	11.339	19.270	29.468	0	68	68	8	1	-10921639	234.231	255	0	255	51765	69.906	15.667	0.880	3.137
ID6032	6032	1	11.431	19.305	29.173	0	69	69	8	1	-10921639	236.538	255	0	255	52275	66.232	15.634	0.887	3.357
ID6117	6117	1	11.410	19.146	29.141	0	70	70	8	1	-10921639	237.692	255	0	255	52530	64.285	15.572	0.882	3.465
ID6201	6201	1	11.429	19.205	29.065	0	71	71	8	1	-10921639	237.692	255	0	255	52530	64.285	15.575	0.885	3.471
ID6452	6452	1	11.373	19.421	29.435	0	72	72	8	1	-10921639	235.385	255	0	255	52020	68.104	15.494	0.883	3.242
ID6284	6284	1	11.338	19.532	29.243	0	73	73	8	1	-10921639	234.231	255	0	255	51765	69.906	16.663	0.871	3.120
ID6368	6368	1	11.411	19.695	28.869	0	74	74	8	1	-10921639	236.538	255	0	255	52275	66.232	15.641	0.887	3.357
ID6535	6535	1	11.373	19.576	28.398	0	75	75	8	1	-10921639	235.385	255	0	255	52020	68.104	16.183	0.875	3.225
ID6618	6618	1	11.386	19.705	28.453	0	76	76	8	1	-10921639	244.615	255	0	255	54060	50.515	16.289	0.868	4.500
ID6702	6702	1	11.347	19.491	28.704	0	77	77	8	1	-10921639	237.692	255	0	255	52530	64.285	16.501	0.867	3.434
ID6784	6784	1	11.336	19.769	28.666	0	78	78	8	1	-10921639	242.308	255	0	255	53550	55.583	15.735	0.867	4.048
ID7276	7276	1	11.406	19.754	28.305	0	79	79	8	1	-10921639	238.846	255	0	255	52785	62.256	15.682	0.879	3.590
ID6866	6866	1	11.359	19.796	29.221	0	80	80	8	1	-10921639	236.538	255	0	255	52275	66.232	15.538	0.875	3.334
ID7029	7029	1	11.444	19.707	28.265	0	81	81	8	1	-10921639	240.000	255	0	255	53040	60.136	16.036	0.883	3.742
ID6948	6948	1	11.249	19.754	28.558	0	82	82	8	1	-10921639	238.846	255	0	255	52785	62.256	15.678	0.856	3.539
ID7195	7195	1	11.409	20.251	28.502	0	83	83	8	1	-10921639	243.462	255	0	255	53805	53.122	16.897	0.867	4.257
ID7114	7114	1	11.380	19.883	28.215	0	84	84	8	1	-10921639	240.000	255	0	255	53040	60.136	15.811	0.871	3.716
ID7358	7358	1	11.332	20.108	28.448	0	85	85	8	1	-10921639	238.846	255	0	255	52785	62.256	15.551	0.865	3.558
ID7442	7442	1	11.393	19.775	29.107	0	86	86	8	1	-10921639	241.154	255	0	255	53295	57.916	15.791	0.875	3.885
ID7524	7524	1	11.421	20.007	29.087	0	87	87	8	1	-10921639	240.000	255	0	255	53040	60.136	15.865	0.877	3.729
ID7606	7606	1	11.406	20.069	29.366	0	88	88	8	1	-10921639	240.000	255	0	255	53040	60.136	15.902	0.874	3.723
ID7687	7687	1	11.374	20.481	29.286	0	89	89	8	1	-10921639	235.385	255	0	255	52020	68.104	15.724	0.886	3.248
ID8015	8015	1	11.358	20.373	29.116	0	90	90	8	1	-10921639	238.846	255	0	255	52785	62.256	16.211	0.868	3.565
ID7850	7850	1	11.224	20.523	29.284	0	91	91	8	1	-10921639	235.385	255	0	255	52020	68.104	14.782	0.846	3.167
ID8097	8097	1	11.384	20.599	28.555	0	92	92	8	1	-10921639	236.538	255	0	255	52275	66.232	15.438	0.881	3.346
ID7932	7932	1	11.291	20.684	28.107	0	93	93	8	1	-10921639	238.846	255	0	255	52785	62.256	15.836	0.856	3.539
ID7768	7768	1	11.364	20.613	27.747	0	94	94	8	1	-10921639	242.308	255	0	255	53550	55.583	15.787	0.869	4.055
ID8178	8178	1	11.401	20.790	27.800	0	95	95	8	1	-10921639	236.538	255	0	255	52275	66.232	15.470	0.881	3.346
ID8259	8259	1	11.336	20.618	28.081	0	96	96	8	1	-10921639	242.308	255	0	255	53550	55.583	16.155	0.858	4.027
ID8340	8340	1	11.252	20.704	27.312	0	97	97	8	1	-10921639	236.538	255	0	255	52275	66.232	15.643	0.858	3.298
ID8504	8504	1	11.203	20.811	27.238	0	98	98	8	1	-10921639	240.000	255	0	255	53040	60.136	15.782	0.840	3.644
ID8423	8423	1	11.291	20.686	28.667	0	99	99	8	1	-10921639	240.000	255	0	255	53040	60.136	15.663	0.860	3.690
ID8664	8664	1	11.195	20.684	28.429	0	100	100	8	1	-10921639	236.538	255	0	255	52275	66.232	15.796	0.846	3.274
ID8585	8585	1	11.293	21.021	28.518	0	101	101	8	1	-10921639	238.846	255	0	255	52785	62.256	15.731	0.853	3.533
ID8984	8984	1	11.186	20.807	28.850	0	102	102	8	1	-10921639	240.000	255	0	255	53040	60.136	15.782	0.840	3.644
ID8744	8744	1	11.159	21.104	29.223	0	103	103	8	1	-10921639	240.000	255	0	255	53040	60.136	15.858	0.835	3.631
ID8903	8903	1	11.115	21.143	28.937	0	104	104	8	1	-10921639	238.846	255	0	255	52785	62.256	16.290	0.823	3.464
ID8824	8824	1	11.155	21.558	29.053	0	105	105	8	1	-10921639	241.154	255	0	255	53295	57.916	15.940	0.833	3.783
ID9064	9064	1	11.054	21.470	28.973	0	106	106	8	1	-10921639	237.692	255	0	255	52530	64.285	16.608	0.822	3.336
ID9144	9144	1	10.902	21.537	29.080	0	107	107	8	1	-10921639	231.923	255	0	255	51255	73.324	15.565	0.804	2.820
ID9224	9224	1	11.207	21.796	29.204	0	108	108	8	1	-10921639	238.846	255	0	255	52785	62.256	15.718	0.842	3.508
ID9302	9302	1	11.151	21.679	29.132	0	109	109	8	1	-10921639	240.000	255	0	255	53040	60.136	16.293	0.832	3.624
ID9457	9457	1	11.020	21.841	29.095	0	110	110	8	1	-10921639	242.308	255	0	255	53550	55.583	16.057	0.809	3.899
ID9535	9535	1	10.933	21.962	29.025	0	111	111	8	1	-10921639	241.154	255	0	255	53295	57.916	16.049	0.795	3.688
ID9380	9380	1	11.181	22.142	29.162	0	112	112	8	1	-10921639	248.077	255	0	255	54825	41.536	17.310	0.821	5.385
ID174	174	2	11.644	71.881	33.527	0	0	0	8	1	-10921639	215.769	255	0	255	47685	92.213	13.998	0.989	2.327
ID258	258	2	11.668	71.900	33.442	0	1	1	8	1	-10921639	220.385	255	0	255	48705	87.541	14.171	0.982	2.495
ID90	90	2	11.658	71.894	33.590	0	2	2	8	1	-10921639	216.923	255	0	255	47940	91.090	14.100	0.989	2.368
ID342	342	2	11.677	72.021	33.723	0	3	3	8	1	-10921639	215.769	255	0	255	47685	92.213	14.101	0.993	2.331
ID683	683	2	11.671	72.263	33.755	0	4	4	8	1	-10921639	218.077	255	0	255	48195	89.937	14.097	0.982	2.403
ID512	512	2	11.702	71.931	33.940	0	5	5	8	1	-10921639	225.000	255	0	255	49725	82.345	15.244	0.986	2.713
ID853	853	2	11.704	71.924	33.864	0	6	6	8	1	-10921639	223.846	255	0	255	49470	83.698	15.294	0.993	2.665
ID427	427	2	11.670	72.153	34.508	0	7	7	8	1	-10921639	226.154	255	0	255	49980	80.953	14.405	0.973	2.755
ID597	597	2	11.436	72.172	34.643	0	8	8	8	1	-10921639	189.231	255	0	255	41820	111.813	13.106	0.996	1.689
ID768	768	2	11.687	72.273	34.801	0	9	9	8	1	-10921639	222.692	255	0	255	49215	85.014	14.412	0.982	2.596
ID939	939	2	11.678	72.510	34.848	0	10	10	8	1	-10921639	228.462	255	0	255	50490	78.042	14.618	0.969	2.882
ID1024	1024	2	11.676	72.542	34.970	0	11	11	8	1	-10921639	225.000	255	0	255	49725	82.345	14.408	0.976	2.699
ID1111	1111	2	11.694	72.799	34.970	0	12	12	8	1	-10921639	228.462	255	0	255	50490	78.042	15.249	0.976	2.892
ID1197	1197	2	11.696	72.762	35.164	0	13	13	8	1	-10921639	229.615	255	0	255	50745	76.519	15.316	0.973	2.960
ID1283	1283	2	11.695	73.051	34.907	0	14	14	8	1	-10921639	234.231	255	0	255	51765	69.906	15.427	0.970	3.300
ID1370	1370	2	11.712	73.034	34.933	0	15	15	8	1	-10921639	227.308	255	0	255	50235	79.519	15.385	0.990	2.844
ID1809	1809	2	11.669	73.026	34.549	0	16	16	8	1	-10921639	234.231	255	0	255	51765	69.906	15.457	0.957	3.277
ID1896	1896	2	11.682	73.100	34.730	0	17	17	8	1	-10921639	234.231	255	0	255	51765	69.906	15.404	0.960	3.283
ID1633	1633	2	11.687	73.162	34.741	0	18	18	8	1	-10921639	236.538	255	0	255	52275	66.232	15.503	0.961	3.500
ID1545	1545	2	11.684	73.253	34.652	0	19	19	8	1	-10921639	229.615	255	0	255	50745	76.519	14.991	0.970	2.954
ID1722	1722	2	11.652	73.357	34.515	0	20	20	8	1	-10921639	226.154	255	0	255	49980	80.953	14.398	0.962	2.740
ID1457	1457	2	11.651	73.415	34.600	0	21	21	8	1	-10921639	231.923	255	0	255	51255	73.324	14.958	0.950	3.082
ID2072	2072	2	11.686	73.837	34.622	0	22	22	8	1	-10921639	231.923	255	0	255	51255	73.324	15.326	0.967	3.109
ID1984	1984	2	11.689	73.767	34.765	0	23	23	8	1	-10921639	231.923	255	0	255	51255	73.324	15.378	0.970	3.115
ID2160	2160	2	11.655	73.548	34.695	0	24	24	8	1	-10921639	233.077	255	0	255	51510	71.645	14.963	0.954	3.176
ID2247	2247	2	11.694	73.807	34.798	0	25	25	8	1	-10921639	240.000	255	0	255	53040	60.136	15.530	0.955	3.899
ID2335	2335	2	11.667	73.876	34.480	0	26	26	8	1	-10921639	230.769	255	0	255	51000	74.948	15.262	0.957	3.011
ID2512	2512	2	11.691	73.914	34.633	0	27	27	8	1	-10921639	234.231	255	0	255	51765	69.906	15.395	0.964	3.289
ID2424	2424	2	11.666	73.681	34.615	0	28	28	8	1	-10921639	238.846	255	0	255	52785	62.256	15.515	0.949	3.735
ID2866	2866	2	11.656	73.989	34.640	0	29	29	8	1	-10921639	234.231	255	0	255	51765	69.906	15.434	0.957	3.277
ID2688	2688	2	11.687	74.037	34.884	0	30	30	8	1	-10921639	236.538	255	0	255	52275	66.232	15.458	0.961	3.500
ID2777	2777	2	11.627	74.141	34.572	0	31	31	8	1	-10921639	236.538	255	0	255	52275	66.232	15.527	0.942	3.464
ID2600	2600	2	11.672	74.045	34.610	0	32	32	8	1	-10921639	230.769	255	0	255	51000	74.948	15.395	0.963	3.021
ID2955	2955	2	11.592	74.490	34.526	0	33	33	8	1	-10921639	238.846	255	0	255	52785	62.256	15.636	0.924	3.685
ID3024	3024	2	11.642	74.465	34.745	0	34	34	8	1	-10921639	240.000	255	0	255	53040	60.136	15.573	0.933	3.854
ID3129	3129	2	11.635	74.360	34.416	0	35	35	8	1	-10921639	238.846	255	0	255	52785	62.256	15.445	0.933	3.704
ID3306	3306	2	11.655	74.383	34.220	0	36	36	8	1	-10921639	236.538	255	0	255	52275	66.232	15.377	0.948	3.476
ID3823	3823	2	11.631	74.444	34.405	0	37	37	8	1	-10921639	238.846	255	0	255	52785	62.256	15.474	0.933	3.704
ID3217	3217	2	11.639	74.462	34.356	0	38	38	8	1	-10921639	240.000	255	0	255	53040	60.136	15.578	0.936	3.860
ID3478	3478	2	11.624	74.518	34.405	0	39	39	8	1	-10921639	238.846	255	0	255	52785	62.256	15.510	0.933	3.704
ID3651	3651	2	11.670	74.876	34.204	0	40	40	8	1	-10921639	238.846	255	0	255	52785	62.256	15.569	0.952	3.742
ID3394	3394	2	11.622	74.793	34.556	0	41	41	8	1	-10921639	234.231	255	0	255	51765	69.906	15.387	0.938	3.244
ID3566	3566	2	11.620	75.043	34.484	0	42	42	8	1	-10921639	236.538	255	0	255	52275	66.232	15.510	0.932	3.447
ID3738	3738	2	11.651	74.858	34.308	0	43	43	8	1	-10921639	240.000	255	0	255	53040	60.136	15.604	0.940	3.867
ID3912	3912	2	11.683	75.108	34.257	0	44	44	8	1	-10921639	237.692	255	0	255	52530	64.285	15.555	0.958	3.618
ID3999	3999	2	11.667	75.088	34.178	0	45	45	8	1	-10921639	237.692	255	0	255	52530	64.285	15.454	0.948	3.600
ID4084	4084	2	11.639	75.216	34.390	0	46	46	8	1	-10921639	236.538	255	0	255	52275	66.232	15.583	0.942	3.464
ID4341	4341	2	11.608	75.356	34.088	0	47	47	8	1	-10921639	245.769	255	0	255	54315	47.738	16.134	0.917	4.926
ID4514	4514	2	11.666	75.144	34.026	0	48	48	8	1	-10921639	248.077	255	0	255	54825	41.536	15.765	0.933	5.764
ID4255	4255	2	11.554	75.182	34.229	0	49	49	8	1	-10921639	242.308	255	0	255	53550	55.583	15.773	0.910	4.154
ID4170	4170	2	11.648	75.594	34.272	0	50	50	8	1	-10921639	241.154	255	0	255	53295	57.916	15.641	0.934	4.021
ID4428	4428	2	11.562	75.446	34.178	0	51	51	8	1	-10921639	236.538	255	0	255	52275	66.232	15.639	0.920	3.423
ID4600	4600	2	11.551	75.419	34.649	0	52	52	8	1	-10921639	245.769	255	0	255	54315	47.738	16.046	0.903	4.884
ID4770	4770	2	11.566	75.718	34.434	0	53	53	8	1	-10921639	242.308	255	0	255	53550	55.583	15.936	0.907	4.147
ID4685	4685	2	11.628	75.925	34.634	0	54	54	8	1	-10921639	238.846	255	0	255	52785	62.256	15.580	0.936	3.710
ID4939	4939	2	11.606	75.783	34.988	0	55	55	8	1	-10921639	244.615	255	0	255	54060	50.515	15.800	0.920	4.640
ID4855	4855	2	11.618	76.008	34.306	0	56	56	8	1	-10921639	242.308	255	0	255	53550	55.583	15.655	0.928	4.197
ID5278	5278	2	11.623	76.201	34.202	0	57	57	8	1	-10921639	246.923	255	0	255	54570	44.760	15.849	0.920	5.288
ID5024	5024	2	11.590	76.285	33.882	0	58	58	8	1	-10921639	245.769	255	0	255	54315	47.738	16.271	0.908	4.901
ID5194	5194	2	11.624	76.290	33.771	0	59	59	8	1	-10921639	244.615	255	0	255	54060	50.515	15.822	0.923	4.648
ID5109	5109	2	11.596	76.443	34.052	0	60	60	8	1	-10921639	244.615	255	0	255	54060	50.515	16.249	0.914	4.624
ID5364	5364	2	11.589	76.189	33.857	0	61	61	8	1	-10921639	237.692	255	0	255	52530	64.285	15.608	0.924	3.551
ID5448	5448	2	11.577	76.536	33.844	0	62	62	8	1	-10921639	246.923	255	0	255	54570	44.760	15.964	0.909	5.253
ID5531	5531	2	11.521	76.433	33.369	0	63	63	8	1	-10921639	245.769	255	0	255	54315	47.738	16.161	0.894	4.860
ID5616	5616	2	11.472	76.494	33.646	0	64	64	8	1	-10921639	245.769	255	0	255	54315	47.738	16.545	0.882	4.827
ID5699	5699	2	11.561	76.724	33.376	0	65	65	8	1	-10921639	238.846	255	0	255	52785	62.256	15.608	0.912	3.660
ID5783	5783	2	11.564	76.666	33.552	0	66	66	8	1	-10921639	236.538	255	0	255	52275	66.232	15.466	0.920	3.423
ID5865	5865	2	11.496	76.898	33.371	0	67	67	8	1	-10921639	245.769	255	0	255	54315	47.738	16.125	0.888	4.843
ID5951	5951	2	11.527	76.822	32.946	0	68	68	8	1	-10921639	245.769	255	0	255	54315	47.738	16.631	0.891	4.851
ID6036	6036	2	11.561	76.955	32.656	0	69	69	8	1	-10921639	251.538	255	0	255	55590	29.575	16.416	0.896	8.039
ID6120	6120	2	11.574	76.872	32.523	0	70	70	8	1	-10921639	240.000	255	0	255	53040	60.136	15.602	0.915	3.814
ID6204	6204	2	11.554	77.033	32.663	0	71	71	8	1	-10921639	243.462	255	0	255	53805	53.122	16.046	0.902	4.346
ID6455	6455	2	11.580	77.163	32.882	0	72	72	8	1	-10921639	246.923	255	0	255	54570	44.760	16.428	0.903	5.235
ID6286	6286	2	11.519	76.916	32.382	0	73	73	8	1	-10921639	242.308	255	0	255	53550	55.583	15.869	0.898	4.126
ID6371	6371	2	11.542	77.090	32.275	0	74	74	8	1	-10921639	242.308	255	0	255	53550	55.583	15.948	0.901	4.133
ID6538	6538	2	11.439	76.895	32.181	0	75	75	8	1	-10921639	243.462	255	0	255	53805	53.122	15.928	0.879	4.287
ID6622	6622	2	11.493	77.076	31.871	0	76	76	8	1	-10921639	252.692	255	0	255	55845	24.203	16.892	0.877	9.758
ID6705	6705	2	11.573	76.958	31.982	0	77	77	8	1	-10921639	243.462	255	0	255	53805	53.122	16.045	0.908	4.361
ID6787	6787	2	11.611	77.060	31.916	0	78	78	8	1	-10921639	243.462	255	0	255	53805	53.122	15.905	0.919	4.390
ID7279	7279	2	11.526	77.130	31.833	0	79	79	8	1	-10921639	246.923	255	0	255	54570	44.760	16.131	0.894	5.209
ID6869	6869	2	11.580	76.903	32.774	0	80	80	8	1	-10921639	244.615	255	0	255	54060	50.515	16.052	0.908	4.609
ID7032	7032	2	11.523	77.114	31.466	0	81	81	8	1	-10921639	244.615	255	0	255	54060	50.515	15.892	0.899	4.585
ID6950	6950	2	11.598	77.083	31.755	0	82	82	8	1	-10921639	246.923	255	0	255	54570	44.760	15.967	0.912	5.262
ID7198	7198	2	11.589	77.203	32.078	0	83	83	8	1	-10921639	243.462	255	0	255	53805	53.122	15.959	0.913	4.376
ID7116	7116	2	11.491	77.339	31.675	0	84	84	8	1	-10921639	246.923	255	0	255	54570	44.760	16.615	0.883	5.174
ID7361	7361	2	11.556	77.221	31.888	0	85	85	8	1	-10921639	245.769	255	0	255	54315	47.738	16.261	0.900	4.876
ID7444	7444	2	11.455	77.300	32.473	0	86	86	8	1	-10921639	243.462	255	0	255	53805	53.122	16.026	0.884	4.302
ID7526	7526	2	11.474	77.236	32.435	0	87	87	8	1	-10921639	245.769	255	0	255	54315	47.738	16.026	0.885	4.835
ID7609	7609	2	11.473	77.381	32.973	0	88	88	8	1	-10921639	245.769	255	0	255	54315	47.738	16.539	0.880	4.819
ID7690	7690	2	11.386	77.364	32.712	0	89	89	8	1	-10921639	246.923	255	0	255	54570	44.760	16.997	0.858	5.095
ID8018	8018	2	11.413	77.611	32.533	0	90	90	8	1	-10921639	244.615	255	0	255	54060	50.515	16.018	0.876	4.523
ID7853	7853	2	11.487	77.397	32.686	0	91	91	8	1	-10921639	245.769	255	0	255	54315	47.738	16.884	0.882	4.827
ID8099	8099	2	11.494	77.507	32.282	0	92	92	8	1	-10921639	246.923	255	0	255	54570	44.760	16.615	0.883	5.174
ID7934	7934	2	11.436	77.543	31.518	0	93	93	8	1	-10921639	246.923	255	0	255	54570	44.760	16.114	0.877	5.156
ID7770	7770	2	11.479	77.782	31.396	0	94	94	8	1	-10921639	245.769	255	0	255	54315	47.738	16.122	0.885	4.835
ID8180	8180	2	11.463	77.524	31.157	0	95	95	8	1	-10921639	248.077	255	0	255	54825	41.536	16.950	0.872	5.565
ID8261	8261	2	11.508	77.836	31.115	0	96	96	8	1	-10921639	243.462	255	0	255	53805	53.122	15.867	0.896	4.331
ID8342	8342	2	11.453	77.484	31.170	0	97	97	8	1	-10921639	246.923	255	0	255	54570	44.760	16.817	0.875	5.147
ID8507	8507	2	11.374	77.841	31.156	0	98	98	8	1	-10921639	243.462	255	0	255	53805	53.122	16.399	0.862	4.242
ID8426	8426	2	11.461	77.563	31.642	0	99	99	8	1	-10921639	249.231	255	0	255	55080	38.005	16.896	0.873	6.113
ID8667	8667	2	11.453	77.953	32.292	0	100	100	8	1	-10921639	244.615	255	0	255	54060	50.515	16.533	0.876	4.523
ID8588	8588	2	11.346	77.764	32.286	0	101	101	8	1	-10921639	245.769	255	0	255	54315	47.738	16.212	0.857	4.753
ID8987	8987	2	11.359	78.153	32.524	0	102	102	8	1	-10921639	246.923	255	0	255	54570	44.760	16.570	0.858	5.095
ID8747	8747	2	11.362	78.198	32.582	0	103	103	8	1	-10921639	251.538	255	0	255	55590	29.575	17.104	0.850	7.813
ID8906	8906	2	11.403	78.350	32.654	0	104	104	8	1	-10921639	248.077	255	0	255	54825	41.536	16.824	0.864	5.537
ID8827	8827	2	11.321	78.221	32.666	0	105	105	8	1	-10921639	243.462	255	0	255	53805	53.122	16.379	0.853	4.220
ID9067	9067	2	11.259	78.422	32.516	0	106	106	8	1	-10921639	245.769	255	0	255	54315	47.738	17.198	0.833	4.678
ID9147	9147	2	11.250	78.516	32.752	0	107	107	8	1	-10921639	249.231	255	0	255	55080	38.005	17.167	0.830	5.947
ID9227	9227	2	11.201	78.529	32.572	0	108	108	8	1	-10921639	246.923	255	0	255	54570	44.760	16.800	0.831	5.007
ID9305	9305	2	11.177	78.420	32.280	0	109	109	8	1	-10921639	249.231	255	0	255	55080	38.005	17.235	0.819	5.905
ID9460	9460	2	11.151	78.675	32.701	0	110	110	8	1	-10921639	251.538	255	0	255	55590	29.575	17.302	0.810	7.614
ID9538	9538	2	10.953	78.813	32.462	0	111	111	8	1	-10921639	246.923	255	0	255	54570	44.760	17.254	0.789	4.866
ID9383	9383	2	11.151	78.853	32.208	0	112	112	8	1	-10921639	252.692	255	0	255	55845	24.203	17.405	0.808	9.335
ID169	169	3	11.049	195.166	10.917	0	0	0	8	1	-10921639	189.231	255	0	255	41820	111.813	12.872	0.969	1.666
ID175	175	3	10.968	195.177	33.845	0	0	0	8	1	-10921639	165.000	255	0	255	36465	122.137	12.385	0.995	1.348
ID253	253	3	11.019	194.727	11.082	0	1	1	8	1	-10921639	186.923	255	0	255	41310	113.062	12.794	0.974	1.632
ID259	259	3	11.017	195.126	33.875	0	1	1	8	1	-10921639	168.462	255	0	255	37230	121.015	12.442	0.981	1.379
ID85	85	3	11.205	194.874	11.246	0	2	2	8	1	-10921639	200.769	255	0	255	44370	104.582	13.808	0.978	1.899
ID91	91	3	10.954	195.147	34.091	0	2	2	8	1	-10921639	165.000	255	0	255	36465	122.137	12.403	0.981	1.338
ID337	337	3	11.134	194.785	11.029	0	3	3	8	1	-10921639	193.846	255	0	255	42840	109.125	13.478	0.975	1.754
ID343	343	3	10.984	195.019	34.085	0	3	3	8	1	-10921639	163.846	255	0	255	36210	122.487	12.404	0.990	1.331
ID678	678	3	11.152	194.697	11.275	0	4	4	8	1	-10921639	191.538	255	0	255	42330	110.501	13.263	0.986	1.721
ID684	684	3	11.073	195.196	34.155	0	4	4	8	1	-10921639	170.769	255	0	255	37740	120.206	12.552	0.982	1.408
ID513	513	3	11.216	195.195	34.465	0	5	5	8	1	-10921639	183.462	255	0	255	40545	114.823	12.797	0.975	1.577
ID507	507	3	11.169	194.892	11.466	0	5	5	8	1	-10921639	196.154	255	0	255	43350	107.682	13.097	0.990	1.813
ID848	848	3	11.162	194.941	11.522	0	6	6	8	1	-10921639	198.462	255	0	255	43860	106.168	12.964	0.969	1.840
ID854	854	3	10.938	195.404	34.278	0	6	6	8	1	-10921639	169.615	255	0	255	37485	120.617	12.368	0.968	1.383
ID422	422	3	11.327	195.025	11.933	0	7	7	8	1	-10921639	199.615	255	0	255	44115	105.384	13.743	1.000	1.894
ID428	428	3	11.049	195.138	35.062	0	7	7	8	1	-10921639	169.615	255	0	255	37485	120.617	12.465	0.986	1.396
ID592	592	3	10.974	195.646	12.185	0	8	8	8	1	-10921639	171.923	255	0	255	37995	119.782	12.403	0.995	1.432
ID598	598	3	10.514	195.329	34.657	0	8	8	8	1	-10921639	147.692	255	0	255	32640	126.177	11.560	1.000	1.171
ID763	763	3	11.104	195.441	12.279	0	9	9	8	1	-10921639	184.615	255	0	255	40800	114.250	12.672	0.979	1.599
ID769	769	3	11.086	195.566	34.891	0	9	9	8	1	-10921639	175.385	255	0	255	38760	118.435	12.553	0.978	1.464
ID934	934	3	11.167	195.550	12.553	0	10	10	8	1	-10921639	189.231	255	0	255	41820	111.813	12.973	0.971	1.668
ID940	940	3	10.836	195.494	35.398	0	10	10	8	1	-10921639	166.154	255	0	255	36720	121.775	12.147	0.967	1.342
ID1025	1025	3	10.918	195.958	35.234	0	11	11	8	1	-10921639	163.846	255	0	255	36210	122.487	12.402	0.967	1.315
ID1019	1019	3	11.217	195.805	12.583	0	11	11	8	1	-10921639	191.538	255	0	255	42330	110.501	13.260	0.972	1.708
ID1107	1107	3	11.228	195.985	12.526	0	12	12	8	1	-10921639	198.462	255	0	255	43860	106.168	13.252	0.969	1.840
ID1112	1112	3	11.124	195.828	35.100	0	12	12	8	1	-10921639	177.692	255	0	255	39270	117.471	12.675	0.969	1.489
ID1193	1193	3	11.229	196.001	12.645	0	13	13	8	1	-10921639	193.846	255	0	255	42840	109.125	13.257	0.972	1.751
ID1198	1198	3	10.946	196.116	35.199	0	13	13	8	1	-10921639	166.154	255	0	255	36720	121.775	12.420	0.967	1.342
ID1278	1278	3	11.135	196.283	12.379	0	14	14	8	1	-10921639	190.385	255	0	255	42075	111.165	12.871	0.963	1.681
ID1284	1284	3	11.143	196.133	34.905	0	14	14	8	1	-10921639	182.308	255	0	255	40290	115.380	12.672	0.974	1.560
ID1366	1366	3	11.057	196.167	12.577	0	15	15	8	1	-10921639	184.615	255	0	255	40800	114.250	12.791	0.954	1.578
ID1371	1371	3	11.064	196.457	34.942	0	15	15	8	1	-10921639	177.692	255	0	255	39270	117.471	12.549	0.965	1.486
ID1805	1805	3	11.142	196.287	12.524	0	16	16	8	1	-10921639	193.846	255	0	255	42840	109.125	12.967	0.964	1.744
ID1810	1810	3	10.932	196.344	34.910	0	16	16	8	1	-10921639	170.769	255	0	255	37740	120.206	12.373	0.964	1.394
ID1891	1891	3	11.203	195.976	12.228	0	17	17	8	1	-10921639	199.615	255	0	255	44115	105.384	13.473	0.977	1.872
ID1897	1897	3	11.103	196.137	34.716	0	17	17	8	1	-10921639	182.308	255	0	255	40290	115.380	12.592	0.970	1.556
ID1629	1629	3	11.114	196.475	12.523	0	18	18	8	1	-10921639	201.923	255	0	255	44625	103.760	12.956	0.940	1.885
ID1634	1634	3	10.815	196.453	34.743	0	18	18	8	1	-10921639	170.769	255	0	255	37740	120.206	11.934	0.955	1.388
ID1540	1540	3	11.055	196.504	12.472	0	19	19	8	1	-10921639	193.846	255	0	255	42840	109.125	12.785	0.952	1.733
ID1546	1546	3	11.008	196.708	34.712	0	19	19	8	1	-10921639	176.538	255	0	255	39015	117.959	12.427	0.969	1.473
ID1716	1716	3	11.052	196.662	12.404	0	20	20	8	1	-10921639	195.000	255	0	255	43095	108.412	12.862	0.945	1.748
ID1721	1721	3	11.082	196.572	34.486	0	20	20	8	1	-10921639	184.615	255	0	255	40800	114.250	12.788	0.938	1.564
ID1453	1453	3	11.103	196.698	12.650	0	21	21	8	1	-10921639	196.154	255	0	255	43350	107.682	13.716	0.934	1.759
ID1458	1458	3	11.052	196.911	34.799	0	21	21	8	1	-10921639	180.000	255	0	255	39780	116.453	12.579	0.953	1.509
ID2066	2066	3	11.148	196.633	12.383	0	22	22	8	1	-10921639	203.077	255	0	255	44880	102.919	13.245	0.958	1.931
ID2071	2071	3	10.962	197.121	34.446	0	22	22	8	1	-10921639	174.231	255	0	255	38505	118.897	12.671	0.934	1.416
ID1978	1978	3	11.061	197.005	12.360	0	23	23	8	1	-10921639	197.308	255	0	255	43605	106.934	13.084	0.942	1.790
ID1983	1983	3	11.109	197.137	34.246	0	23	23	8	1	-10921639	185.769	255	0	255	41055	113.664	12.968	0.938	1.582
ID2155	2155	3	11.102	196.968	12.642	0	24	24	8	1	-10921639	198.462	255	0	255	43860	106.168	13.728	0.927	1.799
ID2159	2159	3	10.883	197.195	34.476	0	24	24	8	1	-10921639	174.231	255	0	255	38505	118.897	12.540	0.918	1.403
ID2243	2243	3	10.996	197.035	12.796	0	25	25	8	1	-10921639	197.308	255	0	255	43605	106.934	13.235	0.909	1.757
ID2248	2248	3	11.068	197.346	34.588	0	25	25	8	1	-10921639	189.231	255	0	255	41820	111.813	12.614	0.940	1.640
ID2331	2331	3	11.037	197.329	12.869	0	26	26	8	1	-10921639	198.462	255	0	255	43860	106.168	12.953	0.924	1.795
ID2336	2336	3	10.804	197.594	34.502	0	26	26	8	1	-10921639	171.923	255	0	255	37995	119.782	12.223	0.955	1.402
ID2507	2507	3	10.976	197.254	12.674	0	27	27	8	1	-10921639	197.308	255	0	255	43605	106.934	13.074	0.912	1.760
ID2511	2511	3	11.004	197.126	34.312	0	27	27	8	1	-10921639	183.462	255	0	255	40545	114.823	12.785	0.922	1.533
ID2419	2419	3	10.855	197.746	12.928	0	28	28	8	1	-10921639	188.077	255	0	255	41565	112.445	12.953	0.889	1.575
ID2423	2423	3	10.810	197.758	34.071	0	28	28	8	1	-10921639	173.077	255	0	255	38250	119.346	12.468	0.909	1.381
ID2861	2861	3	11.021	197.601	12.829	0	29	29	8	1	-10921639	199.615	255	0	255	44115	105.384	13.732	0.902	1.797
ID2865	2865	3	10.750	197.886	34.366	0	29	29	8	1	-10921639	167.308	255	0	255	36975	121.401	12.442	0.906	1.310
ID2683	2683	3	10.974	197.880	12.667	0	30	30	8	1	-10921639	204.231	255	0	255	45135	102.058	13.834	0.887	1.882
ID2687	2687	3	10.932	197.673	34.263	0	30	30	8	1	-10921639	180.000	255	0	255	39780	116.453	12.880	0.916	1.478
ID2772	2772	3	10.818	198.100	12.775	0	31	31	8	1	-10921639	186.923	255	0	255	41310	113.062	13.077	0.885	1.552
ID2776	2776	3	10.907	197.779	34.103	0	31	31	8	1	-10921639	177.692	255	0	255	39270	117.471	12.585	0.919	1.449
ID2595	2595	3	10.899	197.976	12.512	0	32	32	8	1	-10921639	204.231	255	0	255	45135	102.058	13.437	0.880	1.874
ID2599	2599	3	10.871	198.058	34.009	0	32	32	8	1	-10921639	175.385	255	0	255	38760	118.435	12.538	0.910	1.411
ID2950	2950	3	10.937	198.183	12.641	0	33	33	8	1	-10921639	200.769	255	0	255	44370	104.582	13.445	0.896	1.814
ID2954	2954	3	10.959	198.015	34.212	0	33	33	8	1	-10921639	183.462	255	0	255	40545	114.823	12.660	0.914	1.526
ID3012	3012	3	11.023	198.151	12.758	0	34	34	8	1	-10921639	206.538	255	0	255	45645	100.273	13.443	0.906	1.958
ID3020	3020	3	10.797	198.340	34.466	0	34	34	8	1	-10921639	177.692	255	0	255	39270	117.471	12.539	0.903	1.436
ID3125	3125	3	10.821	198.347	12.748	0	35	35	8	1	-10921639	199.615	255	0	255	44115	105.384	12.937	0.874	1.767
ID3130	3130	3	10.827	198.117	33.847	0	35	35	8	1	-10921639	176.538	255	0	255	39015	117.959	12.499	0.907	1.423
ID3302	3302	3	10.751	198.387	12.918	0	36	36	8	1	-10921639	196.154	255	0	255	43350	107.682	12.848	0.872	1.697
ID3307	3307	3	10.934	198.234	34.173	0	36	36	8	1	-10921639	184.615	255	0	255	40800	114.250	12.694	0.907	1.537
ID3819	3819	3	10.776	198.396	12.796	0	37	37	8	1	-10921639	193.846	255	0	255	42840	109.125	12.978	0.878	1.661
ID3824	3824	3	10.801	198.505	33.891	0	37	37	8	1	-10921639	177.692	255	0	255	39270	117.471	12.415	0.911	1.442
ID3213	3213	3	10.806	198.943	12.766	0	38	38	8	1	-10921639	199.615	255	0	255	44115	105.384	13.432	0.854	1.745
ID3218	3218	3	10.853	198.652	33.914	0	38	38	8	1	-10921639	180.000	255	0	255	39780	116.453	12.580	0.904	1.468
ID3474	3474	3	10.698	198.702	12.830	0	39	39	8	1	-10921639	190.385	255	0	255	42075	111.165	12.938	0.847	1.571
ID3479	3479	3	10.894	198.586	33.949	0	39	39	8	1	-10921639	183.462	255	0	255	40545	114.823	12.611	0.906	1.519
ID3647	3647	3	10.718	198.941	12.910	0	40	40	8	1	-10921639	198.462	255	0	255	43860	106.168	13.214	0.843	1.710
ID3652	3652	3	10.760	198.555	33.831	0	40	40	8	1	-10921639	180.000	255	0	255	39780	116.453	12.443	0.892	1.458
ID3388	3388	3	10.814	198.895	12.914	0	41	41	8	1	-10921639	196.154	255	0	255	43350	107.682	13.441	0.865	1.690
ID3392	3392	3	10.811	198.923	33.866	0	41	41	8	1	-10921639	177.692	255	0	255	39270	117.471	12.503	0.895	1.429
ID3561	3561	3	10.720	199.151	12.845	0	42	42	8	1	-10921639	197.308	255	0	255	43605	106.934	13.053	0.842	1.687
ID3567	3567	3	10.830	198.977	33.782	0	42	42	8	1	-10921639	181.154	255	0	255	40035	115.924	12.502	0.901	1.481
ID3733	3733	3	10.649	199.022	12.687	0	43	43	8	1	-10921639	204.231	255	0	255	45135	102.058	13.045	0.831	1.816
ID3739	3739	3	10.776	199.424	33.759	0	43	43	8	1	-10921639	183.462	255	0	255	40545	114.823	12.529	0.891	1.505
ID3907	3907	3	10.576	199.312	12.977	0	44	44	8	1	-10921639	196.154	255	0	255	43350	107.682	13.014	0.834	1.657
ID3913	3913	3	10.754	199.257	33.586	0	44	44	8	1	-10921639	185.769	255	0	255	41055	113.664	12.490	0.880	1.531
ID3993	3993	3	10.645	199.309	12.704	0	45	45	8	1	-10921639	198.462	255	0	255	43860	106.168	12.928	0.843	1.710
ID3997	3997	3	10.752	199.332	33.293	0	45	45	8	1	-10921639	183.462	255	0	255	40545	114.823	12.684	0.864	1.481
ID4079	4079	3	10.681	199.558	13.156	0	46	46	8	1	-10921639	206.538	255	0	255	45645	100.273	13.646	0.826	1.864
ID4083	4083	3	10.422	199.371	33.488	0	46	46	8	1	-10921639	171.923	255	0	255	37995	119.782	12.523	0.825	1.297
ID4336	4336	3	10.449	199.609	13.147	0	47	47	8	1	-10921639	198.462	255	0	255	43860	106.168	13.195	0.791	1.651
ID4342	4342	3	10.769	199.775	33.586	0	47	47	8	1	-10921639	189.231	255	0	255	41820	111.813	12.523	0.868	1.573
ID4508	4508	3	10.502	199.738	13.051	0	48	48	8	1	-10921639	201.923	255	0	255	44625	103.760	13.194	0.797	1.726
ID4512	4512	3	10.555	199.761	33.288	0	48	48	8	1	-10921639	177.692	255	0	255	39270	117.471	12.524	0.837	1.379
ID4250	4250	3	10.443	199.660	12.993	0	49	49	8	1	-10921639	201.923	255	0	255	44625	103.760	13.407	0.788	1.715
ID4256	4256	3	10.685	199.619	33.505	0	49	49	8	1	-10921639	185.769	255	0	255	41055	113.664	12.426	0.869	1.520
ID4164	4164	3	10.459	200.185	13.408	0	50	50	8	1	-10921639	204.231	255	0	255	45135	102.058	12.720	0.793	1.770
ID4168	4168	3	10.452	199.938	33.495	0	50	50	8	1	-10921639	178.846	255	0	255	39525	116.969	12.595	0.813	1.371
ID4422	4422	3	10.551	200.008	13.051	0	51	51	8	1	-10921639	204.231	255	0	255	45135	102.058	13.037	0.805	1.785
ID4426	4426	3	10.610	200.011	33.254	0	51	51	8	1	-10921639	183.462	255	0	255	40545	114.823	12.700	0.838	1.457
ID4594	4594	3	10.340	200.254	13.841	0	52	52	8	1	-10921639	203.077	255	0	255	44880	102.919	12.928	0.776	1.725
ID4598	4598	3	10.613	200.097	33.788	0	52	52	8	1	-10921639	190.385	255	0	255	42075	111.165	12.640	0.833	1.557
ID4764	4764	3	10.398	200.170	13.534	0	53	53	8	1	-10921639	200.769	255	0	255	44370	104.582	13.340	0.786	1.690
ID4768	4768	3	10.360	200.341	33.464	0	53	53	8	1	-10921639	175.385	255	0	255	38760	118.435	12.490	0.813	1.328
ID4679	4679	3	10.277	200.334	13.928	0	54	54	8	1	-10921639	198.462	255	0	255	43860	106.168	12.815	0.784	1.643
ID4683	4683	3	10.425	200.870	33.615	0	54	54	8	1	-10921639	178.846	255	0	255	39525	116.969	12.396	0.820	1.378
ID4934	4934	3	10.437	200.870	13.990	0	55	55	8	1	-10921639	211.154	255	0	255	46665	96.438	13.176	0.775	1.912
ID4938	4938	3	10.334	200.561	33.922	0	55	55	8	1	-10921639	176.538	255	0	255	39015	117.959	12.297	0.810	1.340
ID4850	4850	3	10.235	200.872	13.803	0	56	56	8	1	-10921639	204.231	255	0	255	45135	102.058	13.015	0.750	1.716
ID4854	4854	3	10.127	200.868	32.868	0	56	56	8	1	-10921639	175.385	255	0	255	38760	118.435	12.297	0.777	1.295
ID5272	5272	3	10.085	201.111	13.564	0	57	57	8	1	-10921639	198.462	255	0	255	43860	106.168	13.076	0.732	1.580
ID5277	5277	3	10.389	200.789	32.976	0	57	57	8	1	-10921639	178.846	255	0	255	39525	116.969	12.436	0.805	1.364
ID5019	5019	3	10.333	201.019	13.133	0	58	58	8	1	-10921639	201.923	255	0	255	44625	103.760	13.026	0.772	1.696
ID5023	5023	3	10.492	201.021	32.725	0	58	58	8	1	-10921639	185.769	255	0	255	41055	113.664	12.478	0.819	1.472
ID5187	5187	3	10.053	201.299	13.449	0	59	59	8	1	-10921639	197.308	255	0	255	43605	106.934	12.521	0.743	1.573
ID5191	5191	3	10.161	200.942	32.230	0	59	59	8	1	-10921639	176.538	255	0	255	39015	117.959	12.471	0.768	1.300
ID5103	5103	3	10.211	201.202	13.306	0	60	60	8	1	-10921639	213.462	255	0	255	47175	94.378	13.004	0.737	1.920
ID5107	5107	3	10.178	201.268	32.625	0	60	60	8	1	-10921639	181.154	255	0	255	40035	115.924	12.191	0.790	1.379
ID5358	5358	3	10.096	201.227	13.529	0	61	61	8	1	-10921639	200.769	255	0	255	44370	104.582	12.915	0.744	1.638
ID5362	5362	3	10.216	201.208	32.510	0	61	61	8	1	-10921639	181.154	255	0	255	40035	115.924	12.175	0.790	1.379
ID5442	5442	3	9.934	201.333	13.503	0	62	62	8	1	-10921639	205.385	255	0	255	45390	101.176	13.186	0.711	1.688
ID5446	5446	3	10.269	201.123	32.216	0	62	62	8	1	-10921639	186.923	255	0	255	41310	113.062	12.680	0.766	1.434
ID5526	5526	3	9.979	201.437	13.622	0	63	63	8	1	-10921639	214.615	255	0	255	47430	93.309	13.048	0.711	1.912
ID5530	5530	3	9.920	201.690	32.004	0	63	63	8	1	-10921639	180.000	255	0	255	39780	116.453	12.299	0.731	1.306
ID5610	5610	3	10.025	201.400	13.488	0	64	64	8	1	-10921639	206.538	255	0	255	45645	100.273	12.459	0.733	1.742
ID5614	5614	3	10.068	201.781	31.975	0	64	64	8	1	-10921639	178.846	255	0	255	39525	116.969	12.383	0.750	1.310
ID5694	5694	3	9.817	201.756	13.220	0	65	65	8	1	-10921639	200.769	255	0	255	44370	104.582	12.893	0.686	1.562
ID5698	5698	3	10.025	201.968	31.747	0	65	65	8	1	-10921639	176.538	255	0	255	39015	117.959	12.309	0.747	1.280
ID5778	5778	3	9.812	201.636	13.319	0	66	66	8	1	-10921639	197.308	255	0	255	43605	106.934	12.616	0.684	1.499
ID5781	5781	3	10.116	201.835	31.815	0	66	66	8	1	-10921639	183.462	255	0	255	40545	114.823	12.474	0.745	1.365
ID5861	5861	3	9.786	201.767	13.441	0	67	67	8	1	-10921639	201.923	255	0	255	44625	103.760	12.872	0.677	1.571
ID5864	5864	3	10.072	201.781	31.630	0	67	67	8	1	-10921639	188.077	255	0	255	41565	112.445	12.443	0.738	1.421
ID5944	5944	3	9.634	201.892	13.171	0	68	68	8	1	-10921639	205.385	255	0	255	45390	101.176	12.875	0.665	1.622
ID5949	5949	3	9.995	202.120	31.031	0	68	68	8	1	-10921639	191.538	255	0	255	42330	110.501	12.576	0.724	1.456
ID6029	6029	3	9.958	202.187	12.825	0	69	69	8	1	-10921639	216.923	255	0	255	47940	91.090	12.984	0.711	1.980
ID6034	6034	3	9.938	202.024	30.906	0	69	69	8	1	-10921639	181.154	255	0	255	40035	115.924	12.372	0.729	1.318
ID6114	6114	3	9.715	202.004	12.885	0	70	70	8	1	-10921639	206.538	255	0	255	45645	100.273	13.039	0.675	1.659
ID6118	6118	3	9.891	202.083	30.537	0	70	70	8	1	-10921639	181.154	255	0	255	40035	115.924	12.343	0.720	1.308
ID6198	6198	3	9.870	201.815	12.928	0	71	71	8	1	-10921639	211.154	255	0	255	46665	96.438	13.142	0.702	1.806
ID6202	6202	3	9.738	202.058	30.452	0	71	71	8	1	-10921639	176.538	255	0	255	39015	117.959	12.396	0.694	1.226
ID6449	6449	3	9.566	201.959	13.874	0	72	72	8	1	-10921639	204.231	255	0	255	45135	102.058	12.867	0.650	1.577
ID6453	6453	3	9.731	202.075	30.317	0	72	72	8	1	-10921639	186.923	255	0	255	41310	113.062	12.517	0.678	1.337
ID6281	6281	3	10.136	202.384	12.787	0	73	73	8	1	-10921639	210.000	255	0	255	46410	97.432	13.000	0.728	1.816
ID6285	6285	3	9.711	202.145	30.056	0	73	73	8	1	-10921639	184.615	255	0	255	40800	114.250	12.340	0.690	1.320
ID6365	6365	3	9.366	202.358	13.331	0	74	74	8	1	-10921639	204.231	255	0	255	45135	102.058	12.347	0.642	1.565
ID6369	6369	3	9.710	202.138	29.734	0	74	74	8	1	-10921639	186.923	255	0	255	41310	113.062	12.380	0.687	1.347
ID6532	6532	3	10.003	202.419	12.667	0	75	75	8	1	-10921639	213.462	255	0	255	47175	94.378	13.049	0.715	1.887
ID6536	6536	3	9.720	202.171	29.557	0	75	75	8	1	-10921639	186.923	255	0	255	41310	113.062	12.383	0.681	1.340
ID6616	6616	3	9.578	202.073	13.021	0	76	76	8	1	-10921639	210.000	255	0	255	46410	97.432	13.135	0.661	1.715
ID6620	6620	3	9.585	202.127	29.281	0	76	76	8	1	-10921639	184.615	255	0	255	40800	114.250	12.330	0.666	1.292
ID6700	6700	3	9.925	202.652	12.854	0	77	77	8	1	-10921639	208.846	255	0	255	46155	98.402	12.770	0.702	1.750
ID6703	6703	3	9.543	202.065	29.062	0	77	77	8	1	-10921639	185.769	255	0	255	41055	113.664	12.325	0.656	1.295
ID6782	6782	3	10.006	202.761	12.907	0	78	78	8	1	-10921639	206.538	255	0	255	45645	100.273	12.783	0.710	1.710
ID6785	6785	3	9.490	202.441	29.055	0	78	78	8	1	-10921639	183.462	255	0	255	40545	114.823	11.777	0.661	1.272
ID7274	7274	3	9.777	202.838	12.464	0	79	79	8	1	-10921639	200.769	255	0	255	44370	104.582	12.613	0.689	1.566
ID7277	7277	3	9.682	202.493	28.783	0	79	79	8	1	-10921639	195.000	255	0	255	43095	108.412	12.659	0.675	1.450
ID6864	6864	3	9.851	202.762	13.450	0	80	80	8	1	-10921639	198.462	255	0	255	43860	106.168	12.687	0.686	1.521
ID6867	6867	3	9.651	202.036	29.083	0	80	80	8	1	-10921639	191.538	255	0	255	42330	110.501	12.555	0.659	1.377
ID7026	7026	3	9.787	202.865	12.881	0	81	81	8	1	-10921639	205.385	255	0	255	45390	101.176	12.701	0.681	1.645
ID7030	7030	3	9.578	202.395	28.146	0	81	81	8	1	-10921639	196.154	255	0	255	43350	107.682	12.401	0.663	1.453
ID6945	6945	3	9.854	202.786	13.056	0	82	82	8	1	-10921639	213.462	255	0	255	47175	94.378	12.862	0.683	1.836
ID6947	6947	3	9.369	202.429	28.080	0	82	82	8	1	-10921639	188.077	255	0	255	41565	112.445	12.201	0.631	1.295
ID7193	7193	3	9.949	202.735	13.133	0	83	83	8	1	-10921639	203.077	255	0	255	44880	102.919	12.710	0.700	1.625
ID7196	7196	3	9.279	202.610	28.255	0	83	83	8	1	-10921639	177.692	255	0	255	39270	117.471	11.771	0.626	1.164
ID7110	7110	3	9.708	202.972	12.854	0	84	84	8	1	-10921639	210.000	255	0	255	46410	97.432	12.538	0.669	1.727
ID7112	7112	3	9.498	202.373	27.577	0	84	84	8	1	-10921639	191.538	255	0	255	42330	110.501	12.353	0.648	1.363
ID7355	7355	3	9.797	203.211	13.042	0	85	85	8	1	-10921639	211.154	255	0	255	46665	96.438	12.873	0.678	1.769
ID7359	7359	3	9.482	202.503	27.800	0	85	85	8	1	-10921639	192.692	255	0	255	42585	109.822	12.552	0.641	1.371
ID7438	7438	3	9.853	203.050	14.007	0	86	86	8	1	-10921639	211.154	255	0	255	46665	96.438	12.861	0.681	1.773
ID7440	7440	3	9.256	202.520	27.876	0	86	86	8	1	-10921639	186.923	255	0	255	41310	113.062	12.145	0.618	1.263
ID7520	7520	3	9.813	203.031	14.201	0	87	87	8	1	-10921639	207.692	255	0	255	45900	99.348	12.602	0.679	1.690
ID7522	7522	3	9.107	202.505	27.704	0	87	87	8	1	-10921639	176.538	255	0	255	39015	117.959	11.605	0.600	1.123
ID7603	7603	3	9.117	202.685	14.762	0	88	88	8	1	-10921639	208.846	255	0	255	46155	98.402	12.463	0.587	1.571
ID7605	7605	3	9.397	202.300	28.118	0	88	88	8	1	-10921639	193.846	255	0	255	42840	109.125	12.303	0.632	1.376
ID7685	7685	3	9.167	202.836	14.963	0	89	89	8	1	-10921639	208.846	255	0	255	46155	98.402	12.631	0.592	1.579
ID7688	7688	3	9.438	203.070	28.534	0	89	89	8	1	-10921639	191.538	255	0	255	42330	110.501	12.201	0.645	1.359
ID8012	8012	3	9.063	203.077	14.614	0	90	90	8	1	-10921639	210.000	255	0	255	46410	97.432	12.555	0.575	1.574
ID8014	8014	3	9.476	202.655	27.107	0	90	90	8	1	-10921639	204.231	255	0	255	45135	102.058	12.533	0.637	1.558
ID7847	7847	3	9.565	203.670	14.539	0	91	91	8	1	-10921639	210.000	255	0	255	46410	97.432	12.528	0.643	1.687
ID7849	7849	3	9.472	202.965	27.211	0	91	91	8	1	-10921639	203.077	255	0	255	44880	102.919	12.487	0.633	1.530
ID8094	8094	3	9.647	203.792	14.354	0	92	92	8	1	-10921639	204.231	255	0	255	45135	102.058	12.578	0.650	1.577
ID8096	8096	3	9.391	203.041	26.085	0	92	92	8	1	-10921639	199.615	255	0	255	44115	105.384	12.447	0.620	1.450
ID7929	7929	3	9.620	203.762	14.273	0	93	93	8	1	-10921639	207.692	255	0	255	45900	99.348	12.658	0.647	1.643
ID7931	7931	3	9.473	202.896	26.026	0	93	93	8	1	-10921639	203.077	255	0	255	44880	102.919	12.531	0.630	1.526
ID7765	7765	3	9.624	203.743	14.111	0	94	94	8	1	-10921639	212.308	255	0	255	46920	95.421	12.583	0.646	1.747
ID7767	7767	3	9.413	203.003	24.583	0	94	94	8	1	-10921639	203.077	255	0	255	44880	102.919	12.432	0.623	1.514
ID8175	8175	3	9.435	203.605	14.212	0	95	95	8	1	-10921639	211.154	255	0	255	46665	96.438	12.418	0.627	1.688
ID8177	8177	3	9.557	202.937	24.275	0	95	95	8	1	-10921639	214.615	255	0	255	47430	93.309	12.724	0.622	1.764
ID8256	8256	3	9.676	203.591	14.463	0	96	96	8	1	-10921639	220.385	255	0	255	48705	87.541	12.951	0.640	1.965
ID8258	8258	3	9.331	202.771	23.066	0	96	96	8	1	-10921639	214.615	255	0	255	47430	93.309	12.348	0.594	1.714
ID8337	8337	3	9.524	203.554	15.255	0	97	97	8	1	-10921639	214.615	255	0	255	47430	93.309	12.696	0.625	1.769
ID8339	8339	3	9.684	202.643	23.089	0	97	97	8	1	-10921639	220.385	255	0	255	48705	87.541	15.452	0.642	1.969
ID8501	8501	3	9.573	203.324	15.798	0	98	98	8	1	-10921639	219.231	255	0	255	48450	88.754	12.667	0.624	1.898
ID8503	8503	3	9.615	202.724	22.985	0	98	98	8	1	-10921639	220.385	255	0	255	48705	87.541	13.400	0.633	1.951
ID8420	8420	3	9.514	203.420	15.906	0	99	99	8	1	-10921639	207.692	255	0	255	45900	99.348	12.420	0.620	1.599
ID8422	8422	3	9.624	202.516	23.504	0	99	99	8	1	-10921639	213.462	255	0	255	47175	94.378	13.926	0.653	1.786
ID8663	8663	3	9.740	202.562	22.691	0	100	100	8	1	-10921639	221.538	255	0	255	48960	86.294	15.512	0.651	2.025
ID8584	8584	3	9.920	202.806	22.631	0	101	101	8	1	-10921639	226.154	255	0	255	49980	80.953	13.596	0.662	2.225
ID8981	8981	3	9.794	202.990	22.287	0	102	102	8	1	-10921639	233.077	255	0	255	51510	71.645	15.701	0.677	2.627
ID8743	8743	3	9.839	202.931	22.501	0	103	103	8	1	-10921639	230.769	255	0	255	51000	74.948	15.457	0.658	2.444
ID8902	8902	3	9.913	202.644	22.850	0	104	104	8	1	-10921639	234.231	255	0	255	51765	69.906	16.095	0.662	2.669
ID8821	8821	3	9.846	203.223	21.683	0	105	105	8	1	-10921639	230.769	255	0	255	51000	74.948	13.668	0.670	2.470
ID9063	9063	3	10.113	202.870	22.050	0	106	106	8	1	-10921639	236.538	255	0	255	52275	66.232	15.684	0.707	2.959
ID9143	9143	3	10.002	203.344	22.568	0	107	107	8	1	-10921639	234.231	255	0	255	51765	69.906	14.905	0.679	2.709
ID9223	9223	3	10.159	203.271	21.906	0	108	108	8	1	-10921639	235.385	255	0	255	52020	68.104	15.366	0.701	2.850
ID9301	9301	3	10.375	203.170	21.667	0	109	109	8	1	-10921639	242.308	255	0	255	53550	55.583	15.741	0.725	3.666
ID9456	9456	3	10.275	203.501	21.346	0	110	110	8	1	-10921639	238.846	255	0	255	52785	62.256	17.185	0.717	3.204
ID9534	9534	3	10.233	203.267	21.584	0	111	111	8	1	-10921639	241.154	255	0	255	53295	57.916	15.679	0.705	3.444
ID9379	9379	3	10.166	203.331	21.398	0	112	112	8	1	-10921639	243.462	255	0	255	53805	53.122	16.250	0.710	3.805
ID178	178	4	11.586	108.127	37.025	0	0	0	8	1	-10921639	199.615	255	0	255	44115	105.384	13.743	1.000	1.894
ID260	260	4	11.547	107.845	36.468	0	1	1	8	1	-10921639	200.769	255	0	255	44370	104.582	13.258	1.000	1.920
ID94	94	4	11.641	107.764	36.920	0	2	2	8	1	-10921639	211.154	255	0	255	46665	96.438	13.905	0.989	2.177
ID346	346	4	11.598	107.812	36.884	0	3	3	8	1	-10921639	200.769	255	0	255	44370	104.582	13.810	1.000	1.920
ID687	687	4	11.566	107.582	36.792	0	4	4	8	1	-10921639	204.231	255	0	255	45135	102.058	13.750	0.989	1.990
ID515	515	4	11.498	107.532	36.641	0	5	5	8	1	-10921639	196.154	255	0	255	43350	107.682	12.974	1.000	1.822
ID856	856	4	11.610	107.304	36.959	0	6	6	8	1	-10921639	205.385	255	0	255	45390	101.176	13.849	0.996	2.026
ID431	431	4	11.544	107.354	37.638	0	7	7	8	1	-10921639	200.769	255	0	255	44370	104.582	13.258	0.996	1.916
ID599	599	4	10.938	107.284	37.293	0	8	8	8	1	-10921639	159.231	255	0	255	35190	123.769	12.093	1.000	1.287
ID771	771	4	11.611	107.627	37.745	0	9	9	8	1	-10921639	208.846	255	0	255	46155	98.402	13.799	0.989	2.110
ID942	942	4	11.658	107.613	37.961	0	10	10	8	1	-10921639	215.769	255	0	255	47685	92.213	14.043	0.989	2.327
ID1027	1027	4	11.607	107.344	37.753	0	11	11	8	1	-10921639	220.385	255	0	255	48705	87.541	13.931	0.961	2.468
ID1114	1114	4	11.611	107.392	37.709	0	12	12	8	1	-10921639	212.308	255	0	255	46920	95.421	13.882	0.982	2.204
ID1200	1200	4	11.615	107.282	37.729	0	13	13	8	1	-10921639	210.000	255	0	255	46410	97.432	13.864	0.985	2.139
ID1286	1286	4	11.587	107.297	37.590	0	14	14	8	1	-10921639	206.538	255	0	255	45645	100.273	13.684	0.992	2.052
ID1373	1373	4	11.583	107.307	37.611	0	15	15	8	1	-10921639	205.385	255	0	255	45390	101.176	13.760	0.989	2.018
ID1812	1812	4	11.611	107.325	37.431	0	16	16	8	1	-10921639	214.615	255	0	255	47430	93.309	13.836	0.978	2.275
ID1899	1899	4	11.595	107.247	37.390	0	17	17	8	1	-10921639	211.154	255	0	255	46665	96.438	13.468	0.989	2.177
ID1636	1636	4	11.558	107.449	37.499	0	18	18	8	1	-10921639	210.000	255	0	255	46410	97.432	13.469	0.985	2.139
ID1548	1548	4	11.655	107.167	37.249	0	19	19	8	1	-10921639	211.154	255	0	255	46665	96.438	13.962	0.996	2.185
ID1724	1724	4	11.674	107.090	37.076	0	20	20	8	1	-10921639	212.308	255	0	255	46920	95.421	13.999	0.996	2.221
ID1460	1460	4	11.641	107.239	37.180	0	21	21	8	1	-10921639	210.000	255	0	255	46410	97.432	13.963	1.000	2.155
ID2074	2074	4	11.632	107.119	37.079	0	22	22	8	1	-10921639	205.385	255	0	255	45390	101.176	13.801	1.000	2.030
ID1986	1986	4	11.667	107.426	37.124	0	23	23	8	1	-10921639	221.538	255	0	255	48960	86.294	14.168	0.975	2.535
ID2162	2162	4	11.662	107.110	37.070	0	24	24	8	1	-10921639	212.308	255	0	255	46920	95.421	13.962	0.993	2.217
ID2250	2250	4	11.672	107.140	37.124	0	25	25	8	1	-10921639	211.154	255	0	255	46665	96.438	13.962	0.996	2.185
ID2338	2338	4	11.682	107.100	36.982	0	26	26	8	1	-10921639	215.769	255	0	255	47685	92.213	14.101	0.993	2.331
ID2514	2514	4	11.654	107.170	36.745	0	27	27	8	1	-10921639	215.769	255	0	255	47685	92.213	14.101	0.993	2.331
ID2426	2426	4	11.669	107.136	36.644	0	28	28	8	1	-10921639	223.846	255	0	255	49470	83.698	14.408	0.976	2.642
ID2869	2869	4	11.681	107.187	37.137	0	29	29	8	1	-10921639	219.231	255	0	255	48450	88.754	14.172	0.986	2.452
ID2691	2691	4	11.627	107.600	36.757	0	30	30	8	1	-10921639	228.462	255	0	255	50490	78.042	14.382	0.959	2.867
ID2780	2780	4	11.655	107.377	36.906	0	31	31	8	1	-10921639	214.615	255	0	255	47430	93.309	13.998	0.989	2.287
ID2602	2602	4	11.638	107.361	36.340	0	32	32	8	1	-10921639	220.385	255	0	255	48705	87.541	14.074	0.979	2.491
ID2957	2957	4	11.637	107.241	36.767	0	33	33	8	1	-10921639	214.615	255	0	255	47430	93.309	13.959	0.978	2.275
ID3028	3028	4	11.627	107.315	36.625	0	34	34	8	1	-10921639	214.615	255	0	255	47430	93.309	13.960	0.985	2.283
ID3132	3132	4	11.665	107.079	36.164	0	35	35	8	1	-10921639	210.000	255	0	255	46410	97.432	13.963	1.000	2.155
ID3309	3309	4	11.638	107.383	36.293	0	36	36	8	1	-10921639	218.077	255	0	255	48195	89.937	14.040	0.979	2.399
ID3827	3827	4	11.615	107.158	36.296	0	37	37	8	1	-10921639	211.154	255	0	255	46665	96.438	13.816	0.985	2.173
ID3221	3221	4	11.588	107.509	36.408	0	38	38	8	1	-10921639	216.923	255	0	255	47940	91.090	13.756	0.975	2.351
ID3482	3482	4	11.661	107.344	36.176	0	39	39	8	1	-10921639	219.231	255	0	255	48450	88.754	14.170	0.979	2.443
ID3654	3654	4	11.649	107.682	36.058	0	40	40	8	1	-10921639	212.308	255	0	255	46920	95.421	13.962	0.993	2.217
ID3396	3396	4	11.651	107.324	36.215	0	41	41	8	1	-10921639	214.615	255	0	255	47430	93.309	13.998	0.989	2.287
ID3569	3569	4	11.641	107.473	36.023	0	42	42	8	1	-10921639	218.077	255	0	255	48195	89.937	13.995	0.979	2.399
ID3741	3741	4	11.661	107.543	35.996	0	43	43	8	1	-10921639	219.231	255	0	255	48450	88.754	14.040	0.979	2.443
ID3915	3915	4	11.642	107.533	35.871	0	44	44	8	1	-10921639	218.077	255	0	255	48195	89.937	13.995	0.979	2.399
ID4001	4001	4	11.651	107.524	35.867	0	45	45	8	1	-10921639	219.231	255	0	255	48450	88.754	13.994	0.975	2.439
ID4086	4086	4	11.637	107.727	35.750	0	46	46	8	1	-10921639	215.769	255	0	255	47685	92.213	13.959	0.982	2.319
ID4344	4344	4	11.660	107.767	35.694	0	47	47	8	1	-10921639	226.154	255	0	255	49980	80.953	14.621	0.973	2.755
ID4516	4516	4	11.657	107.730	35.832	0	48	48	8	1	-10921639	215.769	255	0	255	47685	92.213	14.043	0.989	2.327
ID4258	4258	4	11.676	108.106	36.017	0	49	49	8	1	-10921639	216.923	255	0	255	47940	91.090	14.175	0.993	2.373
ID4172	4172	4	11.662	108.051	35.629	0	50	50	8	1	-10921639	230.769	255	0	255	51000	74.948	14.980	0.963	3.021
ID4430	4430	4	11.619	108.141	35.439	0	51	51	8	1	-10921639	223.846	255	0	255	49470	83.698	14.162	0.962	2.623
ID4601	4601	4	11.664	108.010	35.841	0	52	52	8	1	-10921639	215.769	255	0	255	47685	92.213	14.177	0.996	2.336
ID4772	4772	4	11.624	108.070	35.427	0	53	53	8	1	-10921639	221.538	255	0	255	48960	86.294	14.167	0.972	2.531
ID4686	4686	4	11.647	108.372	35.914	0	54	54	8	1	-10921639	214.615	255	0	255	47430	93.309	13.960	0.985	2.283
ID4941	4941	4	11.684	108.083	36.218	0	55	55	8	1	-10921639	219.231	255	0	255	48450	88.754	14.420	0.993	2.461
ID4857	4857	4	11.614	108.412	35.440	0	56	56	8	1	-10921639	215.769	255	0	255	47685	92.213	13.994	0.975	2.310
ID5280	5280	4	11.608	108.542	35.325	0	57	57	8	1	-10921639	219.231	255	0	255	48450	88.754	13.992	0.975	2.439
ID5026	5026	4	11.651	108.619	35.042	0	58	58	8	1	-10921639	216.923	255	0	255	47940	91.090	13.996	0.982	2.360
ID5195	5195	4	11.685	108.793	34.825	0	59	59	8	1	-10921639	227.308	255	0	255	50235	79.519	15.247	0.979	2.829
ID5110	5110	4	11.635	108.870	34.643	0	60	60	8	1	-10921639	215.769	255	0	255	47685	92.213	13.998	0.989	2.327
ID5365	5365	4	11.672	108.734	34.875	0	61	61	8	1	-10921639	221.538	255	0	255	48960	86.294	14.269	0.979	2.540
ID5449	5449	4	11.663	108.961	34.946	0	62	62	8	1	-10921639	213.462	255	0	255	47175	94.378	13.999	0.993	2.253
ID5533	5533	4	11.629	108.795	34.423	0	63	63	8	1	-10921639	220.385	255	0	255	48705	87.541	13.992	0.975	2.486
ID5617	5617	4	11.655	108.680	34.439	0	64	64	8	1	-10921639	226.154	255	0	255	49980	80.953	14.405	0.973	2.755
ID5701	5701	4	11.668	109.017	34.105	0	65	65	8	1	-10921639	220.385	255	0	255	48705	87.541	14.269	0.979	2.491
ID5784	5784	4	11.679	108.951	34.130	0	66	66	8	1	-10921639	216.923	255	0	255	47940	91.090	14.100	0.989	2.368
ID5867	5867	4	11.646	109.267	33.942	0	67	67	8	1	-10921639	220.385	255	0	255	48705	87.541	14.269	0.979	2.491
ID5952	5952	4	11.606	108.812	33.533	0	68	68	8	1	-10921639	214.615	255	0	255	47430	93.309	13.928	0.975	2.271
ID6037	6037	4	11.634	109.103	33.291	0	69	69	8	1	-10921639	212.308	255	0	255	46920	95.421	13.960	0.985	2.208
ID6121	6121	4	11.671	109.164	32.930	0	70	70	8	1	-10921639	234.231	255	0	255	51765	69.906	15.347	0.957	3.277
ID6205	6205	4	11.670	109.054	32.904	0	71	71	8	1	-10921639	216.923	255	0	255	47940	91.090	14.175	0.993	2.373
ID6456	6456	4	11.640	109.130	33.378	0	72	72	8	1	-10921639	219.231	255	0	255	48450	88.754	14.167	0.972	2.435
ID6288	6288	4	11.669	109.090	32.823	0	73	73	8	1	-10921639	221.538	255	0	255	48960	86.294	14.409	0.982	2.544
ID6372	6372	4	11.630	109.035	32.528	0	74	74	8	1	-10921639	222.692	255	0	255	49215	85.014	14.071	0.972	2.582
ID6539	6539	4	11.675	108.991	32.102	0	75	75	8	1	-10921639	219.231	255	0	255	48450	88.754	14.171	0.982	2.448
ID6623	6623	4	11.679	109.062	32.156	0	76	76	8	1	-10921639	218.077	255	0	255	48195	89.937	14.172	0.986	2.407
ID6706	6706	4	11.658	108.791	32.325	0	77	77	8	1	-10921639	230.769	255	0	255	51000	74.948	14.969	0.957	3.011
ID6788	6788	4	11.667	109.241	32.204	0	78	78	8	1	-10921639	221.538	255	0	255	48960	86.294	14.410	0.979	2.540
ID7280	7280	4	11.671	109.069	32.040	0	79	79	8	1	-10921639	222.692	255	0	255	49215	85.014	14.410	0.979	2.592
ID6870	6870	4	11.671	109.048	32.668	0	80	80	8	1	-10921639	222.692	255	0	255	49215	85.014	14.410	0.979	2.592
ID7033	7033	4	11.663	108.963	31.591	0	81	81	8	1	-10921639	226.154	255	0	255	49980	80.953	14.985	0.966	2.745
ID6951	6951	4	11.683	109.080	31.866	0	82	82	8	1	-10921639	223.846	255	0	255	49470	83.698	14.408	0.976	2.642
ID7199	7199	4	11.630	109.517	32.060	0	83	83	8	1	-10921639	230.769	255	0	255	51000	74.948	15.260	0.950	3.000
ID7117	7117	4	11.649	109.334	31.854	0	84	84	8	1	-10921639	222.692	255	0	255	49215	85.014	14.835	0.976	2.587
ID7362	7362	4	11.666	108.838	31.596	0	85	85	8	1	-10921639	229.615	255	0	255	50745	76.519	14.980	0.963	2.944
ID7445	7445	4	11.643	109.068	32.417	0	86	86	8	1	-10921639	223.846	255	0	255	49470	83.698	14.403	0.969	2.632
ID7527	7527	4	11.641	109.336	32.458	0	87	87	8	1	-10921639	221.538	255	0	255	48960	86.294	14.090	0.962	2.517
ID7608	7608	4	11.614	109.220	32.339	0	88	88	8	1	-10921639	223.846	255	0	255	49470	83.698	14.161	0.959	2.618
ID7691	7691	4	11.660	109.791	32.754	0	89	89	8	1	-10921639	228.462	255	0	255	50490	78.042	15.326	0.963	2.872
ID8017	8017	4	11.645	109.378	32.072	0	90	90	8	1	-10921639	222.692	255	0	255	49215	85.014	14.263	0.969	2.578
ID7851	7851	4	11.632	109.866	32.480	0	91	91	8	1	-10921639	229.615	255	0	255	50745	76.519	14.601	0.953	2.929
ID8100	8100	4	11.638	109.637	31.622	0	92	92	8	1	-10921639	221.538	255	0	255	48960	86.294	14.093	0.969	2.526
ID7935	7935	4	11.651	109.856	31.534	0	93	93	8	1	-10921639	225.000	255	0	255	49725	82.345	14.398	0.962	2.680
ID7771	7771	4	11.655	109.876	30.756	0	94	94	8	1	-10921639	226.154	255	0	255	49980	80.953	14.396	0.959	2.735
ID8181	8181	4	11.631	109.739	30.910	0	95	95	8	1	-10921639	221.538	255	0	255	48960	86.294	14.192	0.972	2.531
ID8262	8262	4	11.650	109.794	30.574	0	96	96	8	1	-10921639	225.000	255	0	255	49725	82.345	14.611	0.962	2.680
ID8343	8343	4	11.633	109.768	30.784	0	97	97	8	1	-10921639	225.000	255	0	255	49725	82.345	14.258	0.959	2.675
ID8505	8505	4	11.615	109.806	30.448	0	98	98	8	1	-10921639	229.615	255	0	255	50745	76.519	14.594	0.947	2.918
ID8424	8424	4	11.620	109.783	31.172	0	99	99	8	1	-10921639	220.385	255	0	255	48705	87.541	14.036	0.965	2.473
ID8665	8665	4	11.644	109.736	31.346	0	100	100	8	1	-10921639	230.769	255	0	255	51000	74.948	14.969	0.957	3.011
ID8587	8587	4	11.640	109.660	31.311	0	101	101	8	1	-10921639	230.769	255	0	255	51000	74.948	14.601	0.953	3.006
ID8986	8986	4	11.601	109.927	31.750	0	102	102	8	1	-10921639	220.385	255	0	255	48705	87.541	14.089	0.958	2.464
ID8746	8746	4	11.619	109.927	31.745	0	103	103	8	1	-10921639	227.308	255	0	255	50235	79.519	14.963	0.953	2.789
ID8905	8905	4	11.668	110.103	31.804	0	104	104	8	1	-10921639	230.769	255	0	255	51000	74.948	14.980	0.963	3.021
ID8826	8826	4	11.651	110.306	31.988	0	105	105	8	1	-10921639	223.846	255	0	255	49470	83.698	14.996	0.972	2.637
ID9066	9066	4	11.557	110.438	31.540	0	106	106	8	1	-10921639	235.385	255	0	255	52020	68.104	16.905	0.914	3.300
ID9146	9146	4	11.591	110.610	31.585	0	107	107	8	1	-10921639	229.615	255	0	255	50745	76.519	14.584	0.937	2.903
ID9226	9226	4	11.627	110.652	31.563	0	108	108	8	1	-10921639	228.462	255	0	255	50490	78.042	14.597	0.950	2.852
ID9303	9303	4	11.558	110.406	31.437	0	109	109	8	1	-10921639	227.308	255	0	255	50235	79.519	14.754	0.940	2.769
ID9458	9458	4	11.619	110.686	31.349	0	110	110	8	1	-10921639	237.692	255	0	255	52530	64.285	15.386	0.936	3.575
ID9536	9536	4	11.641	110.795	31.252	0	111	111	8	1	-10921639	234.231	255	0	255	51765	69.906	14.947	0.944	3.255
ID9382	9382	4	11.635	111.101	31.010	0	112	112	8	1	-10921639	236.538	255	0	255	52275	66.232	15.514	0.939	3.458
ID176	176	5	11.657	229.838	36.071	0	0	0	8	1	-10921639	212.308	255	0	255	46920	95.421	14.046	1.000	2.225
ID261	261	5	11.645	229.480	36.002	0	1	1	8	1	-10921639	221.538	255	0	255	48960	86.294	14.170	0.979	2.540
ID92	92	5	11.615	229.394	36.144	0	2	2	8	1	-10921639	212.308	255	0	255	46920	95.421	13.899	0.993	2.217
ID344	344	5	11.642	229.612	36.050	0	3	3	8	1	-10921639	214.615	255	0	255	47430	93.309	14.044	0.993	2.292
ID685	685	5	11.616	229.626	36.295	0	4	4	8	1	-10921639	214.615	255	0	255	47430	93.309	13.960	0.985	2.283
ID516	516	5	11.593	229.462	36.550	0	5	5	8	1	-10921639	215.769	255	0	255	47685	92.213	13.861	0.975	2.310
ID857	857	5	11.650	229.404	36.877	0	6	6	8	1	-10921639	220.385	255	0	255	48705	87.541	14.171	0.982	2.495
ID429	429	5	11.630	229.509	37.344	0	7	7	8	1	-10921639	221.538	255	0	255	48960	86.294	14.167	0.972	2.531
ID600	600	5	11.383	229.646	37.285	0	8	8	8	1	-10921639	186.923	255	0	255	41310	113.062	12.795	1.000	1.653
ID772	772	5	11.626	229.476	37.784	0	9	9	8	1	-10921639	218.077	255	0	255	48195	89.937	13.992	0.975	2.394
ID943	943	5	11.684	229.826	37.883	0	10	10	8	1	-10921639	218.077	255	0	255	48195	89.937	14.276	0.993	2.416
ID1028	1028	5	11.682	230.157	37.825	0	11	11	8	1	-10921639	218.077	255	0	255	48195	89.937	14.276	0.993	2.416
ID1115	1115	5	11.666	230.051	37.516	0	12	12	8	1	-10921639	223.846	255	0	255	49470	83.698	14.265	0.972	2.637
ID1201	1201	5	11.682	230.082	37.673	0	13	13	8	1	-10921639	229.615	255	0	255	50745	76.519	15.316	0.973	2.960
ID1287	1287	5	11.671	230.324	37.870	0	14	14	8	1	-10921639	225.000	255	0	255	49725	82.345	14.624	0.976	2.699
ID1374	1374	5	11.682	230.069	37.859	0	15	15	8	1	-10921639	218.077	255	0	255	48195	89.937	14.276	0.993	2.416
ID1813	1813	5	11.680	230.021	37.711	0	16	16	8	1	-10921639	226.154	255	0	255	49980	80.953	15.008	0.979	2.764
ID1900	1900	5	11.685	230.418	37.992	0	17	17	8	1	-10921639	230.769	255	0	255	51000	74.948	15.321	0.970	3.032
ID1637	1637	5	11.661	230.421	37.918	0	18	18	8	1	-10921639	221.538	255	0	255	48960	86.294	14.270	0.982	2.544
ID1549	1549	5	11.690	230.201	37.737	0	19	19	8	1	-10921639	230.769	255	0	255	51000	74.948	15.316	0.973	3.037
ID1725	1725	5	11.631	230.646	37.577	0	20	20	8	1	-10921639	219.231	255	0	255	48450	88.754	14.095	0.975	2.439
ID1461	1461	5	11.680	230.700	37.841	0	21	21	8	1	-10921639	225.000	255	0	255	49725	82.345	15.013	0.983	2.709
ID2075	2075	5	11.676	230.579	37.978	0	22	22	8	1	-10921639	221.538	255	0	255	48960	86.294	14.270	0.982	2.544
ID1987	1987	5	11.684	230.797	37.730	0	23	23	8	1	-10921639	230.769	255	0	255	51000	74.948	15.254	0.966	3.027
ID2163	2163	5	11.675	230.630	37.876	0	24	24	8	1	-10921639	229.615	255	0	255	50745	76.519	14.980	0.963	2.944
ID2251	2251	5	11.697	230.884	37.976	0	25	25	8	1	-10921639	219.231	255	0	255	48450	88.754	15.037	0.996	2.466
ID2339	2339	5	11.695	231.099	37.859	0	26	26	8	1	-10921639	226.154	255	0	255	49980	80.953	15.008	0.979	2.764
ID2515	2515	5	11.699	230.926	37.758	0	27	27	8	1	-10921639	223.846	255	0	255	49470	83.698	15.243	0.990	2.660
ID2427	2427	5	11.691	230.999	37.766	0	28	28	8	1	-10921639	227.308	255	0	255	50235	79.519	15.002	0.976	2.824
ID2870	2870	5	11.705	230.964	38.029	0	29	29	8	1	-10921639	229.615	255	0	255	50745	76.519	15.359	0.980	2.970
ID2692	2692	5	11.699	231.143	38.005	0	30	30	8	1	-10921639	223.846	255	0	255	49470	83.698	15.019	0.986	2.656
ID2781	2781	5	11.695	231.347	37.904	0	31	31	8	1	-10921639	234.231	255	0	255	51765	69.906	15.386	0.967	3.294
ID2603	2603	5	11.684	231.367	37.839	0	32	32	8	1	-10921639	228.462	255	0	255	50490	78.042	15.250	0.973	2.887
ID2958	2958	5	11.681	231.293	38.091	0	33	33	8	1	-10921639	230.769	255	0	255	51000	74.948	15.316	0.973	3.037
ID3030	3030	5	11.678	231.396	38.165	0	34	34	8	1	-10921639	233.077	255	0	255	51510	71.645	15.259	0.960	3.187
ID3133	3133	5	11.631	231.487	37.755	0	35	35	8	1	-10921639	228.462	255	0	255	50490	78.042	14.797	0.959	2.867
ID3310	3310	5	11.684	231.402	38.098	0	36	36	8	1	-10921639	227.308	255	0	255	50235	79.519	15.002	0.976	2.824
ID3828	3828	5	11.669	231.554	37.739	0	37	37	8	1	-10921639	228.462	255	0	255	50490	78.042	14.611	0.963	2.872
ID3222	3222	5	11.680	231.726	37.804	0	38	38	8	1	-10921639	235.385	255	0	255	52020	68.104	15.347	0.957	3.381
ID3483	3483	5	11.667	231.774	37.765	0	39	39	8	1	-10921639	229.615	255	0	255	50745	76.519	14.985	0.966	2.949
ID3655	3655	5	11.672	231.886	37.988	0	40	40	8	1	-10921639	235.385	255	0	255	52020	68.104	15.483	0.954	3.375
ID3397	3397	5	11.687	231.940	37.973	0	41	41	8	1	-10921639	234.231	255	0	255	51765	69.906	15.458	0.960	3.283
ID3570	3570	5	11.695	232.087	37.855	0	42	42	8	1	-10921639	237.692	255	0	255	52530	64.285	15.470	0.958	3.618
ID3742	3742	5	11.681	232.166	37.822	0	43	43	8	1	-10921639	228.462	255	0	255	50490	78.042	15.252	0.969	2.882
ID3916	3916	5	11.700	231.979	37.691	0	44	44	8	1	-10921639	229.615	255	0	255	50745	76.519	15.312	0.976	2.965
ID4002	4002	5	11.691	232.193	37.736	0	45	45	8	1	-10921639	228.462	255	0	255	50490	78.042	15.249	0.976	2.892
ID4087	4087	5	11.679	232.193	37.748	0	46	46	8	1	-10921639	230.769	255	0	255	51000	74.948	15.386	0.966	3.027
ID4345	4345	5	11.646	232.395	37.893	0	47	47	8	1	-10921639	237.692	255	0	255	52530	64.285	15.534	0.945	3.593
ID4517	4517	5	11.668	232.292	37.797	0	48	48	8	1	-10921639	233.077	255	0	255	51510	71.645	15.404	0.960	3.187
ID4259	4259	5	11.694	232.132	37.899	0	49	49	8	1	-10921639	236.538	255	0	255	52275	66.232	15.447	0.964	3.506
ID4173	4173	5	11.658	232.354	37.964	0	50	50	8	1	-10921639	237.692	255	0	255	52530	64.285	15.390	0.945	3.593
ID4431	4431	5	11.669	232.617	38.142	0	51	51	8	1	-10921639	233.077	255	0	255	51510	71.645	15.347	0.957	3.182
ID4602	4602	5	11.625	232.705	38.341	0	52	52	8	1	-10921639	234.231	255	0	255	51765	69.906	15.279	0.941	3.249
ID4773	4773	5	11.640	232.822	38.262	0	53	53	8	1	-10921639	236.538	255	0	255	52275	66.232	15.496	0.945	3.470
ID4687	4687	5	11.678	232.951	38.100	0	54	54	8	1	-10921639	238.846	255	0	255	52785	62.256	15.546	0.952	3.742
ID4942	4942	5	11.610	232.996	38.438	0	55	55	8	1	-10921639	238.846	255	0	255	52785	62.256	15.603	0.927	3.691
ID4858	4858	5	11.673	233.136	38.093	0	56	56	8	1	-10921639	234.231	255	0	255	51765	69.906	15.339	0.960	3.283
ID5281	5281	5	11.646	233.235	37.793	0	57	57	8	1	-10921639	234.231	255	0	255	51765	69.906	15.375	0.944	3.255
ID5027	5027	5	11.665	233.061	37.805	0	58	58	8	1	-10921639	238.846	255	0	255	52785	62.256	15.471	0.946	3.729
ID5196	5196	5	11.652	233.339	37.683	0	59	59	8	1	-10921639	238.846	255	0	255	52785	62.256	15.491	0.942	3.723
ID5111	5111	5	11.579	233.406	37.624	0	60	60	8	1	-10921639	238.846	255	0	255	52785	62.256	15.743	0.927	3.691
ID5366	5366	5	11.570	233.424	37.504	0	61	61	8	1	-10921639	234.231	255	0	255	51765	69.906	14.915	0.926	3.221
ID5450	5450	5	11.565	233.510	37.380	0	62	62	8	1	-10921639	238.846	255	0	255	52785	62.256	15.652	0.915	3.666
ID5534	5534	5	11.528	233.501	37.371	0	63	63	8	1	-10921639	231.923	255	0	255	51255	73.324	15.638	0.925	3.040
ID5618	5618	5	11.670	233.829	37.277	0	64	64	8	1	-10921639	233.077	255	0	255	51510	71.645	15.347	0.957	3.182
ID5702	5702	5	11.635	233.865	36.984	0	65	65	8	1	-10921639	240.000	255	0	255	53040	60.136	15.606	0.933	3.854
ID5785	5785	5	11.599	233.943	37.481	0	66	66	8	1	-10921639	236.538	255	0	255	52275	66.232	15.550	0.929	3.441
ID5868	5868	5	11.632	233.812	36.986	0	67	67	8	1	-10921639	243.462	255	0	255	53805	53.122	15.688	0.928	4.413
ID5953	5953	5	11.567	233.829	36.653	0	68	68	8	1	-10921639	238.846	255	0	255	52785	62.256	15.545	0.915	3.666
ID6038	6038	5	11.541	233.840	36.556	0	69	69	8	1	-10921639	237.692	255	0	255	52530	64.285	15.599	0.911	3.526
ID6122	6122	5	11.545	233.818	36.447	0	70	70	8	1	-10921639	238.846	255	0	255	52785	62.256	15.545	0.918	3.672
ID6206	6206	5	11.602	233.855	36.286	0	71	71	8	1	-10921639	236.538	255	0	255	52275	66.232	15.509	0.929	3.441
ID6457	6457	5	11.571	233.884	36.747	0	72	72	8	1	-10921639	238.846	255	0	255	52785	62.256	15.563	0.918	3.672
ID6289	6289	5	11.589	233.920	36.389	0	73	73	8	1	-10921639	237.692	255	0	255	52530	64.285	15.549	0.927	3.557
ID6373	6373	5	11.631	233.854	36.046	0	74	74	8	1	-10921639	238.846	255	0	255	52785	62.256	15.539	0.933	3.704
ID6540	6540	5	11.641	233.933	36.035	0	75	75	8	1	-10921639	238.846	255	0	255	52785	62.256	15.604	0.939	3.716
ID6624	6624	5	11.598	233.981	35.829	0	76	76	8	1	-10921639	237.692	255	0	255	52530	64.285	15.550	0.930	3.563
ID6707	6707	5	11.640	233.924	35.898	0	77	77	8	1	-10921639	241.154	255	0	255	53295	57.916	15.606	0.934	4.021
ID6789	6789	5	11.633	233.921	35.955	0	78	78	8	1	-10921639	238.846	255	0	255	52785	62.256	15.553	0.936	3.710
ID7281	7281	5	11.523	233.961	35.645	0	79	79	8	1	-10921639	240.000	255	0	255	53040	60.136	15.837	0.900	3.782
ID6871	6871	5	11.520	233.908	36.491	0	80	80	8	1	-10921639	237.692	255	0	255	52530	64.285	15.567	0.911	3.526
ID7034	7034	5	11.520	233.957	35.661	0	81	81	8	1	-10921639	238.846	255	0	255	52785	62.256	15.711	0.903	3.641
ID6952	6952	5	11.460	233.761	35.794	0	82	82	8	1	-10921639	240.000	255	0	255	53040	60.136	15.756	0.889	3.755
ID7200	7200	5	11.496	233.903	36.051	0	83	83	8	1	-10921639	242.308	255	0	255	53550	55.583	15.941	0.892	4.112
ID7118	7118	5	11.557	233.989	35.719	0	84	84	8	1	-10921639	238.846	255	0	255	52785	62.256	15.622	0.918	3.672
ID7363	7363	5	11.514	233.871	35.850	0	85	85	8	1	-10921639	237.692	255	0	255	52530	64.285	15.556	0.905	3.514
ID7446	7446	5	11.494	234.116	36.490	0	86	86	8	1	-10921639	240.000	255	0	255	53040	60.136	15.699	0.897	3.775
ID7528	7528	5	11.537	234.029	36.488	0	87	87	8	1	-10921639	240.000	255	0	255	53040	60.136	15.619	0.912	3.808
ID7610	7610	5	11.505	234.311	36.793	0	88	88	8	1	-10921639	236.538	255	0	255	52275	66.232	15.687	0.905	3.393
ID7692	7692	5	11.414	234.338	36.772	0	89	89	8	1	-10921639	234.231	255	0	255	51765	69.906	15.361	0.886	3.148
ID8019	8019	5	11.398	234.415	36.462	0	90	90	8	1	-10921639	238.846	255	0	255	52785	62.256	15.520	0.879	3.590
ID7854	7854	5	11.476	234.471	36.738	0	91	91	8	1	-10921639	238.846	255	0	255	52785	62.256	16.775	0.891	3.615
ID8101	8101	5	11.460	234.220	36.117	0	92	92	8	1	-10921639	243.462	255	0	255	53805	53.122	15.947	0.884	4.302
ID7936	7936	5	11.414	234.555	35.887	0	93	93	8	1	-10921639	234.231	255	0	255	51765	69.906	15.280	0.892	3.159
ID7772	7772	5	11.356	234.719	35.752	0	94	94	8	1	-10921639	238.846	255	0	255	52785	62.256	15.849	0.865	3.558
ID8182	8182	5	11.433	234.486	35.670	0	95	95	8	1	-10921639	235.385	255	0	255	52020	68.104	15.956	0.886	3.248
ID8263	8263	5	11.331	234.532	35.534	0	96	96	8	1	-10921639	231.923	255	0	255	51255	73.324	14.621	0.879	2.959
ID8344	8344	5	11.458	234.515	35.237	0	97	97	8	1	-10921639	233.077	255	0	255	51510	71.645	14.350	0.897	3.077
ID8508	8508	5	11.334	234.478	35.177	0	98	98	8	1	-10921639	233.077	255	0	255	51510	71.645	16.311	0.873	3.034
ID8427	8427	5	11.230	234.462	36.257	0	99	99	8	1	-10921639	236.538	255	0	255	52275	66.232	16.296	0.849	3.280
ID8668	8668	5	11.226	234.274	35.931	0	100	100	8	1	-10921639	241.154	255	0	255	53295	57.916	16.078	0.844	3.811
ID8589	8589	5	11.391	234.476	36.538	0	101	101	8	1	-10921639	236.538	255	0	255	52275	66.232	15.981	0.887	3.357
ID8988	8988	5	11.273	234.747	36.697	0	102	102	8	1	-10921639	238.846	255	0	255	52785	62.256	15.731	0.856	3.539
ID8748	8748	5	11.323	235.064	36.681	0	103	103	8	1	-10921639	238.846	255	0	255	52785	62.256	15.665	0.862	3.552
ID8907	8907	5	11.105	234.889	37.005	0	104	104	8	1	-10921639	236.538	255	0	255	52275	66.232	15.544	0.832	3.245
ID8828	8828	5	11.354	235.014	37.272	0	105	105	8	1	-10921639	238.846	255	0	255	52785	62.256	15.741	0.868	3.565
ID9068	9068	5	11.387	235.010	36.694	0	106	106	8	1	-10921639	241.154	255	0	255	53295	57.916	16.169	0.866	3.865
ID9148	9148	5	11.003	235.201	36.984	0	107	107	8	1	-10921639	236.538	255	0	255	52275	66.232	15.874	0.813	3.203
ID9228	9228	5	11.243	235.248	37.258	0	108	108	8	1	-10921639	236.538	255	0	255	52275	66.232	16.166	0.849	3.280
ID9306	9306	5	11.074	235.464	37.280	0	109	109	8	1	-10921639	234.231	255	0	255	51765	69.906	16.520	0.825	3.030
ID9461	9461	5	11.214	235.382	36.829	0	110	110	8	1	-10921639	231.923	255	0	255	51255	73.324	15.879	0.852	2.911
ID9539	9539	5	11.137	235.227	36.395	0	111	111	8	1	-10921639	240.000	255	0	255	53040	60.136	16.205	0.829	3.618
ID9384	9384	5	10.983	235.615	36.424	0	112	112	8	1	-10921639	236.538	255	0	255	52275	66.232	15.666	0.816	3.209
ID177	177	6	11.602	269.690	36.077	0	0	0	8	1	-10921639	204.231	255	0	255	45135	102.058	13.677	0.996	1.997
ID262	262	6	11.659	269.749	35.928	0	1	1	8	1	-10921639	213.462	255	0	255	47175	94.378	14.001	0.996	2.258
ID93	93	6	11.632	269.939	36.156	0	2	2	8	1	-10921639	206.538	255	0	255	45645	100.273	13.819	1.000	2.060
ID345	345	6	11.638	269.764	35.946	0	3	3	8	1	-10921639	208.846	255	0	255	46155	98.402	13.906	0.996	2.118
ID686	686	6	11.661	269.873	35.724	0	4	4	8	1	-10921639	216.923	255	0	255	47940	91.090	14.042	0.986	2.364
ID514	514	6	11.624	270.206	36.060	0	5	5	8	1	-10921639	204.231	255	0	255	45135	102.058	13.849	1.000	2.001
ID855	855	6	11.661	269.996	35.978	0	6	6	8	1	-10921639	210.000	255	0	255	46410	97.432	13.963	1.000	2.155
ID430	430	6	11.661	269.920	36.666	0	7	7	8	1	-10921639	214.615	255	0	255	47430	93.309	14.044	0.993	2.292
ID601	601	6	11.192	270.003	36.633	0	8	8	8	1	-10921639	170.769	255	0	255	37740	120.206	12.493	1.000	1.421
ID770	770	6	11.700	270.016	36.850	0	9	9	8	1	-10921639	216.923	255	0	255	47940	91.090	14.424	1.000	2.381
ID941	941	6	11.576	270.582	36.710	0	10	10	8	1	-10921639	206.538	255	0	255	45645	100.273	13.473	0.989	2.048
ID1026	1026	6	11.621	270.649	36.742	0	11	11	8	1	-10921639	211.154	255	0	255	46665	96.438	13.905	0.989	2.177
ID1113	1113	6	11.600	270.635	36.678	0	12	12	8	1	-10921639	211.154	255	0	255	46665	96.438	13.700	0.978	2.165
ID1199	1199	6	11.656	270.921	36.790	0	13	13	8	1	-10921639	210.000	255	0	255	46410	97.432	13.932	0.996	2.151
ID1285	1285	6	11.659	271.113	36.643	0	14	14	8	1	-10921639	219.231	255	0	255	48450	88.754	14.172	0.986	2.452
ID1372	1372	6	11.629	270.994	36.513	0	15	15	8	1	-10921639	218.077	255	0	255	48195	89.937	13.894	0.975	2.394
ID1811	1811	6	11.634	271.261	36.038	0	16	16	8	1	-10921639	208.846	255	0	255	46155	98.402	13.840	0.996	2.118
ID1898	1898	6	11.668	271.344	36.074	0	17	17	8	1	-10921639	219.231	255	0	255	48450	88.754	14.172	0.986	2.452
ID1635	1635	6	11.669	271.283	35.867	0	18	18	8	1	-10921639	218.077	255	0	255	48195	89.937	14.174	0.989	2.412
ID1547	1547	6	11.609	271.573	35.881	0	19	19	8	1	-10921639	213.462	255	0	255	47175	94.378	13.861	0.975	2.233
ID1723	1723	6	11.591	271.611	36.084	0	20	20	8	1	-10921639	210.000	255	0	255	46410	97.432	13.691	0.985	2.139
ID1459	1459	6	11.683	271.931	35.916	0	21	21	8	1	-10921639	223.846	255	0	255	49470	83.698	14.410	0.979	2.646
ID2073	2073	6	11.672	271.994	35.721	0	22	22	8	1	-10921639	218.077	255	0	255	48195	89.937	14.174	0.989	2.412
ID1985	1985	6	11.657	271.974	35.632	0	23	23	8	1	-10921639	223.846	255	0	255	49470	83.698	14.265	0.972	2.637
ID2161	2161	6	11.655	272.190	35.609	0	24	24	8	1	-10921639	219.231	255	0	255	48450	88.754	14.172	0.986	2.452
ID2249	2249	6	11.689	271.978	35.616	0	25	25	8	1	-10921639	223.846	255	0	255	49470	83.698	14.410	0.979	2.646
ID2337	2337	6	11.624	272.155	35.443	0	26	26	8	1	-10921639	214.615	255	0	255	47430	93.309	13.928	0.978	2.275
ID2513	2513	6	11.643	272.371	35.344	0	27	27	8	1	-10921639	220.385	255	0	255	48705	87.541	13.992	0.975	2.486
ID2425	2425	6	11.590	272.337	35.493	0	28	28	8	1	-10921639	214.615	255	0	255	47430	93.309	13.834	0.968	2.262
ID2867	2867	6	11.646	272.696	35.320	0	29	29	8	1	-10921639	219.231	255	0	255	48450	88.754	14.096	0.979	2.443
ID2689	2689	6	11.609	272.600	35.317	0	30	30	8	1	-10921639	216.923	255	0	255	47940	91.090	13.757	0.978	2.356
ID2778	2778	6	11.683	272.998	35.159	0	31	31	8	1	-10921639	222.692	255	0	255	49215	85.014	14.269	0.979	2.592
ID2601	2601	6	11.682	272.829	35.213	0	32	32	8	1	-10921639	226.154	255	0	255	49980	80.953	14.405	0.973	2.755
ID2956	2956	6	11.655	272.863	35.057	0	33	33	8	1	-10921639	216.923	255	0	255	47940	91.090	14.042	0.986	2.364
ID3026	3026	6	11.617	272.586	34.844	0	34	34	8	1	-10921639	220.385	255	0	255	48705	87.541	14.035	0.961	2.468
ID3131	3131	6	11.683	272.994	34.859	0	35	35	8	1	-10921639	218.077	255	0	255	48195	89.937	14.276	0.993	2.416
ID3308	3308	6	11.692	273.160	34.989	0	36	36	8	1	-10921639	220.385	255	0	255	48705	87.541	14.642	0.993	2.509
ID3826	3826	6	11.628	273.287	34.842	0	37	37	8	1	-10921639	227.308	255	0	255	50235	79.519	14.797	0.959	2.799
ID3220	3220	6	11.680	273.295	34.904	0	38	38	8	1	-10921639	227.308	255	0	255	50235	79.519	15.247	0.979	2.829
ID3481	3481	6	11.640	273.645	34.799	0	39	39	8	1	-10921639	221.538	255	0	255	48960	86.294	14.092	0.965	2.522
ID3653	3653	6	11.583	273.443	34.698	0	40	40	8	1	-10921639	221.538	255	0	255	48960	86.294	13.455	0.965	2.522
ID3395	3395	6	11.611	273.377	34.861	0	41	41	8	1	-10921639	229.615	255	0	255	50745	76.519	15.425	0.956	2.934
ID3568	3568	6	11.630	273.775	34.595	0	42	42	8	1	-10921639	227.308	255	0	255	50235	79.519	14.254	0.953	2.789
ID3740	3740	6	11.653	273.683	34.678	0	43	43	8	1	-10921639	219.231	255	0	255	48450	88.754	14.095	0.975	2.439
ID3914	3914	6	11.645	273.881	34.499	0	44	44	8	1	-10921639	228.462	255	0	255	50490	78.042	15.250	0.959	2.867
ID4000	4000	6	11.608	273.963	34.404	0	45	45	8	1	-10921639	219.231	255	0	255	48450	88.754	13.934	0.968	2.430
ID4085	4085	6	11.632	274.060	34.409	0	46	46	8	1	-10921639	222.692	255	0	255	49215	85.014	14.162	0.962	2.569
ID4343	4343	6	11.595	273.981	34.346	0	47	47	8	1	-10921639	226.154	255	0	255	49980	80.953	14.247	0.939	2.706
ID4515	4515	6	11.684	274.003	33.984	0	48	48	8	1	-10921639	229.615	255	0	255	50745	76.519	15.252	0.970	2.954
ID4257	4257	6	11.633	274.303	34.046	0	49	49	8	1	-10921639	228.462	255	0	255	50490	78.042	15.402	0.963	2.872
ID4171	4171	6	11.635	274.365	34.032	0	50	50	8	1	-10921639	235.385	255	0	255	52020	68.104	15.463	0.948	3.364
ID4429	4429	6	11.608	274.513	33.896	0	51	51	8	1	-10921639	223.846	255	0	255	49470	83.698	14.087	0.952	2.609
ID4599	4599	6	11.586	274.585	34.444	0	52	52	8	1	-10921639	225.000	255	0	255	49725	82.345	14.176	0.952	2.666
ID4771	4771	6	11.631	274.743	34.319	0	53	53	8	1	-10921639	229.615	255	0	255	50745	76.519	14.386	0.947	2.918
ID4684	4684	6	11.612	274.627	34.207	0	54	54	8	1	-10921639	229.615	255	0	255	50745	76.519	14.374	0.953	2.929
ID4940	4940	6	11.617	274.655	34.621	0	55	55	8	1	-10921639	228.462	255	0	255	50490	78.042	14.594	0.946	2.847
ID4856	4856	6	11.635	274.803	33.898	0	56	56	8	1	-10921639	233.077	255	0	255	51510	71.645	15.273	0.944	3.160
ID5279	5279	6	11.636	274.859	33.826	0	57	57	8	1	-10921639	231.923	255	0	255	51255	73.324	14.386	0.947	3.077
ID5025	5025	6	11.637	274.980	33.685	0	58	58	8	1	-10921639	229.615	255	0	255	50745	76.519	14.963	0.953	2.929
ID5193	5193	6	11.639	275.205	33.422	0	59	59	8	1	-10921639	227.308	255	0	255	50235	79.519	14.604	0.956	2.794
ID5108	5108	6	11.579	275.427	33.377	0	60	60	8	1	-10921639	222.692	255	0	255	49215	85.014	13.955	0.952	2.555
ID5363	5363	6	11.637	275.204	33.223	0	61	61	8	1	-10921639	226.154	255	0	255	49980	80.953	14.258	0.959	2.735
ID5447	5447	6	11.607	275.323	33.015	0	62	62	8	1	-10921639	231.923	255	0	255	51255	73.324	15.517	0.947	3.077
ID5532	5532	6	11.558	275.440	32.922	0	63	63	8	1	-10921639	227.308	255	0	255	50235	79.519	13.939	0.940	2.769
ID5615	5615	6	11.598	275.506	32.956	0	64	64	8	1	-10921639	226.154	255	0	255	49980	80.953	14.155	0.946	2.716
ID5700	5700	6	11.564	275.467	32.653	0	65	65	8	1	-10921639	226.154	255	0	255	49980	80.953	13.231	0.952	2.726
ID5782	5782	6	11.536	275.609	32.885	0	66	66	8	1	-10921639	230.769	255	0	255	51000	74.948	14.368	0.921	2.953
ID5866	5866	6	11.580	275.490	32.692	0	67	67	8	1	-10921639	236.538	255	0	255	52275	66.232	15.766	0.926	3.435
ID5950	5950	6	11.565	275.497	32.127	0	68	68	8	1	-10921639	229.615	255	0	255	50745	76.519	15.482	0.943	2.913
ID6035	6035	6	11.531	275.593	32.030	0	69	69	8	1	-10921639	230.769	255	0	255	51000	74.948	14.337	0.921	2.953
ID6119	6119	6	11.658	275.938	31.769	0	70	70	8	1	-10921639	230.769	255	0	255	51000	74.948	15.262	0.957	3.011
ID6203	6203	6	11.572	275.878	31.668	0	71	71	8	1	-10921639	226.154	255	0	255	49980	80.953	14.155	0.946	2.716
ID6454	6454	6	11.646	275.822	32.002	0	72	72	8	1	-10921639	230.769	255	0	255	51000	74.948	14.601	0.953	3.006
ID6287	6287	6	11.521	275.592	31.649	0	73	73	8	1	-10921639	237.692	255	0	255	52530	64.285	15.629	0.908	3.520
ID6370	6370	6	11.564	275.952	31.462	0	74	74	8	1	-10921639	226.154	255	0	255	49980	80.953	14.150	0.933	2.696
ID6537	6537	6	11.561	275.786	31.146	0	75	75	8	1	-10921639	234.231	255	0	255	51765	69.906	15.331	0.919	3.210
ID6621	6621	6	11.526	276.132	31.224	0	76	76	8	1	-10921639	234.231	255	0	255	51765	69.906	15.621	0.916	3.204
ID6704	6704	6	11.557	276.112	30.826	0	77	77	8	1	-10921639	227.308	255	0	255	50235	79.519	15.267	0.940	2.769
ID6786	6786	6	11.618	276.015	31.067	0	78	78	8	1	-10921639	236.538	255	0	255	52275	66.232	15.512	0.936	3.453
ID7278	7278	6	11.588	276.020	30.623	0	79	79	8	1	-10921639	233.077	255	0	255	51510	71.645	14.581	0.935	3.143
ID6868	6868	6	11.570	275.986	31.613	0	80	80	8	1	-10921639	235.385	255	0	255	52020	68.104	15.415	0.923	3.318
ID7031	7031	6	11.511	276.085	30.341	0	81	81	8	1	-10921639	235.385	255	0	255	52020	68.104	15.287	0.908	3.289
ID6949	6949	6	11.590	276.080	30.877	0	82	82	8	1	-10921639	233.077	255	0	255	51510	71.645	15.517	0.938	3.149
ID7197	7197	6	11.568	276.130	30.641	0	83	83	8	1	-10921639	234.231	255	0	255	51765	69.906	15.284	0.929	3.227
ID7115	7115	6	11.506	275.913	30.351	0	84	84	8	1	-10921639	231.923	255	0	255	51255	73.324	14.555	0.909	3.013
ID7360	7360	6	11.489	276.039	30.553	0	85	85	8	1	-10921639	231.923	255	0	255	51255	73.324	15.285	0.912	3.018
ID7443	7443	6	11.623	275.995	31.232	0	86	86	8	1	-10921639	237.692	255	0	255	52530	64.285	15.573	0.933	3.569
ID7525	7525	6	11.508	276.074	31.280	0	87	87	8	1	-10921639	235.385	255	0	255	52020	68.104	15.287	0.908	3.289
ID7607	7607	6	11.486	276.244	31.290	0	88	88	8	1	-10921639	222.692	255	0	255	49215	85.014	13.766	0.922	2.513
ID7689	7689	6	11.483	276.254	31.551	0	89	89	8	1	-10921639	230.769	255	0	255	51000	74.948	15.657	0.915	2.943
ID8016	8016	6	11.508	276.235	31.197	0	90	90	8	1	-10921639	235.385	255	0	255	52020	68.104	15.520	0.911	3.294
ID7852	7852	6	11.520	276.575	31.526	0	91	91	8	1	-10921639	227.308	255	0	255	50235	79.519	14.228	0.930	2.755
ID8098	8098	6	11.527	276.720	30.720	0	92	92	8	1	-10921639	234.231	255	0	255	51765	69.906	14.558	0.913	3.199
ID7933	7933	6	11.500	276.596	30.151	0	93	93	8	1	-10921639	228.462	255	0	255	50490	78.042	14.333	0.917	2.801
ID7769	7769	6	11.599	276.820	29.819	0	94	94	8	1	-10921639	231.923	255	0	255	51255	73.324	14.936	0.938	3.061
ID8179	8179	6	11.466	276.425	29.603	0	95	95	8	1	-10921639	230.769	255	0	255	51000	74.948	16.912	0.906	2.927
ID8260	8260	6	11.517	276.770	29.537	0	96	96	8	1	-10921639	230.769	255	0	255	51000	74.948	14.365	0.918	2.948
ID8341	8341	6	11.387	276.534	29.876	0	97	97	8	1	-10921639	226.154	255	0	255	49980	80.953	13.751	0.895	2.638
ID8506	8506	6	11.414	276.553	29.476	0	98	98	8	1	-10921639	230.769	255	0	255	51000	74.948	15.268	0.890	2.901
ID8425	8425	6	11.530	276.690	30.513	0	99	99	8	1	-10921639	225.000	255	0	255	49725	82.345	13.935	0.936	2.642
ID8666	8666	6	11.507	276.633	30.488	0	100	100	8	1	-10921639	229.615	255	0	255	50745	76.519	15.280	0.915	2.867
ID8586	8586	6	11.410	276.566	30.171	0	101	101	8	1	-10921639	231.923	255	0	255	51255	73.324	14.646	0.891	2.981
ID8985	8985	6	11.445	276.600	30.473	0	102	102	8	1	-10921639	229.615	255	0	255	50745	76.519	14.308	0.896	2.836
ID8745	8745	6	11.365	276.816	31.209	0	103	103	8	1	-10921639	235.385	255	0	255	52020	68.104	14.520	0.878	3.231
ID8904	8904	6	11.460	277.008	31.104	0	104	104	8	1	-10921639	235.385	255	0	255	52020	68.104	15.576	0.898	3.271
ID8825	8825	6	11.370	277.043	31.081	0	105	105	8	1	-10921639	230.769	255	0	255	51000	74.948	13.868	0.881	2.885
ID9065	9065	6	11.421	277.111	30.505	0	106	106	8	1	-10921639	231.923	255	0	255	51255	73.324	15.732	0.891	2.981
ID9145	9145	6	11.388	277.524	30.928	0	107	107	8	1	-10921639	229.615	255	0	255	50745	76.519	14.130	0.893	2.831
ID9225	9225	6	11.362	277.456	30.986	0	108	108	8	1	-10921639	227.308	255	0	255	50235	79.519	15.708	0.898	2.705
ID9304	9304	6	11.330	277.580	31.075	0	109	109	8	1	-10921639	238.846	255	0	255	52785	62.256	15.758	0.865	3.558
ID9459	9459	6	11.318	277.558	30.837	0	110	110	8	1	-10921639	233.077	255	0	255	51510	71.645	14.332	0.873	3.034
ID9537	9537	6	11.305	277.630	30.589	0	111	111	8	1	-10921639	230.769	255	0	255	51000	74.948	14.280	0.872	2.869
ID9381	9381	6	11.371	277.692	30.232	0	112	112	8	1	-10921639	230.769	255	0	255	51000	74.948	14.341	0.884	2.890
ID179	179	7	11.590	298.713	40.361	0	0	0	8	1	-10921639	206.538	255	0	255	45645	100.273	13.684	0.992	2.052
ID263	263	7	11.544	298.692	40.343	0	1	1	8	1	-10921639	199.615	255	0	255	44115	105.384	13.260	1.000	1.894
ID95	95	7	11.491	298.543	40.441	0	2	2	8	1	-10921639	198.462	255	0	255	43860	106.168	12.972	0.996	1.866
ID347	347	7	11.573	298.948	40.535	0	3	3	8	1	-10921639	204.231	255	0	255	45135	102.058	13.670	0.989	1.990
ID688	688	7	11.605	298.765	40.430	0	4	4	8	1	-10921639	210.000	255	0	255	46410	97.432	13.839	0.993	2.147
ID517	517	7	11.615	298.813	40.389	0	5	5	8	1	-10921639	211.154	255	0	255	46665	96.438	13.866	0.993	2.181
ID858	858	7	11.663	298.825	40.818	0	6	6	8	1	-10921639	212.308	255	0	255	46920	95.421	13.962	0.993	2.217
ID432	432	7	11.620	298.674	40.986	0	7	7	8	1	-10921639	206.538	255	0	255	45645	100.273	13.819	1.000	2.060
ID602	602	7	11.182	299.091	41.135	0	8	8	8	1	-10921639	168.462	255	0	255	37230	121.015	12.444	1.000	1.392
ID773	773	7	11.657	299.217	41.222	0	9	9	8	1	-10921639	212.308	255	0	255	46920	95.421	13.962	0.993	2.217
ID944	944	7	11.619	299.366	41.202	0	10	10	8	1	-10921639	210.000	255	0	255	46410	97.432	13.837	0.985	2.139
ID1029	1029	7	11.658	299.123	41.065	0	11	11	8	1	-10921639	214.615	255	0	255	47430	93.309	14.000	0.993	2.292
ID1116	1116	7	11.641	299.274	41.000	0	12	12	8	1	-10921639	213.462	255	0	255	47175	94.378	13.942	0.993	2.253
ID1202	1202	7	11.568	299.406	41.099	0	13	13	8	1	-10921639	206.538	255	0	255	45645	100.273	13.472	0.985	2.044
ID1288	1288	7	11.568	299.513	41.032	0	14	14	8	1	-10921639	205.385	255	0	255	45390	101.176	13.474	0.992	2.022
ID1375	1375	7	11.595	299.497	40.942	0	15	15	8	1	-10921639	208.846	255	0	255	46155	98.402	13.470	0.992	2.114
ID1814	1814	7	11.666	299.896	40.958	0	16	16	8	1	-10921639	212.308	255	0	255	46920	95.421	13.999	0.996	2.221
ID1901	1901	7	11.607	299.656	40.757	0	17	17	8	1	-10921639	211.154	255	0	255	46665	96.438	13.815	0.982	2.169
ID1638	1638	7	11.652	299.911	40.801	0	18	18	8	1	-10921639	213.462	255	0	255	47175	94.378	13.999	0.993	2.253
ID1550	1550	7	11.599	299.699	40.688	0	19	19	8	1	-10921639	207.692	255	0	255	45900	99.348	13.784	0.989	2.079
ID1726	1726	7	11.645	299.872	40.477	0	20	20	8	1	-10921639	216.923	255	0	255	47940	91.090	14.041	0.982	2.360
ID1462	1462	7	11.622	300.027	40.401	0	21	21	8	1	-10921639	210.000	255	0	255	46410	97.432	13.906	0.993	2.147
ID2076	2076	7	11.676	299.925	40.319	0	22	22	8	1	-10921639	218.077	255	0	255	48195	89.937	14.276	0.993	2.416
ID1988	1988	7	11.658	299.934	40.311	0	23	23	8	1	-10921639	216.923	255	0	255	47940	91.090	14.042	0.986	2.364
ID2164	2164	7	11.613	300.258	40.585	0	24	24	8	1	-10921639	213.462	255	0	255	47175	94.378	13.803	0.993	2.253
ID2252	2252	7	11.664	300.084	40.363	0	25	25	8	1	-10921639	216.923	255	0	255	47940	91.090	14.042	0.986	2.364
ID2340	2340	7	11.662	300.139	40.201	0	26	26	8	1	-10921639	214.615	255	0	255	47430	93.309	13.998	0.989	2.287
ID2516	2516	7	11.632	300.450	40.174	0	27	27	8	1	-10921639	215.769	255	0	255	47685	92.213	13.996	0.982	2.319
ID2428	2428	7	11.627	300.474	40.189	0	28	28	8	1	-10921639	216.923	255	0	255	47940	91.090	14.040	0.978	2.356
ID2871	2871	7	11.640	300.710	40.021	0	29	29	8	1	-10921639	211.154	255	0	255	46665	96.438	13.866	0.993	2.181
ID2693	2693	7	11.643	300.690	40.321	0	30	30	8	1	-10921639	219.231	255	0	255	48450	88.754	14.417	0.989	2.457
ID2782	2782	7	11.658	300.781	40.126	0	31	31	8	1	-10921639	214.615	255	0	255	47430	93.309	14.102	0.996	2.296
ID2604	2604	7	11.662	300.944	40.303	0	32	32	8	1	-10921639	220.385	255	0	255	48705	87.541	14.171	0.982	2.495
ID2959	2959	7	11.692	300.894	40.081	0	33	33	8	1	-10921639	219.231	255	0	255	48450	88.754	14.420	0.993	2.461
ID3032	3032	7	11.684	300.946	39.980	0	34	34	8	1	-10921639	219.231	255	0	255	48450	88.754	14.172	0.986	2.452
ID3134	3134	7	11.693	300.970	39.816	0	35	35	8	1	-10921639	222.692	255	0	255	49215	85.014	14.412	0.982	2.596
ID3311	3311	7	11.675	301.032	39.603	0	36	36	8	1	-10921639	222.692	255	0	255	49215	85.014	14.631	0.982	2.596
ID3829	3829	7	11.688	301.141	39.693	0	37	37	8	1	-10921639	228.462	255	0	255	50490	78.042	14.996	0.973	2.887
ID3223	3223	7	11.608	301.059	39.582	0	38	38	8	1	-10921639	215.769	255	0	255	47685	92.213	13.937	0.978	2.314
ID3484	3484	7	11.624	301.370	39.710	0	39	39	8	1	-10921639	216.923	255	0	255	47940	91.090	14.076	0.982	2.360
ID3656	3656	7	11.638	301.136	39.417	0	40	40	8	1	-10921639	223.846	255	0	255	49470	83.698	14.260	0.962	2.623
ID3398	3398	7	11.605	301.494	39.576	0	41	41	8	1	-10921639	225.000	255	0	255	49725	82.345	13.454	0.966	2.685
ID3571	3571	7	11.631	301.594	39.396	0	42	42	8	1	-10921639	223.846	255	0	255	49470	83.698	14.192	0.972	2.637
ID3743	3743	7	11.634	301.624	39.218	0	43	43	8	1	-10921639	226.154	255	0	255	49980	80.953	14.812	0.966	2.745
ID3917	3917	7	11.630	301.361	39.435	0	44	44	8	1	-10921639	225.000	255	0	255	49725	82.345	14.256	0.956	2.670
ID4003	4003	7	11.653	301.822	39.351	0	45	45	8	1	-10921639	219.231	255	0	255	48450	88.754	14.076	0.982	2.448
ID4088	4088	7	11.678	301.855	39.137	0	46	46	8	1	-10921639	234.231	255	0	255	51765	69.906	15.333	0.964	3.289
ID4346	4346	7	11.639	302.030	39.314	0	47	47	8	1	-10921639	221.538	255	0	255	48960	86.294	14.093	0.969	2.526
ID4518	4518	7	11.673	302.077	39.101	0	48	48	8	1	-10921639	230.769	255	0	255	51000	74.948	15.257	0.963	3.021
ID4260	4260	7	11.678	301.966	39.319	0	49	49	8	1	-10921639	227.308	255	0	255	50235	79.519	14.618	0.969	2.814
ID4174	4174	7	11.651	302.043	39.120	0	50	50	8	1	-10921639	225.000	255	0	255	49725	82.345	14.261	0.966	2.685
ID4432	4432	7	11.635	302.205	39.472	0	51	51	8	1	-10921639	220.385	255	0	255	48705	87.541	14.036	0.965	2.473
ID4603	4603	7	11.650	302.210	39.572	0	52	52	8	1	-10921639	223.846	255	0	255	49470	83.698	14.267	0.976	2.642
ID4774	4774	7	11.645	302.324	39.262	0	53	53	8	1	-10921639	227.308	255	0	255	50235	79.519	15.253	0.963	2.804
ID4688	4688	7	11.603	302.429	39.450	0	54	54	8	1	-10921639	226.154	255	0	255	49980	80.953	14.370	0.949	2.721
ID4943	4943	7	11.601	303.007	40.232	0	55	55	8	1	-10921639	235.385	255	0	255	52020	68.104	15.443	0.929	3.329
ID4859	4859	7	11.638	302.761	39.226	0	56	56	8	1	-10921639	228.462	255	0	255	50490	78.042	14.391	0.953	2.857
ID5282	5282	7	11.670	302.918	39.105	0	57	57	8	1	-10921639	225.000	255	0	255	49725	82.345	14.405	0.972	2.694
ID5028	5028	7	11.639	302.938	38.865	0	58	58	8	1	-10921639	230.769	255	0	255	51000	74.948	15.275	0.947	2.995
ID5197	5197	7	11.639	303.013	38.722	0	59	59	8	1	-10921639	234.231	255	0	255	51765	69.906	14.947	0.944	3.255
ID5112	5112	7	11.645	302.986	38.808	0	60	60	8	1	-10921639	235.385	255	0	255	52020	68.104	15.471	0.945	3.358
ID5367	5367	7	11.658	303.130	38.604	0	61	61	8	1	-10921639	229.615	255	0	255	50745	76.519	15.253	0.963	2.944
ID5451	5451	7	11.634	303.125	38.630	0	62	62	8	1	-10921639	235.385	255	0	255	52020	68.104	15.279	0.942	3.352
ID5535	5535	7	11.653	303.172	38.557	0	63	63	8	1	-10921639	229.615	255	0	255	50745	76.519	14.969	0.956	2.934
ID5619	5619	7	11.572	302.919	38.052	0	64	64	8	1	-10921639	229.615	255	0	255	50745	76.519	14.372	0.927	2.888
ID5703	5703	7	11.669	303.142	38.063	0	65	65	8	1	-10921639	231.923	255	0	255	51255	73.324	15.262	0.957	3.093
ID5786	5786	7	11.626	303.080	38.261	0	66	66	8	1	-10921639	227.308	255	0	255	50235	79.519	14.597	0.949	2.784
ID5869	5869	7	11.590	303.274	37.961	0	67	67	8	1	-10921639	240.000	255	0	255	53040	60.136	15.656	0.921	3.827
ID5954	5954	7	11.543	303.355	37.558	0	68	68	8	1	-10921639	238.846	255	0	255	52785	62.256	16.049	0.909	3.653
ID6039	6039	7	11.504	303.387	37.584	0	69	69	8	1	-10921639	236.538	255	0	255	52275	66.232	15.856	0.911	3.405
ID6123	6123	7	11.611	303.267	37.077	0	70	70	8	1	-10921639	229.615	255	0	255	50745	76.519	14.597	0.950	2.924
ID6207	6207	7	11.626	303.335	36.972	0	71	71	8	1	-10921639	238.846	255	0	255	52785	62.256	15.474	0.933	3.704
ID6458	6458	7	11.492	303.518	37.425	0	72	72	8	1	-10921639	235.385	255	0	255	52020	68.104	15.372	0.898	3.271
ID6290	6290	7	11.584	303.530	36.936	0	73	73	8	1	-10921639	235.385	255	0	255	52020	68.104	15.290	0.929	3.329
ID6374	6374	7	11.573	303.645	37.074	0	74	74	8	1	-10921639	237.692	255	0	255	52530	64.285	15.397	0.914	3.532
ID6541	6541	7	11.583	303.708	36.931	0	75	75	8	1	-10921639	238.846	255	0	255	52785	62.256	15.466	0.921	3.678
ID6625	6625	7	11.589	303.790	36.826	0	76	76	8	1	-10921639	237.692	255	0	255	52530	64.285	15.528	0.930	3.563
ID6708	6708	7	11.529	303.625	36.621	0	77	77	8	1	-10921639	237.692	255	0	255	52530	64.285	15.291	0.914	3.532
ID6790	6790	7	11.522	303.624	36.658	0	78	78	8	1	-10921639	238.846	255	0	255	52785	62.256	15.558	0.909	3.653
ID7282	7282	7	11.500	303.385	36.227	0	79	79	8	1	-10921639	236.538	255	0	255	52275	66.232	15.687	0.911	3.405
ID6872	6872	7	11.577	303.611	37.013	0	80	80	8	1	-10921639	238.846	255	0	255	52785	62.256	15.479	0.915	3.666
ID7035	7035	7	11.536	303.628	36.300	0	81	81	8	1	-10921639	237.692	255	0	255	52530	64.285	15.539	0.908	3.520
ID6953	6953	7	11.524	303.568	36.240	0	82	82	8	1	-10921639	231.923	255	0	255	51255	73.324	15.781	0.915	3.023
ID7201	7201	7	11.532	303.539	36.533	0	83	83	8	1	-10921639	238.846	255	0	255	52785	62.256	15.545	0.918	3.672
ID7119	7119	7	11.463	303.558	36.257	0	84	84	8	1	-10921639	240.000	255	0	255	53040	60.136	15.878	0.886	3.749
ID7364	7364	7	11.446	303.517	36.128	0	85	85	8	1	-10921639	234.231	255	0	255	51765	69.906	15.330	0.895	3.165
ID7447	7447	7	11.551	303.641	37.051	0	86	86	8	1	-10921639	240.000	255	0	255	53040	60.136	15.773	0.909	3.801
ID7529	7529	7	11.569	303.830	37.214	0	87	87	8	1	-10921639	240.000	255	0	255	53040	60.136	15.713	0.912	3.808
ID7611	7611	7	11.436	303.959	37.305	0	88	88	8	1	-10921639	237.692	255	0	255	52530	64.285	15.583	0.888	3.477
ID7693	7693	7	11.501	303.896	37.212	0	89	89	8	1	-10921639	237.692	255	0	255	52530	64.285	15.708	0.899	3.502
ID8020	8020	7	11.529	304.098	36.984	0	90	90	8	1	-10921639	237.692	255	0	255	52530	64.285	15.539	0.908	3.520
ID7855	7855	7	11.365	304.013	37.255	0	91	91	8	1	-10921639	238.846	255	0	255	52785	62.256	15.635	0.868	3.565
ID8102	8102	7	11.488	304.051	36.595	0	92	92	8	1	-10921639	237.692	255	0	255	52530	64.285	15.531	0.899	3.502
ID7937	7937	7	11.542	304.155	36.298	0	93	93	8	1	-10921639	241.154	255	0	255	53295	57.916	15.707	0.907	3.960
ID7773	7773	7	11.427	304.327	35.855	0	94	94	8	1	-10921639	242.308	255	0	255	53550	55.583	16.161	0.881	4.083
ID8183	8183	7	11.309	303.889	35.917	0	95	95	8	1	-10921639	237.692	255	0	255	52530	64.285	15.348	0.858	3.416
ID8264	8264	7	11.488	304.076	35.516	0	96	96	8	1	-10921639	242.308	255	0	255	53550	55.583	15.941	0.892	4.112
ID8345	8345	7	11.415	304.001	35.605	0	97	97	8	1	-10921639	238.846	255	0	255	52785	62.256	15.873	0.882	3.596
ID8509	8509	7	11.405	304.128	35.628	0	98	98	8	1	-10921639	238.846	255	0	255	52785	62.256	15.783	0.876	3.584
ID8428	8428	7	11.414	304.099	36.448	0	99	99	8	1	-10921639	235.385	255	0	255	52020	68.104	14.844	0.883	3.242
ID8669	8669	7	11.492	304.177	36.635	0	100	100	8	1	-10921639	238.846	255	0	255	52785	62.256	15.684	0.903	3.641
ID8590	8590	7	11.333	304.143	36.588	0	101	101	8	1	-10921639	242.308	255	0	255	53550	55.583	15.998	0.864	4.041
ID8989	8989	7	11.302	304.302	36.911	0	102	102	8	1	-10921639	242.308	255	0	255	53550	55.583	16.216	0.853	4.013
ID8749	8749	7	11.279	304.242	36.651	0	103	103	8	1	-10921639	246.923	255	0	255	54570	44.760	17.115	0.842	5.042
ID8908	8908	7	11.405	304.400	37.210	0	104	104	8	1	-10921639	244.615	255	0	255	54060	50.515	16.227	0.876	4.523
ID8829	8829	7	11.196	304.515	37.400	0	105	105	8	1	-10921639	238.846	255	0	255	52785	62.256	17.145	0.834	3.489
ID9069	9069	7	11.313	304.558	36.877	0	106	106	8	1	-10921639	242.308	255	0	255	53550	55.583	16.671	0.853	4.013
ID9149	9149	7	11.282	304.754	36.694	0	107	107	8	1	-10921639	244.615	255	0	255	54060	50.515	16.791	0.843	4.430
ID9229	9229	7	11.290	304.729	36.610	0	108	108	8	1	-10921639	243.462	255	0	255	53805	53.122	16.108	0.850	4.213
ID9307	9307	7	11.235	304.807	37.270	0	109	109	8	1	-10921639	238.846	255	0	255	52785	62.256	15.816	0.842	3.508
ID9462	9462	7	11.208	304.767	37.050	0	110	110	8	1	-10921639	241.154	255	0	255	53295	57.916	17.426	0.830	3.777
ID9540	9540	7	11.086	305.193	36.850	0	111	111	8	1	-10921639	242.308	255	0	255	53550	55.583	17.145	0.814	3.913
ID9385	9385	7	11.147	305.057	37.208	0	112	112	8	1	-10921639	244.615	255	0	255	54060	50.515	16.065	0.827	4.383
ID180	180	8	11.657	163.464	55.142	0	0	0	8	1	-10921639	219.231	255	0	255	48450	88.754	14.040	0.979	2.443
ID264	264	8	11.615	163.325	54.855	0	1	1	8	1	-10921639	207.692	255	0	255	45900	99.348	13.818	0.996	2.087
ID96	96	8	11.628	163.320	54.823	0	2	2	8	1	-10921639	210.000	255	0	255	46410	97.432	13.866	0.996	2.151
ID348	348	8	11.650	163.726	54.965	0	3	3	8	1	-10921639	210.000	255	0	255	46410	97.432	13.901	1.000	2.155
ID689	689	8	11.644	163.698	55.163	0	4	4	8	1	-10921639	213.462	255	0	255	47175	94.378	13.942	0.993	2.253
ID518	518	8	11.679	163.894	55.275	0	5	5	8	1	-10921639	219.231	255	0	255	48450	88.754	14.274	0.989	2.457
ID859	859	8	11.629	163.506	55.120	0	6	6	8	1	-10921639	214.615	255	0	255	47430	93.309	13.897	0.985	2.283
ID433	433	8	11.658	163.861	55.703	0	7	7	8	1	-10921639	213.462	255	0	255	47175	94.378	13.999	0.993	2.253
ID603	603	8	11.344	163.816	55.703	0	8	8	8	1	-10921639	180.000	255	0	255	39780	116.453	12.736	1.000	1.546
ID774	774	8	11.677	163.955	55.775	0	9	9	8	1	-10921639	213.462	255	0	255	47175	94.378	14.045	0.996	2.258
ID945	945	8	11.670	164.089	55.927	0	10	10	8	1	-10921639	213.462	255	0	255	47175	94.378	14.045	0.996	2.258
ID1030	1030	8	11.667	164.351	56.020	0	11	11	8	1	-10921639	216.923	255	0	255	47940	91.090	14.100	0.989	2.368
ID1117	1117	8	11.637	164.331	55.763	0	12	12	8	1	-10921639	216.923	255	0	255	47940	91.090	14.207	0.993	2.373
ID1203	1203	8	11.609	164.474	55.833	0	13	13	8	1	-10921639	212.308	255	0	255	46920	95.421	13.763	0.993	2.217
ID1289	1289	8	11.644	164.640	55.688	0	14	14	8	1	-10921639	215.769	255	0	255	47685	92.213	13.959	0.982	2.319
ID1376	1376	8	11.666	164.751	55.390	0	15	15	8	1	-10921639	223.846	255	0	255	49470	83.698	14.267	0.976	2.642
ID1815	1815	8	11.651	164.892	55.417	0	16	16	8	1	-10921639	216.923	255	0	255	47940	91.090	14.100	0.989	2.368
ID1902	1902	8	11.675	164.967	55.541	0	17	17	8	1	-10921639	225.000	255	0	255	49725	82.345	14.621	0.972	2.694
ID1639	1639	8	11.668	165.040	55.435	0	18	18	8	1	-10921639	220.385	255	0	255	48705	87.541	14.096	0.979	2.491
ID1551	1551	8	11.689	164.953	55.403	0	19	19	8	1	-10921639	226.154	255	0	255	49980	80.953	15.008	0.979	2.764
ID1727	1727	8	11.702	164.992	55.234	0	20	20	8	1	-10921639	225.000	255	0	255	49725	82.345	15.300	0.986	2.713
ID1463	1463	8	11.675	165.194	55.121	0	21	21	8	1	-10921639	214.615	255	0	255	47430	93.309	14.102	0.996	2.296
ID2077	2077	8	11.661	165.365	55.334	0	22	22	8	1	-10921639	222.692	255	0	255	49215	85.014	14.168	0.976	2.587
ID1989	1989	8	11.674	165.128	55.317	0	23	23	8	1	-10921639	221.538	255	0	255	48960	86.294	14.269	0.979	2.540
ID2165	2165	8	11.667	165.277	55.168	0	24	24	8	1	-10921639	215.769	255	0	255	47685	92.213	14.043	0.989	2.327
ID2253	2253	8	11.667	165.597	55.197	0	25	25	8	1	-10921639	223.846	255	0	255	49470	83.698	14.410	0.979	2.646
ID2341	2341	8	11.665	165.485	54.993	0	26	26	8	1	-10921639	226.154	255	0	255	49980	80.953	14.827	0.973	2.755
ID2517	2517	8	11.650	165.613	55.267	0	27	27	8	1	-10921639	226.154	255	0	255	49980	80.953	15.248	0.969	2.750
ID2429	2429	8	11.648	165.503	55.049	0	28	28	8	1	-10921639	222.692	255	0	255	49215	85.014	14.405	0.972	2.582
ID2872	2872	8	11.697	165.858	55.248	0	29	29	8	1	-10921639	228.462	255	0	255	50490	78.042	15.249	0.976	2.892
ID2694	2694	8	11.670	165.706	55.020	0	30	30	8	1	-10921639	234.231	255	0	255	51765	69.906	15.415	0.957	3.277
ID2783	2783	8	11.701	165.993	55.109	0	31	31	8	1	-10921639	227.308	255	0	255	50235	79.519	15.247	0.979	2.829
ID2605	2605	8	11.681	166.067	54.985	0	32	32	8	1	-10921639	231.923	255	0	255	51255	73.324	15.395	0.963	3.104
ID2960	2960	8	11.681	165.943	54.907	0	33	33	8	1	-10921639	229.615	255	0	255	50745	76.519	15.254	0.966	2.949
ID3034	3034	8	11.698	166.129	54.884	0	34	34	8	1	-10921639	225.000	255	0	255	49725	82.345	15.013	0.983	2.709
ID3135	3135	8	11.681	166.286	54.867	0	35	35	8	1	-10921639	226.154	255	0	255	49980	80.953	14.621	0.973	2.755
ID3312	3312	8	11.675	166.243	54.693	0	36	36	8	1	-10921639	231.923	255	0	255	51255	73.324	14.980	0.963	3.104
ID3830	3830	8	11.627	166.425	54.494	0	37	37	8	1	-10921639	227.308	255	0	255	50235	79.519	14.391	0.953	2.789
ID3224	3224	8	11.651	166.521	54.622	0	38	38	8	1	-10921639	230.769	255	0	255	51000	74.948	14.963	0.953	3.006
ID3485	3485	8	11.629	166.273	54.677	0	39	39	8	1	-10921639	231.923	255	0	255	51255	73.324	14.594	0.947	3.077
ID3657	3657	8	11.639	166.610	54.802	0	40	40	8	1	-10921639	233.077	255	0	255	51510	71.645	14.947	0.944	3.160
ID3399	3399	8	11.624	166.524	54.709	0	41	41	8	1	-10921639	228.462	255	0	255	50490	78.042	15.257	0.953	2.857
ID3572	3572	8	11.653	166.847	54.659	0	42	42	8	1	-10921639	225.000	255	0	255	49725	82.345	14.260	0.962	2.680
ID3744	3744	8	11.655	166.800	54.587	0	43	43	8	1	-10921639	221.538	255	0	255	48960	86.294	14.263	0.969	2.526
ID3918	3918	8	11.671	166.989	54.427	0	44	44	8	1	-10921639	230.769	255	0	255	51000	74.948	15.259	0.960	3.016
ID4004	4004	8	11.663	167.026	54.520	0	45	45	8	1	-10921639	230.769	255	0	255	51000	74.948	15.262	0.957	3.011
ID4089	4089	8	11.647	167.068	54.480	0	46	46	8	1	-10921639	228.462	255	0	255	50490	78.042	14.969	0.956	2.862
ID4347	4347	8	11.672	167.147	54.327	0	47	47	8	1	-10921639	227.308	255	0	255	50235	79.519	15.254	0.966	2.809
ID4519	4519	8	11.654	167.151	54.427	0	48	48	8	1	-10921639	223.846	255	0	255	49470	83.698	14.403	0.969	2.632
ID4261	4261	8	11.639	167.294	54.489	0	49	49	8	1	-10921639	236.538	255	0	255	52275	66.232	15.533	0.942	3.464
ID4175	4175	8	11.626	167.362	54.431	0	50	50	8	1	-10921639	234.231	255	0	255	51765	69.906	15.374	0.941	3.249
ID4433	4433	8	11.626	167.607	54.410	0	51	51	8	1	-10921639	233.077	255	0	255	51510	71.645	15.287	0.941	3.154
ID4604	4604	8	11.648	167.591	54.670	0	52	52	8	1	-10921639	233.077	255	0	255	51510	71.645	15.425	0.951	3.171
ID4775	4775	8	11.608	167.501	54.548	0	53	53	8	1	-10921639	235.385	255	0	255	52020	68.104	15.494	0.938	3.346
ID4689	4689	8	11.660	167.856	54.977	0	54	54	8	1	-10921639	234.231	255	0	255	51765	69.906	15.365	0.951	3.266
ID4944	4944	8	11.630	168.032	55.127	0	55	55	8	1	-10921639	238.846	255	0	255	52785	62.256	15.571	0.930	3.697
ID4860	4860	8	11.663	167.885	54.127	0	56	56	8	1	-10921639	234.231	255	0	255	51765	69.906	15.365	0.951	3.266
ID5283	5283	8	11.646	168.004	54.264	0	57	57	8	1	-10921639	235.385	255	0	255	52020	68.104	15.534	0.945	3.358
ID5029	5029	8	11.644	168.260	54.132	0	58	58	8	1	-10921639	234.231	255	0	255	51765	69.906	15.273	0.944	3.255
ID5198	5198	8	11.626	167.971	53.731	0	59	59	8	1	-10921639	236.538	255	0	255	52275	66.232	15.474	0.932	3.447
ID5113	5113	8	11.626	168.157	53.725	0	60	60	8	1	-10921639	233.077	255	0	255	51510	71.645	15.287	0.941	3.154
ID5368	5368	8	11.618	168.113	53.519	0	61	61	8	1	-10921639	230.769	255	0	255	51000	74.948	14.942	0.940	2.985
ID5452	5452	8	11.616	168.562	53.839	0	62	62	8	1	-10921639	241.154	255	0	255	53295	57.916	15.627	0.931	4.014
ID5536	5536	8	11.607	168.253	53.714	0	63	63	8	1	-10921639	236.538	255	0	255	52275	66.232	14.920	0.929	3.441
ID5620	5620	8	11.634	168.873	53.945	0	64	64	8	1	-10921639	240.000	255	0	255	53040	60.136	15.606	0.933	3.854
ID5704	5704	8	11.517	168.461	53.031	0	65	65	8	1	-10921639	236.538	255	0	255	52275	66.232	15.581	0.911	3.405
ID5787	5787	8	11.554	168.481	53.760	0	66	66	8	1	-10921639	235.385	255	0	255	52020	68.104	15.284	0.920	3.312
ID5870	5870	8	11.577	168.668	53.419	0	67	67	8	1	-10921639	237.692	255	0	255	52530	64.285	15.328	0.917	3.538
ID5955	5955	8	11.601	168.777	52.779	0	68	68	8	1	-10921639	236.538	255	0	255	52275	66.232	15.551	0.932	3.447
ID6040	6040	8	11.601	168.743	52.792	0	69	69	8	1	-10921639	230.769	255	0	255	51000	74.948	14.584	0.937	2.979
ID6124	6124	8	11.625	168.886	52.701	0	70	70	8	1	-10921639	240.000	255	0	255	53040	60.136	15.656	0.930	3.847
ID6208	6208	8	11.599	169.098	52.748	0	71	71	8	1	-10921639	241.154	255	0	255	53295	57.916	15.687	0.925	4.001
ID6459	6459	8	11.602	168.896	52.838	0	72	72	8	1	-10921639	240.000	255	0	255	53040	60.136	15.687	0.924	3.834
ID6291	6291	8	11.584	168.802	52.394	0	73	73	8	1	-10921639	240.000	255	0	255	53040	60.136	15.767	0.918	3.821
ID6375	6375	8	11.464	169.067	52.083	0	74	74	8	1	-10921639	244.615	255	0	255	54060	50.515	15.933	0.885	4.546
ID6542	6542	8	11.538	168.823	52.276	0	75	75	8	1	-10921639	246.923	255	0	255	54570	44.760	16.334	0.897	5.218
ID6626	6626	8	11.554	168.728	51.981	0	76	76	8	1	-10921639	241.154	255	0	255	53295	57.916	15.669	0.913	3.974
ID6709	6709	8	11.607	168.897	52.187	0	77	77	8	1	-10921639	238.846	255	0	255	52785	62.256	15.603	0.927	3.691
ID6791	6791	8	11.546	169.246	52.171	0	78	78	8	1	-10921639	245.769	255	0	255	54315	47.738	15.960	0.903	4.884
ID7283	7283	8	11.615	168.813	52.015	0	79	79	8	1	-10921639	240.000	255	0	255	53040	60.136	15.656	0.930	3.847
ID6873	6873	8	11.634	168.946	52.554	0	80	80	8	1	-10921639	234.231	255	0	255	51765	69.906	15.437	0.944	3.255
ID7036	7036	8	11.543	168.810	51.491	0	81	81	8	1	-10921639	236.538	255	0	255	52275	66.232	15.457	0.905	3.393
ID6954	6954	8	11.592	168.861	51.914	0	82	82	8	1	-10921639	244.615	255	0	255	54060	50.515	15.943	0.914	4.624
ID7202	7202	8	11.577	169.075	51.706	0	83	83	8	1	-10921639	236.538	255	0	255	52275	66.232	15.466	0.920	3.423
ID7120	7120	8	11.605	169.014	51.741	0	84	84	8	1	-10921639	237.692	255	0	255	52530	64.285	15.535	0.927	3.557
ID7365	7365	8	11.639	169.021	51.826	0	85	85	8	1	-10921639	236.538	255	0	255	52275	66.232	15.489	0.939	3.458
ID7448	7448	8	11.623	169.037	52.795	0	86	86	8	1	-10921639	237.692	255	0	255	52530	64.285	15.606	0.933	3.569
ID7530	7530	8	11.533	169.107	52.595	0	87	87	8	1	-10921639	238.846	255	0	255	52785	62.256	15.667	0.909	3.653
ID7612	7612	8	11.619	168.980	52.668	0	88	88	8	1	-10921639	235.385	255	0	255	52020	68.104	15.488	0.935	3.341
ID7694	7694	8	11.488	169.278	52.790	0	89	89	8	1	-10921639	236.538	255	0	255	52275	66.232	14.869	0.899	3.381
ID8021	8021	8	11.482	169.331	52.483	0	90	90	8	1	-10921639	242.308	255	0	255	53550	55.583	15.802	0.892	4.112
ID7856	7856	8	11.486	169.459	52.497	0	91	91	8	1	-10921639	240.000	255	0	255	53040	60.136	15.623	0.900	3.782
ID8103	8103	8	11.569	169.592	52.314	0	92	92	8	1	-10921639	236.538	255	0	255	52275	66.232	15.548	0.917	3.417
ID7938	7938	8	11.505	169.460	51.580	0	93	93	8	1	-10921639	241.154	255	0	255	53295	57.916	16.932	0.892	3.926
ID7774	7774	8	11.495	169.717	51.437	0	94	94	8	1	-10921639	242.308	255	0	255	53550	55.583	16.053	0.892	4.112
ID8184	8184	8	11.475	169.545	51.362	0	95	95	8	1	-10921639	242.308	255	0	255	53550	55.583	16.035	0.887	4.097
ID8265	8265	8	11.513	169.498	51.205	0	96	96	8	1	-10921639	243.462	255	0	255	53805	53.122	16.304	0.896	4.331
ID8346	8346	8	11.525	169.576	50.885	0	97	97	8	1	-10921639	245.769	255	0	255	54315	47.738	16.039	0.897	4.868
ID8510	8510	8	11.502	169.556	51.162	0	98	98	8	1	-10921639	240.000	255	0	255	53040	60.136	15.699	0.897	3.775
ID8429	8429	8	11.467	169.245	51.735	0	99	99	8	1	-10921639	240.000	255	0	255	53040	60.136	15.802	0.886	3.749
ID8670	8670	8	11.476	169.557	51.935	0	100	100	8	1	-10921639	243.462	255	0	255	53805	53.122	15.914	0.887	4.309
ID8591	8591	8	11.364	169.442	51.862	0	101	101	8	1	-10921639	243.462	255	0	255	53805	53.122	16.926	0.862	4.242
ID8990	8990	8	11.495	169.918	52.575	0	102	102	8	1	-10921639	237.692	255	0	255	52530	64.285	15.590	0.896	3.495
ID8750	8750	8	11.486	169.850	52.552	0	103	103	8	1	-10921639	240.000	255	0	255	53040	60.136	15.696	0.894	3.768
ID8909	8909	8	11.533	169.906	52.634	0	104	104	8	1	-10921639	240.000	255	0	255	53040	60.136	15.628	0.909	3.801
ID8830	8830	8	11.460	169.903	52.813	0	105	105	8	1	-10921639	241.154	255	0	255	53295	57.916	15.749	0.889	3.919
ID9070	9070	8	11.346	170.100	52.343	0	106	106	8	1	-10921639	243.462	255	0	255	53805	53.122	15.933	0.864	4.250
ID9150	9150	8	11.258	170.153	52.610	0	107	107	8	1	-10921639	241.154	255	0	255	53295	57.916	15.966	0.846	3.817
ID9230	9230	8	11.337	170.210	52.839	0	108	108	8	1	-10921639	244.615	255	0	255	54060	50.515	16.385	0.857	4.468
ID9308	9308	8	11.411	170.306	52.689	0	109	109	8	1	-10921639	242.308	255	0	255	53550	55.583	16.025	0.878	4.076
ID9463	9463	8	11.305	170.607	52.644	0	110	110	8	1	-10921639	242.308	255	0	255	53550	55.583	16.001	0.858	4.027
ID9541	9541	8	11.326	170.449	52.369	0	111	111	8	1	-10921639	244.615	255	0	255	54060	50.515	16.684	0.857	4.468
ID9386	9386	8	11.371	170.665	52.655	0	112	112	8	1	-10921639	248.077	255	0	255	54825	41.536	16.218	0.864	5.537
ID181	181	9	11.323	58.601	61.577	0	0	0	8	1	-10921639	181.154	255	0	255	40035	115.924	12.629	1.000	1.563
ID187	187	9	11.450	73.133	86.673	0	0	0	8	1	-10921639	189.231	255	0	255	41820	111.813	12.879	1.000	1.692
ID265	265	9	11.281	58.438	61.514	0	1	1	8	1	-10921639	181.154	255	0	255	40035	115.924	12.558	1.000	1.563
ID271	271	9	11.407	73.174	86.614	0	1	1	8	1	-10921639	184.615	255	0	255	40800	114.250	12.883	1.000	1.616
ID97	97	9	11.415	58.707	61.700	0	2	2	8	1	-10921639	185.769	255	0	255	41055	113.664	12.882	1.000	1.634
ID103	103	9	11.356	73.104	86.490	0	2	2	8	1	-10921639	184.615	255	0	255	40800	114.250	12.898	0.996	1.612
ID349	349	9	11.363	58.522	61.836	0	3	3	8	1	-10921639	188.077	255	0	255	41565	112.445	12.624	0.992	1.666
ID355	355	9	11.362	73.003	86.558	0	3	3	8	1	-10921639	182.308	255	0	255	40290	115.380	12.803	1.000	1.580
ID690	690	9	11.450	58.602	61.773	0	4	4	8	1	-10921639	192.692	255	0	255	42585	109.822	12.977	0.996	1.751
ID696	696	9	11.275	72.950	86.674	0	4	4	8	1	-10921639	176.538	255	0	255	39015	117.959	12.602	1.000	1.497
ID519	519	9	11.466	58.621	62.042	0	5	5	8	1	-10921639	191.538	255	0	255	42330	110.501	13.104	0.996	1.730
ID525	525	9	11.480	72.727	86.568	0	5	5	8	1	-10921639	195.000	255	0	255	43095	108.412	12.975	1.000	1.799
ID860	860	9	11.490	58.655	62.174	0	6	6	8	1	-10921639	192.692	255	0	255	42585	109.822	13.103	1.000	1.755
ID866	866	9	11.441	72.606	86.512	0	6	6	8	1	-10921639	192.692	255	0	255	42585	109.822	12.795	1.000	1.755
ID434	434	9	11.501	58.973	62.987	0	7	7	8	1	-10921639	193.846	255	0	255	42840	109.125	13.265	1.000	1.776
ID440	440	9	11.283	72.973	87.117	0	7	7	8	1	-10921639	175.385	255	0	255	38760	118.435	12.632	1.000	1.481
ID604	604	9	10.787	58.891	62.567	0	8	8	8	1	-10921639	153.462	255	0	255	33915	125.112	12.080	1.000	1.227
ID610	610	9	10.736	72.735	87.142	0	8	8	8	1	-10921639	150.000	255	0	255	33150	125.784	11.808	1.000	1.193
ID775	775	9	11.516	59.326	63.055	0	9	9	8	1	-10921639	197.308	255	0	255	43605	106.934	13.262	1.000	1.845
ID781	781	9	11.416	72.816	87.242	0	9	9	8	1	-10921639	186.923	255	0	255	41310	113.062	12.982	1.000	1.653
ID946	946	9	11.465	59.081	63.347	0	10	10	8	1	-10921639	196.154	255	0	255	43350	107.682	12.974	0.992	1.814
ID952	952	9	11.514	73.131	87.456	0	10	10	8	1	-10921639	197.308	255	0	255	43605	106.934	13.262	1.000	1.845
ID1031	1031	9	11.373	59.535	63.371	0	11	11	8	1	-10921639	186.923	255	0	255	41310	113.062	12.674	1.000	1.653
ID1037	1037	9	11.378	73.126	87.426	0	11	11	8	1	-10921639	184.615	255	0	255	40800	114.250	12.733	1.000	1.616
ID1118	1118	9	11.461	59.592	63.690	0	12	12	8	1	-10921639	196.154	255	0	255	43350	107.682	13.263	0.996	1.818
ID1124	1124	9	11.412	73.010	87.217	0	12	12	8	1	-10921639	186.923	255	0	255	41310	113.062	12.881	1.000	1.653
ID1204	1204	9	11.508	59.296	63.266	0	13	13	8	1	-10921639	196.154	255	0	255	43350	107.682	13.483	1.000	1.822
ID1210	1210	9	11.378	73.178	86.985	0	13	13	8	1	-10921639	183.462	255	0	255	40545	114.823	12.802	1.000	1.598
ID1290	1290	9	11.385	59.693	63.324	0	14	14	8	1	-10921639	184.615	255	0	255	40800	114.250	12.801	1.000	1.616
ID1296	1296	9	11.425	73.270	86.773	0	14	14	8	1	-10921639	188.077	255	0	255	41565	112.445	12.880	1.000	1.673
ID1377	1377	9	11.402	59.571	63.245	0	15	15	8	1	-10921639	188.077	255	0	255	41565	112.445	12.798	1.000	1.673
ID1383	1383	9	11.433	73.447	86.829	0	15	15	8	1	-10921639	190.385	255	0	255	42075	111.165	12.878	1.000	1.713
ID1816	1816	9	11.460	59.647	63.444	0	16	16	8	1	-10921639	196.154	255	0	255	43350	107.682	12.974	0.996	1.818
ID1822	1822	9	11.349	73.466	86.522	0	16	16	8	1	-10921639	186.923	255	0	255	41310	113.062	12.715	1.000	1.653
ID1903	1903	9	11.477	59.961	63.137	0	17	17	8	1	-10921639	193.846	255	0	255	42840	109.125	12.976	1.000	1.776
ID1909	1909	9	11.289	73.248	86.333	0	17	17	8	1	-10921639	178.846	255	0	255	39525	116.969	12.679	1.000	1.529
ID1640	1640	9	11.555	59.828	63.191	0	18	18	8	1	-10921639	199.615	255	0	255	44115	105.384	13.743	1.000	1.894
ID1646	1646	9	11.346	73.359	86.215	0	18	18	8	1	-10921639	182.308	255	0	255	40290	115.380	12.803	1.000	1.580
ID1552	1552	9	11.466	60.116	63.269	0	19	19	8	1	-10921639	192.692	255	0	255	42585	109.822	13.103	1.000	1.755
ID1558	1558	9	11.430	73.473	85.988	0	19	19	8	1	-10921639	190.385	255	0	255	42075	111.165	12.979	1.000	1.713
ID1728	1728	9	11.507	60.070	63.556	0	20	20	8	1	-10921639	197.308	255	0	255	43605	106.934	13.262	1.000	1.845
ID1734	1734	9	11.267	73.457	86.025	0	20	20	8	1	-10921639	177.692	255	0	255	39270	117.471	12.588	1.000	1.513
ID1464	1464	9	11.295	60.045	63.469	0	21	21	8	1	-10921639	180.000	255	0	255	39780	116.453	12.587	1.000	1.546
ID1470	1470	9	11.326	73.527	85.894	0	21	21	8	1	-10921639	182.308	255	0	255	40290	115.380	12.677	1.000	1.580
ID2078	2078	9	11.420	60.295	63.337	0	22	22	8	1	-10921639	189.231	255	0	255	41820	111.813	12.879	1.000	1.692
ID2084	2084	9	11.229	73.705	85.778	0	22	22	8	1	-10921639	174.231	255	0	255	38505	118.897	12.553	1.000	1.465
ID1990	1990	9	11.453	60.675	63.596	0	23	23	8	1	-10921639	195.000	255	0	255	43095	108.412	13.101	1.000	1.799
ID1996	1996	9	11.262	73.567	85.666	0	23	23	8	1	-10921639	180.000	255	0	255	39780	116.453	12.600	1.000	1.546
ID2166	2166	9	11.435	60.456	63.492	0	24	24	8	1	-10921639	196.154	255	0	255	43350	107.682	12.874	0.996	1.818
ID2172	2172	9	11.407	73.606	85.725	0	24	24	8	1	-10921639	189.231	255	0	255	41820	111.813	12.797	1.000	1.692
ID2254	2254	9	11.392	60.698	63.765	0	25	25	8	1	-10921639	186.923	255	0	255	41310	113.062	13.108	1.000	1.653
ID2260	2260	9	11.300	73.782	85.601	0	25	25	8	1	-10921639	181.154	255	0	255	40035	115.924	12.720	1.000	1.563
ID2342	2342	9	11.323	60.629	63.615	0	26	26	8	1	-10921639	184.615	255	0	255	40800	114.250	12.801	1.000	1.616
ID2348	2348	9	11.335	73.846	85.399	0	26	26	8	1	-10921639	183.462	255	0	255	40545	114.823	12.802	1.000	1.598
ID2518	2518	9	11.333	60.592	63.824	0	27	27	8	1	-10921639	186.923	255	0	255	41310	113.062	12.799	1.000	1.653
ID2524	2524	9	11.331	74.035	84.998	0	27	27	8	1	-10921639	184.615	255	0	255	40800	114.250	12.733	1.000	1.616
ID2430	2430	9	11.338	60.904	63.834	0	28	28	8	1	-10921639	184.615	255	0	255	40800	114.250	12.883	1.000	1.616
ID2436	2436	9	11.254	74.116	85.013	0	28	28	8	1	-10921639	177.692	255	0	255	39270	117.471	12.738	1.000	1.513
ID2873	2873	9	11.460	61.076	63.958	0	29	29	8	1	-10921639	196.154	255	0	255	43350	107.682	13.483	1.000	1.822
ID2879	2879	9	11.405	73.947	85.242	0	29	29	8	1	-10921639	193.846	255	0	255	42840	109.125	13.485	1.000	1.776
ID2695	2695	9	11.414	61.060	63.689	0	30	30	8	1	-10921639	193.846	255	0	255	42840	109.125	13.102	1.000	1.776
ID2701	2701	9	11.252	73.991	84.822	0	30	30	8	1	-10921639	178.846	255	0	255	39525	116.969	12.630	1.000	1.529
ID2784	2784	9	11.443	61.351	64.124	0	31	31	8	1	-10921639	193.846	255	0	255	42840	109.125	13.265	1.000	1.776
ID2790	2790	9	11.165	74.092	84.916	0	31	31	8	1	-10921639	174.231	255	0	255	38505	118.897	12.725	1.000	1.465
ID2606	2606	9	11.409	61.312	64.079	0	32	32	8	1	-10921639	193.846	255	0	255	42840	109.125	13.102	1.000	1.776
ID2612	2612	9	11.256	74.313	84.518	0	32	32	8	1	-10921639	185.769	255	0	255	41055	113.664	12.583	1.000	1.634
ID2961	2961	9	11.448	61.413	64.107	0	33	33	8	1	-10921639	197.308	255	0	255	43605	106.934	13.099	1.000	1.845
ID2967	2967	9	11.037	74.336	84.539	0	33	33	8	1	-10921639	170.769	255	0	255	37740	120.206	12.379	1.000	1.421
ID3036	3036	9	11.458	61.305	63.890	0	34	34	8	1	-10921639	199.615	255	0	255	44115	105.384	13.667	1.000	1.894
ID3047	3047	9	11.114	74.166	84.495	0	34	34	8	1	-10921639	174.231	255	0	255	38505	118.897	12.520	1.000	1.465
ID3136	3136	9	11.394	61.690	63.999	0	35	35	8	1	-10921639	197.308	255	0	255	43605	106.934	13.261	0.996	1.841
ID3142	3142	9	11.106	74.210	83.890	0	35	35	8	1	-10921639	175.385	255	0	255	38760	118.435	12.519	0.996	1.478
ID3313	3313	9	11.312	61.878	64.010	0	36	36	8	1	-10921639	188.077	255	0	255	41565	112.445	12.981	1.000	1.673
ID3319	3319	9	11.231	74.659	83.947	0	36	36	8	1	-10921639	182.308	255	0	255	40290	115.380	12.803	1.000	1.580
ID3831	3831	9	11.281	61.812	64.194	0	37	37	8	1	-10921639	185.769	255	0	255	41055	113.664	12.881	0.996	1.631
ID3837	3837	9	11.010	74.562	83.762	0	37	37	8	1	-10921639	171.923	255	0	255	37995	119.782	12.361	1.000	1.435
ID3225	3225	9	11.462	61.766	63.999	0	38	38	8	1	-10921639	205.385	255	0	255	45390	101.176	13.800	0.996	2.026
ID3231	3231	9	11.199	74.747	83.700	0	38	38	8	1	-10921639	184.615	255	0	255	40800	114.250	12.627	1.000	1.616
ID3486	3486	9	11.378	61.957	64.271	0	39	39	8	1	-10921639	200.769	255	0	255	44370	104.582	13.476	0.984	1.905
ID3492	3492	9	11.170	74.863	83.399	0	39	39	8	1	-10921639	182.308	255	0	255	40290	115.380	12.800	0.987	1.570
ID3658	3658	9	11.257	62.009	64.319	0	40	40	8	1	-10921639	189.231	255	0	255	41820	111.813	12.877	0.992	1.685
ID3664	3664	9	11.067	74.664	83.268	0	40	40	8	1	-10921639	177.692	255	0	255	39270	117.471	12.620	0.987	1.503
ID3400	3400	9	11.273	62.298	64.348	0	41	41	8	1	-10921639	193.846	255	0	255	42840	109.125	12.874	0.984	1.762
ID3406	3406	9	10.983	74.749	83.347	0	41	41	8	1	-10921639	174.231	255	0	255	38505	118.897	12.552	0.969	1.442
ID3573	3573	9	11.260	62.175	64.315	0	42	42	8	1	-10921639	193.846	255	0	255	42840	109.125	12.791	0.980	1.758
ID3579	3579	9	10.957	74.807	82.850	0	42	42	8	1	-10921639	173.077	255	0	255	38250	119.346	12.468	0.982	1.437
ID3745	3745	9	11.316	62.493	64.028	0	43	43	8	1	-10921639	204.231	255	0	255	45135	102.058	13.175	0.981	1.982
ID3751	3751	9	11.082	75.119	82.887	0	43	43	8	1	-10921639	178.846	255	0	255	39525	116.969	12.626	0.974	1.509
ID3919	3919	9	11.159	62.531	64.231	0	44	44	8	1	-10921639	195.000	255	0	255	43095	108.412	12.717	0.949	1.752
ID3925	3925	9	10.967	75.033	82.693	0	44	44	8	1	-10921639	174.231	255	0	255	38505	118.897	12.461	0.973	1.446
ID4005	4005	9	11.198	62.766	64.625	0	45	45	8	1	-10921639	196.154	255	0	255	43350	107.682	13.466	0.942	1.767
ID4011	4011	9	10.887	75.200	82.752	0	45	45	8	1	-10921639	173.077	255	0	255	38250	119.346	12.446	0.956	1.417
ID4096	4096	9	10.868	75.230	82.402	0	46	46	8	1	-10921639	175.385	255	0	255	38760	118.435	12.540	0.922	1.421
ID4090	4090	9	11.187	62.648	64.435	0	46	46	8	1	-10921639	198.462	255	0	255	43860	106.168	13.087	0.946	1.817
ID4348	4348	9	11.115	62.782	64.469	0	47	47	8	1	-10921639	195.000	255	0	255	43095	108.412	12.715	0.941	1.744
ID4354	4354	9	10.886	75.112	82.380	0	47	47	8	1	-10921639	175.385	255	0	255	38760	118.435	12.509	0.927	1.424
ID4520	4520	9	11.170	62.928	64.534	0	48	48	8	1	-10921639	201.923	255	0	255	44625	103.760	13.662	0.929	1.874
ID4526	4526	9	10.844	75.291	82.180	0	48	48	8	1	-10921639	175.385	255	0	255	38760	118.435	12.619	0.922	1.421
ID4262	4262	9	11.176	62.763	64.602	0	49	49	8	1	-10921639	200.769	255	0	255	44370	104.582	13.743	0.928	1.848
ID4268	4268	9	10.860	75.462	82.219	0	49	49	8	1	-10921639	178.846	255	0	255	39525	116.969	12.616	0.920	1.465
ID4176	4176	9	11.074	63.014	64.337	0	50	50	8	1	-10921639	195.000	255	0	255	43095	108.412	12.658	0.930	1.733
ID4182	4182	9	10.752	75.315	81.580	0	50	50	8	1	-10921639	173.077	255	0	255	38250	119.346	12.392	0.921	1.391
ID4434	4434	9	11.020	63.285	64.998	0	51	51	8	1	-10921639	200.769	255	0	255	44370	104.582	12.983	0.910	1.829
ID4440	4440	9	10.552	75.420	81.710	0	51	51	8	1	-10921639	169.615	255	0	255	37485	120.617	12.232	0.895	1.328
ID4611	4611	9	10.468	75.513	82.067	0	52	52	8	1	-10921639	163.846	255	0	255	36210	122.487	12.208	0.895	1.264
ID4605	4605	9	10.941	63.478	65.360	0	52	52	8	1	-10921639	191.538	255	0	255	42330	110.501	12.531	0.929	1.669
ID4776	4776	9	10.883	63.551	65.150	0	53	53	8	1	-10921639	191.538	255	0	255	42330	110.501	12.772	0.888	1.630
ID4782	4782	9	10.565	75.773	81.557	0	53	53	8	1	-10921639	170.769	255	0	255	37740	120.206	12.244	0.908	1.352
ID4690	4690	9	10.906	63.596	65.191	0	54	54	8	1	-10921639	193.846	255	0	255	42840	109.125	12.769	0.885	1.668
ID4696	4696	9	10.300	75.685	81.425	0	54	54	8	1	-10921639	159.231	255	0	255	35190	123.769	11.919	0.866	1.194
ID4945	4945	9	10.896	63.912	65.674	0	55	55	8	1	-10921639	200.769	255	0	255	44370	104.582	13.062	0.882	1.799
ID4951	4951	9	10.476	75.922	81.747	0	55	55	8	1	-10921639	168.462	255	0	255	37230	121.015	12.301	0.881	1.304
ID4861	4861	9	10.924	63.937	65.332	0	56	56	8	1	-10921639	206.538	255	0	255	45645	100.273	13.136	0.875	1.922
ID4867	4867	9	10.338	76.190	81.128	0	56	56	8	1	-10921639	165.000	255	0	255	36465	122.137	12.354	0.838	1.232
ID5284	5284	9	10.781	63.986	64.941	0	57	57	8	1	-10921639	191.538	255	0	255	42330	110.501	12.844	0.866	1.609
ID5290	5290	9	10.113	75.843	80.374	0	57	57	8	1	-10921639	159.231	255	0	255	35190	123.769	12.200	0.820	1.159
ID5030	5030	9	10.804	64.243	64.603	0	58	58	8	1	-10921639	206.538	255	0	255	45645	100.273	13.127	0.865	1.911
ID5035	5035	9	10.335	76.003	80.344	0	58	58	8	1	-10921639	170.769	255	0	255	37740	120.206	12.425	0.820	1.280
ID5199	5199	9	10.653	64.319	64.961	0	59	59	8	1	-10921639	196.154	255	0	255	43350	107.682	12.744	0.855	1.679
ID5205	5205	9	10.231	75.905	80.291	0	59	59	8	1	-10921639	170.769	255	0	255	37740	120.206	12.356	0.812	1.273
ID5114	5114	9	10.564	64.334	64.861	0	60	60	8	1	-10921639	189.231	255	0	255	41820	111.813	12.639	0.850	1.555
ID5119	5119	9	10.153	75.988	79.814	0	60	60	8	1	-10921639	163.846	255	0	255	36210	122.487	12.197	0.821	1.206
ID5369	5369	9	10.512	64.508	65.002	0	61	61	8	1	-10921639	196.154	255	0	255	43350	107.682	12.923	0.811	1.632
ID5373	5373	9	9.847	76.140	79.441	0	61	61	8	1	-10921639	160.385	255	0	255	35445	123.466	12.246	0.758	1.121
ID5453	5453	9	10.409	64.642	64.789	0	62	62	8	1	-10921639	206.538	255	0	255	45645	100.273	12.734	0.792	1.820
ID5459	5459	9	9.888	75.660	79.598	0	62	62	8	1	-10921639	169.615	255	0	255	37485	120.617	11.865	0.774	1.227
ID5537	5537	9	10.435	64.755	64.961	0	63	63	8	1	-10921639	200.769	255	0	255	44370	104.582	13.035	0.799	1.705
ID5541	5541	9	9.773	75.798	79.185	0	63	63	8	1	-10921639	165.000	255	0	255	36465	122.137	12.230	0.746	1.154
ID5621	5621	9	10.361	64.884	65.015	0	64	64	8	1	-10921639	203.077	255	0	255	44880	102.919	12.812	0.785	1.736
ID5625	5625	9	9.737	75.800	79.223	0	64	64	8	1	-10921639	166.154	255	0	255	36720	121.775	12.192	0.737	1.158
ID5705	5705	9	10.369	64.892	64.782	0	65	65	8	1	-10921639	200.769	255	0	255	44370	104.582	13.186	0.783	1.686
ID5709	5709	9	9.523	75.877	78.427	0	65	65	8	1	-10921639	161.538	255	0	255	35700	123.151	12.026	0.705	1.085
ID5788	5788	9	10.323	64.713	64.706	0	66	66	8	1	-10921639	205.385	255	0	255	45390	101.176	12.901	0.772	1.769
ID5792	5792	9	9.456	75.832	78.238	0	66	66	8	1	-10921639	158.077	255	0	255	34935	124.060	12.024	0.703	1.052
ID5871	5871	9	10.185	65.197	64.841	0	67	67	8	1	-10921639	203.077	255	0	255	44880	102.919	12.920	0.752	1.694
ID5875	5875	9	9.580	75.798	78.168	0	67	67	8	1	-10921639	169.615	255	0	255	37485	120.617	12.203	0.694	1.152
ID5956	5956	9	10.141	65.372	64.430	0	68	68	8	1	-10921639	203.077	255	0	255	44880	102.919	12.522	0.767	1.713
ID5960	5960	9	9.303	75.905	77.436	0	68	68	8	1	-10921639	160.385	255	0	255	35445	123.466	12.102	0.658	1.031
ID6042	6042	9	10.181	65.274	64.764	0	69	69	8	1	-10921639	200.769	255	0	255	44370	104.582	13.014	0.747	1.641
ID6045	6045	9	9.431	75.918	77.315	0	69	69	8	1	-10921639	167.308	255	0	255	36975	121.401	12.250	0.664	1.099
ID6126	6126	9	10.019	65.269	64.974	0	70	70	8	1	-10921639	204.231	255	0	255	45135	102.058	12.884	0.719	1.673
ID6129	6129	9	9.212	75.663	76.576	0	70	70	8	1	-10921639	167.308	255	0	255	36975	121.401	11.765	0.651	1.086
ID6210	6210	9	9.976	65.529	64.559	0	71	71	8	1	-10921639	212.308	255	0	255	46920	95.421	13.140	0.703	1.837
ID6213	6213	9	9.279	75.413	76.215	0	71	71	8	1	-10921639	174.231	255	0	255	38505	118.897	12.243	0.620	1.121
ID6461	6461	9	9.936	65.798	65.152	0	72	72	8	1	-10921639	205.385	255	0	255	45390	101.176	12.873	0.700	1.672
ID6464	6464	9	9.275	75.073	76.085	0	72	72	8	1	-10921639	175.385	255	0	255	38760	118.435	12.193	0.622	1.135
ID6293	6293	9	9.919	65.512	64.642	0	73	73	8	1	-10921639	214.615	255	0	255	47430	93.309	12.980	0.693	1.883
ID6296	6296	9	9.256	75.400	75.826	0	73	73	8	1	-10921639	176.538	255	0	255	39015	117.959	11.972	0.630	1.156
ID6377	6377	9	10.012	65.761	64.963	0	74	74	8	1	-10921639	212.308	255	0	255	46920	95.421	13.355	0.706	1.841
ID6380	6380	9	8.932	74.978	75.201	0	74	74	8	1	-10921639	169.615	255	0	255	37485	120.617	11.388	0.587	1.041
ID6544	6544	9	9.882	66.066	65.051	0	75	75	8	1	-10921639	205.385	255	0	255	45390	101.176	12.777	0.684	1.649
ID6547	6547	9	9.087	74.652	74.805	0	75	75	8	1	-10921639	171.923	255	0	255	37995	119.782	11.770	0.601	1.077
ID6628	6628	9	9.870	65.978	64.903	0	76	76	8	1	-10921639	213.462	255	0	255	47175	94.378	12.860	0.681	1.832
ID6631	6631	9	8.998	74.871	74.527	0	76	76	8	1	-10921639	170.769	255	0	255	37740	120.206	11.611	0.593	1.057
ID6711	6711	9	9.846	66.098	65.176	0	77	77	8	1	-10921639	206.538	255	0	255	45645	100.273	12.774	0.680	1.667
ID6713	6713	9	9.050	74.498	74.354	0	77	77	8	1	-10921639	184.615	255	0	255	40800	114.250	11.734	0.595	1.206
ID6793	6793	9	9.847	66.103	65.333	0	78	78	8	1	-10921639	211.154	255	0	255	46665	96.438	12.859	0.675	1.765
ID6795	6795	9	9.057	74.038	73.737	0	78	78	8	1	-10921639	182.308	255	0	255	40290	115.380	11.734	0.589	1.171
ID7285	7285	9	9.907	66.355	65.654	0	79	79	8	1	-10921639	213.462	255	0	255	47175	94.378	13.129	0.676	1.824
ID7287	7287	9	8.873	73.829	73.444	0	79	79	8	1	-10921639	185.769	255	0	255	41055	113.664	12.380	0.573	1.191
ID6875	6875	9	9.786	66.400	66.638	0	80	80	8	1	-10921639	216.923	255	0	255	47940	91.090	13.114	0.652	1.880
ID6877	6877	9	9.071	73.356	74.007	0	80	80	8	1	-10921639	197.308	255	0	255	43605	106.934	12.100	0.571	1.341
ID7038	7038	9	9.883	66.493	65.725	0	81	81	8	1	-10921639	212.308	255	0	255	46920	95.421	12.974	0.666	1.780
ID7040	7040	9	9.099	72.927	72.733	0	81	81	8	1	-10921639	192.692	255	0	255	42585	109.822	11.712	0.586	1.296
ID6956	6956	9	9.898	66.490	65.707	0	82	82	8	1	-10921639	214.615	255	0	255	47430	93.309	12.972	0.672	1.849
ID6958	6958	9	8.938	73.048	72.478	0	82	82	8	1	-10921639	195.000	255	0	255	43095	108.412	12.465	0.574	1.312
ID7204	7204	9	10.100	67.055	65.968	0	83	83	8	1	-10921639	223.846	255	0	255	49470	83.698	13.341	0.696	2.195
ID7122	7122	9	10.117	67.527	66.613	0	84	84	8	1	-10921639	231.923	255	0	255	51255	73.324	14.487	0.702	2.610
ID7367	7367	9	10.056	67.243	66.661	0	85	85	8	1	-10921639	226.154	255	0	255	49980	80.953	13.123	0.691	2.283
ID7450	7450	9	10.019	67.591	68.175	0	86	86	8	1	-10921639	226.154	255	0	255	49980	80.953	14.846	0.714	2.327
ID7532	7532	9	10.189	67.658	68.019	0	87	87	8	1	-10921639	235.385	255	0	255	52020	68.104	16.018	0.716	2.884
ID7614	7614	9	10.594	68.675	68.992	0	88	88	8	1	-10921639	237.692	255	0	255	52530	64.285	18.251	0.753	3.177
ID7696	7696	9	10.335	68.204	68.982	0	89	89	8	1	-10921639	234.231	255	0	255	51765	69.906	17.898	0.730	2.827
ID8023	8023	9	10.722	68.745	68.887	0	90	90	8	1	-10921639	238.846	255	0	255	52785	62.256	17.959	0.772	3.343
ID7858	7858	9	10.857	68.940	69.104	0	91	91	8	1	-10921639	243.462	255	0	255	53805	53.122	17.280	0.789	4.042
ID8105	8105	9	10.798	69.193	68.802	0	92	92	8	1	-10921639	244.615	255	0	255	54060	50.515	17.098	0.780	4.243
ID7940	7940	9	11.122	69.268	68.346	0	93	93	8	1	-10921639	242.308	255	0	255	53550	55.583	16.306	0.828	3.949
ID7776	7776	9	11.000	69.097	68.194	0	94	94	8	1	-10921639	245.769	255	0	255	54315	47.738	16.893	0.809	4.604
ID8186	8186	9	11.179	69.278	68.040	0	95	95	8	1	-10921639	248.077	255	0	255	54825	41.536	16.980	0.834	5.433
ID8267	8267	9	11.344	69.232	67.797	0	96	96	8	1	-10921639	245.769	255	0	255	54315	47.738	15.996	0.860	4.761
ID8348	8348	9	11.422	69.258	67.827	0	97	97	8	1	-10921639	248.077	255	0	255	54825	41.536	15.877	0.878	5.584
ID8512	8512	9	11.330	68.965	67.617	0	98	98	8	1	-10921639	252.692	255	0	255	55845	24.203	16.281	0.853	9.611
ID8431	8431	9	11.364	69.154	68.118	0	99	99	8	1	-10921639	248.077	255	0	255	54825	41.536	16.272	0.858	5.518
ID8672	8672	9	11.490	69.057	68.546	0	100	100	8	1	-10921639	246.923	255	0	255	54570	44.760	15.914	0.889	5.191
ID8593	8593	9	11.503	69.298	68.810	0	101	101	8	1	-10921639	245.769	255	0	255	54315	47.738	15.788	0.897	4.868
ID8992	8992	9	11.554	69.183	68.859	0	102	102	8	1	-10921639	244.615	255	0	255	54060	50.515	16.353	0.902	4.593
ID8752	8752	9	11.525	69.277	69.173	0	103	103	8	1	-10921639	246.923	255	0	255	54570	44.760	15.835	0.900	5.226
ID8911	8911	9	11.457	69.344	69.099	0	104	104	8	1	-10921639	243.462	255	0	255	53805	53.122	15.873	0.884	4.302
ID8832	8832	9	11.458	69.445	69.362	0	105	105	8	1	-10921639	236.538	255	0	255	52275	66.232	15.501	0.896	3.375
ID9072	9072	9	11.429	69.466	69.263	0	106	106	8	1	-10921639	238.846	255	0	255	52785	62.256	17.024	0.879	3.590
ID9152	9152	9	11.404	69.357	69.203	0	107	107	8	1	-10921639	237.692	255	0	255	52530	64.285	16.878	0.882	3.465
ID9232	9232	9	11.343	69.747	69.062	0	108	108	8	1	-10921639	235.385	255	0	255	52020	68.104	14.330	0.872	3.219
ID9310	9310	9	11.357	69.469	69.366	0	109	109	8	1	-10921639	236.538	255	0	255	52275	66.232	17.197	0.866	3.316
ID9465	9465	9	11.277	69.715	69.555	0	110	110	8	1	-10921639	235.385	255	0	255	52020	68.104	17.171	0.857	3.190
ID9543	9543	9	11.293	69.578	69.219	0	111	111	8	1	-10921639	234.231	255	0	255	51765	69.906	14.508	0.865	3.109
ID9388	9388	9	11.266	69.455	68.889	0	112	112	8	1	-10921639	237.692	255	0	255	52530	64.285	17.434	0.847	3.391
ID182	182	10	10.907	245.691	61.520	0	0	0	8	1	-10921639	207.692	255	0	255	45900	99.348	13.048	0.846	1.916
ID266	266	10	11.536	245.443	61.899	0	1	1	8	1	-10921639	212.308	255	0	255	46920	95.421	13.084	0.974	2.196
ID98	98	10	11.497	245.735	62.366	0	2	2	8	1	-10921639	206.538	255	0	255	45645	100.273	13.468	0.970	2.028
ID350	350	10	11.529	245.638	62.011	0	3	3	8	1	-10921639	199.615	255	0	255	44115	105.384	12.971	1.000	1.894
ID691	691	10	11.362	245.894	62.442	0	4	4	8	1	-10921639	203.077	255	0	255	44880	102.919	13.083	0.947	1.920
ID520	520	10	11.569	245.910	62.673	0	5	5	8	1	-10921639	213.462	255	0	255	47175	94.378	13.689	0.975	2.233
ID861	861	10	11.565	245.679	62.306	0	6	6	8	1	-10921639	208.846	255	0	255	46155	98.402	13.469	0.981	2.102
ID435	435	10	11.569	245.763	63.533	0	7	7	8	1	-10921639	206.538	255	0	255	45645	100.273	13.676	0.989	2.048
ID605	605	10	11.211	245.862	63.387	0	8	8	8	1	-10921639	173.077	255	0	255	38250	119.346	12.442	1.000	1.450
ID776	776	10	11.574	246.205	63.675	0	9	9	8	1	-10921639	212.308	255	0	255	46920	95.421	13.700	0.978	2.200
ID947	947	10	11.616	246.368	64.078	0	10	10	8	1	-10921639	210.000	255	0	255	46410	97.432	13.737	0.993	2.147
ID1032	1032	10	11.571	246.542	64.286	0	11	11	8	1	-10921639	214.615	255	0	255	47430	93.309	13.245	0.975	2.271
ID1119	1119	10	11.611	246.691	64.180	0	12	12	8	1	-10921639	210.000	255	0	255	46410	97.432	13.839	0.993	2.147
ID1205	1205	10	11.613	246.632	64.263	0	13	13	8	1	-10921639	211.154	255	0	255	46665	96.438	13.838	0.989	2.177
ID1291	1291	10	11.621	246.714	64.286	0	14	14	8	1	-10921639	210.000	255	0	255	46410	97.432	13.882	0.985	2.139
ID1378	1378	10	11.659	246.790	64.286	0	15	15	8	1	-10921639	219.231	255	0	255	48450	88.754	14.172	0.986	2.452
ID1817	1817	10	11.659	246.969	64.154	0	16	16	8	1	-10921639	212.308	255	0	255	46920	95.421	13.962	0.993	2.217
ID1904	1904	10	11.628	247.075	64.367	0	17	17	8	1	-10921639	212.308	255	0	255	46920	95.421	13.930	0.985	2.208
ID1641	1641	10	11.663	246.958	64.328	0	18	18	8	1	-10921639	218.077	255	0	255	48195	89.937	14.041	0.982	2.403
ID1553	1553	10	11.648	247.045	64.574	0	19	19	8	1	-10921639	221.538	255	0	255	48960	86.294	14.170	0.979	2.540
ID1729	1729	10	11.680	247.098	64.615	0	20	20	8	1	-10921639	226.154	255	0	255	49980	80.953	14.624	0.976	2.760
ID1465	1465	10	11.679	247.096	64.743	0	21	21	8	1	-10921639	231.923	255	0	255	51255	73.324	15.257	0.963	3.104
ID2079	2079	10	11.674	247.152	64.984	0	22	22	8	1	-10921639	215.769	255	0	255	47685	92.213	14.043	0.989	2.327
ID1991	1991	10	11.624	247.317	64.737	0	23	23	8	1	-10921639	214.615	255	0	255	47430	93.309	13.896	0.982	2.279
ID2167	2167	10	11.664	247.233	64.979	0	24	24	8	1	-10921639	220.385	255	0	255	48705	87.541	14.171	0.982	2.495
ID2255	2255	10	11.641	247.318	65.078	0	25	25	8	1	-10921639	223.846	255	0	255	49470	83.698	14.390	0.965	2.627
ID2343	2343	10	11.626	247.621	64.735	0	26	26	8	1	-10921639	215.769	255	0	255	47685	92.213	13.759	0.982	2.319
ID2519	2519	10	11.650	247.860	64.567	0	27	27	8	1	-10921639	222.692	255	0	255	49215	85.014	14.167	0.972	2.582
ID2431	2431	10	11.591	247.700	64.548	0	28	28	8	1	-10921639	216.923	255	0	255	47940	91.090	13.461	0.975	2.351
ID2874	2874	10	11.600	247.605	65.099	0	29	29	8	1	-10921639	214.615	255	0	255	47430	93.309	13.733	0.982	2.279
ID2696	2696	10	11.685	248.016	65.224	0	30	30	8	1	-10921639	221.538	255	0	255	48960	86.294	14.415	0.986	2.549
ID2785	2785	10	11.645	247.860	65.191	0	31	31	8	1	-10921639	219.231	255	0	255	48450	88.754	13.994	0.979	2.443
ID2607	2607	10	11.690	248.156	65.021	0	32	32	8	1	-10921639	222.692	255	0	255	49215	85.014	14.635	0.986	2.601
ID2962	2962	10	11.660	248.042	65.017	0	33	33	8	1	-10921639	219.231	255	0	255	48450	88.754	14.097	0.982	2.448
ID3038	3038	10	11.675	248.167	65.375	0	34	34	8	1	-10921639	227.308	255	0	255	50235	79.519	14.996	0.973	2.819
ID3137	3137	10	11.669	248.113	65.363	0	35	35	8	1	-10921639	225.000	255	0	255	49725	82.345	14.405	0.972	2.694
ID3314	3314	10	11.604	248.352	65.318	0	36	36	8	1	-10921639	218.077	255	0	255	48195	89.937	13.461	0.982	2.403
ID3832	3832	10	11.623	248.327	65.204	0	37	37	8	1	-10921639	221.538	255	0	255	48960	86.294	14.372	0.975	2.535
ID3226	3226	10	11.593	248.285	65.155	0	38	38	8	1	-10921639	216.923	255	0	255	47940	91.090	13.859	0.968	2.343
ID3487	3487	10	11.634	248.542	65.129	0	39	39	8	1	-10921639	227.308	255	0	255	50235	79.519	14.184	0.963	2.804
ID3659	3659	10	11.625	248.677	65.360	0	40	40	8	1	-10921639	214.615	255	0	255	47430	93.309	13.959	0.978	2.275
ID3401	3401	10	11.616	248.506	64.948	0	41	41	8	1	-10921639	222.692	255	0	255	49215	85.014	13.788	0.965	2.573
ID3574	3574	10	11.658	248.723	65.194	0	42	42	8	1	-10921639	222.692	255	0	255	49215	85.014	14.094	0.972	2.582
ID3746	3746	10	11.647	248.942	65.246	0	43	43	8	1	-10921639	220.385	255	0	255	48705	87.541	14.199	0.982	2.495
ID3920	3920	10	11.574	248.987	65.183	0	44	44	8	1	-10921639	223.846	255	0	255	49470	83.698	13.982	0.952	2.609
ID4006	4006	10	11.637	249.032	65.355	0	45	45	8	1	-10921639	230.769	255	0	255	51000	74.948	14.963	0.953	3.006
ID4091	4091	10	11.622	249.115	65.582	0	46	46	8	1	-10921639	221.538	255	0	255	48960	86.294	14.035	0.962	2.517
ID4349	4349	10	11.664	249.048	65.252	0	47	47	8	1	-10921639	222.692	255	0	255	49215	85.014	14.269	0.979	2.592
ID4521	4521	10	11.596	249.314	65.387	0	48	48	8	1	-10921639	214.615	255	0	255	47430	93.309	13.463	0.985	2.283
ID4263	4263	10	11.658	249.256	65.140	0	49	49	8	1	-10921639	231.923	255	0	255	51255	73.324	14.974	0.960	3.099
ID4177	4177	10	11.577	249.339	65.611	0	50	50	8	1	-10921639	216.923	255	0	255	47940	91.090	13.750	0.961	2.334
ID4435	4435	10	11.549	249.493	65.597	0	51	51	8	1	-10921639	216.923	255	0	255	47940	91.090	13.459	0.957	2.330
ID4606	4606	10	11.593	249.440	65.800	0	52	52	8	1	-10921639	225.000	255	0	255	49725	82.345	14.307	0.956	2.670
ID4777	4777	10	11.649	249.725	65.829	0	53	53	8	1	-10921639	227.308	255	0	255	50235	79.519	14.261	0.966	2.809
ID4691	4691	10	11.641	249.945	66.117	0	54	54	8	1	-10921639	229.615	255	0	255	50745	76.519	14.969	0.956	2.934
ID4946	4946	10	11.666	249.909	66.147	0	55	55	8	1	-10921639	229.615	255	0	255	50745	76.519	14.980	0.963	2.944
ID4862	4862	10	11.609	250.225	65.799	0	56	56	8	1	-10921639	221.538	255	0	255	48960	86.294	14.065	0.962	2.517
ID5285	5285	10	11.548	250.272	65.464	0	57	57	8	1	-10921639	215.769	255	0	255	47685	92.213	13.243	0.971	2.306
ID5031	5031	10	11.592	250.167	65.657	0	58	58	8	1	-10921639	225.000	255	0	255	49725	82.345	14.060	0.952	2.666
ID5200	5200	10	11.626	250.356	65.144	0	59	59	8	1	-10921639	228.462	255	0	255	50490	78.042	15.247	0.963	2.872
ID5115	5115	10	11.568	250.226	65.368	0	60	60	8	1	-10921639	227.308	255	0	255	50235	79.519	15.428	0.949	2.784
ID5370	5370	10	11.569	250.276	65.270	0	61	61	8	1	-10921639	225.000	255	0	255	49725	82.345	13.449	0.952	2.666
ID5454	5454	10	11.587	250.307	65.269	0	62	62	8	1	-10921639	226.154	255	0	255	49980	80.953	14.307	0.956	2.730
ID5538	5538	10	11.551	250.528	65.050	0	63	63	8	1	-10921639	225.000	255	0	255	49725	82.345	13.445	0.942	2.651
ID5622	5622	10	11.604	250.294	65.185	0	64	64	8	1	-10921639	230.769	255	0	255	51000	74.948	15.371	0.950	3.000
ID5706	5706	10	11.557	250.576	64.978	0	65	65	8	1	-10921639	221.538	255	0	255	48960	86.294	13.453	0.951	2.503
ID5789	5789	10	11.574	250.481	64.931	0	66	66	8	1	-10921639	220.385	255	0	255	48705	87.541	13.237	0.968	2.477
ID5872	5872	10	11.505	250.687	64.825	0	67	67	8	1	-10921639	222.692	255	0	255	49215	85.014	13.445	0.935	2.532
ID5957	5957	10	11.560	250.662	64.492	0	68	68	8	1	-10921639	220.385	255	0	255	48705	87.541	13.746	0.951	2.455
ID6041	6041	10	11.514	250.905	64.511	0	69	69	8	1	-10921639	226.154	255	0	255	49980	80.953	14.159	0.929	2.692
ID6125	6125	10	11.643	250.881	64.375	0	70	70	8	1	-10921639	223.846	255	0	255	49470	83.698	14.261	0.965	2.627
ID6209	6209	10	11.610	250.800	64.132	0	71	71	8	1	-10921639	231.923	255	0	255	51255	73.324	14.379	0.938	3.061
ID6460	6460	10	11.475	250.813	64.475	0	72	72	8	1	-10921639	220.385	255	0	255	48705	87.541	13.230	0.931	2.428
ID6292	6292	10	11.585	250.922	64.293	0	73	73	8	1	-10921639	229.615	255	0	255	50745	76.519	14.151	0.937	2.903
ID6376	6376	10	11.540	250.775	63.813	0	74	74	8	1	-10921639	228.462	255	0	255	50490	78.042	14.732	0.930	2.822
ID6543	6543	10	11.628	250.912	64.064	0	75	75	8	1	-10921639	233.077	255	0	255	51510	71.645	15.263	0.947	3.165
ID6627	6627	10	11.565	250.781	63.808	0	76	76	8	1	-10921639	225.000	255	0	255	49725	82.345	14.050	0.936	2.642
ID6710	6710	10	11.566	251.035	63.788	0	77	77	8	1	-10921639	230.769	255	0	255	51000	74.948	14.739	0.934	2.974
ID6792	6792	10	11.521	250.894	63.925	0	78	78	8	1	-10921639	233.077	255	0	255	51510	71.645	15.268	0.919	3.116
ID7284	7284	10	11.535	251.055	63.598	0	79	79	8	1	-10921639	226.154	255	0	255	49980	80.953	15.251	0.933	2.696
ID6874	6874	10	11.618	250.902	64.517	0	80	80	8	1	-10921639	226.154	255	0	255	49980	80.953	14.604	0.956	2.730
ID7037	7037	10	11.482	251.385	63.726	0	81	81	8	1	-10921639	228.462	255	0	255	50490	78.042	15.378	0.924	2.811
ID6955	6955	10	11.612	251.149	64.047	0	82	82	8	1	-10921639	231.923	255	0	255	51255	73.324	15.255	0.950	3.082
ID7203	7203	10	11.600	251.056	63.651	0	83	83	8	1	-10921639	233.077	255	0	255	51510	71.645	15.400	0.944	3.160
ID7121	7121	10	11.585	250.918	63.625	0	84	84	8	1	-10921639	231.923	255	0	255	51255	73.324	14.926	0.931	3.050
ID7366	7366	10	11.539	250.980	63.433	0	85	85	8	1	-10921639	228.462	255	0	255	50490	78.042	14.732	0.930	2.822
ID7449	7449	10	11.482	250.961	64.373	0	86	86	8	1	-10921639	230.769	255	0	255	51000	74.948	15.295	0.906	2.927
ID7531	7531	10	11.557	251.337	64.808	0	87	87	8	1	-10921639	231.923	255	0	255	51255	73.324	15.396	0.934	3.056
ID7613	7613	10	11.564	251.375	64.786	0	88	88	8	1	-10921639	230.769	255	0	255	51000	74.948	15.527	0.940	2.985
ID7695	7695	10	11.536	251.675	64.855	0	89	89	8	1	-10921639	238.846	255	0	255	52785	62.256	15.560	0.912	3.660
ID8022	8022	10	11.500	251.523	64.524	0	90	90	8	1	-10921639	225.000	255	0	255	49725	82.345	13.442	0.932	2.637
ID7857	7857	10	11.460	251.543	64.719	0	91	91	8	1	-10921639	233.077	255	0	255	51510	71.645	15.495	0.907	3.094
ID8104	8104	10	11.552	251.551	64.290	0	92	92	8	1	-10921639	226.154	255	0	255	49980	80.953	13.830	0.939	2.706
ID7939	7939	10	11.631	251.667	63.806	0	93	93	8	1	-10921639	225.000	255	0	255	49725	82.345	14.382	0.959	2.675
ID7775	7775	10	11.508	251.513	63.357	0	94	94	8	1	-10921639	229.615	255	0	255	50745	76.519	15.257	0.924	2.882
ID8185	8185	10	11.588	251.758	63.423	0	95	95	8	1	-10921639	233.077	255	0	255	51510	71.645	14.931	0.935	3.143
ID8266	8266	10	11.412	251.454	63.303	0	96	96	8	1	-10921639	231.923	255	0	255	51255	73.324	15.807	0.894	2.986
ID8347	8347	10	11.564	251.825	63.551	0	97	97	8	1	-10921639	236.538	255	0	255	52275	66.232	15.380	0.923	3.429
ID8511	8511	10	11.577	251.663	63.280	0	98	98	8	1	-10921639	231.923	255	0	255	51255	73.324	15.278	0.934	3.056
ID8430	8430	10	11.384	251.565	63.682	0	99	99	8	1	-10921639	226.154	255	0	255	49980	80.953	13.428	0.898	2.643
ID8671	8671	10	11.581	251.889	63.932	0	100	100	8	1	-10921639	234.231	255	0	255	51765	69.906	14.926	0.932	3.232
ID8592	8592	10	11.538	252.035	64.542	0	101	101	8	1	-10921639	233.077	255	0	255	51510	71.645	15.275	0.919	3.116
ID8991	8991	10	11.599	251.887	64.963	0	102	102	8	1	-10921639	233.077	255	0	255	51510	71.645	15.589	0.941	3.154
ID8751	8751	10	11.571	252.043	64.951	0	103	103	8	1	-10921639	233.077	255	0	255	51510	71.645	14.920	0.928	3.132
ID8910	8910	10	11.471	252.090	65.290	0	104	104	8	1	-10921639	227.308	255	0	255	50235	79.519	13.908	0.914	2.730
ID8831	8831	10	11.502	252.324	64.642	0	105	105	8	1	-10921639	228.462	255	0	255	50490	78.042	15.380	0.927	2.816
ID9071	9071	10	11.455	252.319	65.094	0	106	106	8	1	-10921639	231.923	255	0	255	51255	73.324	15.630	0.909	3.013
ID9151	9151	10	11.544	252.478	65.053	0	107	107	8	1	-10921639	230.769	255	0	255	51000	74.948	15.458	0.934	2.974
ID9231	9231	10	11.494	252.352	64.913	0	108	108	8	1	-10921639	230.769	255	0	255	51000	74.948	15.539	0.918	2.948
ID9309	9309	10	11.412	252.377	65.001	0	109	109	8	1	-10921639	230.769	255	0	255	51000	74.948	15.807	0.893	2.906
ID9464	9464	10	11.433	252.528	65.220	0	110	110	8	1	-10921639	233.077	255	0	255	51510	71.645	15.864	0.897	3.077
ID9542	9542	10	11.557	252.650	65.238	0	111	111	8	1	-10921639	227.308	255	0	255	50235	79.519	15.388	0.943	2.774
ID9387	9387	10	11.545	252.877	64.646	0	112	112	8	1	-10921639	234.231	255	0	255	51765	69.906	15.259	0.926	3.221
ID183	183	11	11.121	333.381	67.521	0	0	0	8	1	-10921639	169.615	255	0	255	37485	120.617	12.407	1.000	1.406
ID267	267	11	11.011	333.207	67.180	0	1	1	8	1	-10921639	160.385	255	0	255	35445	123.466	12.305	1.000	1.299
ID99	99	11	11.229	333.715	67.547	0	2	2	8	1	-10921639	174.231	255	0	255	38505	118.897	12.520	1.000	1.465
ID351	351	11	11.089	333.862	67.727	0	3	3	8	1	-10921639	165.000	255	0	255	36465	122.137	12.338	1.000	1.351
ID692	692	11	11.230	333.648	67.562	0	4	4	8	1	-10921639	175.385	255	0	255	38760	118.435	12.557	1.000	1.481
ID521	521	11	11.180	334.261	67.994	0	5	5	8	1	-10921639	170.769	255	0	255	37740	120.206	12.443	1.000	1.421
ID862	862	11	11.248	333.975	67.918	0	6	6	8	1	-10921639	171.923	255	0	255	37995	119.782	12.554	1.000	1.435
ID436	436	11	11.183	334.473	68.793	0	7	7	8	1	-10921639	171.923	255	0	255	37995	119.782	12.484	1.000	1.435
ID606	606	11	10.842	334.618	68.731	0	8	8	8	1	-10921639	154.615	255	0	255	34170	124.866	12.079	1.000	1.238
ID777	777	11	11.155	334.767	69.114	0	9	9	8	1	-10921639	167.308	255	0	255	36975	121.401	12.445	1.000	1.378
ID948	948	11	11.231	334.989	69.072	0	10	10	8	1	-10921639	170.769	255	0	255	37740	120.206	12.522	1.000	1.421
ID1033	1033	11	11.233	335.203	69.152	0	11	11	8	1	-10921639	171.923	255	0	255	37995	119.782	12.492	1.000	1.435
ID1120	1120	11	11.344	335.282	69.044	0	12	12	8	1	-10921639	180.000	255	0	255	39780	116.453	12.736	1.000	1.546
ID1206	1206	11	11.358	335.431	69.052	0	13	13	8	1	-10921639	182.308	255	0	255	40290	115.380	12.677	1.000	1.580
ID1292	1292	11	11.184	335.914	69.160	0	14	14	8	1	-10921639	168.462	255	0	255	37230	121.015	12.468	1.000	1.392
ID1379	1379	11	11.284	336.000	69.064	0	15	15	8	1	-10921639	174.231	255	0	255	38505	118.897	12.682	1.000	1.465
ID1818	1818	11	11.424	335.870	68.962	0	16	16	8	1	-10921639	185.769	255	0	255	41055	113.664	12.983	1.000	1.634
ID1905	1905	11	11.360	336.454	69.483	0	17	17	8	1	-10921639	185.769	255	0	255	41055	113.664	12.732	0.996	1.631
ID1642	1642	11	11.473	336.276	69.110	0	18	18	8	1	-10921639	190.385	255	0	255	42075	111.165	13.105	1.000	1.713
ID1554	1554	11	11.520	336.480	69.149	0	19	19	8	1	-10921639	198.462	255	0	255	43860	106.168	13.097	1.000	1.869
ID1730	1730	11	11.545	336.936	69.323	0	20	20	8	1	-10921639	199.615	255	0	255	44115	105.384	13.480	1.000	1.894
ID1466	1466	11	11.426	336.983	69.163	0	21	21	8	1	-10921639	185.769	255	0	255	41055	113.664	12.983	1.000	1.634
ID2080	2080	11	11.575	337.385	69.191	0	22	22	8	1	-10921639	203.077	255	0	255	44880	102.919	13.476	1.000	1.973
ID1992	1992	11	11.508	337.241	69.207	0	23	23	8	1	-10921639	195.000	255	0	255	43095	108.412	13.264	1.000	1.799
ID2168	2168	11	11.449	337.257	69.438	0	24	24	8	1	-10921639	190.385	255	0	255	42075	111.165	12.979	1.000	1.713
ID2256	2256	11	11.489	337.436	69.358	0	25	25	8	1	-10921639	195.000	255	0	255	43095	108.412	13.101	1.000	1.799
ID2344	2344	11	11.416	337.499	69.309	0	26	26	8	1	-10921639	192.692	255	0	255	42585	109.822	13.366	0.996	1.751
ID2520	2520	11	11.472	337.562	69.172	0	27	27	8	1	-10921639	192.692	255	0	255	42585	109.822	12.977	1.000	1.755
ID2432	2432	11	11.446	337.977	69.539	0	28	28	8	1	-10921639	189.231	255	0	255	41820	111.813	12.879	1.000	1.692
ID2875	2875	11	11.533	338.045	69.519	0	29	29	8	1	-10921639	203.077	255	0	255	44880	102.919	13.661	0.988	1.962
ID2697	2697	11	11.553	337.994	69.523	0	30	30	8	1	-10921639	206.538	255	0	255	45645	100.273	13.670	0.985	2.044
ID2786	2786	11	11.537	338.071	69.319	0	31	31	8	1	-10921639	200.769	255	0	255	44370	104.582	13.258	1.000	1.920
ID2608	2608	11	11.536	338.565	69.512	0	32	32	8	1	-10921639	206.538	255	0	255	45645	100.273	13.253	0.981	2.040
ID2963	2963	11	11.542	338.385	69.551	0	33	33	8	1	-10921639	208.846	255	0	255	46155	98.402	13.251	0.981	2.102
ID3040	3040	11	11.554	338.612	69.498	0	34	34	8	1	-10921639	206.538	255	0	255	45645	100.273	13.473	0.985	2.044
ID3138	3138	11	11.614	338.676	69.750	0	35	35	8	1	-10921639	211.154	255	0	255	46665	96.438	13.717	0.989	2.177
ID3315	3315	11	11.582	338.665	69.317	0	36	36	8	1	-10921639	210.000	255	0	255	46410	97.432	13.469	0.993	2.147
ID3833	3833	11	11.595	338.922	69.405	0	37	37	8	1	-10921639	215.769	255	0	255	47685	92.213	13.732	0.978	2.314
ID3227	3227	11	11.611	339.167	69.181	0	38	38	8	1	-10921639	206.538	255	0	255	45645	100.273	13.799	0.992	2.052
ID3488	3488	11	11.594	339.275	69.502	0	39	39	8	1	-10921639	213.462	255	0	255	47175	94.378	13.700	0.978	2.237
ID3660	3660	11	11.615	339.299	69.671	0	40	40	8	1	-10921639	218.077	255	0	255	48195	89.937	13.461	0.982	2.403
ID3402	3402	11	11.584	339.347	69.726	0	41	41	8	1	-10921639	208.846	255	0	255	46155	98.402	13.470	0.989	2.110
ID3575	3575	11	11.573	339.528	69.589	0	42	42	8	1	-10921639	212.308	255	0	255	46920	95.421	13.465	0.974	2.196
ID3747	3747	11	11.583	339.340	69.312	0	43	43	8	1	-10921639	214.615	255	0	255	47430	93.309	13.712	0.971	2.266
ID3921	3921	11	11.641	339.744	69.589	0	44	44	8	1	-10921639	219.231	255	0	255	48450	88.754	14.267	0.975	2.439
ID4007	4007	11	11.645	339.769	69.808	0	45	45	8	1	-10921639	216.923	255	0	255	47940	91.090	13.996	0.982	2.360
ID4092	4092	11	11.624	339.675	69.414	0	46	46	8	1	-10921639	218.077	255	0	255	48195	89.937	14.072	0.975	2.394
ID4350	4350	11	11.641	339.857	69.450	0	47	47	8	1	-10921639	219.231	255	0	255	48450	88.754	14.039	0.975	2.439
ID4522	4522	11	11.594	340.068	69.621	0	48	48	8	1	-10921639	212.308	255	0	255	46920	95.421	13.863	0.982	2.204
ID4264	4264	11	11.668	339.976	69.764	0	49	49	8	1	-10921639	223.846	255	0	255	49470	83.698	14.267	0.976	2.642
ID4178	4178	11	11.633	340.157	69.746	0	50	50	8	1	-10921639	223.846	255	0	255	49470	83.698	15.421	0.976	2.642
ID4436	4436	11	11.628	340.391	69.740	0	51	51	8	1	-10921639	223.846	255	0	255	49470	83.698	14.361	0.972	2.637
ID4607	4607	11	11.623	339.943	70.492	0	52	52	8	1	-10921639	220.385	255	0	255	48705	87.541	14.189	0.968	2.477
ID4778	4778	11	11.642	340.636	70.124	0	53	53	8	1	-10921639	227.308	255	0	255	50235	79.519	14.611	0.963	2.804
ID4692	4692	11	11.635	340.786	70.451	0	54	54	8	1	-10921639	228.462	255	0	255	50490	78.042	14.601	0.953	2.857
ID4947	4947	11	11.627	341.092	70.646	0	55	55	8	1	-10921639	234.231	255	0	255	51765	69.906	15.388	0.941	3.249
ID4863	4863	11	11.669	340.823	69.944	0	56	56	8	1	-10921639	231.923	255	0	255	51255	73.324	15.259	0.960	3.099
ID5286	5286	11	11.653	341.226	70.135	0	57	57	8	1	-10921639	234.231	255	0	255	51765	69.906	15.419	0.957	3.277
ID5032	5032	11	11.631	341.174	69.565	0	58	58	8	1	-10921639	226.154	255	0	255	49980	80.953	14.382	0.959	2.735
ID5201	5201	11	11.666	341.077	69.539	0	59	59	8	1	-10921639	225.000	255	0	255	49725	82.345	14.618	0.969	2.689
ID5116	5116	11	11.615	341.219	69.828	0	60	60	8	1	-10921639	234.231	255	0	255	51765	69.906	15.365	0.944	3.255
ID5371	5371	11	11.648	341.234	69.792	0	61	61	8	1	-10921639	233.077	255	0	255	51510	71.645	15.270	0.951	3.171
ID5455	5455	11	11.561	341.474	69.565	0	62	62	8	1	-10921639	226.154	255	0	255	49980	80.953	15.359	0.946	2.716
ID5539	5539	11	11.569	341.510	69.597	0	63	63	8	1	-10921639	227.308	255	0	255	50235	79.519	14.746	0.936	2.765
ID5623	5623	11	11.637	341.867	69.517	0	64	64	8	1	-10921639	231.923	255	0	255	51255	73.324	15.353	0.947	3.077
ID5707	5707	11	11.625	341.601	69.121	0	65	65	8	1	-10921639	229.615	255	0	255	50745	76.519	14.386	0.947	2.918
ID5790	5790	11	11.501	341.589	69.501	0	66	66	8	1	-10921639	230.769	255	0	255	51000	74.948	14.698	0.915	2.943
ID5873	5873	11	11.568	341.585	69.256	0	67	67	8	1	-10921639	234.231	255	0	255	51765	69.906	15.288	0.926	3.221
ID5958	5958	11	11.546	341.611	68.711	0	68	68	8	1	-10921639	233.077	255	0	255	51510	71.645	15.387	0.928	3.132
ID6043	6043	11	11.597	341.812	68.765	0	69	69	8	1	-10921639	240.000	255	0	255	53040	60.136	15.719	0.918	3.821
ID6127	6127	11	11.631	341.826	68.845	0	70	70	8	1	-10921639	234.231	255	0	255	51765	69.906	15.470	0.941	3.249
ID6211	6211	11	11.535	341.692	68.395	0	71	71	8	1	-10921639	234.231	255	0	255	51765	69.906	14.905	0.919	3.210
ID6462	6462	11	11.640	341.924	68.904	0	72	72	8	1	-10921639	241.154	255	0	255	53295	57.916	15.657	0.934	4.021
ID6294	6294	11	11.543	341.858	68.496	0	73	73	8	1	-10921639	237.692	255	0	255	52530	64.285	15.545	0.917	3.538
ID6378	6378	11	11.551	341.738	68.518	0	74	74	8	1	-10921639	228.462	255	0	255	50490	78.042	14.931	0.933	2.827
ID6545	6545	11	11.546	341.862	68.453	0	75	75	8	1	-10921639	241.154	255	0	255	53295	57.916	15.621	0.916	3.980
ID6629	6629	11	11.555	341.990	68.385	0	76	76	8	1	-10921639	237.692	255	0	255	52530	64.285	15.435	0.917	3.538
ID6712	6712	11	11.577	341.818	68.179	0	77	77	8	1	-10921639	236.538	255	0	255	52275	66.232	15.503	0.920	3.423
ID6794	6794	11	11.570	341.968	68.309	0	78	78	8	1	-10921639	241.154	255	0	255	53295	57.916	15.682	0.916	3.980
ID7286	7286	11	11.569	342.149	68.349	0	79	79	8	1	-10921639	237.692	255	0	255	52530	64.285	15.466	0.921	3.544
ID6876	6876	11	11.623	341.903	68.896	0	80	80	8	1	-10921639	235.385	255	0	255	52020	68.104	15.422	0.935	3.341
ID7039	7039	11	11.517	342.191	68.101	0	81	81	8	1	-10921639	241.154	255	0	255	53295	57.916	15.766	0.901	3.946
ID6957	6957	11	11.500	341.736	68.266	0	82	82	8	1	-10921639	240.000	255	0	255	53040	60.136	15.708	0.900	3.782
ID7205	7205	11	11.615	341.877	68.096	0	83	83	8	1	-10921639	240.000	255	0	255	53040	60.136	15.688	0.927	3.840
ID7123	7123	11	11.614	341.987	68.247	0	84	84	8	1	-10921639	237.692	255	0	255	52530	64.285	15.511	0.936	3.575
ID7368	7368	11	11.536	341.965	68.550	0	85	85	8	1	-10921639	238.846	255	0	255	52785	62.256	15.596	0.912	3.660
ID7451	7451	11	11.575	341.934	68.796	0	86	86	8	1	-10921639	240.000	255	0	255	53040	60.136	15.719	0.915	3.814
ID7533	7533	11	11.523	341.944	68.857	0	87	87	8	1	-10921639	238.846	255	0	255	52785	62.256	15.628	0.909	3.653
ID7615	7615	11	11.411	342.232	68.797	0	88	88	8	1	-10921639	234.231	255	0	255	51765	69.906	15.634	0.886	3.148
ID7697	7697	11	11.536	342.188	69.579	0	89	89	8	1	-10921639	240.000	255	0	255	53040	60.136	15.628	0.909	3.801
ID8024	8024	11	11.535	342.536	69.266	0	90	90	8	1	-10921639	243.462	255	0	255	53805	53.122	15.768	0.905	4.353
ID7859	7859	11	11.502	342.328	69.193	0	91	91	8	1	-10921639	235.385	255	0	255	52020	68.104	15.574	0.904	3.283
ID8106	8106	11	11.470	342.641	68.669	0	92	92	8	1	-10921639	234.231	255	0	255	51765	69.906	15.292	0.898	3.170
ID7941	7941	11	11.359	342.414	68.351	0	93	93	8	1	-10921639	231.923	255	0	255	51255	73.324	15.930	0.882	2.964
ID7777	7777	11	11.491	342.210	68.478	0	94	94	8	1	-10921639	237.692	255	0	255	52530	64.285	15.760	0.899	3.502
ID8187	8187	11	11.429	342.614	68.084	0	95	95	8	1	-10921639	241.154	255	0	255	53295	57.916	15.752	0.883	3.906
ID8268	8268	11	11.439	342.507	68.352	0	96	96	8	1	-10921639	235.385	255	0	255	52020	68.104	15.836	0.895	3.266
ID8349	8349	11	11.502	342.677	67.652	0	97	97	8	1	-10921639	241.154	255	0	255	53295	57.916	15.708	0.901	3.946
ID8513	8513	11	11.366	342.468	68.036	0	98	98	8	1	-10921639	238.846	255	0	255	52785	62.256	16.904	0.868	3.565
ID8432	8432	11	11.511	342.095	68.581	0	99	99	8	1	-10921639	241.154	255	0	255	53295	57.916	15.676	0.904	3.953
ID8673	8673	11	11.443	342.525	68.723	0	100	100	8	1	-10921639	236.538	255	0	255	52275	66.232	15.358	0.890	3.363
ID8594	8594	11	11.279	342.425	68.841	0	101	101	8	1	-10921639	234.231	255	0	255	51765	69.906	16.286	0.862	3.103
ID8993	8993	11	11.330	342.663	69.079	0	102	102	8	1	-10921639	237.692	255	0	255	52530	64.285	15.551	0.864	3.428
ID8753	8753	11	11.391	342.664	69.338	0	103	103	8	1	-10921639	238.846	255	0	255	52785	62.256	15.679	0.876	3.584
ID8912	8912	11	11.308	342.707	69.852	0	104	104	8	1	-10921639	236.538	255	0	255	52275	66.232	15.548	0.861	3.304
ID8833	8833	11	11.221	342.897	69.783	0	105	105	8	1	-10921639	240.000	255	0	255	53040	60.136	15.772	0.846	3.657
ID9073	9073	11	11.476	342.996	69.604	0	106	106	8	1	-10921639	242.308	255	0	255	53550	55.583	15.751	0.892	4.112
ID9153	9153	11	11.232	343.097	69.700	0	107	107	8	1	-10921639	243.462	255	0	255	53805	53.122	16.775	0.837	4.176
ID9233	9233	11	11.319	343.145	69.498	0	108	108	8	1	-10921639	243.462	255	0	255	53805	53.122	16.272	0.856	4.227
ID9311	9311	11	11.382	343.176	69.841	0	109	109	8	1	-10921639	243.462	255	0	255	53805	53.122	16.801	0.864	4.250
ID9466	9466	11	11.071	342.935	69.918	0	110	110	8	1	-10921639	243.462	255	0	255	53805	53.122	15.969	0.818	4.124
ID9544	9544	11	11.231	343.318	69.741	0	111	111	8	1	-10921639	243.462	255	0	255	53805	53.122	15.984	0.842	4.190
ID9389	9389	11	11.212	343.204	69.571	0	112	112	8	1	-10921639	241.154	255	0	255	53295	57.916	16.126	0.841	3.804
ID184	184	12	11.596	16.162	74.899	0	0	0	8	1	-10921639	200.769	255	0	255	44370	104.582	13.667	1.000	1.920
ID268	268	12	11.531	15.867	74.866	0	1	1	8	1	-10921639	195.000	255	0	255	43095	108.412	13.264	1.000	1.799
ID100	100	12	11.525	16.034	75.224	0	2	2	8	1	-10921639	195.000	255	0	255	43095	108.412	13.484	1.000	1.799
ID352	352	12	11.629	16.104	75.111	0	3	3	8	1	-10921639	204.231	255	0	255	45135	102.058	13.849	1.000	2.001
ID693	693	12	11.609	16.342	75.194	0	4	4	8	1	-10921639	206.538	255	0	255	45645	100.273	13.705	1.000	2.060
ID522	522	12	11.527	16.198	75.564	0	5	5	8	1	-10921639	198.462	255	0	255	43860	106.168	13.261	1.000	1.869
ID863	863	12	11.472	16.389	75.455	0	6	6	8	1	-10921639	193.846	255	0	255	42840	109.125	12.875	1.000	1.776
ID437	437	12	11.554	16.568	76.398	0	7	7	8	1	-10921639	205.385	255	0	255	45390	101.176	13.474	0.985	2.014
ID607	607	12	11.302	16.824	76.083	0	8	8	8	1	-10921639	177.692	255	0	255	39270	117.471	12.631	1.000	1.513
ID778	778	12	11.591	16.892	76.597	0	9	9	8	1	-10921639	205.385	255	0	255	45390	101.176	13.785	0.996	2.026
ID949	949	12	11.604	17.165	76.418	0	10	10	8	1	-10921639	207.692	255	0	255	45900	99.348	13.799	0.992	2.083
ID1034	1034	12	11.530	17.496	76.745	0	11	11	8	1	-10921639	199.615	255	0	255	44115	105.384	13.260	0.996	1.890
ID1121	1121	12	11.602	17.343	76.449	0	12	12	8	1	-10921639	212.308	255	0	255	46920	95.421	13.837	0.985	2.208
ID1207	1207	12	11.580	17.402	76.749	0	13	13	8	1	-10921639	205.385	255	0	255	45390	101.176	13.474	0.996	2.026
ID1293	1293	12	11.571	17.449	76.853	0	14	14	8	1	-10921639	203.077	255	0	255	44880	102.919	13.476	0.996	1.969
ID1380	1380	12	11.546	17.971	76.531	0	15	15	8	1	-10921639	200.769	255	0	255	44370	104.582	13.479	1.000	1.920
ID1819	1819	12	11.645	18.101	76.810	0	16	16	8	1	-10921639	207.692	255	0	255	45900	99.348	13.907	1.000	2.091
ID1906	1906	12	11.499	18.045	76.681	0	17	17	8	1	-10921639	196.154	255	0	255	43350	107.682	13.263	0.996	1.818
ID1643	1643	12	11.581	18.374	76.639	0	18	18	8	1	-10921639	210.000	255	0	255	46410	97.432	13.469	0.989	2.143
ID1555	1555	12	11.538	18.510	76.535	0	19	19	8	1	-10921639	205.385	255	0	255	45390	101.176	13.254	0.989	2.018
ID1731	1731	12	11.567	18.494	76.639	0	20	20	8	1	-10921639	208.846	255	0	255	46155	98.402	13.469	0.981	2.102
ID1467	1467	12	11.589	18.384	76.498	0	21	21	8	1	-10921639	216.923	255	0	255	47940	91.090	13.462	0.975	2.351
ID2081	2081	12	11.591	18.719	76.460	0	22	22	8	1	-10921639	210.000	255	0	255	46410	97.432	13.469	0.985	2.139
ID1993	1993	12	11.628	18.894	76.627	0	23	23	8	1	-10921639	212.308	255	0	255	46920	95.421	13.962	0.993	2.217
ID2169	2169	12	11.591	19.093	76.523	0	24	24	8	1	-10921639	210.000	255	0	255	46410	97.432	13.703	0.989	2.143
ID2257	2257	12	11.645	19.130	76.573	0	25	25	8	1	-10921639	216.923	255	0	255	47940	91.090	13.996	0.982	2.360
ID2345	2345	12	11.605	19.334	76.826	0	26	26	8	1	-10921639	206.538	255	0	255	45645	100.273	13.693	0.996	2.056
ID2521	2521	12	11.588	19.437	76.820	0	27	27	8	1	-10921639	206.538	255	0	255	45645	100.273	13.473	0.992	2.052
ID2433	2433	12	11.579	19.674	76.604	0	28	28	8	1	-10921639	208.846	255	0	255	46155	98.402	13.470	0.989	2.110
ID2876	2876	12	11.639	19.752	76.928	0	29	29	8	1	-10921639	211.154	255	0	255	46665	96.438	13.900	0.996	2.185
ID2698	2698	12	11.666	20.135	76.862	0	30	30	8	1	-10921639	212.308	255	0	255	46920	95.421	13.999	0.996	2.221
ID2787	2787	12	11.695	19.923	77.057	0	31	31	8	1	-10921639	219.231	255	0	255	48450	88.754	14.420	0.993	2.461
ID2609	2609	12	11.678	20.119	76.860	0	32	32	8	1	-10921639	219.231	255	0	255	48450	88.754	14.420	0.993	2.461
ID2964	2964	12	11.628	20.305	76.976	0	33	33	8	1	-10921639	216.923	255	0	255	47940	91.090	15.289	0.993	2.373
ID3042	3042	12	11.621	20.461	77.009	0	34	34	8	1	-10921639	214.615	255	0	255	47430	93.309	13.465	0.989	2.287
ID3139	3139	12	11.640	20.336	76.861	0	35	35	8	1	-10921639	212.308	255	0	255	46920	95.421	13.898	0.989	2.213
ID3316	3316	12	11.672	20.710	76.893	0	36	36	8	1	-10921639	219.231	255	0	255	48450	88.754	14.172	0.986	2.452
ID3834	3834	12	11.640	20.928	76.773	0	37	37	8	1	-10921639	207.692	255	0	255	45900	99.348	13.884	0.996	2.087
ID3228	3228	12	11.698	20.870	76.837	0	38	38	8	1	-10921639	221.538	255	0	255	48960	86.294	15.031	0.993	2.558
ID3489	3489	12	11.688	20.976	76.691	0	39	39	8	1	-10921639	221.538	255	0	255	48960	86.294	14.415	0.986	2.549
ID3661	3661	12	11.687	21.121	76.879	0	40	40	8	1	-10921639	216.923	255	0	255	47940	91.090	14.278	0.996	2.377
ID3403	3403	12	11.688	20.921	76.636	0	41	41	8	1	-10921639	221.538	255	0	255	48960	86.294	14.415	0.986	2.549
ID3576	3576	12	11.657	21.285	76.549	0	42	42	8	1	-10921639	230.769	255	0	255	51000	74.948	15.262	0.957	3.011
ID3748	3748	12	11.658	21.673	76.838	0	43	43	8	1	-10921639	220.385	255	0	255	48705	87.541	14.170	0.979	2.491
ID3922	3922	12	11.595	21.402	76.492	0	44	44	8	1	-10921639	221.538	255	0	255	48960	86.294	13.455	0.965	2.522
ID4008	4008	12	11.643	21.655	76.658	0	45	45	8	1	-10921639	225.000	255	0	255	49725	82.345	14.261	0.966	2.685
ID4093	4093	12	11.691	21.992	76.845	0	46	46	8	1	-10921639	221.538	255	0	255	48960	86.294	14.638	0.989	2.554
ID4351	4351	12	11.696	21.843	76.878	0	47	47	8	1	-10921639	222.692	255	0	255	49215	85.014	14.635	0.986	2.601
ID4523	4523	12	11.661	21.888	76.502	0	48	48	8	1	-10921639	227.308	255	0	255	50235	79.519	14.985	0.966	2.809
ID4265	4265	12	11.679	22.149	76.771	0	49	49	8	1	-10921639	223.846	255	0	255	49470	83.698	14.624	0.976	2.642
ID4179	4179	12	11.684	22.015	76.768	0	50	50	8	1	-10921639	225.000	255	0	255	49725	82.345	15.008	0.979	2.704
ID4437	4437	12	11.649	22.328	76.779	0	51	51	8	1	-10921639	229.615	255	0	255	50745	76.519	15.252	0.963	2.944
ID4608	4608	12	11.598	22.427	77.191	0	52	52	8	1	-10921639	222.692	255	0	255	49215	85.014	13.456	0.969	2.578
ID4779	4779	12	11.634	22.604	77.019	0	53	53	8	1	-10921639	226.154	255	0	255	49980	80.953	14.393	0.956	2.730
ID4693	4693	12	11.566	22.485	77.232	0	54	54	8	1	-10921639	222.692	255	0	255	49215	85.014	13.235	0.962	2.569
ID4948	4948	12	11.698	22.994	77.770	0	55	55	8	1	-10921639	227.308	255	0	255	50235	79.519	15.304	0.983	2.834
ID4864	4864	12	11.691	22.996	77.142	0	56	56	8	1	-10921639	220.385	255	0	255	48705	87.541	14.417	0.989	2.504
ID5287	5287	12	11.683	22.887	76.820	0	57	57	8	1	-10921639	228.462	255	0	255	50490	78.042	15.252	0.969	2.882
ID5033	5033	12	11.678	23.032	76.804	0	58	58	8	1	-10921639	230.769	255	0	255	51000	74.948	15.252	0.970	3.032
ID5202	5202	12	11.597	23.402	76.533	0	59	59	8	1	-10921639	219.231	255	0	255	48450	88.754	13.790	0.968	2.430
ID5117	5117	12	11.600	23.366	76.579	0	60	60	8	1	-10921639	222.692	255	0	255	49215	85.014	13.971	0.965	2.573
ID5372	5372	12	11.574	23.466	76.542	0	61	61	8	1	-10921639	221.538	255	0	255	48960	86.294	13.454	0.962	2.517
ID5456	5456	12	11.589	23.509	76.473	0	62	62	8	1	-10921639	220.385	255	0	255	48705	87.541	13.787	0.961	2.468
ID5540	5540	12	11.603	23.641	76.491	0	63	63	8	1	-10921639	227.308	255	0	255	50235	79.519	14.386	0.946	2.779
ID5624	5624	12	11.652	23.704	76.294	0	64	64	8	1	-10921639	228.462	255	0	255	50490	78.042	14.607	0.959	2.867
ID5708	5708	12	11.650	23.820	75.842	0	65	65	8	1	-10921639	228.462	255	0	255	50490	78.042	14.611	0.963	2.872
ID5791	5791	12	11.639	23.689	76.178	0	66	66	8	1	-10921639	229.615	255	0	255	50745	76.519	14.969	0.956	2.934
ID5874	5874	12	11.673	24.026	76.204	0	67	67	8	1	-10921639	230.769	255	0	255	51000	74.948	15.257	0.963	3.021
ID5959	5959	12	11.679	24.019	75.915	0	68	68	8	1	-10921639	236.538	255	0	255	52275	66.232	15.470	0.958	3.494
ID6044	6044	12	11.642	23.987	75.565	0	69	69	8	1	-10921639	233.077	255	0	255	51510	71.645	15.268	0.947	3.165
ID6128	6128	12	11.638	23.966	75.458	0	70	70	8	1	-10921639	231.923	255	0	255	51255	73.324	15.392	0.954	3.088
ID6212	6212	12	11.633	24.154	75.302	0	71	71	8	1	-10921639	231.923	255	0	255	51255	73.324	15.265	0.950	3.082
ID6463	6463	12	11.678	24.009	75.717	0	72	72	8	1	-10921639	228.462	255	0	255	50490	78.042	15.250	0.973	2.887
ID6295	6295	12	11.666	24.091	75.265	0	73	73	8	1	-10921639	231.923	255	0	255	51255	73.324	15.339	0.960	3.099
ID6379	6379	12	11.651	24.209	75.147	0	74	74	8	1	-10921639	237.692	255	0	255	52530	64.285	15.491	0.942	3.587
ID6546	6546	12	11.661	24.210	74.995	0	75	75	8	1	-10921639	231.923	255	0	255	51255	73.324	15.257	0.963	3.104
ID6630	6630	12	11.555	24.448	74.599	0	76	76	8	1	-10921639	230.769	255	0	255	51000	74.948	15.479	0.937	2.979
ID6714	6714	12	11.628	24.438	74.869	0	77	77	8	1	-10921639	237.692	255	0	255	52530	64.285	15.482	0.945	3.593
ID6796	6796	12	11.585	24.297	74.991	0	78	78	8	1	-10921639	230.769	255	0	255	51000	74.948	15.553	0.947	2.995
ID7288	7288	12	11.675	24.169	74.746	0	79	79	8	1	-10921639	236.538	255	0	255	52275	66.232	15.516	0.958	3.494
ID6878	6878	12	11.583	24.284	75.337	0	80	80	8	1	-10921639	234.231	255	0	255	51765	69.906	15.274	0.932	3.232
ID7041	7041	12	11.531	24.522	74.636	0	81	81	8	1	-10921639	229.615	255	0	255	50745	76.519	15.261	0.931	2.893
ID6959	6959	12	11.601	24.643	74.772	0	82	82	8	1	-10921639	235.385	255	0	255	52020	68.104	14.920	0.929	3.329
ID7206	7206	12	11.636	24.744	74.700	0	83	83	8	1	-10921639	231.923	255	0	255	51255	73.324	15.268	0.947	3.077
ID7124	7124	12	11.587	24.524	74.644	0	84	84	8	1	-10921639	236.538	255	0	255	52275	66.232	15.417	0.926	3.435
ID7369	7369	12	11.642	24.631	74.776	0	85	85	8	1	-10921639	236.538	255	0	255	52275	66.232	15.470	0.942	3.464
ID7452	7452	12	11.612	24.656	75.206	0	86	86	8	1	-10921639	236.538	255	0	255	52275	66.232	15.488	0.936	3.453
ID7534	7534	12	11.611	24.700	75.547	0	87	87	8	1	-10921639	231.923	255	0	255	51255	73.324	15.262	0.944	3.072
ID7616	7616	12	11.633	24.779	75.740	0	88	88	8	1	-10921639	235.385	255	0	255	52020	68.104	15.470	0.942	3.352
ID7698	7698	12	11.672	25.066	75.840	0	89	89	8	1	-10921639	235.385	255	0	255	52020	68.104	15.426	0.954	3.375
ID8025	8025	12	11.649	24.963	75.525	0	90	90	8	1	-10921639	226.154	255	0	255	49980	80.953	14.260	0.962	2.740
ID7860	7860	12	11.586	25.431	75.634	0	91	91	8	1	-10921639	238.846	255	0	255	52785	62.256	15.417	0.927	3.691
ID8107	8107	12	11.666	25.255	75.123	0	92	92	8	1	-10921639	234.231	255	0	255	51765	69.906	14.969	0.957	3.277
ID7942	7942	12	11.585	25.250	74.650	0	93	93	8	1	-10921639	234.231	255	0	255	51765	69.906	15.269	0.935	3.238
ID7778	7778	12	11.627	25.113	74.637	0	94	94	8	1	-10921639	234.231	255	0	255	51765	69.906	15.363	0.944	3.255
ID8188	8188	12	11.586	25.398	74.142	0	95	95	8	1	-10921639	229.615	255	0	255	50745	76.519	15.390	0.947	2.918
ID8269	8269	12	11.520	25.294	74.227	0	96	96	8	1	-10921639	235.385	255	0	255	52020	68.104	15.798	0.920	3.312
ID8350	8350	12	11.618	25.374	74.140	0	97	97	8	1	-10921639	230.769	255	0	255	51000	74.948	14.591	0.944	2.990
ID8514	8514	12	11.568	25.577	74.218	0	98	98	8	1	-10921639	235.385	255	0	255	52020	68.104	14.910	0.923	3.318
ID8433	8433	12	11.545	25.492	74.924	0	99	99	8	1	-10921639	234.231	255	0	255	51765	69.906	15.787	0.919	3.210
ID8674	8674	12	11.592	25.506	75.037	0	100	100	8	1	-10921639	233.077	255	0	255	51510	71.645	15.302	0.928	3.132
ID8595	8595	12	11.600	25.805	75.204	0	101	101	8	1	-10921639	241.154	255	0	255	53295	57.916	15.634	0.922	3.994
ID8994	8994	12	11.587	25.872	75.477	0	102	102	8	1	-10921639	235.385	255	0	255	52020	68.104	15.448	0.932	3.335
ID8754	8754	12	11.623	25.920	75.579	0	103	103	8	1	-10921639	237.692	255	0	255	52530	64.285	15.542	0.939	3.581
ID8913	8913	12	11.555	26.121	75.560	0	104	104	8	1	-10921639	237.692	255	0	255	52530	64.285	15.530	0.917	3.538
ID8834	8834	12	11.526	26.274	75.629	0	105	105	8	1	-10921639	242.308	255	0	255	53550	55.583	15.930	0.901	4.133
ID9074	9074	12	11.542	26.034	75.793	0	106	106	8	1	-10921639	234.231	255	0	255	51765	69.906	15.284	0.919	3.210
ID9154	9154	12	11.487	26.457	75.519	0	107	107	8	1	-10921639	236.538	255	0	255	52275	66.232	15.669	0.908	3.399
ID9234	9234	12	11.493	26.542	75.485	0	108	108	8	1	-10921639	230.769	255	0	255	51000	74.948	14.333	0.918	2.948
ID9312	9312	12	11.488	26.398	75.797	0	109	109	8	1	-10921639	243.462	255	0	255	53805	53.122	16.137	0.893	4.324
ID9467	9467	12	11.495	26.679	75.761	0	110	110	8	1	-10921639	238.846	255	0	255	52785	62.256	15.699	0.897	3.628
ID9545	9545	12	11.433	26.738	74.970	0	111	111	8	1	-10921639	238.846	255	0	255	52785	62.256	15.685	0.882	3.596
ID9390	9390	12	11.543	26.883	75.086	0	112	112	8	1	-10921639	242.308	255	0	255	53550	55.583	16.338	0.898	4.126
ID185	185	13	11.619	141.690	76.347	0	0	0	8	1	-10921639	210.000	255	0	255	46410	97.432	13.883	0.989	2.143
ID269	269	13	11.613	141.981	76.480	0	1	1	8	1	-10921639	210.000	255	0	255	46410	97.432	13.839	0.993	2.147
ID101	101	13	11.581	141.736	76.632	0	2	2	8	1	-10921639	204.231	255	0	255	45135	102.058	13.771	0.992	1.993
ID353	353	13	11.640	141.668	77.069	0	3	3	8	1	-10921639	211.154	255	0	255	46665	96.438	13.806	1.000	2.190
ID694	694	13	11.684	141.803	76.820	0	4	4	8	1	-10921639	219.231	255	0	255	48450	88.754	14.274	0.989	2.457
ID523	523	13	11.659	141.708	76.915	0	5	5	8	1	-10921639	214.615	255	0	255	47430	93.309	14.044	0.993	2.292
ID864	864	13	11.610	141.679	77.136	0	6	6	8	1	-10921639	207.692	255	0	255	45900	99.348	13.818	0.996	2.087
ID438	438	13	11.690	141.900	77.822	0	7	7	8	1	-10921639	222.692	255	0	255	49215	85.014	15.025	0.989	2.606
ID608	608	13	11.245	141.904	78.349	0	8	8	8	1	-10921639	173.077	255	0	255	38250	119.346	12.554	1.000	1.450
ID779	779	13	11.669	141.987	78.360	0	9	9	8	1	-10921639	216.923	255	0	255	47940	91.090	14.100	0.989	2.368
ID950	950	13	11.664	142.219	78.395	0	10	10	8	1	-10921639	223.846	255	0	255	49470	83.698	14.267	0.976	2.642
ID1035	1035	13	11.647	142.041	78.458	0	11	11	8	1	-10921639	218.077	255	0	255	48195	89.937	14.097	0.982	2.403
ID1122	1122	13	11.682	142.190	78.748	0	12	12	8	1	-10921639	226.154	255	0	255	49980	80.953	15.008	0.979	2.764
ID1208	1208	13	11.629	142.266	78.542	0	13	13	8	1	-10921639	219.231	255	0	255	48450	88.754	13.993	0.972	2.435
ID1294	1294	13	11.652	142.411	78.759	0	14	14	8	1	-10921639	219.231	255	0	255	48450	88.754	14.040	0.979	2.443
ID1381	1381	13	11.637	142.484	78.838	0	15	15	8	1	-10921639	218.077	255	0	255	48195	89.937	14.078	0.986	2.407
ID1820	1820	13	11.580	142.438	78.613	0	16	16	8	1	-10921639	211.154	255	0	255	46665	96.438	13.468	0.982	2.169
ID1907	1907	13	11.630	142.546	78.894	0	17	17	8	1	-10921639	216.923	255	0	255	47940	91.090	13.462	0.989	2.368
ID1644	1644	13	11.656	142.705	78.621	0	18	18	8	1	-10921639	227.308	255	0	255	50235	79.519	14.611	0.963	2.804
ID1556	1556	13	11.673	142.953	78.647	0	19	19	8	1	-10921639	223.846	255	0	255	49470	83.698	14.410	0.979	2.646
ID1732	1732	13	11.695	142.783	78.916	0	20	20	8	1	-10921639	220.385	255	0	255	48705	87.541	14.642	0.993	2.509
ID1468	1468	13	11.671	142.941	78.610	0	21	21	8	1	-10921639	219.231	255	0	255	48450	88.754	14.270	0.982	2.448
ID2082	2082	13	11.679	142.950	78.830	0	22	22	8	1	-10921639	220.385	255	0	255	48705	87.541	14.417	0.989	2.504
ID1994	1994	13	11.670	142.963	78.776	0	23	23	8	1	-10921639	227.308	255	0	255	50235	79.519	15.249	0.976	2.824
ID2170	2170	13	11.707	143.107	78.957	0	24	24	8	1	-10921639	223.846	255	0	255	49470	83.698	15.294	0.993	2.665
ID2258	2258	13	11.681	143.030	79.049	0	25	25	8	1	-10921639	221.538	255	0	255	48960	86.294	14.270	0.982	2.544
ID2346	2346	13	11.703	143.059	78.805	0	26	26	8	1	-10921639	229.615	255	0	255	50745	76.519	15.359	0.980	2.970
ID2522	2522	13	11.677	143.294	78.827	0	27	27	8	1	-10921639	225.000	255	0	255	49725	82.345	14.628	0.979	2.704
ID2434	2434	13	11.683	143.205	79.073	0	28	28	8	1	-10921639	220.385	255	0	255	48705	87.541	14.642	0.993	2.509
ID2877	2877	13	11.610	143.377	79.320	0	29	29	8	1	-10921639	222.692	255	0	255	49215	85.014	13.976	0.969	2.578
ID2699	2699	13	11.662	143.309	78.947	0	30	30	8	1	-10921639	222.692	255	0	255	49215	85.014	14.405	0.972	2.582
ID2788	2788	13	11.639	143.574	79.096	0	31	31	8	1	-10921639	225.000	255	0	255	49725	82.345	14.260	0.962	2.680
ID2610	2610	13	11.693	143.870	79.153	0	32	32	8	1	-10921639	229.615	255	0	255	50745	76.519	15.250	0.973	2.960
ID2965	2965	13	11.664	143.599	79.262	0	33	33	8	1	-10921639	228.462	255	0	255	50490	78.042	15.254	0.966	2.877
ID3044	3044	13	11.665	143.826	79.179	0	34	34	8	1	-10921639	225.000	255	0	255	49725	82.345	14.621	0.972	2.694
ID3140	3140	13	11.679	144.016	79.344	0	35	35	8	1	-10921639	230.769	255	0	255	51000	74.948	15.326	0.966	3.027
ID3317	3317	13	11.672	143.891	79.264	0	36	36	8	1	-10921639	222.692	255	0	255	49215	85.014	14.624	0.976	2.587
ID3835	3835	13	11.661	144.254	78.693	0	37	37	8	1	-10921639	227.308	255	0	255	50235	79.519	14.991	0.969	2.814
ID3229	3229	13	11.646	144.358	79.120	0	38	38	8	1	-10921639	230.769	255	0	255	51000	74.948	15.408	0.960	3.016
ID3490	3490	13	11.655	144.274	79.198	0	39	39	8	1	-10921639	228.462	255	0	255	50490	78.042	14.812	0.966	2.877
ID3662	3662	13	11.646	144.368	79.395	0	40	40	8	1	-10921639	227.308	255	0	255	50235	79.519	14.820	0.969	2.814
ID3404	3404	13	11.643	144.328	79.452	0	41	41	8	1	-10921639	226.154	255	0	255	49980	80.953	14.261	0.966	2.745
ID3577	3577	13	11.628	144.309	79.224	0	42	42	8	1	-10921639	229.615	255	0	255	50745	76.519	14.790	0.956	2.934
ID3749	3749	13	11.653	144.644	78.948	0	43	43	8	1	-10921639	223.846	255	0	255	49470	83.698	14.263	0.969	2.632
ID3923	3923	13	11.613	144.518	79.308	0	44	44	8	1	-10921639	220.385	255	0	255	48705	87.541	14.090	0.961	2.468
ID4009	4009	13	11.665	144.860	79.419	0	45	45	8	1	-10921639	226.154	255	0	255	49980	80.953	14.985	0.966	2.745
ID4094	4094	13	11.660	144.827	79.407	0	46	46	8	1	-10921639	231.923	255	0	255	51255	73.324	15.338	0.957	3.093
ID4353	4353	13	11.657	144.913	79.558	0	47	47	8	1	-10921639	228.462	255	0	255	50490	78.042	15.250	0.963	2.872
ID4525	4525	13	11.662	145.082	79.597	0	48	48	8	1	-10921639	227.308	255	0	255	50235	79.519	14.985	0.966	2.809
ID4266	4266	13	11.630	145.032	79.374	0	49	49	8	1	-10921639	229.615	255	0	255	50745	76.519	15.331	0.956	2.934
ID4180	4180	13	11.640	145.404	79.362	0	50	50	8	1	-10921639	230.769	255	0	255	51000	74.948	14.969	0.957	3.011
ID4438	4438	13	11.641	145.130	79.607	0	51	51	8	1	-10921639	223.846	255	0	255	49470	83.698	14.164	0.965	2.627
ID4609	4609	13	11.698	145.178	80.079	0	52	52	8	1	-10921639	234.231	255	0	255	51765	69.906	15.427	0.970	3.300
ID4780	4780	13	11.624	145.434	79.628	0	53	53	8	1	-10921639	228.462	255	0	255	50490	78.042	14.790	0.956	2.862
ID4694	4694	13	11.648	145.623	79.841	0	54	54	8	1	-10921639	225.000	255	0	255	49725	82.345	14.260	0.962	2.680
ID4949	4949	13	11.599	145.638	80.488	0	55	55	8	1	-10921639	219.231	255	0	255	48450	88.754	14.089	0.958	2.417
ID4865	4865	13	11.666	145.898	79.821	0	56	56	8	1	-10921639	230.769	255	0	255	51000	74.948	14.974	0.960	3.016
ID5288	5288	13	11.630	146.078	79.427	0	57	57	8	1	-10921639	235.385	255	0	255	52020	68.104	15.470	0.942	3.352
ID5036	5036	13	11.650	145.986	79.659	0	58	58	8	1	-10921639	231.923	255	0	255	51255	73.324	15.261	0.954	3.088
ID5203	5203	13	11.640	146.010	79.199	0	59	59	8	1	-10921639	233.077	255	0	255	51510	71.645	15.268	0.947	3.165
ID5120	5120	13	11.641	146.047	79.536	0	60	60	8	1	-10921639	227.308	255	0	255	50235	79.519	14.391	0.953	2.789
ID5374	5374	13	11.588	146.203	79.115	0	61	61	8	1	-10921639	226.154	255	0	255	49980	80.953	14.058	0.949	2.721
ID5457	5457	13	11.596	146.299	79.275	0	62	62	8	1	-10921639	230.769	255	0	255	51000	74.948	15.471	0.944	2.990
ID5543	5543	13	11.566	146.326	79.530	0	63	63	8	1	-10921639	227.308	255	0	255	50235	79.519	14.359	0.940	2.769
ID5627	5627	13	11.540	146.269	79.504	0	64	64	8	1	-10921639	225.000	255	0	255	49725	82.345	13.445	0.942	2.651
ID5710	5710	13	11.576	146.561	78.990	0	65	65	8	1	-10921639	222.692	255	0	255	49215	85.014	14.058	0.948	2.550
ID5793	5793	13	11.601	146.630	79.380	0	66	66	8	1	-10921639	228.462	255	0	255	50490	78.042	14.952	0.946	2.847
ID5876	5876	13	11.603	146.650	79.089	0	67	67	8	1	-10921639	229.615	255	0	255	50745	76.519	14.947	0.943	2.913
ID5961	5961	13	11.608	146.701	78.950	0	68	68	8	1	-10921639	233.077	255	0	255	51510	71.645	15.373	0.938	3.149
ID6047	6047	13	11.592	146.777	78.716	0	69	69	8	1	-10921639	223.846	255	0	255	49470	83.698	14.176	0.952	2.609
ID6131	6131	13	11.602	146.734	78.608	0	70	70	8	1	-10921639	226.154	255	0	255	49980	80.953	14.252	0.949	2.721
ID6214	6214	13	11.648	146.852	78.061	0	71	71	8	1	-10921639	231.923	255	0	255	51255	73.324	15.261	0.954	3.088
ID6465	6465	13	11.575	146.799	78.930	0	72	72	8	1	-10921639	234.231	255	0	255	51765	69.906	14.915	0.926	3.221
ID6297	6297	13	11.551	147.036	78.395	0	73	73	8	1	-10921639	231.923	255	0	255	51255	73.324	14.920	0.928	3.045
ID6381	6381	13	11.658	146.802	78.045	0	74	74	8	1	-10921639	235.385	255	0	255	52020	68.104	15.454	0.948	3.364
ID6548	6548	13	11.555	146.999	78.181	0	75	75	8	1	-10921639	234.231	255	0	255	51765	69.906	14.561	0.916	3.204
ID6632	6632	13	11.643	146.945	77.850	0	76	76	8	1	-10921639	235.385	255	0	255	52020	68.104	15.514	0.945	3.358
ID6715	6715	13	11.627	146.955	78.229	0	77	77	8	1	-10921639	228.462	255	0	255	50490	78.042	14.601	0.953	2.857
ID6798	6798	13	11.599	146.788	78.241	0	78	78	8	1	-10921639	233.077	255	0	255	51510	71.645	15.361	0.938	3.149
ID7290	7290	13	11.639	146.963	77.899	0	79	79	8	1	-10921639	234.231	255	0	255	51765	69.906	14.942	0.941	3.249
ID6879	6879	13	11.626	146.833	79.205	0	80	80	8	1	-10921639	230.769	255	0	255	51000	74.948	14.952	0.947	2.995
ID7043	7043	13	11.588	147.062	78.118	0	81	81	8	1	-10921639	233.077	255	0	255	51510	71.645	15.282	0.932	3.138
ID6960	6960	13	11.640	146.976	77.908	0	82	82	8	1	-10921639	233.077	255	0	255	51510	71.645	15.263	0.947	3.165
ID7208	7208	13	11.608	147.041	77.949	0	83	83	8	1	-10921639	235.385	255	0	255	52020	68.104	15.318	0.929	3.329
ID7126	7126	13	11.636	147.192	78.086	0	84	84	8	1	-10921639	235.385	255	0	255	52020	68.104	15.279	0.942	3.352
ID7370	7370	13	11.541	147.243	78.011	0	85	85	8	1	-10921639	234.231	255	0	255	51765	69.906	15.363	0.916	3.204
ID7453	7453	13	11.607	147.216	78.925	0	86	86	8	1	-10921639	234.231	255	0	255	51765	69.906	15.378	0.941	3.249
ID7536	7536	13	11.518	147.361	79.062	0	87	87	8	1	-10921639	231.923	255	0	255	51255	73.324	15.376	0.915	3.023
ID7617	7617	13	11.531	147.492	79.032	0	88	88	8	1	-10921639	234.231	255	0	255	51765	69.906	16.136	0.922	3.216
ID7700	7700	13	11.580	147.725	79.348	0	89	89	8	1	-10921639	229.615	255	0	255	50745	76.519	14.587	0.940	2.908
ID8027	8027	13	11.495	147.526	79.080	0	90	90	8	1	-10921639	227.308	255	0	255	50235	79.519	13.916	0.920	2.740
ID7862	7862	13	11.547	147.681	79.319	0	91	91	8	1	-10921639	228.462	255	0	255	50490	78.042	14.375	0.930	2.822
ID8109	8109	13	11.575	147.776	78.669	0	92	92	8	1	-10921639	231.923	255	0	255	51255	73.324	14.574	0.928	3.045
ID7943	7943	13	11.566	147.740	78.437	0	93	93	8	1	-10921639	229.615	255	0	255	50745	76.519	14.379	0.937	2.903
ID7780	7780	13	11.499	147.854	78.081	0	94	94	8	1	-10921639	234.231	255	0	255	51765	69.906	14.884	0.907	3.187
ID8190	8190	13	11.437	148.120	77.921	0	95	95	8	1	-10921639	230.769	255	0	255	51000	74.948	14.308	0.897	2.911
ID8271	8271	13	11.550	148.042	77.904	0	96	96	8	1	-10921639	235.385	255	0	255	52020	68.104	14.894	0.914	3.300
ID8352	8352	13	11.457	148.004	77.797	0	97	97	8	1	-10921639	234.231	255	0	255	51765	69.906	15.466	0.898	3.170
ID8516	8516	13	11.509	147.913	77.964	0	98	98	8	1	-10921639	231.923	255	0	255	51255	73.324	15.267	0.915	3.023
ID8435	8435	13	11.416	148.074	78.837	0	99	99	8	1	-10921639	234.231	255	0	255	51765	69.906	15.459	0.889	3.154
ID8676	8676	13	11.485	148.165	78.988	0	100	100	8	1	-10921639	234.231	255	0	255	51765	69.906	15.339	0.901	3.176
ID8597	8597	13	11.519	148.064	79.307	0	101	101	8	1	-10921639	236.538	255	0	255	52275	66.232	15.341	0.905	3.393
ID8996	8996	13	11.441	148.225	79.639	0	102	102	8	1	-10921639	236.538	255	0	255	52275	66.232	15.779	0.896	3.375
ID8756	8756	13	11.371	148.278	79.561	0	103	103	8	1	-10921639	228.462	255	0	255	50490	78.042	14.115	0.889	2.756
ID8915	8915	13	11.478	148.563	79.637	0	104	104	8	1	-10921639	228.462	255	0	255	50490	78.042	15.277	0.911	2.791
ID8836	8836	13	11.345	148.615	79.888	0	105	105	8	1	-10921639	230.769	255	0	255	51000	74.948	14.627	0.881	2.885
ID9076	9076	13	11.417	148.919	79.385	0	106	106	8	1	-10921639	238.846	255	0	255	52785	62.256	15.581	0.885	3.603
ID9156	9156	13	11.466	148.828	79.644	0	107	107	8	1	-10921639	236.538	255	0	255	52275	66.232	15.483	0.896	3.375
ID9236	9236	13	11.413	148.874	79.901	0	108	108	8	1	-10921639	235.385	255	0	255	52020	68.104	15.315	0.883	3.242
ID9314	9314	13	11.322	148.693	80.101	0	109	109	8	1	-10921639	235.385	255	0	255	52020	68.104	14.815	0.866	3.208
ID9469	9469	13	11.259	149.192	79.598	0	110	110	8	1	-10921639	228.462	255	0	255	50490	78.042	13.851	0.865	2.716
ID9546	9546	13	11.165	149.254	79.380	0	111	111	8	1	-10921639	233.077	255	0	255	51510	71.645	16.563	0.839	2.968
ID9392	9392	13	11.288	149.266	79.263	0	112	112	8	1	-10921639	231.923	255	0	255	51255	73.324	15.775	0.870	2.943
ID186	186	14	11.612	293.346	78.018	0	0	0	8	1	-10921639	207.692	255	0	255	45900	99.348	13.818	0.996	2.087
ID270	270	14	11.548	293.436	78.631	0	1	1	8	1	-10921639	203.077	255	0	255	44880	102.919	13.255	0.988	1.962
ID102	102	14	11.584	293.622	78.641	0	2	2	8	1	-10921639	218.077	255	0	255	48195	89.937	13.460	0.972	2.390
ID354	354	14	11.605	293.836	78.357	0	3	3	8	1	-10921639	211.154	255	0	255	46665	96.438	13.816	0.985	2.173
ID695	695	14	11.582	293.805	78.567	0	4	4	8	1	-10921639	207.692	255	0	255	45900	99.348	13.472	0.996	2.087
ID524	524	14	11.592	294.146	78.592	0	5	5	8	1	-10921639	211.154	255	0	255	46665	96.438	13.702	0.985	2.173
ID865	865	14	11.626	293.917	78.676	0	6	6	8	1	-10921639	213.462	255	0	255	47175	94.378	13.930	0.985	2.245
ID439	439	14	11.576	294.360	79.505	0	7	7	8	1	-10921639	212.308	255	0	255	46920	95.421	13.681	0.974	2.196
ID609	609	14	11.365	294.262	79.443	0	8	8	8	1	-10921639	184.615	255	0	255	40800	114.250	12.797	1.000	1.616
ID780	780	14	11.586	294.392	79.621	0	9	9	8	1	-10921639	213.462	255	0	255	47175	94.378	13.466	0.978	2.237
ID951	951	14	11.680	295.013	79.701	0	10	10	8	1	-10921639	219.231	255	0	255	48450	88.754	14.274	0.989	2.457
ID1036	1036	14	11.703	294.966	79.993	0	11	11	8	1	-10921639	223.846	255	0	255	49470	83.698	15.243	0.990	2.660
ID1123	1123	14	11.634	295.150	79.719	0	12	12	8	1	-10921639	215.769	255	0	255	47685	92.213	13.799	0.986	2.323
ID1209	1209	14	11.637	295.170	79.680	0	13	13	8	1	-10921639	225.000	255	0	255	49725	82.345	14.394	0.969	2.689
ID1295	1295	14	11.574	295.407	79.454	0	14	14	8	1	-10921639	221.538	255	0	255	48960	86.294	13.454	0.958	2.513
ID1382	1382	14	11.598	295.474	79.717	0	15	15	8	1	-10921639	221.538	255	0	255	48960	86.294	13.455	0.965	2.522
ID1821	1821	14	11.621	295.701	79.544	0	16	16	8	1	-10921639	221.538	255	0	255	48960	86.294	14.071	0.972	2.531
ID1908	1908	14	11.622	295.737	79.551	0	17	17	8	1	-10921639	225.000	255	0	255	49725	82.345	14.607	0.959	2.675
ID1645	1645	14	11.666	295.855	79.753	0	18	18	8	1	-10921639	221.538	255	0	255	48960	86.294	14.270	0.982	2.544
ID1557	1557	14	11.676	295.968	79.666	0	19	19	8	1	-10921639	225.000	255	0	255	49725	82.345	14.624	0.976	2.699
ID1733	1733	14	11.637	296.113	79.674	0	20	20	8	1	-10921639	225.000	255	0	255	49725	82.345	14.812	0.966	2.685
ID1469	1469	14	11.663	296.173	79.561	0	21	21	8	1	-10921639	225.000	255	0	255	49725	82.345	14.405	0.972	2.694
ID2083	2083	14	11.589	296.388	79.404	0	22	22	8	1	-10921639	220.385	255	0	255	48705	87.541	13.456	0.965	2.473
ID1995	1995	14	11.634	296.605	79.597	0	23	23	8	1	-10921639	222.692	255	0	255	49215	85.014	14.164	0.965	2.573
ID2171	2171	14	11.606	296.543	79.636	0	24	24	8	1	-10921639	222.692	255	0	255	49215	85.014	14.179	0.955	2.559
ID2259	2259	14	11.643	296.714	79.370	0	25	25	8	1	-10921639	229.615	255	0	255	50745	76.519	14.604	0.956	2.934
ID2347	2347	14	11.650	296.947	79.546	0	26	26	8	1	-10921639	225.000	255	0	255	49725	82.345	14.400	0.966	2.685
ID2523	2523	14	11.632	296.886	79.706	0	27	27	8	1	-10921639	230.769	255	0	255	51000	74.948	15.345	0.950	3.000
ID2435	2435	14	11.685	296.899	79.716	0	28	28	8	1	-10921639	230.769	255	0	255	51000	74.948	15.378	0.970	3.032
ID2878	2878	14	11.619	297.283	79.648	0	29	29	8	1	-10921639	229.615	255	0	255	50745	76.519	15.339	0.956	2.934
ID2700	2700	14	11.653	297.205	79.559	0	30	30	8	1	-10921639	231.923	255	0	255	51255	73.324	15.338	0.957	3.093
ID2789	2789	14	11.551	297.415	79.590	0	31	31	8	1	-10921639	231.923	255	0	255	51255	73.324	15.415	0.931	3.050
ID2611	2611	14	11.624	297.687	79.681	0	32	32	8	1	-10921639	230.769	255	0	255	51000	74.948	15.431	0.950	3.000
ID2966	2966	14	11.611	297.838	79.564	0	33	33	8	1	-10921639	235.385	255	0	255	52020	68.104	15.511	0.935	3.341
ID3046	3046	14	11.614	297.524	79.327	0	34	34	8	1	-10921639	235.385	255	0	255	52020	68.104	15.404	0.938	3.346
ID3141	3141	14	11.647	297.754	79.765	0	35	35	8	1	-10921639	235.385	255	0	255	52020	68.104	15.453	0.945	3.358
ID3318	3318	14	11.609	297.675	79.693	0	36	36	8	1	-10921639	230.769	255	0	255	51000	74.948	15.267	0.944	2.990
ID3836	3836	14	11.593	297.853	79.264	0	37	37	8	1	-10921639	243.462	255	0	255	53805	53.122	15.765	0.916	4.383
ID3230	3230	14	11.595	297.976	79.604	0	38	38	8	1	-10921639	235.385	255	0	255	52020	68.104	15.399	0.929	3.329
ID3491	3491	14	11.524	298.219	79.613	0	39	39	8	1	-10921639	231.923	255	0	255	51255	73.324	15.510	0.925	3.040
ID3663	3663	14	11.512	298.250	79.510	0	40	40	8	1	-10921639	236.538	255	0	255	52275	66.232	15.656	0.911	3.405
ID3405	3405	14	11.516	298.439	79.487	0	41	41	8	1	-10921639	234.231	255	0	255	51765	69.906	15.618	0.916	3.204
ID3578	3578	14	11.503	298.551	79.462	0	42	42	8	1	-10921639	230.769	255	0	255	51000	74.948	14.561	0.915	2.943
ID3750	3750	14	11.569	298.782	79.595	0	43	43	8	1	-10921639	242.308	255	0	255	53550	55.583	15.721	0.916	4.168
ID3924	3924	14	11.614	298.790	79.316	0	44	44	8	1	-10921639	233.077	255	0	255	51510	71.645	14.936	0.938	3.149
ID4010	4010	14	11.576	298.910	79.745	0	45	45	8	1	-10921639	240.000	255	0	255	53040	60.136	15.765	0.915	3.814
ID4095	4095	14	11.600	298.884	79.613	0	46	46	8	1	-10921639	236.538	255	0	255	52275	66.232	15.535	0.926	3.435
ID4352	4352	14	11.591	299.101	79.483	0	47	47	8	1	-10921639	237.692	255	0	255	52530	64.285	15.507	0.927	3.557
ID4524	4524	14	11.552	298.917	79.266	0	48	48	8	1	-10921639	237.692	255	0	255	52530	64.285	15.602	0.914	3.532
ID4267	4267	14	11.592	299.072	79.573	0	49	49	8	1	-10921639	238.846	255	0	255	52785	62.256	15.674	0.921	3.678
ID4181	4181	14	11.563	299.321	79.262	0	50	50	8	1	-10921639	237.692	255	0	255	52530	64.285	15.439	0.924	3.551
ID4439	4439	14	11.549	299.269	79.503	0	51	51	8	1	-10921639	244.615	255	0	255	54060	50.515	15.810	0.905	4.601
ID4610	4610	14	11.416	299.476	79.937	0	52	52	8	1	-10921639	240.000	255	0	255	53040	60.136	16.811	0.880	3.736
ID4781	4781	14	11.596	299.826	79.708	0	53	53	8	1	-10921639	240.000	255	0	255	53040	60.136	15.634	0.921	3.827
ID4695	4695	14	11.601	299.839	79.915	0	54	54	8	1	-10921639	240.000	255	0	255	53040	60.136	15.723	0.921	3.827
ID4950	4950	14	11.560	299.879	80.196	0	55	55	8	1	-10921639	236.538	255	0	255	52275	66.232	15.545	0.914	3.411
ID4866	4866	14	11.553	300.213	79.706	0	56	56	8	1	-10921639	242.308	255	0	255	53550	55.583	15.843	0.907	4.147
ID5289	5289	14	11.509	300.293	79.438	0	57	57	8	1	-10921639	243.462	255	0	255	53805	53.122	15.924	0.896	4.331
ID5034	5034	14	11.543	300.214	79.434	0	58	58	8	1	-10921639	243.462	255	0	255	53805	53.122	15.930	0.902	4.346
ID5204	5204	14	11.537	300.221	79.413	0	59	59	8	1	-10921639	244.615	255	0	255	54060	50.515	15.894	0.902	4.593
ID5118	5118	14	11.505	300.235	79.354	0	60	60	8	1	-10921639	238.846	255	0	255	52785	62.256	16.027	0.900	3.634
ID5375	5375	14	11.480	300.149	78.933	0	61	61	8	1	-10921639	235.385	255	0	255	52020	68.104	15.372	0.898	3.271
ID5458	5458	14	11.373	300.493	79.213	0	62	62	8	1	-10921639	243.462	255	0	255	53805	53.122	17.079	0.862	4.242
ID5542	5542	14	11.486	300.722	79.450	0	63	63	8	1	-10921639	242.308	255	0	255	53550	55.583	15.864	0.892	4.112
ID5626	5626	14	11.519	300.552	79.038	0	64	64	8	1	-10921639	240.000	255	0	255	53040	60.136	15.824	0.906	3.795
ID5711	5711	14	11.434	300.782	78.603	0	65	65	8	1	-10921639	241.154	255	0	255	53295	57.916	15.797	0.883	3.906
ID5794	5794	14	11.426	300.898	78.937	0	66	66	8	1	-10921639	241.154	255	0	255	53295	57.916	15.928	0.877	3.892
ID5877	5877	14	11.434	300.760	78.599	0	67	67	8	1	-10921639	238.846	255	0	255	52785	62.256	15.873	0.882	3.596
ID5962	5962	14	11.406	300.796	78.585	0	68	68	8	1	-10921639	242.308	255	0	255	53550	55.583	16.136	0.872	4.062
ID6046	6046	14	11.455	301.014	78.336	0	69	69	8	1	-10921639	241.154	255	0	255	53295	57.916	15.933	0.883	3.906
ID6130	6130	14	11.419	300.890	78.300	0	70	70	8	1	-10921639	237.692	255	0	255	52530	64.285	15.760	0.879	3.459
ID6215	6215	14	11.339	300.833	78.272	0	71	71	8	1	-10921639	240.000	255	0	255	53040	60.136	15.915	0.863	3.696
ID6466	6466	14	11.440	301.027	78.647	0	72	72	8	1	-10921639	243.462	255	0	255	53805	53.122	15.821	0.884	4.302
ID6298	6298	14	11.389	300.991	77.858	0	73	73	8	1	-10921639	243.462	255	0	255	53805	53.122	16.504	0.862	4.242
ID6382	6382	14	11.369	301.055	77.826	0	74	74	8	1	-10921639	242.308	255	0	255	53550	55.583	16.007	0.864	4.041
ID6549	6549	14	11.450	301.118	77.952	0	75	75	8	1	-10921639	241.154	255	0	255	53295	57.916	16.027	0.880	3.899
ID6633	6633	14	11.383	300.999	77.894	0	76	76	8	1	-10921639	241.154	255	0	255	53295	57.916	15.920	0.869	3.872
ID6716	6716	14	11.319	301.040	77.683	0	77	77	8	1	-10921639	241.154	255	0	255	53295	57.916	15.996	0.858	3.845
ID6797	6797	14	11.376	301.019	77.405	0	78	78	8	1	-10921639	242.308	255	0	255	53550	55.583	16.010	0.867	4.048
ID7289	7289	14	11.285	300.920	77.228	0	79	79	8	1	-10921639	241.154	255	0	255	53295	57.916	15.905	0.852	3.831
ID6880	6880	14	11.429	301.033	78.515	0	80	80	8	1	-10921639	240.000	255	0	255	53040	60.136	15.858	0.883	3.742
ID7042	7042	14	11.440	301.282	77.405	0	81	81	8	1	-10921639	241.154	255	0	255	53295	57.916	16.031	0.880	3.899
ID6961	6961	14	11.308	301.061	77.653	0	82	82	8	1	-10921639	237.692	255	0	255	52530	64.285	15.737	0.858	3.416
ID7207	7207	14	11.352	301.180	77.430	0	83	83	8	1	-10921639	240.000	255	0	255	53040	60.136	15.892	0.865	3.703
ID7125	7125	14	11.429	301.086	77.396	0	84	84	8	1	-10921639	240.000	255	0	255	53040	60.136	15.908	0.880	3.736
ID7371	7371	14	11.442	301.081	77.726	0	85	85	8	1	-10921639	242.308	255	0	255	53550	55.583	16.022	0.878	4.076
ID7454	7454	14	11.301	301.473	78.562	0	86	86	8	1	-10921639	244.615	255	0	255	54060	50.515	17.122	0.848	4.445
ID7535	7535	14	11.354	301.282	78.025	0	87	87	8	1	-10921639	244.615	255	0	255	54060	50.515	16.493	0.857	4.468
ID7618	7618	14	11.152	301.151	78.551	0	88	88	8	1	-10921639	238.846	255	0	255	52785	62.256	15.708	0.834	3.489
ID7699	7699	14	11.212	301.290	78.482	0	89	89	8	1	-10921639	236.538	255	0	255	52275	66.232	16.931	0.841	3.262
ID8026	8026	14	11.298	301.678	78.099	0	90	90	8	1	-10921639	241.154	255	0	255	53295	57.916	16.216	0.852	3.831
ID7861	7861	14	11.224	301.679	78.423	0	91	91	8	1	-10921639	238.846	255	0	255	52785	62.256	15.717	0.845	3.514
ID8108	8108	14	11.185	301.634	77.965	0	92	92	8	1	-10921639	237.692	255	0	255	52530	64.285	15.705	0.839	3.373
ID7944	7944	14	11.163	301.782	77.558	0	93	93	8	1	-10921639	238.846	255	0	255	52785	62.256	15.780	0.837	3.495
ID7779	7779	14	11.209	301.752	77.204	0	94	94	8	1	-10921639	240.000	255	0	255	53040	60.136	15.720	0.843	3.651
ID8189	8189	14	11.192	301.774	76.965	0	95	95	8	1	-10921639	241.154	255	0	255	53295	57.916	15.945	0.835	3.790
ID8270	8270	14	11.037	301.690	76.829	0	96	96	8	1	-10921639	236.538	255	0	255	52275	66.232	15.673	0.821	3.221
ID8351	8351	14	10.926	301.672	76.897	0	97	97	8	1	-10921639	242.308	255	0	255	53550	55.583	16.176	0.793	3.857
ID8515	8515	14	11.108	301.635	76.962	0	98	98	8	1	-10921639	242.308	255	0	255	53550	55.583	16.074	0.822	3.935
ID8434	8434	14	11.093	301.756	77.938	0	99	99	8	1	-10921639	242.308	255	0	255	53550	55.583	16.212	0.817	3.920
ID8675	8675	14	11.181	301.730	78.083	0	100	100	8	1	-10921639	241.154	255	0	255	53295	57.916	16.112	0.833	3.783
ID8596	8596	14	10.995	301.562	78.082	0	101	101	8	1	-10921639	237.692	255	0	255	52530	64.285	17.302	0.806	3.300
ID8995	8995	14	11.008	301.835	78.054	0	102	102	8	1	-10921639	240.000	255	0	255	53040	60.136	15.832	0.810	3.572
ID8755	8755	14	11.014	301.855	78.797	0	103	103	8	1	-10921639	240.000	255	0	255	53040	60.136	15.804	0.813	3.579
ID8914	8914	14	10.933	301.851	78.366	0	104	104	8	1	-10921639	240.000	255	0	255	53040	60.136	15.919	0.799	3.546
ID8835	8835	14	10.808	302.130	78.749	0	105	105	8	1	-10921639	242.308	255	0	255	53550	55.583	16.234	0.780	3.821
ID9075	9075	14	10.872	302.119	78.452	0	106	106	8	1	-10921639	244.615	255	0	255	54060	50.515	16.133	0.790	4.274
ID9155	9155	14	10.643	301.979	78.069	0	107	107	8	1	-10921639	242.308	255	0	255	53550	55.583	15.992	0.757	3.758
ID9235	9235	14	10.833	302.120	78.899	0	108	108	8	1	-10921639	241.154	255	0	255	53295	57.916	15.925	0.785	3.661
ID9313	9313	14	10.607	302.166	78.086	0	109	109	8	1	-10921639	240.000	255	0	255	53040	60.136	15.980	0.753	3.428
ID9468	9468	14	10.569	302.270	78.629	0	110	110	8	1	-10921639	237.692	255	0	255	52530	64.285	16.807	0.751	3.171
ID9547	9547	14	10.408	302.630	78.569	0	111	111	8	1	-10921639	237.692	255	0	255	52530	64.285	15.594	0.731	3.122
ID9391	9391	14	10.556	302.291	78.194	0	112	112	8	1	-10921639	243.462	255	0	255	53805	53.122	16.274	0.746	3.916
ID188	188	15	11.501	219.322	93.371	0	0	0	8	1	-10921639	196.154	255	0	255	43350	107.682	12.974	1.000	1.822
ID272	272	15	11.549	219.130	93.396	0	1	1	8	1	-10921639	198.462	255	0	255	43860	106.168	13.261	1.000	1.869
ID104	104	15	11.563	218.790	93.577	0	2	2	8	1	-10921639	204.231	255	0	255	45135	102.058	13.671	0.992	1.993
ID356	356	15	11.543	218.758	93.661	0	3	3	8	1	-10921639	199.615	255	0	255	44115	105.384	13.480	0.996	1.890
ID697	697	15	11.538	218.824	93.803	0	4	4	8	1	-10921639	197.308	255	0	255	43605	106.934	13.722	0.996	1.841
ID526	526	15	11.026	218.685	93.987	0	5	5	8	1	-10921639	196.154	255	0	255	43350	107.682	12.950	0.908	1.734
ID531	531	15	9.860	214.405	113.097	0	5	5	8	1	-10921639	146.538	255	0	255	32385	126.357	11.341	0.810	1.038
ID867	867	15	11.083	218.648	94.003	0	6	6	8	1	-10921639	205.385	255	0	255	45390	101.176	13.066	0.902	1.925
ID872	872	15	9.733	214.017	113.058	0	6	6	8	1	-10921639	140.769	255	0	255	31110	127.096	11.423	0.799	0.984
ID441	441	15	11.060	218.767	94.952	0	7	7	8	1	-10921639	196.154	255	0	255	43350	107.682	13.237	0.908	1.734
ID446	446	15	9.617	214.079	113.892	0	7	7	8	1	-10921639	137.308	255	0	255	30345	127.411	11.293	0.799	0.957
ID612	612	15	11.171	218.779	95.556	0	8	8	8	1	-10921639	171.923	255	0	255	37995	119.782	12.436	1.000	1.435
ID782	782	15	11.046	218.775	95.147	0	9	9	8	1	-10921639	201.923	255	0	255	44625	103.760	13.229	0.900	1.844
ID787	787	15	9.325	214.398	113.803	0	9	9	8	1	-10921639	132.692	255	0	255	29325	127.683	11.136	0.778	0.910
ID953	953	15	10.945	218.736	95.450	0	10	10	8	1	-10921639	204.231	255	0	255	45135	102.058	12.848	0.880	1.874
ID958	958	15	9.579	214.595	114.187	0	10	10	8	1	-10921639	141.923	255	0	255	31365	126.969	11.331	0.752	0.960
ID1038	1038	15	11.016	219.127	95.477	0	11	11	8	1	-10921639	207.692	255	0	255	45900	99.348	12.973	0.892	1.972
ID1043	1043	15	9.460	214.355	114.086	0	11	11	8	1	-10921639	137.308	255	0	255	30345	127.411	11.165	0.758	0.929
ID1126	1126	15	10.936	218.961	95.557	0	12	12	8	1	-10921639	207.692	255	0	255	45900	99.348	13.862	0.859	1.932
ID1130	1130	15	9.418	215.069	113.943	0	12	12	8	1	-10921639	139.615	255	0	255	30855	127.211	11.208	0.740	0.934
ID1211	1211	15	10.939	218.928	95.418	0	13	13	8	1	-10921639	206.538	255	0	255	45645	100.273	12.966	0.878	1.926
ID1216	1216	15	9.777	215.171	114.095	0	13	13	8	1	-10921639	150.000	255	0	255	33150	125.784	11.598	0.764	1.033
ID1298	1298	15	10.796	219.109	95.811	0	14	14	8	1	-10921639	200.769	255	0	255	44370	104.582	13.428	0.845	1.758
ID1302	1302	15	9.404	215.008	113.702	0	14	14	8	1	-10921639	141.923	255	0	255	31365	126.969	11.146	0.740	0.950
ID1385	1385	15	10.846	219.113	95.815	0	15	15	8	1	-10921639	208.846	255	0	255	46155	98.402	13.670	0.847	1.946
ID1389	1389	15	9.407	215.306	113.877	0	15	15	8	1	-10921639	143.077	255	0	255	31620	126.832	11.199	0.733	0.954
ID1824	1824	15	10.788	219.029	95.640	0	16	16	8	1	-10921639	206.538	255	0	255	45645	100.273	13.773	0.836	1.875
ID1828	1828	15	9.499	215.316	113.683	0	16	16	8	1	-10921639	146.538	255	0	255	32385	126.357	11.151	0.747	0.992
ID1911	1911	15	10.668	219.115	95.835	0	17	17	8	1	-10921639	206.538	255	0	255	45645	100.273	13.770	0.820	1.856
ID1915	1915	15	9.471	215.296	113.463	0	17	17	8	1	-10921639	152.308	255	0	255	33660	125.347	11.860	0.694	0.995
ID1648	1648	15	10.667	219.154	95.841	0	18	18	8	1	-10921639	212.308	255	0	255	46920	95.421	13.680	0.815	1.998
ID1652	1652	15	9.460	215.533	113.520	0	18	18	8	1	-10921639	154.615	255	0	255	34170	124.866	11.186	0.727	1.043
ID1560	1560	15	10.672	219.176	95.716	0	19	19	8	1	-10921639	208.846	255	0	255	46155	98.402	13.671	0.818	1.910
ID1564	1564	15	9.276	216.034	113.198	0	19	19	8	1	-10921639	144.231	255	0	255	31875	126.684	11.470	0.675	0.918
ID1736	1736	15	10.667	218.869	95.805	0	20	20	8	1	-10921639	212.308	255	0	255	46920	95.421	13.782	0.809	1.990
ID1740	1740	15	9.219	215.482	113.198	0	20	20	8	1	-10921639	145.385	255	0	255	32130	126.526	11.304	0.678	0.928
ID1472	1472	15	10.544	219.251	96.113	0	21	21	8	1	-10921639	213.462	255	0	255	47175	94.378	13.179	0.801	2.012
ID1476	1476	15	9.238	215.625	113.015	0	21	21	8	1	-10921639	152.308	255	0	255	33660	125.347	11.450	0.661	0.967
ID2086	2086	15	10.491	219.278	96.176	0	22	22	8	1	-10921639	206.538	255	0	255	45645	100.273	13.186	0.789	1.816
ID2090	2090	15	9.383	215.790	113.067	0	22	22	8	1	-10921639	154.615	255	0	255	34170	124.866	12.021	0.672	0.996
ID1998	1998	15	10.345	219.329	96.247	0	23	23	8	1	-10921639	216.923	255	0	255	47940	91.090	13.005	0.758	2.053
ID2002	2002	15	9.250	216.245	112.484	0	23	23	8	1	-10921639	163.846	255	0	255	36210	122.487	12.174	0.632	1.036
ID2174	2174	15	10.436	219.253	96.383	0	24	24	8	1	-10921639	212.308	255	0	255	46920	95.421	13.173	0.773	1.940
ID2178	2178	15	9.149	216.264	112.831	0	24	24	8	1	-10921639	153.462	255	0	255	33915	125.112	11.546	0.639	0.956
ID2262	2262	15	10.532	219.298	96.182	0	25	25	8	1	-10921639	216.923	255	0	255	47940	91.090	13.174	0.789	2.101
ID2266	2266	15	8.908	216.421	112.785	0	25	25	8	1	-10921639	144.231	255	0	255	31875	126.684	11.113	0.631	0.881
ID2350	2350	15	10.403	219.296	96.402	0	26	26	8	1	-10921639	214.615	255	0	255	47430	93.309	13.013	0.772	2.005
ID2354	2354	15	8.765	216.430	112.381	0	26	26	8	1	-10921639	147.692	255	0	255	32640	126.177	11.479	0.589	0.868
ID2526	2526	15	10.209	219.764	96.592	0	27	27	8	1	-10921639	216.923	255	0	255	47940	91.090	13.851	0.736	2.019
ID2530	2530	15	9.172	216.464	111.895	0	27	27	8	1	-10921639	163.846	255	0	255	36210	122.487	12.000	0.616	1.020
ID2438	2438	15	10.260	219.230	96.856	0	28	28	8	1	-10921639	215.769	255	0	255	47685	92.213	13.823	0.737	1.986
ID2442	2442	15	9.097	216.685	112.102	0	28	28	8	1	-10921639	165.000	255	0	255	36465	122.137	11.636	0.609	1.022
ID2881	2881	15	10.193	219.419	97.129	0	29	29	8	1	-10921639	216.923	255	0	255	47940	91.090	13.648	0.727	2.006
ID2885	2885	15	8.979	216.893	111.736	0	29	29	8	1	-10921639	162.692	255	0	255	35955	122.825	11.511	0.595	0.988
ID2703	2703	15	10.215	219.549	97.105	0	30	30	8	1	-10921639	213.462	255	0	255	47175	94.378	13.639	0.726	1.903
ID2707	2707	15	8.825	217.226	111.683	0	30	30	8	1	-10921639	156.923	255	0	255	34680	124.340	11.515	0.580	0.927
ID2792	2792	15	10.232	219.343	97.367	0	31	31	8	1	-10921639	218.077	255	0	255	48195	89.937	13.650	0.734	2.053
ID2796	2796	15	8.671	217.025	111.433	0	31	31	8	1	-10921639	161.538	255	0	255	35700	123.151	11.178	0.556	0.938
ID2614	2614	15	10.185	219.914	97.360	0	32	32	8	1	-10921639	212.308	255	0	255	46920	95.421	13.639	0.725	1.870
ID2618	2618	15	8.777	217.368	111.180	0	32	32	8	1	-10921639	165.000	255	0	255	36465	122.137	11.240	0.575	0.987
ID2969	2969	15	10.172	219.834	97.078	0	33	33	8	1	-10921639	214.615	255	0	255	47430	93.309	13.657	0.728	1.937
ID2973	2973	15	8.885	217.252	111.115	0	33	33	8	1	-10921639	165.000	255	0	255	36465	122.137	11.500	0.584	0.997
ID3051	3051	15	10.139	219.811	97.270	0	34	34	8	1	-10921639	223.846	255	0	255	49470	83.698	13.996	0.709	2.218
ID3058	3058	15	8.801	217.571	110.286	0	34	34	8	1	-10921639	177.692	255	0	255	39270	117.471	11.860	0.572	1.101
ID3144	3144	15	10.073	219.679	97.786	0	35	35	8	1	-10921639	211.154	255	0	255	46665	96.438	13.145	0.707	1.814
ID3148	3148	15	8.702	217.445	110.441	0	35	35	8	1	-10921639	169.615	255	0	255	37485	120.617	11.163	0.573	1.025
ID3321	3321	15	10.090	219.457	97.927	0	36	36	8	1	-10921639	214.615	255	0	255	47430	93.309	13.633	0.703	1.899
ID3324	3324	15	8.704	217.893	109.740	0	36	36	8	1	-10921639	169.615	255	0	255	37485	120.617	11.161	0.567	1.018
ID3842	3842	15	8.884	217.921	109.255	0	37	37	8	1	-10921639	185.769	255	0	255	41055	113.664	11.505	0.571	1.188
ID3839	3839	15	10.079	219.933	98.162	0	37	37	8	1	-10921639	219.231	255	0	255	48450	88.754	13.874	0.703	2.040
ID3233	3233	15	10.194	220.081	98.327	0	38	38	8	1	-10921639	218.077	255	0	255	48195	89.937	13.844	0.718	2.027
ID3236	3236	15	8.479	218.039	108.147	0	38	38	8	1	-10921639	180.000	255	0	255	39780	116.453	10.889	0.552	1.100
ID3494	3494	15	10.068	219.932	98.667	0	39	39	8	1	-10921639	222.692	255	0	255	49215	85.014	13.655	0.690	2.138
ID3497	3497	15	8.964	218.169	107.632	0	39	39	8	1	-10921639	191.538	255	0	255	42330	110.501	11.264	0.573	1.263
ID3666	3666	15	10.163	219.980	98.680	0	40	40	8	1	-10921639	223.846	255	0	255	49470	83.698	13.871	0.701	2.204
ID3669	3669	15	8.786	218.000	108.000	0	40	40	8	1	-10921639	186.923	255	0	255	41310	113.062	11.119	0.575	1.208
ID3408	3408	15	10.200	219.897	99.237	0	41	41	8	1	-10921639	220.385	255	0	255	48705	87.541	13.922	0.713	2.095
ID3581	3581	15	10.157	220.039	98.896	0	42	42	8	1	-10921639	221.538	255	0	255	48960	86.294	13.891	0.701	2.116
ID3753	3753	15	10.174	220.066	99.506	0	43	43	8	1	-10921639	220.385	255	0	255	48705	87.541	13.137	0.710	2.090
ID3927	3927	15	10.289	219.612	100.234	0	44	44	8	1	-10921639	228.462	255	0	255	50490	78.042	13.136	0.726	2.464
ID4013	4013	15	10.200	220.073	99.813	0	45	45	8	1	-10921639	222.692	255	0	255	49215	85.014	13.138	0.715	2.184
ID4098	4098	15	10.372	220.134	99.948	0	46	46	8	1	-10921639	229.615	255	0	255	50745	76.519	14.131	0.735	2.543
ID4356	4356	15	10.524	219.943	100.494	0	47	47	8	1	-10921639	227.308	255	0	255	50235	79.519	14.034	0.765	2.477
ID4528	4528	15	10.715	220.042	101.110	0	48	48	8	1	-10921639	229.615	255	0	255	50745	76.519	13.876	0.786	2.641
ID4270	4270	15	10.803	219.747	101.337	0	49	49	8	1	-10921639	234.231	255	0	255	51765	69.906	15.130	0.795	2.968
ID4184	4184	15	10.932	219.789	101.651	0	50	50	8	1	-10921639	235.385	255	0	255	52020	68.104	16.334	0.804	3.081
ID4442	4442	15	11.082	219.929	101.512	0	51	51	8	1	-10921639	235.385	255	0	255	52020	68.104	14.751	0.826	3.127
ID4613	4613	15	10.987	220.296	101.837	0	52	52	8	1	-10921639	228.462	255	0	255	50490	78.042	15.691	0.824	2.645
ID4784	4784	15	11.218	220.256	101.644	0	53	53	8	1	-10921639	236.538	255	0	255	52275	66.232	15.530	0.846	3.274
ID4698	4698	15	11.221	220.427	101.942	0	54	54	8	1	-10921639	236.538	255	0	255	52275	66.232	15.293	0.849	3.280
ID4953	4953	15	11.257	220.536	102.159	0	55	55	8	1	-10921639	238.846	255	0	255	52785	62.256	15.892	0.853	3.533
ID4869	4869	15	11.398	220.535	101.707	0	56	56	8	1	-10921639	241.154	255	0	255	53295	57.916	16.884	0.875	3.885
ID5292	5292	15	11.394	220.558	101.524	0	57	57	8	1	-10921639	241.154	255	0	255	53295	57.916	16.693	0.875	3.885
ID5038	5038	15	11.380	220.712	101.444	0	58	58	8	1	-10921639	241.154	255	0	255	53295	57.916	16.565	0.866	3.865
ID5207	5207	15	11.481	220.603	101.402	0	59	59	8	1	-10921639	242.308	255	0	255	53550	55.583	16.048	0.890	4.105
ID5122	5122	15	11.438	220.715	101.218	0	60	60	8	1	-10921639	236.538	255	0	255	52275	66.232	15.763	0.887	3.357
ID5377	5377	15	11.534	220.684	101.174	0	61	61	8	1	-10921639	241.154	255	0	255	53295	57.916	15.834	0.901	3.946
ID5461	5461	15	11.530	220.758	101.164	0	62	62	8	1	-10921639	241.154	255	0	255	53295	57.916	15.784	0.901	3.946
ID5545	5545	15	11.445	220.954	101.035	0	63	63	8	1	-10921639	243.462	255	0	255	53805	53.122	16.295	0.881	4.294
ID5629	5629	15	11.554	220.961	101.006	0	64	64	8	1	-10921639	242.308	255	0	255	53550	55.583	15.791	0.907	4.147
ID5713	5713	15	11.585	220.866	100.773	0	65	65	8	1	-10921639	243.462	255	0	255	53805	53.122	15.684	0.919	4.390
ID5796	5796	15	11.594	220.772	101.047	0	66	66	8	1	-10921639	245.769	255	0	255	54315	47.738	15.956	0.911	4.909
ID5879	5879	15	11.507	220.828	100.910	0	67	67	8	1	-10921639	249.231	255	0	255	55080	38.005	16.404	0.887	6.164
ID5965	5965	15	11.521	221.109	100.553	0	68	68	8	1	-10921639	245.769	255	0	255	54315	47.738	15.958	0.900	4.876
ID6049	6049	15	11.585	221.080	100.269	0	69	69	8	1	-10921639	246.923	255	0	255	54570	44.760	16.501	0.906	5.244
ID6133	6133	15	11.488	221.025	100.365	0	70	70	8	1	-10921639	245.769	255	0	255	54315	47.738	17.072	0.877	4.810
ID6217	6217	15	11.422	221.090	100.008	0	71	71	8	1	-10921639	248.077	255	0	255	54825	41.536	16.136	0.875	5.575
ID6468	6468	15	11.563	220.905	100.607	0	72	72	8	1	-10921639	243.462	255	0	255	53805	53.122	15.814	0.910	4.368
ID6300	6300	15	11.545	221.014	100.283	0	73	73	8	1	-10921639	244.615	255	0	255	54060	50.515	16.224	0.899	4.585
ID6384	6384	15	11.518	220.789	100.320	0	74	74	8	1	-10921639	244.615	255	0	255	54060	50.515	16.039	0.896	4.578
ID6551	6551	15	11.525	221.100	99.956	0	75	75	8	1	-10921639	242.308	255	0	255	53550	55.583	15.927	0.898	4.126
ID6635	6635	15	11.555	221.057	99.752	0	76	76	8	1	-10921639	243.462	255	0	255	53805	53.122	15.812	0.908	4.361
ID6718	6718	15	11.539	221.175	99.939	0	77	77	8	1	-10921639	248.077	255	0	255	54825	41.536	16.416	0.895	5.641
ID6800	6800	15	11.531	221.105	99.932	0	78	78	8	1	-10921639	244.615	255	0	255	54060	50.515	15.946	0.899	4.585
ID7292	7292	15	11.470	221.059	99.788	0	79	79	8	1	-10921639	246.923	255	0	255	54570	44.760	15.958	0.886	5.183
ID6883	6883	15	11.468	221.165	100.630	0	80	80	8	1	-10921639	245.769	255	0	255	54315	47.738	15.933	0.885	4.835
ID7046	7046	15	11.479	221.019	99.642	0	81	81	8	1	-10921639	249.231	255	0	255	55080	38.005	16.102	0.884	6.154
ID6963	6963	15	11.558	220.974	100.032	0	82	82	8	1	-10921639	245.769	255	0	255	54315	47.738	15.896	0.905	4.893
ID7211	7211	15	11.627	221.212	99.930	0	83	83	8	1	-10921639	246.923	255	0	255	54570	44.760	15.884	0.920	5.288
ID7128	7128	15	11.593	221.195	99.753	0	84	84	8	1	-10921639	244.615	255	0	255	54060	50.515	15.880	0.914	4.624
ID7373	7373	15	11.594	221.153	99.975	0	85	85	8	1	-10921639	245.769	255	0	255	54315	47.738	15.816	0.914	4.917
ID7457	7457	15	11.627	221.239	100.780	0	86	86	8	1	-10921639	242.308	255	0	255	53550	55.583	15.727	0.928	4.197
ID7539	7539	15	11.621	221.235	100.766	0	87	87	8	1	-10921639	246.923	255	0	255	54570	44.760	16.052	0.917	5.279
ID7621	7621	15	11.590	221.344	101.236	0	88	88	8	1	-10921639	246.923	255	0	255	54570	44.760	16.816	0.906	5.244
ID7702	7702	15	11.567	221.314	101.081	0	89	89	8	1	-10921639	251.538	255	0	255	55590	29.575	16.961	0.893	8.026
ID8030	8030	15	11.572	221.458	100.750	0	90	90	8	1	-10921639	246.923	255	0	255	54570	44.760	16.049	0.906	5.244
ID7865	7865	15	11.562	221.546	100.891	0	91	91	8	1	-10921639	246.923	255	0	255	54570	44.760	16.040	0.903	5.235
ID8112	8112	15	11.594	221.796	100.625	0	92	92	8	1	-10921639	248.077	255	0	255	54825	41.536	15.916	0.912	5.698
ID7947	7947	15	11.590	221.488	100.238	0	93	93	8	1	-10921639	245.769	255	0	255	54315	47.738	16.055	0.911	4.909
ID7783	7783	15	11.562	221.743	99.769	0	94	94	8	1	-10921639	246.923	255	0	255	54570	44.760	16.826	0.897	5.218
ID8193	8193	15	11.574	221.470	99.976	0	95	95	8	1	-10921639	250.385	255	0	255	55335	34.072	16.641	0.899	6.956
ID8274	8274	15	11.537	221.587	99.889	0	96	96	8	1	-10921639	249.231	255	0	255	55080	38.005	16.825	0.890	6.175
ID8355	8355	15	11.497	221.961	99.886	0	97	97	8	1	-10921639	253.846	255	0	255	56100	17.153	17.116	0.870	13.766
ID8519	8519	15	11.541	221.889	99.963	0	98	98	8	1	-10921639	253.846	255	0	255	56100	17.153	17.053	0.880	13.858
ID8437	8437	15	11.474	221.717	100.178	0	99	99	8	1	-10921639	249.231	255	0	255	55080	38.005	16.825	0.876	6.123
ID8679	8679	15	11.553	221.744	100.962	0	100	100	8	1	-10921639	251.538	255	0	255	55590	29.575	17.050	0.885	7.986
ID8600	8600	15	11.606	221.789	100.969	0	101	101	8	1	-10921639	250.385	255	0	255	55335	34.072	16.432	0.907	6.991
ID8999	8999	15	11.473	221.645	101.018	0	102	102	8	1	-10921639	250.385	255	0	255	55335	34.072	16.895	0.873	6.852
ID8759	8759	15	11.485	221.798	101.357	0	103	103	8	1	-10921639	251.538	255	0	255	55590	29.575	16.945	0.874	7.933
ID8918	8918	15	11.463	222.070	101.421	0	104	104	8	1	-10921639	252.692	255	0	255	55845	24.203	17.030	0.869	9.709
ID8839	8839	15	11.505	221.948	101.658	0	105	105	8	1	-10921639	252.692	255	0	255	55845	24.203	16.979	0.877	9.758
ID9079	9079	15	11.443	222.023	101.275	0	106	106	8	1	-10921639	252.692	255	0	255	55845	24.203	17.012	0.864	9.676
ID9159	9159	15	11.451	222.211	101.580	0	107	107	8	1	-10921639	252.692	255	0	255	55845	24.203	16.961	0.866	9.693
ID9239	9239	15	11.450	222.004	101.504	0	108	108	8	1	-10921639	250.385	255	0	255	55335	34.072	16.650	0.873	6.852
ID9317	9317	15	11.319	222.401	101.429	0	109	109	8	1	-10921639	248.077	255	0	255	54825	41.536	16.560	0.853	5.499
ID9472	9472	15	11.329	222.559	101.227	0	110	110	8	1	-10921639	252.692	255	0	255	55845	24.203	17.125	0.842	9.546
ID9550	9550	15	11.348	222.365	101.310	0	111	111	8	1	-10921639	250.385	255	0	255	55335	34.072	17.016	0.849	6.748
ID9395	9395	15	11.290	222.586	101.163	0	112	112	8	1	-10921639	250.385	255	0	255	55335	34.072	17.241	0.833	6.679
ID189	189	16	11.408	111.530	94.491	0	0	0	8	1	-10921639	193.846	255	0	255	42840	109.125	12.794	0.996	1.773
ID273	273	16	11.525	112.026	94.512	0	1	1	8	1	-10921639	204.231	255	0	255	45135	102.058	13.772	0.996	1.997
ID105	105	16	11.586	112.098	94.819	0	2	2	8	1	-10921639	206.538	255	0	255	45645	100.273	13.800	0.996	2.056
ID357	357	16	11.584	111.903	94.921	0	3	3	8	1	-10921639	204.231	255	0	255	45135	102.058	13.849	1.000	2.001
ID698	698	16	11.595	112.318	95.003	0	4	4	8	1	-10921639	207.692	255	0	255	45900	99.348	13.841	1.000	2.091
ID527	527	16	11.601	112.229	95.061	0	5	5	8	1	-10921639	206.538	255	0	255	45645	100.273	13.885	1.000	2.060
ID868	868	16	11.563	112.477	95.153	0	6	6	8	1	-10921639	211.154	255	0	255	46665	96.438	13.717	0.989	2.177
ID442	442	16	11.577	112.885	95.869	0	7	7	8	1	-10921639	203.077	255	0	255	44880	102.919	13.834	1.000	1.973
ID611	611	16	11.345	113.177	96.378	0	8	8	8	1	-10921639	182.308	255	0	255	40290	115.380	12.735	1.000	1.580
ID783	783	16	11.551	113.260	96.437	0	9	9	8	1	-10921639	210.000	255	0	255	46410	97.432	13.817	0.989	2.143
ID954	954	16	11.609	113.050	96.132	0	10	10	8	1	-10921639	206.538	255	0	255	45645	100.273	13.885	1.000	2.060
ID1039	1039	16	11.554	113.686	96.300	0	11	11	8	1	-10921639	205.385	255	0	255	45390	101.176	13.771	0.989	2.018
ID1125	1125	16	11.501	113.530	96.286	0	12	12	8	1	-10921639	200.769	255	0	255	44370	104.582	13.258	0.992	1.912
ID1212	1212	16	11.493	113.744	96.529	0	13	13	8	1	-10921639	201.923	255	0	255	44625	103.760	13.477	0.992	1.938
ID1297	1297	16	11.543	113.671	96.184	0	14	14	8	1	-10921639	201.923	255	0	255	44625	103.760	13.477	1.000	1.946
ID1384	1384	16	11.633	114.002	96.381	0	15	15	8	1	-10921639	219.231	255	0	255	48450	88.754	14.172	0.986	2.452
ID1823	1823	16	11.628	114.033	96.064	0	16	16	8	1	-10921639	211.154	255	0	255	46665	96.438	14.000	1.000	2.190
ID1910	1910	16	11.639	114.048	96.151	0	17	17	8	1	-10921639	215.769	255	0	255	47685	92.213	14.177	0.996	2.336
ID1647	1647	16	11.623	114.189	96.196	0	18	18	8	1	-10921639	214.615	255	0	255	47430	93.309	14.044	0.993	2.292
ID1559	1559	16	11.566	114.552	96.284	0	19	19	8	1	-10921639	215.769	255	0	255	47685	92.213	13.861	0.975	2.310
[truncated: 7,499 more rows]
