# Supplementary material for: Formation, collective motion, and merging of macroscopic bacterial aggregates
Source: PLoS Comput Biol. 2022 Jan 4;18(1):e1009153. doi: 10.1371/journal.pcbi.1009153 (PMC8759663; doi:10.1371/journal.pcbi.1009153)
Supplement: S4 Appendix — (ZIP) [file pcbi.1009153.s010.zip]

Archive with 2 entries (2 files):
- Code.cu
- parameters2d.txt
