# Supplementary material for: Formation, collective motion, and merging of macroscopic bacterial aggregates
Source: PLoS Comput Biol. 2022 Jan 4;18(1):e1009153. doi: 10.1371/journal.pcbi.1009153 (PMC8759663; doi:10.1371/journal.pcbi.1009153)
Supplement: S4 Appendix — (ZIP) [file pcbi.1009153.s010.zip › Code.cu]

/////////////////////////////////////////////////////////////////////////////////
/// Simulation of N stochastic autochemotactic point-particles/////////////////
////////////////////////////////////////////////////////////////////////////////

/////////////////////
// Aim: analyse collective behaviour and pattern formation in a system of chemotactically interacting stochastic particles as a model for biological cells, e.g. bacteria. in the over-damped kinematic regime (velocity is proportional to force). 

// IMPORTANT NOTICE: The code bellow has been adapted for the work of Courcoubetis et al 2021 from Meyer et al 2014 (see full reference bellow) by introducing a chemoattractant dependent motility transition on top of the chemotactic model, see manuscript SI for details of the implementation. The authors have been notified that this code is going to be publicly shared along with submission and or publication of Courcoubetis et al 2021. Be mindful that some of the variables in this script are called force but actually have units of velocity.

// This code was last ran using cuda version 9.2


// Concept: each simulation particle ("active brownian particle" or "agent") produces a chemical ligand at its current position. The chemical field resulting from production by 
// all agents is governed by a reaction-diffusion equation. Each simulation particle moves along the gradient of the chemical field. The density of simulation particles and the scalar-valued concentration field 
// may show a variety of different patterns depending on the parameter combinations. The onset of pattern formation and some aspects of the resulting patterns in simulations (without the introduction of the motility transition by Courcoubetis et al 2021)  can be predicted 
// by a linear stability analysis, scale separation analyses and methods from bistable systems applied to the coarse-grained system of coupled PDEs describing the particle density and chemical concentration.


// The motion of simulation particles in the core model is governed by two terms: stochastic and chemotactic. 
// Each cell also has a finite size modeled by a repulsive local spring force (see Courcoubetis et. al 2021 SI Appendix 1 for details )
// Finally, each cell transitions to an immotile state if the chemical ligand crosses a threshold and has the ability to regain motilty (see Courcoubetis et. al 2021 SI Appendix 1 for details )

// Details of the model are described in:  
// Meyer, M., Schimansky-Geier, L., Romanczuk, P. (2014): Active Brownian agents with concentration-dependent chemotactic sensitivity. PHYSICAL REVIEW E 89, 022711
// For motility and finite particle size see Courcoubetis et al 2021 

// Please cite aforementioned paper if you use this code or an adapted version of the code.

// The original code, as used for the numerical studies described in above paper, was written for an early version of CUDA, and does not work with the new CUDA releases, because e.g. some of the cuda header files don't exist anymore, and there have been other updates.


// Details of the algorithm used for the numerical integration of SDEs for simulation particles are found in: M. Januszewski, M. Kostur (2010): Accelerating numerical solution of stochastic differential equations with CUDA. Computer Physics Communications; 
// Details of some comparable functions used for particle simulations using CUDA are found in the CUDA Samples\Simulations\Particles
// Details of the algorithm used for the finite difference computation of the chemotactic field are found in: Paulius Micikevicius (2009): 3D Finite Difference Computation on GPUs using CUDA.


///////////////////////////
// MIT License

// Copyright (c) 2018 (first version from 2013) Marcel Meyer (HU Berlin, University of Cambridge)

// Permission is hereby granted, free of charge, to any person obtaining a copy
// of this software and associated documentation files (the "Software"), to deal
// in the Software without restriction, including without limitation the rights
// to use, copy, modify, merge, publish, distribute, sublicense, and/or sell
// copies of the Software, and to permit persons to whom the Software is
// furnished to do so, subject to the following conditions:

// The above copyright notice and this permission notice shall be included in all
// copies or substantial portions of the Software.

// THE SOFTWARE IS PROVIDED "AS IS", WITHOUT WARRANTY OF ANY KIND, EXPRESS OR
// IMPLIED, INCLUDING BUT NOT LIMITED TO THE WARRANTIES OF MERCHANTABILITY,
// FITNESS FOR A PARTICULAR PURPOSE AND NONINFRINGEMENT. IN NO EVENT SHALL THE
// AUTHORS OR COPYRIGHT HOLDERS BE LIABLE FOR ANY CLAIM, DAMAGES OR OTHER
// LIABILITY, WHETHER IN AN ACTION OF CONTRACT, TORT OR OTHERWISE, ARISING FROM,
// OUT OF OR IN CONNECTION WITH THE SOFTWARE OR THE USE OR OTHER DEALINGS IN THE
// SOFTWARE.

// Code references: The code is a bit of a patchwork of adaptations from previous codes. These are:

// 1.) The finite differences algorithm for GPUs is adapted from: Paulius Micikevicius (2009): 3D Finite Difference Computation on GPUs using CUDA. License comments:
// Permission to make digital or hard copies of all or part of this work for
// personal or classroom use is granted without fee provided that copies are
// not made or distributed for profit or commercial advantage and that
// copies bear this notice and the full citation on the first page. To copy
// otherwise, or republish, to post on servers or to redistribute to lists,
// requires prior specific permission and/or a fee.
// GPGPU2, March 8, 2009, Washington D.C., US.

// 2.) Numerical calculation of SDEs is done with an algorithm adapted from: M. Januszewski, M. Kostur (2010): Accelerating numerical solution of stochastic differential equations with CUDA. 
//    Computer Physics Communications; 

// 3.) Some functions are adapted from the CUDA sample code examples that come with the CUDA toolkit; e.g. the particles_kernel; 

// 4.) Initial C test code for chemotactic interaction from P. Romanczuk and S. Martens; Department of Physics, Humboldt University Berlin
///////////////////////////


//////////////// Structure of this script /////////////////////////////////////
// 1.) Include bibs (for C as well as Cuda C)
// 2.) Include predefined thrust-algorithms
// 3.) Define "textures" (specific kind of memory on GPU)
// 4.) Global definitions (e.g. Size of Simulation grid, etc. )
// 5.) Definition of simulation parameters in "constant" memory of GPU
// 6.) Definition of CPU and GPU functions and structures
//	# Struct. for Euler-Integration using a thrust-algorithm
//	# CPU function: compute number of threads / blocks 
//	# GPU functions (__global__ as well as some __device__ functions)
//		# Generate one seed per thread for random numbers on device
//		# Calc. position of each particle in simulation grid
//		# Calc. hash (adress) of each particle in simulation grid
//		# Sort particles according to address in grid and count the number of particles per simulation grid cell
//		# Update the chemotactic field 
//		# Calculate forces/velocities of each particle (here: overdamped, only chemotactic and stochastic drift, additional explorations: local interactions: short-range repulsion, short-range adhesion, local velocity alignment)
// 7.) Main 
//	# Definition of variables for host and device
//	# Allocation of memory on host and device
//	# Read initial values from parameter txt.file
//	# Copy initial values and simulation parameters to device
//	# Numerical stability checks
//	# Write simulation params etc. in params-out-file
//	# Initialize gnuplot-scripts, which serve to visualize the data-output files
//	# Step through discrete time-steps of the simulation; 
//		# update positions of ABPs by Euler integration of SDEs
//      # update the chemotactic field
//	# Copy output-values from device to host
//	# Analysis of output-values, e.g. calculate order paramters like spatial entropy (on host)
//	# Write output-files
//	# Free memory on host and device


///////////// Start code
// --------------------------------
// 1.  Include bibs
// 1.1 Some standard bibs 
#include <stdio.h>  
#include <stdlib.h> 
#include <math.h> 
#include <sys/stat.h>  
#include <ctime>   

// 1.2 Cuda C bibs & headers from CUDA SDK
#include <cuda.h>
//#include <cutil_inline.h>  // the cutil library does not exist in newer CUDA releases anymore; replaced with the helper_...; some further adaptations are necessary for the new CUDA release
//#include "cutil_math.h"  
#include <helper_cuda.h>
#include <helper_math.h>
#include <curand_kernel.h>  	
#include "vector_types.h" 
#include "vector_functions.h" 

// -----------------------------------
// 2. Predefined Thrust-Algorithms; standard-algorithms for CUDA C, e.g.: allocate a device-pointer 
#include "thrust/device_ptr.h"
#include "thrust/for_each.h"
#include "thrust/iterator/zip_iterator.h" 
#include "thrust/sort.h"  
#include <thrust/tuple.h> 

//GC
//#include <curand.h>
//#include <curand_kernel.h>
// -----------------------------------
// 3. Define texture memory
// 3.1 Textures for particle position and velocity; texture-memory on GPU can allow more efficient memory-reading
texture<float2, 1, cudaReadModeElementType> oldPosTex;
texture<float2, 1, cudaReadModeElementType> oldVelTex;
// GC added my texture for the timer (Vel -> Timer)
texture<float, 1, cudaReadModeElementType> oldTimerTex;

// 3.2 Textures for organizing and sorting the particles in the simulation grid
texture<int, 1, cudaReadModeElementType> cellStartTex;
texture<int, 1, cudaReadModeElementType> cellEndTex;

// 3.3 Textures for the chemotactic field
texture<float, 1, cudaReadModeElementType> ChemoFieldoldTex;

// -------------------------------------
// 4. Global definitions
# define NUM_PARTICLES  100000  											// The number of simulation particles/individual agents is defined here
# define SIMGRIDX 384														// The simulation grid size can be changed here (note: SIMGRIDX has to be a multiple of DIMX for the GPU algorithm sub-dividing the simulation grid into smaller bits for parallel computing)
# define SIMGRIDY 384
# define NUMBERGRIDCELLS SIMGRIDX*SIMGRIDY

// Chemotactic Field: BlockSize for the Update-Kernel
# define DIMX 16    														// Defines the size of the sub-grids which are loaded into the shared-memory for the integration of the chemotactic field
# define DIMY 16
# define RADIUS 1   														// Number of neighbours considered in finite differences 

typedef unsigned int uint;

// ---------------------------------------
// 5. Define constant simulation parameters in constant memory of GPU device for quicker reading
// Constant Memory on device
__constant__ float dev_params_friction_gamma0;
__constant__ float dev_params_ChemForce_kappa;
__constant__ float dev_params_ChemForce_beta;
__constant__ float dev_params_noiseAmp;
__constant__ float dev_params_ChemField_prod;
__constant__ float dev_params_ChemField_decay;
__constant__ float dev_params_ChemField_diff;
__constant__ float dev_params_d_ChemField_diff;   // re-scaled 
__constant__ float dev_params_d_ChemField_prod;   // re-scaled 
__constant__ float dev_params_d_ChemField_decay;  // re-scaled 
__constant__ float dev_params_VelAlign_interact_Dist;
__constant__ float dev_params_VelAlig_Ampl;
__constant__ float dev_params_DampingConst;
__constant__ float dev_params_SpringConst;
__constant__ float dev_params_particleRadius;
__constant__ float dev_params_v_stat;
__constant__ float dev_params_attraction;

__constant__ float dev_params_sitter_threshold;
__constant__ float dev_params_t_escape;
__constant__ float dev_params_t_random_walk;
__constant__ float dev_params_p_escape;

__constant__ uint2 dev_params_gridSize;
__constant__ uint2 dev_params_numberGridCells;
__constant__ uint dev_params_TotalNumberGridCells;
__constant__ float2 dev_params_worldOrigin;
__constant__ float2 dev_params_cellSize;
__constant__ float dev_params_delta_t;
__constant__ float dev_params_simtime;
__constant__ float dev_params_output;

// Variables for the number of Threads in the Constant Memory
__constant__ uint dnumThreads;
__constant__ uint dev_numThreads;
__constant__ uint dev_numBlocks;


// ----------------------------------------------
// 6. CPU and GPU functions and structurs

// 6.1  Struct for the Euler-Integration of simulation particle trajectories used in thrust-algorithm; 
// the following is taken from the CUDA sample code examples particles_kernel.cu 
struct integrate_functor
{
	float deltaTime;

	__host__ __device__ integrate_functor(float delta_time) : deltaTime(delta_time) {}

	template <typename Tuple>

	__host__ __device__ void operator()(Tuple t)
	{
		volatile float2 posData = thrust::get<0>(t);
		volatile float2 velData = thrust::get<1>(t);
		float2 pos = make_float2(posData.x, posData.y);
		float2 vel = make_float2(velData.x, velData.y);
		pos += vel * deltaTime;

		// Periodic Boundary Cond.
    if (pos.x > dev_params_gridSize.x) { pos.x = fmod(pos.x, (float) dev_params_gridSize.x); }
	  if (pos.x < dev_params_worldOrigin.x) { pos.x = dev_params_gridSize.x + fmod(pos.x, (float) dev_params_gridSize.x); }
	  if (pos.y > dev_params_gridSize.y) { pos.y = fmod(pos.y, (float) dev_params_gridSize.y); }
	  if (pos.y < dev_params_worldOrigin.y) { pos.y = dev_params_gridSize.y + fmod(pos.y, (float) dev_params_gridSize.y); }
      
  
		// store new position and velocity
		thrust::get<0>(t) = pos;
		thrust::get<1>(t) = vel;
	}
};

// 6.2 CPU Functions -----------------------------------------------------------
// Compute the number of threads and blocks for the GPU-functions computing the N Langevin-Equations in parallel

// Round a / b to nearest higher integer value
uint iDivUp(uint a, uint b) {
	return (a % b != 0) ? (a / b + 1) : (a / b);
}

// Calculate grid Size
void computeNumThreadBlockSize(uint n, uint blockSize, uint &numBlocks, uint &numThreads)
{
	numThreads = min(blockSize, n);
	numBlocks = iDivUp(n, numThreads);
}

// 6.3 GPU Functions ------------------------------------------------------------
// Generate 1 Seed per Thread; for the efficient generation of random numbers on the GPU
__global__ void setup_randNr_kernel(unsigned int *dev_RandNr_seed, curandState *dev_RandNr_state)
{
	unsigned int idx = threadIdx.x + blockIdx.x * blockDim.x;

	if (idx<NUM_PARTICLES)
	{

		// Each thread gets a random seed, a different sequence number (from linear indexing), no offset 
		curand_init(dev_RandNr_seed[idx], idx, 0, &dev_RandNr_state[idx]);

	}
}

// Calculate position in uniform grid; input: position, output: grid-position													
__device__ int2 calcGridPos(float2 p)
{
	int2 gridPos;
	gridPos.x = floor((p.x - dev_params_worldOrigin.x) / dev_params_cellSize.x);
	gridPos.y = floor((p.y - dev_params_worldOrigin.y) / dev_params_cellSize.y);
	return gridPos;  	//							
}

// Calculate address in grid from gridposition; input: grid-position, ouput: grid-hash 
__device__ uint calcGridHash(int2 gridPos)
{
	gridPos.x = max(0, min(gridPos.x, dev_params_numberGridCells.x - 1));
	gridPos.y = max(0, min(gridPos.y, dev_params_numberGridCells.y - 1));

	return gridPos.y*dev_params_numberGridCells.x + gridPos.x;
}

// Calculate grid hash value for EACH simulation particle
__global__
void calcHashD(uint*   dev_gridParticleHash,  	// output: hash of every Particle
	uint*   dev_gridParticleIndex, 	// output: index of every Particle
	float2* dev_pos, 				// input: positions
	uint    NUM_Particles)

{
	uint index = blockIdx.x*blockDim.x + threadIdx.x;
	if (index >= NUM_Particles) return;

	// Read position
	volatile float2 p = dev_pos[index];

	// get adress in grid
	int2 gridPos = calcGridPos(make_float2(p.x, p.y));
	uint hash = calcGridHash(gridPos);

	// store grid hash and original particle index
	dev_gridParticleHash[index] = hash;
	dev_gridParticleIndex[index] = index;
}

// Rearrange particles into sorted order, find the start/end of each cell and count particles per grid-cell
__global__
void reorderDataAndFindCellStartD(int*   cellStart,                                              // output: cell start index
        int*   cellEnd,                                                  // output: cell end index
        float2* sortedPos,                                               // output: sorted positions
        float2* sortedVel,                                               // output: sorted velocities
        float* sortedTimer,                                              //GC output: sorted timers
        uint*  gridParticleHash,                                     // input: sorted grid hashes
        uint*  gridParticleIndex,                                    // input: sorted particle indices
        float2* oldPos,                                          // input: position array
        float2* oldVel,                                                  // input: velocity array
        int* dev_NumberofParticlesperCell,
        uint    numParticles)
{
        extern __shared__ uint sharedHash[];
        uint index = blockIdx.x*blockDim.x + threadIdx.x;
        uint hash;

        if (index < numParticles)
        {
                // Every Thread gets its address/ the hash corresponding to its index
                hash = gridParticleHash[index];

                // Load hash data into (thread +1) of shared memory.
                sharedHash[threadIdx.x + 1] = hash;

                // Load hash for the first Thread in each Block
                if (index > 0 && threadIdx.x == 0)
                {
                        sharedHash[0] = gridParticleHash[index - 1];
                }
        }

        __syncthreads();

        if (index < numParticles)
        {
                // Determine cell-start and cell-end
                if (index == 0 || hash != sharedHash[threadIdx.x])
                {
                        // Write the index of the first particle in the cell
                        cellStart[hash] = index;
                        if (index > 0)
                                cellEnd[sharedHash[threadIdx.x]] = index;
                }

                // Last particle
                if (index == numParticles - 1)
                {
                        cellEnd[hash] = index + 1;
                }

                // Sort the particles by loading at sortedIndex and writing to index
                uint sortedIndex = gridParticleIndex[index];
                float2 pos = tex1Dfetch(oldPosTex, sortedIndex);
                float2 vel = tex1Dfetch(oldVelTex, sortedIndex);
		float timer = tex1Dfetch(oldTimerTex, sortedIndex);
                sortedPos[index] = pos;
                sortedVel[index] = vel;
		sortedTimer[index] = timer;
        }

        __syncthreads();

        // Count numbers of simulation particles per Cell
        if (index < numParticles)
        {
                if (cellStart[hash] != -1) {
                        dev_NumberofParticlesperCell[hash] = cellEnd[hash] - cellStart[hash];
                        //printf("%d",dev_NumberofParticlesperCell[hash]);
                }
        }

}

// Update the chemotactic field - integration of a reaction-diffusion-equation using finite differences with a regular neumann-stencil (higher orders are possible using similar GPU algorithm as here, see Micikevicius 2009)
__global__ void UpdateChemField(float *dev_ChemFieldnew,     			// Output: Updated ChemField
	const float *dev_ChemFieldold,   		// Input: Old ChemField
	int* dev_NumberofParticlesperCell  		// Input: Numbers of Particles per Cell 
	)

{

	// sub-divide the sim-grid into tiles and let each tile be computed by a sub-set of the GPU processors, which have a shared memory with necessary values for that tile
	__shared__ float tile[(DIMY + 2 * RADIUS)][(DIMX + 2 * RADIUS)];

	// Index the 2-dim. blocks
	const int gesamttidx = blockIdx.x * blockDim.x + threadIdx.x;
	const int gesamttidy = blockIdx.y * blockDim.y + threadIdx.y;
	if (gesamttidx >= SIMGRIDX) return;
	if (gesamttidy >= SIMGRIDY) return;
	int inputIndex = gesamttidy*(SIMGRIDX)+gesamttidx;
	if (inputIndex >= (SIMGRIDY*SIMGRIDX)) return;

	// Variables that pass through x and y within each block   
	int tx = threadIdx.x + RADIUS;
	int ty = threadIdx.y + RADIUS;

	// Load current value to register  		
	float current = dev_ChemFieldold[inputIndex];

	// Fill shared Mem.
	tile[ty][tx] = dev_ChemFieldold[inputIndex];

	// Halo above & below
	if (threadIdx.y == 0)
	{
		if (gesamttidy == 0) { tile[threadIdx.y][tx] = dev_ChemFieldold[(inputIndex + ((SIMGRIDY - 1)*SIMGRIDX))]; }
		else { tile[threadIdx.y][tx] = dev_ChemFieldold[(inputIndex - SIMGRIDX)]; }
	}

	if (threadIdx.y == (DIMY - 1)) {
		if (gesamttidy == (SIMGRIDY - 1)) { tile[threadIdx.y + 2 * RADIUS][tx] = dev_ChemFieldold[(inputIndex - ((SIMGRIDY - 1)*SIMGRIDX))]; }
		else { tile[threadIdx.y + 2 * RADIUS][tx] = dev_ChemFieldold[inputIndex + SIMGRIDX]; }
	}

	// Halo left & right
	if (threadIdx.x == 0)
	{
		if (gesamttidx == 0) { tile[ty][threadIdx.x] = dev_ChemFieldold[(inputIndex + (SIMGRIDX - 1))]; }
		else { tile[ty][threadIdx.x] = dev_ChemFieldold[inputIndex - RADIUS]; }
	}

	if (threadIdx.x == (DIMX - 1))
	{
		if (gesamttidx == (SIMGRIDX - 1)) { tile[ty][threadIdx.x + 2 * RADIUS] = dev_ChemFieldold[(inputIndex - (SIMGRIDX - 1))]; }
		else { tile[ty][threadIdx.x + 2 * RADIUS] = dev_ChemFieldold[inputIndex + RADIUS]; }
	}

	__syncthreads();

	// Store Output Value - update the chemotact. Field
	dev_ChemFieldnew[inputIndex] = dev_params_d_ChemField_decay*current
		+ dev_params_d_ChemField_prod*dev_NumberofParticlesperCell[inputIndex]
		+ dev_params_d_ChemField_diff*(tile[ty - 1][tx] + tile[ty + 1][tx] + tile[ty][tx - 1] + tile[ty][tx + 1] - 4 * current);

	/// Set numbers of particles per cell to zero
	dev_NumberofParticlesperCell[inputIndex] = 0.0;

}


// For additional local interactions between particles:
// this bit of code may not work; only initial explorations...
// Calc Social Interaction Forces: Velocity Alignment and ShortDist Repulsion
__device__ float2 Social_Interaction(float2 posA, float2 posB,
float2 velA, float2 velB)
{

float2 force = make_float2(0,0);
//posA.z=posB.z=velA.z=velB.z=0;

// Calc relative position
float2 relPos = posB - posA;
float dist = length(relPos);

// Repulsive Spring Force
if (dist < (2*dev_params_particleRadius))
{
float2 NormalVector= relPos/dist;

// Spring Force
force += -(dev_params_SpringConst/dev_params_friction_gamma0)*(2*dev_params_particleRadius - dist) * NormalVector;

}

/*
// Velocity Alignment
if (dist < dev_params_VelAlign_interact_Dist)
{
force += dev_params_VelAlig_Ampl*(velB - velA);
}
*/
return force;
}


// Loop over all particles in a Cell
__device__ float2 Loop_the_Cell
(int2    gridPos,
uint    index,
float2  pos,
float2  vel,
float2* oldPos,
float2* oldVel,
int*   cellStart,
int*   cellEnd)

{

float2 force = make_float2(0,0);
uint gridHash = calcGridHash(gridPos);

// get start of bucket for this cell
int startIndex = tex1Dfetch(cellStartTex, gridHash);

// Check that Cell is not empty
if (startIndex != -1)
{

uint endIndex = tex1Dfetch(cellEndTex, gridHash);

for(uint j=startIndex; j<endIndex; j++)
{
// check for not colliding with itself
if (j != index)
{
float2 pos2 = tex1Dfetch(oldPosTex,j);
float2 vel2 = tex1Dfetch(oldVelTex, j);

// Calc Force from interaction
force += Social_Interaction(pos, pos2, vel, vel2);
}
}
}
return force;
}
/*
*/


// Calculate terms in stochastic differential equation governing simulation particle trajectories 
__global__
void Calc_Forces_and_NewVelocity
(float2* dev_vel,                      // output: new velocity
	float* dev_timer,                 // GC output: new time
	float2* oldPos,                       // input: sorted positions
	float2* oldVel,                       // input: sorted velocities
	float* oldTimer,                      // GC input: sorted times
	uint*   gridParticleIndex,            // input: sorted particle indices
	int*   cellStart,
	int*   cellEnd,
	float*  dev_TotalField,				// Input: chemotact. field
	curandState* dev_RandNr_state,
	float2* dev_Chemotactic_Gradient1, 	// Output only for data-File
	float2* dev_ChemoForce,				// Output only for data-File
	float2* dev_StochForce,
	uint    numParticles)

{

	uint index = blockIdx.x*blockDim.x + threadIdx.x;
	if (index >= numParticles) return;

	// read particle data from sorted arrays
	float2 pos = tex1Dfetch(oldPosTex, index);
	float2 vel = tex1Dfetch(oldVelTex, index);
	// GC same for timer
	float timer = tex1Dfetch(oldTimerTex, index);

	// get address in grid
	int2 gridPos = calcGridPos(pos);
	uint gridhash = calcGridHash(gridPos);

	float2 force = make_float2(0, 0);
	float2 springforce = make_float2(0, 0);


	
	// initial explorations of additional local interactions; not sure if this works like this, probably needs some more changes somewhere

	// Velocity alignment, Short-Range Repulsion-------------------------------------------

	// examine neighbouring cells
	for(int y=-1; y<=1; y++) {
	for(int x=-1; x<=1; x++) {

	int2 neighbourPos = gridPos + make_int2(x, y);

	// Periodic Boundary Cond.
	if (neighbourPos.x > dev_params_gridSize.x) {neighbourPos.x = neighbourPos.x - dev_params_gridSize.x;}     						// Periodic boundary Conditions
	if (neighbourPos.x < dev_params_worldOrigin.x) {neighbourPos.x = neighbourPos.x + dev_params_gridSize.x;}
	if (neighbourPos.y > dev_params_gridSize.y) {neighbourPos.y = neighbourPos.y - dev_params_gridSize.y;}
	if (neighbourPos.y < dev_params_worldOrigin.y) {neighbourPos.y = neighbourPos.y + dev_params_gridSize.y;}

	springforce = Loop_the_Cell(neighbourPos, index, pos, vel, oldPos, oldVel, cellStart, cellEnd);

	// Write Rep-Force for Data Output
	//dev_RepForce[index].x=force.x*dev_params_delta_t;
	//dev_RepForce[index].y=force.y*dev_params_delta_t;


	}
	}

	


	/*
	// initial exploration of velocity dependent friction term; not sure if that works, i.e. probably needs some more changes in code somewhere
	// Velocity dependent friction Term (Schienbein-Gruler friction)-----------------------------------
	float v_abs= length(vel);
	force.x += dev_params_friction_gamma0*(-vel.x);
	force.y += dev_params_friction_gamma0*(-vel.y);
	*/


	// Stochastic term (Delta correlated with mean 0)------------------------------------------------
	curandState localRandNr_state = dev_RandNr_state[index];
	float Rauschx = curand_normal(&localRandNr_state);
	float Rauschy = curand_normal(&localRandNr_state);

	force.x += sqrtf((2 * dev_params_noiseAmp) / (dev_params_delta_t*dev_params_friction_gamma0*dev_params_friction_gamma0))*Rauschx;
	force.y += sqrtf((2 * dev_params_noiseAmp) / (dev_params_delta_t*dev_params_friction_gamma0*dev_params_friction_gamma0))*Rauschy;

	// Write stoch. term for data output
	dev_StochForce[index].x = sqrtf(2 * dev_params_noiseAmp*dev_params_delta_t / (dev_params_friction_gamma0*dev_params_friction_gamma0))*Rauschx;
	dev_StochForce[index].y = sqrtf(2 * dev_params_noiseAmp*dev_params_delta_t / (dev_params_friction_gamma0*dev_params_friction_gamma0))*Rauschy;
	dev_RandNr_state[index] = localRandNr_state;


	// chemotactic drift term  -----------------------------------------    
	// Load Values of ChemField in neibhbouring Cells
	float x_center1 = tex1Dfetch(ChemoFieldoldTex, gridhash);
	float x_left1 = tex1Dfetch(ChemoFieldoldTex, (gridhash - 1));
	float x_right1 = tex1Dfetch(ChemoFieldoldTex, (gridhash + 1));
	float y_top1 = tex1Dfetch(ChemoFieldoldTex, (gridhash + SIMGRIDX));
	float y_down1 = tex1Dfetch(ChemoFieldoldTex, (gridhash - SIMGRIDX));

	// Period. boundary cond. 
	if ((gridhash%SIMGRIDX) == 0) { x_left1 = tex1Dfetch(ChemoFieldoldTex, (gridhash + (SIMGRIDX - 1))); }
	if (((gridhash + 1) % SIMGRIDX) == 0) { x_right1 = tex1Dfetch(ChemoFieldoldTex, (gridhash - (SIMGRIDX - 1))); }
	if ((gridhash % (SIMGRIDX*SIMGRIDY))<SIMGRIDX) { y_down1 = tex1Dfetch(ChemoFieldoldTex, (gridhash + ((SIMGRIDY - 1)*SIMGRIDX))); }
	if ((gridhash % (SIMGRIDX*SIMGRIDY))>((SIMGRIDY - 1)*SIMGRIDX)) { y_top1 = tex1Dfetch(ChemoFieldoldTex, (gridhash - ((SIMGRIDY - 1)*SIMGRIDX))); }

	// Calc local chemotactic gradient
	float2 local_Chemotactic_Gradient = make_float2((x_right1 - x_left1) / (2 * dev_params_cellSize.x),
		(y_top1 - y_down1) / (2 * dev_params_cellSize.y));

	// Add chemotactic term
	if (timer >= 0.0){ 
	force += (dev_params_ChemForce_kappa / (dev_params_friction_gamma0*((1. + dev_params_ChemForce_beta*x_center1)*(1. + dev_params_ChemForce_beta*x_center1))))*local_Chemotactic_Gradient;

}
	// Write chemotactic drift for data output
	dev_ChemoForce[index].x = (dev_params_ChemForce_kappa / (dev_params_friction_gamma0*((1. + dev_params_ChemForce_beta*x_center1)*(1. + dev_params_ChemForce_beta*x_center1))))*local_Chemotactic_Gradient.x;
	dev_ChemoForce[index].y = (dev_params_ChemForce_kappa / (dev_params_friction_gamma0*((1. + dev_params_ChemForce_beta*x_center1)*(1. + dev_params_ChemForce_beta*x_center1))))*local_Chemotactic_Gradient.y;

	// Write gradient for data output
	dev_Chemotactic_Gradient1[index].x = local_Chemotactic_Gradient.x;
	dev_Chemotactic_Gradient1[index].y = local_Chemotactic_Gradient.y;

	// write new velocity back to original unsorted location
	uint originalIndex = gridParticleIndex[index];
	dev_vel[originalIndex] = force;
	
	if ( timer >= 0.0){
	if ( x_center1 > dev_params_sitter_threshold ){
		 dev_vel[originalIndex].x = 0.0;
		 dev_vel[originalIndex].y = 0.0;
		 dev_timer[originalIndex] = timer + dev_params_delta_t ;

}
}  else { dev_timer[originalIndex] = timer + dev_params_delta_t ; }


	if ( timer >= dev_params_t_escape ){
	   float myrandf = curand_uniform(&localRandNr_state);
	if ( myrandf <= dev_params_p_escape ){
	timer = -1.0 * dev_params_t_random_walk;
	dev_timer[originalIndex] = timer; }

}

dev_vel[originalIndex] += springforce;

//dev_timer[originalIndex] = timer + dev_params_delta_t ;

}


/////////////////////////////////////////////////////////////////////
//////// Start of int Main()
/////////////////////////////////////////////////////////////////////    

int main(void) {

	//start of program
	printf("Started the Program\n");
	clock_t begin = clock();

	// Declarations....
	// Variables on Host----------------------------------------------------
	float2 *pos;
	float2 *vel;
	// GC same for timer
	float *timer;
	float2 *SortedPos;
	float2 *SortedVel;
	// GC same for timer
	float *SortedTimer;
	float* ChemFieldnew;
	float* ChemFieldold;
	uint *ParticleHash;
	uint *ParticleIndex;
	int *CellStart;
	int *CellEnd;
	int *NumberofParticlesperCell;
	uint numThreads;
	uint numBlocks;

	// Variables on Device----------------------------------------------------
	float2 *dev_pos;
	float2 *dev_vel;
	// GC same for timer
	float *dev_timer;
	float2 *dev_SortedPos;
	float2 *dev_SortedVel;
	// GC same for timer
	float *dev_SortedTimer;
	float* dev_ChemFieldnew;
	float* dev_ChemFieldold;
	uint *dev_gridParticleHash;
	uint *dev_gridParticleIndex;
	int *dev_CellStart;
	int *dev_CellEnd;
	int *dev_NumberofParticlesperCell;
	float2 *dev_Chemotactic_Gradient1;
	float2 *dev_ChemoForce;
	float2 *dev_StochForce;

	// for random numbers
	uint seed = 100;
	uint *RandNr_seed;
	curandState *dev_RandNr_state = 0;
	unsigned int *dev_RandNr_seed = 0;

	// Time-steps of data-output
	int step_output;
	float time_output;
	int time_steps;

	// for the calc. of observables 					
	//float2 pos_mean;
	//float2 vel_mean;
	//float2 pos_rel;
	//float2 vel_rel;
	float ChemFieldMax;
	float ChemFieldMin;

	float2 *StochForce;
	float2 *ChemoForce;

	//float ChemoGradient_Abs;
	//float ChemoGradientMax, ChemoGradientMin;
	//float ChemoGradient_Mean;
	float2 *Chemotactic_Gradient1;
	float S_Current;
	float P_ij;
	float P_ijMax;
	float S_Max;
	float Clustering;

	char filename[64];
	char Dirname[64];
	char File[64];

	// Sizes for allocation and copy of mem.-------------------------------
	size_t SizeNumPart_float2 = NUM_PARTICLES*sizeof(float2);
	// GC same for timer
	size_t SizeNumPart_float = NUM_PARTICLES*sizeof(float);
	size_t SizeNumPart_int = NUM_PARTICLES*sizeof(uint);
	size_t SizeNumGridCell_int = NUMBERGRIDCELLS*sizeof(int);
	size_t SizeNumGridCell_float = NUMBERGRIDCELLS*sizeof(float);

	// Model parameters--------------------------------------------------------------
	float params_friction_gamma0;
	float params_ChemForce_kappa;
	float params_ChemForce_beta;
	float params_noiseAmp;
	float params_ChemField_prod;
	float params_ChemField_decay;
	float params_ChemField_diff;
	float params_d_ChemField_diff;
	float params_d_ChemField_prod;
	float params_d_ChemField_decay;  // scaled 
	float params_VelAlign_interact_Dist;
	float params_VelAlig_Ampl;
	float params_DampingConst;
	float params_SpringConst;
	float params_particleRadius;
	float params_v_stat;
	float params_attraction;

	float params_sitter_threshold;
	float params_t_escape;
	float params_t_random_walk;
	float params_p_escape;

	// Numerical parameters
	uint2 params_gridSize;
	uint2 params_numberGridCells;
	uint params_TotalNumberGridCells;
	float2 params_worldOrigin;
	float2 params_cellSize;
	float params_delta_t;
	float params_simtime;
	float params_output;
	//float params_InitialSigma;

	// Initialize Parameters------------------------------------------------
	FILE *readparams;
	readparams = fopen("parameters2d.txt", "r");
	if (readparams == NULL) {
		printf("Fehler beim Oeffnen der Datei");
		return 1;
	}
	fscanf(readparams, "params_friction_gamma0 %f \n", &params_friction_gamma0);
	fscanf(readparams, "params_ChemForce_kappa %f \n", &params_ChemForce_kappa);
	fscanf(readparams, "params_ChemForce_beta %f \n", &params_ChemForce_beta);
	fscanf(readparams, "params_noiseAmp %f \n", &params_noiseAmp);
	fscanf(readparams, "params_ChemField_prod %f \n", &params_ChemField_prod);
	fscanf(readparams, "params_ChemField_decay %f \n", &params_ChemField_decay);
	fscanf(readparams, "params_ChemField_diff %f \n", &params_ChemField_diff);
	fscanf(readparams, "params_VelAlign_interact_Dist %f \n", &params_VelAlign_interact_Dist);
	fscanf(readparams, "params_VelAlig_Ampl %f \n", &params_VelAlig_Ampl);
	fscanf(readparams, "params_DampingConst %f \n", &params_DampingConst);
	fscanf(readparams, "params_SpringConst %f \n", &params_SpringConst);
	fscanf(readparams, "params_particleRadius %f \n", &params_particleRadius);
	fscanf(readparams, "params_v_stat %f \n", &params_v_stat);
	fscanf(readparams, "params_attraction %f \n", &params_attraction);

	fscanf(readparams, "params_sitter_threshold %f \n", &params_sitter_threshold);
	fscanf(readparams, "params_t_escape %f \n", &params_t_escape);
	fscanf(readparams, "params_t_random_walk %f \n", &params_t_random_walk);
	fscanf(readparams, "params_p_escape %f \n", &params_p_escape);
	
	fscanf(readparams, "params_worldOrigin.x %f \n", &params_worldOrigin.x);
	fscanf(readparams, "params_worldOrigin.y %f \n", &params_worldOrigin.y);
	fscanf(readparams, "params_delta_t %f \n", &params_delta_t);
	fscanf(readparams, "params_simtime %f \n", &params_simtime);
	fscanf(readparams, "params_output %f \n", &params_output);
	fclose(readparams);

	// Numerical parameters
	params_gridSize.x = SIMGRIDX;
	params_gridSize.y = SIMGRIDY;

	// Has to be a multiple of DIMX for update of chemotact. field  
	// If integer multiple of 128B, so if floats of 32 - coalesced mem. access    
	params_numberGridCells.x = SIMGRIDX;
	params_numberGridCells.y = SIMGRIDY;

	params_TotalNumberGridCells = params_numberGridCells.x*params_numberGridCells.y;
	params_cellSize.x = params_gridSize.x / params_numberGridCells.x;
	params_cellSize.y = params_gridSize.y / params_numberGridCells.y;


	// Scale chemotactic constants according to Simulation box-size
	params_ChemForce_kappa /= params_cellSize.x*params_cellSize.x;
	params_ChemForce_beta /= params_cellSize.x*params_cellSize.x;
	params_d_ChemField_diff = params_delta_t*params_ChemField_diff / (params_cellSize.x*params_cellSize.x);
	params_d_ChemField_prod = params_ChemField_prod*params_delta_t;
	params_d_ChemField_decay = 1 - params_ChemField_decay*params_delta_t;


	// Allocation of Memory -----------------------------------------------

	// Host  
	pos = (float2*)malloc(SizeNumPart_float2);
	vel = (float2*)malloc(SizeNumPart_float2);
	// GC same for timer
	timer = (float*)malloc(SizeNumPart_float);
	SortedPos = (float2*)malloc(SizeNumPart_float2);
	SortedVel = (float2*)malloc(SizeNumPart_float2);
	// GC same for timer
	SortedTimer = (float*)malloc(SizeNumPart_float);
	ParticleHash = (uint*)malloc(SizeNumPart_int);
	ParticleIndex = (uint*)malloc(SizeNumPart_int);
	CellStart = (int*)malloc(SizeNumGridCell_int);
	CellEnd = (int*)malloc(SizeNumGridCell_int);
	NumberofParticlesperCell = (int*)malloc(SizeNumGridCell_int);
	ChemFieldnew = (float*)malloc(SizeNumGridCell_float);
	ChemFieldold = (float*)malloc(SizeNumGridCell_float);
	Chemotactic_Gradient1 = (float2*)malloc(SizeNumPart_float2);
	ChemoForce = (float2*)malloc(SizeNumPart_float2);
	StochForce = (float2*)malloc(SizeNumPart_float2);

	// Device
	(cudaMalloc((void**)&dev_pos, SizeNumPart_float2));
	checkCudaErrors(cudaMalloc((void**)&dev_vel, SizeNumPart_float2));
	// GC same for timer
	checkCudaErrors(cudaMalloc((void**)&dev_timer, SizeNumPart_float));
	checkCudaErrors(cudaMalloc((void**)&dev_SortedPos, SizeNumPart_float2));
	checkCudaErrors(cudaMalloc((void**)&dev_SortedVel, SizeNumPart_float2));
	// GC same for timer
	checkCudaErrors(cudaMalloc((void**)&dev_SortedTimer, SizeNumPart_float));
	checkCudaErrors(cudaMalloc((void**)&dev_ChemFieldnew, SizeNumGridCell_float));
	checkCudaErrors(cudaMalloc((void**)&dev_ChemFieldold, SizeNumGridCell_float));
	checkCudaErrors(cudaMalloc((void**)&dev_gridParticleHash, SizeNumPart_int));
	checkCudaErrors(cudaMalloc((void**)&dev_gridParticleIndex, SizeNumPart_int));
	checkCudaErrors(cudaMalloc((void**)&dev_CellStart, SizeNumGridCell_int));
	checkCudaErrors(cudaMalloc((void**)&dev_CellEnd, SizeNumGridCell_int));
	checkCudaErrors(cudaMalloc((void**)&dev_NumberofParticlesperCell, SizeNumGridCell_int));
	checkCudaErrors(cudaMalloc((void**)&dev_Chemotactic_Gradient1, SizeNumPart_float2));
	checkCudaErrors(cudaMalloc((void**)&dev_ChemoForce, SizeNumPart_float2));
	checkCudaErrors(cudaMalloc((void**)&dev_StochForce, SizeNumPart_float2));


	// SEEDS and Random Numbers HOST/DEVICE
	RandNr_seed = (uint*)malloc(SizeNumPart_int);
	checkCudaErrors(cudaMalloc((void **)&dev_RandNr_state, NUM_PARTICLES*sizeof(curandState)));
	checkCudaErrors(cudaMalloc((void **)&dev_RandNr_seed, SizeNumPart_int));

	float numpart = NUM_PARTICLES;
	float volume = SIMGRIDX*SIMGRIDY;
	float MeanDensity = numpart / volume;

	// Make Dir for Data Output
	sprintf(Dirname, "2kappa%f_NumbPart%i", params_ChemForce_kappa, NUM_PARTICLES);
	mkdir(Dirname, S_IRWXU);

	// Write params to file
	sprintf(File, "%s/Parameter_constMem1.txt", Dirname);
	FILE *datei;
	datei = fopen(File, "w");
	if (datei == NULL) {
		printf("Fehler beim Oeffnen der Datei");
		return 1;
	}

	fprintf(datei, "Friction_gamma0: %f \n", params_friction_gamma0);
	fprintf(datei, "Kappa in chemotact. Force: %f \n", params_ChemForce_kappa);
	fprintf(datei, "Beta in chemotact. Force: %f \n", params_ChemForce_beta);
	fprintf(datei, "Noise Amplitude: %f \n", params_noiseAmp);
	fprintf(datei, "Chem . Field production: %f \n", params_ChemField_prod);
	fprintf(datei, "Chem. Field decay: %f \n", params_ChemField_decay);
	fprintf(datei, "Chem. Field diffusion: %f \n", params_ChemField_diff);
	fprintf(datei, "Re-scaled Chem. Field diffusion: %f \n", params_d_ChemField_diff);
	fprintf(datei, "Re-scaled Chem. Field decay: %f \n", params_d_ChemField_decay);
	fprintf(datei, "Re-scaled Chem . Field production: %f \n", params_d_ChemField_prod);
	fprintf(datei, "Interaction Distance for Velocity Alignment: %f \n", params_VelAlign_interact_Dist);
	fprintf(datei, "Amplitude of velocity Alignment: %f \n", params_VelAlig_Ampl);
	fprintf(datei, "Short-range interaction Damping Const: %f \n", params_DampingConst);
	fprintf(datei, "Short-range interaction Spring Const: %f \n", params_SpringConst);
	fprintf(datei, "Particle Radius: %f \n", params_particleRadius);
	fprintf(datei, "V_stat: %f \n", params_v_stat);
	fprintf(datei, "Grid Size x: %i \n", params_gridSize.x);
	fprintf(datei, "Grid Size y: %i \n", params_gridSize.y);
	fprintf(datei, "Number of Grid Cells in X-Direct.: %i \n", params_numberGridCells.x);
	fprintf(datei, "Number of Grid Cells in y-Direct.: %i \n", params_numberGridCells.y);
	fprintf(datei, "Total Number of Grid Cells: %i \n", params_TotalNumberGridCells);
	fprintf(datei, "x-Origin of coordinate System: %f \n", params_worldOrigin.x);
	fprintf(datei, "y-Origin of coordinate System: %f \n", params_worldOrigin.y);
	fprintf(datei, "Cell Size in x-Direction: %f \n", params_cellSize.x);
	fprintf(datei, "Cell Size in y-Direction: %f \n", params_cellSize.y);
	fprintf(datei, "Attraction: %f \n", params_attraction);
	fprintf(datei, "delta_t: %f \n", params_delta_t);
	fprintf(datei, "simtime: %f \n", params_simtime);
	fprintf(datei, "output: %f \n", params_output);
	fprintf(datei, "NumberParticles: %i \n", NUM_PARTICLES);
	fprintf(datei, "Initial Seed on Host: %i \n", seed);
	fprintf(datei, "MeanDensity: %f \n", MeanDensity);
	fclose(datei);

	// Copy Simulation Params to constant Mem. on device
	checkCudaErrors(cudaMemcpyToSymbol(dev_params_friction_gamma0, &params_friction_gamma0, sizeof(float)));
	checkCudaErrors(cudaMemcpyToSymbol(dev_params_ChemForce_kappa, &params_ChemForce_kappa, sizeof(float)));
	checkCudaErrors(cudaMemcpyToSymbol(dev_params_ChemForce_beta, &params_ChemForce_beta, sizeof(float)));
	checkCudaErrors(cudaMemcpyToSymbol(dev_params_noiseAmp, &params_noiseAmp, sizeof(float)));
	checkCudaErrors(cudaMemcpyToSymbol(dev_params_ChemField_prod, &params_ChemField_prod, sizeof(float)));
	checkCudaErrors(cudaMemcpyToSymbol(dev_params_ChemField_decay, &params_ChemField_decay, sizeof(float)));
	checkCudaErrors(cudaMemcpyToSymbol(dev_params_ChemField_diff, &params_ChemField_diff, sizeof(float)));
	checkCudaErrors(cudaMemcpyToSymbol(dev_params_d_ChemField_diff, &params_d_ChemField_diff, sizeof(float)));
	checkCudaErrors(cudaMemcpyToSymbol(dev_params_d_ChemField_prod, &params_d_ChemField_prod, sizeof(float)));
	checkCudaErrors(cudaMemcpyToSymbol(dev_params_d_ChemField_decay, &params_d_ChemField_decay, sizeof(float)));
	checkCudaErrors(cudaMemcpyToSymbol(dev_params_VelAlign_interact_Dist, &params_VelAlign_interact_Dist, sizeof(float)));
	checkCudaErrors(cudaMemcpyToSymbol(dev_params_VelAlig_Ampl, &params_VelAlig_Ampl, sizeof(float)));
	checkCudaErrors(cudaMemcpyToSymbol(dev_params_DampingConst, &params_DampingConst, sizeof(float)));
	checkCudaErrors(cudaMemcpyToSymbol(dev_params_SpringConst, &params_SpringConst, sizeof(float)));
	checkCudaErrors(cudaMemcpyToSymbol(dev_params_particleRadius, &params_particleRadius, sizeof(float)));
	checkCudaErrors(cudaMemcpyToSymbol(dev_params_v_stat, &params_v_stat, sizeof(float)));
	checkCudaErrors(cudaMemcpyToSymbol(dev_params_attraction, &params_attraction, sizeof(float)));

	checkCudaErrors(cudaMemcpyToSymbol(dev_params_sitter_threshold, &params_sitter_threshold, sizeof(float)));
	checkCudaErrors(cudaMemcpyToSymbol(dev_params_t_escape, &params_t_escape, sizeof(float)));
	checkCudaErrors(cudaMemcpyToSymbol(dev_params_t_random_walk, &params_t_random_walk, sizeof(float)));
	checkCudaErrors(cudaMemcpyToSymbol(dev_params_p_escape, &params_p_escape, sizeof(float)));

	checkCudaErrors(cudaMemcpyToSymbol(dev_params_gridSize, &params_gridSize, sizeof(uint2)));
	checkCudaErrors(cudaMemcpyToSymbol(dev_params_numberGridCells, &params_numberGridCells, sizeof(uint2)));
	checkCudaErrors(cudaMemcpyToSymbol(dev_params_TotalNumberGridCells, &params_TotalNumberGridCells, sizeof(uint)));
	checkCudaErrors(cudaMemcpyToSymbol(dev_params_worldOrigin, &params_worldOrigin, sizeof(float2)));
	checkCudaErrors(cudaMemcpyToSymbol(dev_params_cellSize, &params_cellSize, sizeof(float2)));
	checkCudaErrors(cudaMemcpyToSymbol(dev_params_delta_t, &params_delta_t, sizeof(float)));
	checkCudaErrors(cudaMemcpyToSymbol(dev_params_simtime, &params_simtime, sizeof(float)));
	checkCudaErrors(cudaMemcpyToSymbol(dev_params_output, &params_output, sizeof(float)));


	// Do some sanity/numerical stability checks--------------------------------------------------------------

	// Finite Differences of ChemField
	if (0.25<params_ChemField_diff*params_delta_t / (params_cellSize.x*params_cellSize.x))
	{
		printf("Diffusion - Stability condition violated!!!\n");
		exit(1);
	}
	else { printf("stability finite differences erfuellt\n"); }


	// Test for spatial subdivision   	
	if (params_cellSize.x<params_particleRadius)
	{
		printf("Too small box_size!!!\n");
		exit(1);
	}
	else { printf("box size ok.. erfuellt\n"); }


	int number_outputs;
	number_outputs = (int)(params_simtime / params_output);
	printf("number outputs:%i \n", number_outputs);


	/////////////////////////////////////////////////////////////
	// Initialize values and scripts for output

	// Initialize Gnuplot Scripts
	sprintf(File, "%s/particle.gp", Dirname);
	FILE *gnuplot1;
	gnuplot1 = fopen(File, "a");
	if (gnuplot1 == NULL) {
		printf("Fehler beim Oeffnen der Datei");
		return 1;
	}
	fprintf(gnuplot1, "set xlabel 'x'; set ylabel 'y'\n");
	fprintf(gnuplot1, "set view equal xy\n");
	fprintf(gnuplot1, "set view 60,75\n");
	fprintf(gnuplot1, "unset key\n");
	fprintf(gnuplot1, "set size square\n");
	fprintf(gnuplot1, "set grid\n");
	fprintf(gnuplot1, "set xrange[0:%i];set yrange[0:%i];\n", params_gridSize.x, params_gridSize.y);
	fprintf(gnuplot1, "set pointsize 0.3\n");
	fprintf(gnuplot1, "set style line 1 lt 1 lw 1 pt 3 linecolor rgb \"red\" \n");
	fclose(gnuplot1);

	sprintf(File, "%s/field.gp", Dirname);
	FILE *gnuplot2;
	gnuplot2 = fopen(File, "a");
	if (gnuplot2 == NULL) {
		printf("Fehler beim Oeffnen der Datei");
		return 1;
	}
	fprintf(gnuplot2, "set xlabel 'x'; set ylabel 'y'\n");
	fprintf(gnuplot2, "set log cb \n");
	fprintf(gnuplot2, "set pm3d map\n");
	fclose(gnuplot2);

	sprintf(File, "%s/Clustering.gp", Dirname);
	FILE *gnuplot3;
	gnuplot3 = fopen(File, "a");
	if (gnuplot3 == NULL) {
		printf("Fehler beim Oeffnen der Datei");
		return 1;
	}
	fprintf(gnuplot3, "set xlabel 'x'; set ylabel 'y'\n");
	fprintf(gnuplot3, "set xrange[0:1];set yrange[0:1]; \n");
	fprintf(gnuplot1, "set pointsize 0.4\n");
	fprintf(gnuplot3, "set title '(1 - s/smax)' \n");
	fprintf(gnuplot3, "plot 'SpatialEntropy.dat' u 1:2 with points pt 7\n");
	fclose(gnuplot3);


	// Initialize SimGrid, Positions, Velocities, Chemotactic Field, Random numbers 

	// Set the GridSize for the Kernels with 1 Thread per Particle
	computeNumThreadBlockSize(NUM_PARTICLES, 512, numBlocks, numThreads);
	printf("%i\n", NUM_PARTICLES);
	printf("%i\n", numBlocks);
	printf("%i\n", numThreads);

	// Set the GridSize for the Update-Kernel of the ChemField
	dim3  dimBlock;
	dim3  dimGrid;
	dimBlock.x = DIMX;
	dimBlock.y = DIMY;
	// Sim.Grid is totally split into blocks of DIMX,DIMY
	dimGrid.x = (params_numberGridCells.x / DIMX);
	dimGrid.y = (params_numberGridCells.y / DIMY);

	// Initial Positions and Velocities, Initial ChemField, Seeds for every thread
	srandom(seed); // Seed the random number generator on the CPU

				   // -------------------------------------------------------------
				   // Initialize Particles
	for (int i = 0; i<NUM_PARTICLES; i++)
	{
		pos[i].x = params_gridSize.x*((float)random() / RAND_MAX); 	// set x-coordinate
		pos[i].y = params_gridSize.y*((float)random() / RAND_MAX); 	// set y-coordinate
		vel[i].x = params_v_stat*((float)random() / RAND_MAX); // set initial velocity  
		vel[i].y = params_v_stat*((float)random() / RAND_MAX); // set initial velocity
		// GC same for timer
		timer[i] = 0.0;	
		//if (i<100){
		//   pos[i].x=10.0;
		//   pos[i].y=10.0;
		//}  

		RandNr_seed[i] = (uint)random(); // One Seed per Thread
	}


	// -----------------------------------------------------------
	// Initialize one Seed for every Thread on GPU
	checkCudaErrors(cudaMemcpy(dev_RandNr_seed, RandNr_seed, sizeof(unsigned int), cudaMemcpyHostToDevice));

	setup_randNr_kernel << < numBlocks, numThreads >> >(dev_RandNr_seed, dev_RandNr_state);
	getLastCudaError("Kernel execution failed: reorderDataAndFindCellStartD");

	// Initialize Chemotactic Field		
	for (int j = 0; j<params_numberGridCells.y; j++) {
		for (int k = 0; k<params_numberGridCells.x; k++) {
			ChemFieldnew[params_numberGridCells.x*j + k] = 0.0;
			ChemFieldold[params_numberGridCells.x*j + k] = 0.0;
		}
	}


	// Initialize ChemGradient
	for (int i = 0; i<NUM_PARTICLES; i++) {
		Chemotactic_Gradient1[i].x = 0;
		Chemotactic_Gradient1[i].y = 0;
	}

	// Initialize Numbers of Particles per Cell
	checkCudaErrors(cudaMemset(dev_NumberofParticlesperCell, 0, SizeNumGridCell_int));
	checkCudaErrors(cudaMemset(dev_gridParticleHash, 0, SizeNumPart_int));
	checkCudaErrors(cudaMemset(dev_gridParticleIndex, 0, SizeNumPart_int));

	// Initialize Observables
	//pos_mean.x = pos_mean.y = 0;
	//vel_mean.x = vel_mean.y = 0;
	//ChemoGradientMin = 10000000;
	//ChemFieldMin = 10000000;
	P_ijMax = (1. / (NUM_PARTICLES));
	S_Max = logf(P_ijMax);

	// Copy the initial Values to Device---------------------------------------------
	checkCudaErrors(cudaMemcpy(dev_pos, pos, SizeNumPart_float2, cudaMemcpyHostToDevice));
	checkCudaErrors(cudaMemcpy(dev_vel, vel, SizeNumPart_float2, cudaMemcpyHostToDevice));
	// GC same for timer
	checkCudaErrors(cudaMemcpy(dev_timer, timer, SizeNumPart_float, cudaMemcpyHostToDevice));
	
	checkCudaErrors(cudaMemcpy(dev_ChemFieldnew, ChemFieldnew, SizeNumGridCell_float, cudaMemcpyHostToDevice));
	checkCudaErrors(cudaMemcpy(dev_ChemFieldold, ChemFieldold, SizeNumGridCell_float, cudaMemcpyHostToDevice));
	checkCudaErrors(cudaMemcpyToSymbol(dev_numThreads, &numThreads, sizeof(uint)));
	checkCudaErrors(cudaMemcpyToSymbol(dev_numBlocks, &numBlocks, sizeof(uint)));
	checkCudaErrors(cudaMemcpy(dev_RandNr_seed, RandNr_seed, SizeNumPart_int, cudaMemcpyHostToDevice));


	//////////////////////////////////////////////////////////////////////////////////
	// Step through time-steps of the simulation ------------------------------------------------------------
	///////////////////////////////////////////////////////////////////////////////////

	// Time_steps and Data Output_steps 
	time_steps = (int)(params_simtime / params_delta_t);
	if (params_output>params_delta_t) { step_output = (int)(params_output / params_delta_t); }
	else { step_output = 1; }

	printf("timesteps:%i \n", time_steps);
	printf("simtime:%f \n", params_simtime);
	printf("output:%f \n", params_output);
	printf("step_output:%i \n", step_output);
	printf("deltat:%f \n", params_delta_t);

	// Start the discrete Steps of the Simulation 
	for (int t = 0; t<time_steps; t++)
	{

		// Euler Integration of the Positions----------------------------------------------
		thrust::device_ptr<float2> d_pos2((float2 *)dev_pos);
		thrust::device_ptr<float2> d_vel2((float2 *)dev_vel);
		thrust::for_each(
			thrust::make_zip_iterator(thrust::make_tuple(d_pos2, d_vel2)),
			thrust::make_zip_iterator(thrust::make_tuple(d_pos2 + NUM_PARTICLES, d_vel2 + NUM_PARTICLES)),
			integrate_functor(params_delta_t));


		// Get the adress of Each Particle----------------------------------------------------
		calcHashD << < numBlocks, numThreads >> >(dev_gridParticleHash,
			dev_gridParticleIndex,
			dev_pos,
			NUM_PARTICLES);
		getLastCudaError("Kernel execution failed");

		// Sort the adresses
		thrust::sort_by_key(thrust::device_ptr<uint>(dev_gridParticleHash),
			thrust::device_ptr<uint>(dev_gridParticleHash + NUM_PARTICLES),
			thrust::device_ptr<uint>(dev_gridParticleIndex));

		// Find cell-start, cell-end, count the number of particles per cell and sort the positions and velocities-----------------------------------------------
		checkCudaErrors(cudaMemset(dev_CellStart, -1, SizeNumGridCell_int));
		checkCudaErrors(cudaMemset(dev_CellEnd, -1, SizeNumGridCell_int));
		checkCudaErrors(cudaBindTexture(0, oldPosTex, dev_pos, SizeNumPart_float2));
		checkCudaErrors(cudaBindTexture(0, oldVelTex, dev_vel, SizeNumPart_float2));
		// GC same for timer
		checkCudaErrors(cudaBindTexture(0, oldTimerTex, dev_timer, SizeNumPart_float));
		uint SharedMemSize = sizeof(uint)*(numThreads + 1);
		reorderDataAndFindCellStartD << < numBlocks, numThreads, SharedMemSize >> >(
			dev_CellStart,
			dev_CellEnd,
			(float2 *)dev_SortedPos,
			(float2 *)dev_SortedVel,
			(float *)dev_SortedTimer, // GC same for timer
			dev_gridParticleHash,
			dev_gridParticleIndex,
			(float2 *)dev_pos,  // the pointer dev_pos is passed to the kernel, and in the kernel it is fetched as texture 
			(float2 *)dev_pos,
			dev_NumberofParticlesperCell,
			NUM_PARTICLES);
		getLastCudaError("Kernel execution failed: reorderDataAndFindCellStartD");
		checkCudaErrors(cudaUnbindTexture(oldPosTex));
		checkCudaErrors(cudaUnbindTexture(oldVelTex));
		// GC same for timer
		checkCudaErrors(cudaUnbindTexture(oldTimerTex));
		//printf(dev_NumberofParticlesperCell);

		if (t % step_output == 0) {
			checkCudaErrors(cudaMemcpy(NumberofParticlesperCell, dev_NumberofParticlesperCell, SizeNumGridCell_int, cudaMemcpyDeviceToHost));
		}


		// Update the Chemotactic Field-----------------------------------------------------
		UpdateChemField << <dimGrid, dimBlock >> >(dev_ChemFieldnew,
			dev_ChemFieldold,
			dev_NumberofParticlesperCell);
		getLastCudaError("Kernel execution failed");

		// Calc. Forces and the resulting new Velocities-------------------------------------
		checkCudaErrors(cudaBindTexture(0, oldPosTex, dev_SortedPos, SizeNumPart_float2));
		checkCudaErrors(cudaBindTexture(0, oldVelTex, dev_SortedVel, SizeNumPart_float2));
		// GC same for timer
		checkCudaErrors(cudaBindTexture(0, oldTimerTex, dev_SortedTimer, SizeNumPart_float));
		checkCudaErrors(cudaBindTexture(0, cellStartTex, dev_CellStart, SizeNumGridCell_int));
		checkCudaErrors(cudaBindTexture(0, cellEndTex, dev_CellEnd, SizeNumGridCell_int));
		checkCudaErrors(cudaBindTexture(0, ChemoFieldoldTex, dev_ChemFieldnew, SizeNumGridCell_float));

		Calc_Forces_and_NewVelocity << < numBlocks, numThreads >> >(
			(float2*)dev_vel,
			(float*)dev_timer, // GC same for timer
			(float2*)dev_SortedPos,
			(float2*)dev_SortedVel,
			(float*)dev_SortedTimer, // GC same for timer
			dev_gridParticleIndex,
			dev_CellStart,
			dev_CellEnd,
			dev_ChemFieldnew,
			dev_RandNr_state,
			(float2*)dev_Chemotactic_Gradient1,
			(float2*)dev_ChemoForce,
			(float2*)dev_StochForce,
			NUM_PARTICLES);

		getLastCudaError("Kernel execution failed");
		checkCudaErrors(cudaUnbindTexture(oldPosTex));
		checkCudaErrors(cudaUnbindTexture(oldVelTex));
		// GC same for timer
		checkCudaErrors(cudaUnbindTexture(oldTimerTex));
		checkCudaErrors(cudaUnbindTexture(cellStartTex));
		checkCudaErrors(cudaUnbindTexture(cellEndTex));
		checkCudaErrors(cudaUnbindTexture(ChemoFieldoldTex));

		// Toggle the buffers of the ChemField--------------------------------------------
		float *tmp = dev_ChemFieldnew;
		dev_ChemFieldnew = dev_ChemFieldold;
		dev_ChemFieldold = tmp;


		////////////////////////////////////////////////////////////////////////////    
		// Write Output Files, gnuplot scripts and compute observables ------------------------------------------------------- 
		if (t % step_output == 0)
		{
			//printf("DataOutput\n");	
			time_output = t*params_delta_t;

			// Copy Values from Device to Host
			checkCudaErrors(cudaMemcpy(pos, dev_pos, SizeNumPart_float2, cudaMemcpyDeviceToHost));
			checkCudaErrors(cudaMemcpy(vel, dev_vel, SizeNumPart_float2, cudaMemcpyDeviceToHost));
			checkCudaErrors(cudaMemcpy(Chemotactic_Gradient1, dev_Chemotactic_Gradient1, SizeNumPart_float2, cudaMemcpyDeviceToHost));
			checkCudaErrors(cudaMemcpy(ChemoForce, dev_ChemoForce, SizeNumPart_float2, cudaMemcpyDeviceToHost));
			checkCudaErrors(cudaMemcpy(StochForce, dev_StochForce, SizeNumPart_float2, cudaMemcpyDeviceToHost));
			checkCudaErrors(cudaMemcpy(ChemFieldold, dev_ChemFieldold, SizeNumGridCell_float, cudaMemcpyDeviceToHost));


			//pos_mean.x = pos_mean.y = vel_mean.x = vel_mean.y = 0;
			//ChemoGradientMin = 1000000;
      ChemFieldMin = 1000000;


			// Print Values to File---------------------------------------------------------
			// Print Pos and Vel Raw data
			sprintf(File, "%s/Particles.dat", Dirname);
			FILE *output1;
			output1 = fopen(File, "a");
			if (output1 == NULL) {
				printf("Fehler beim Oeffnen der Datei");
				return 1;
			}
			for (int i = 0; i<NUM_PARTICLES; i++) {
				//fprintf(output1, "%f\t%f\t%f\t%f\t", pos[i].x,pos[i].y,vel[i].x,vel[i].y); 
				fprintf(output1, "%f\t%f\t%f\t%f\n", pos[i].x, pos[i].y, vel[i].x, vel[i].y);
			}
			fprintf(output1, "\n \n");
			fclose(output1);

			// Write Gnuplot-Script for particles
			sprintf(File, "%s/particle.gp", Dirname);
			FILE *gnuplot1;
			gnuplot1 = fopen(File, "a");
			fprintf(gnuplot1, "set title \" time=%g \" \n", time_output);
			//fprintf(gnuplot1,"plot for [p=0:%d] \"Particles.dat\" u (column(1+4*p)):(column(2+4*p)) every ::::%d w lines ls 1,\ ",NUM_PARTICLES,t/step_output);
			//fprintf(gnuplot1,"for[p=0:%d] \"Particles.dat\" u (column(1+4*p)):(column(2+4*p)) every ::%d::%d w points pt 7 lt 1 \n",NUM_PARTICLES,t/step_output,t/step_output);
			fprintf(gnuplot1, "plot \"Particles.dat\" i %d u 1:2 with points pt 7\n", t / step_output);
			fprintf(gnuplot1, "pause 0.1\n");
			fclose(gnuplot1);

			// Write Gnuplot-Script for the chemotact. field
			sprintf(File, "%s/field.gp", Dirname);
			FILE *gnuplot2;
			gnuplot2 = fopen(File, "a");
			fprintf(gnuplot2, "set title 'time=%g s'\n", time_output);
			fprintf(gnuplot2, "splot 'Chemo_Field_%d.dat' u 1:2:3 w pm3d\n", t);
			fclose(gnuplot2);

			// The Chemotactic Field and its Max and Min Value
			sprintf(filename, "%s/Chemo_Field_%d.dat", Dirname, t);
			FILE *dateioutput4;
			dateioutput4 = fopen(filename, "w");
			if (dateioutput4 == NULL) {
				printf("Fehler beim Oeffnen der Datei");
				return 1;
			}
			for (int j = 0; j<params_numberGridCells.x; j++) {
				for (int k = 0; k<params_numberGridCells.y; k++) {
					fprintf(dateioutput4, "%d\t%d\t%f\n", j, k, ChemFieldold[params_numberGridCells.x*k + j] / (params_cellSize.x*params_cellSize.x));

					//Calculate Max. and Min. Value
					if (ChemFieldold[params_numberGridCells.x*k + j]>ChemFieldMax)
					{
						ChemFieldMax = ChemFieldold[params_numberGridCells.x*k + j];
					}
					if (ChemFieldold[params_numberGridCells.x*k + j]<ChemFieldMin)
					{
						ChemFieldMin = ChemFieldold[params_numberGridCells.x*k + j];
					}
				}
				fprintf(dateioutput4, "\n");
			}
			fclose(dateioutput4);


			// --------------------------------	
			// Order Parameter - 'spatial entropy'
			S_Current = 0;
			P_ij = 0;
			for (int i = 0; i<NUMBERGRIDCELLS; i++) {
				P_ij = NumberofParticlesperCell[i];
				if (P_ij != 0) {
					//P_ij=(P_ij/params_TotalNumberGridCells)/(params_TotalNumberGridCells*MeanDensity);
					P_ij = P_ij / NUM_PARTICLES;
					S_Current += P_ij*logf(P_ij);
					Clustering = (1 - S_Current / S_Max);
				}
			}
			FILE *dateioutput7;
			sprintf(File, "%s/SpatialEntropy.dat", Dirname);
			dateioutput7 = fopen(File, "a+");
			if (dateioutput7 == NULL) {
				printf("Fehler beim Oeffnen der Datei");
				return 1;
			}
			fprintf(dateioutput7, "%f %f %f %f\n", time_output, Clustering, S_Current, S_Max);
			fclose(dateioutput7);


		} // End of the Data-Output Loop
	} // End of the for-loop of integration steps

	  // Final Configuration of Trajectories
	  // Initialize Gnuplot Scripts
	sprintf(File, "%s/particletotal.gp", Dirname);
	FILE *gnuplot111;
	gnuplot111 = fopen(File, "a");
	if (gnuplot111 == NULL) {
		printf("Fehler beim Oeffnen der Datei");
		return 1;
	}
	fprintf(gnuplot111, "set xlabel 'x'; set ylabel 'y'\n");
	fprintf(gnuplot111, "unset key\n");
	fprintf(gnuplot111, "set size square\n");
	fprintf(gnuplot111, "set grid\n");
	fprintf(gnuplot111, "set xrange[0:%i];set yrange[0:%i];\n", params_gridSize.x, params_gridSize.y);
	fprintf(gnuplot111, "set pointsize 2\n");
	fprintf(gnuplot111, "set style line 1 lt 1 lw 1 pt 3 linecolor rgb \"red\" \n");
	fprintf(gnuplot111, "set title \" time=%g \" \n", params_simtime);
	fprintf(gnuplot111, "plot for [p=0:%d] \"Particles.dat\" u (column(1+4*p)):(column(2+4*p)) every ::::%d w lines ls 1\n ", NUM_PARTICLES, number_outputs);
	//fprintf(gnuplot111,"for[p=0:%d] \"Particles.dat\" u (column(1+4*p)):(column(2+4*p)) every ::%d::%d w points pt 7 lt 1 \n",NUM_PARTICLES,t/step_output,t/step_output);
	fclose(gnuplot111);


	// Free Memory----------------------------------------------------------------------
	// Host
	free(pos);
	free(vel);
	// GC same for timer
	free(timer);
	free(SortedPos);
	free(SortedVel);
	// GC same for timer
	free(SortedTimer);
	free(ParticleHash);
	free(ParticleIndex);
	free(CellStart);
	free(CellEnd);
	free(NumberofParticlesperCell);
	free(RandNr_seed);
	free(ChemFieldnew);
	free(ChemFieldold);
	free(Chemotactic_Gradient1);
	free(ChemoForce);
	free(StochForce);

	//Device
	cudaFree(dev_pos);
	cudaFree(dev_vel);
	// GC same for timer
	cudaFree(dev_timer);
	cudaFree(dev_SortedPos);
	cudaFree(dev_SortedVel);
	// GC same for timer
	cudaFree(dev_SortedTimer);
	cudaFree(dev_ChemFieldnew);
	cudaFree(dev_ChemFieldold);
	cudaFree(dev_gridParticleHash);
	cudaFree(dev_CellStart);
	cudaFree(dev_CellEnd);
	cudaFree(dev_NumberofParticlesperCell);
	cudaFree(dev_Chemotactic_Gradient1);
	cudaFree(dev_ChemoForce);
	cudaFree(dev_StochForce);

	clock_t end = clock();
	double timeSec = (end - begin) / static_cast<double>(CLOCKS_PER_SEC);
	printf("Rechenzeit %f \n", timeSec);

	// End of the programm:
	printf("Finished the Program\n");
} // End of int Main
