# Supplementary material for: Formation, collective motion, and merging of macroscopic bacterial aggregates
Source: PLoS Comput Biol. 2022 Jan 4;18(1):e1009153. doi: 10.1371/journal.pcbi.1009153 (PMC8759663; doi:10.1371/journal.pcbi.1009153)
Supplement: S4 Appendix — (ZIP) [file pcbi.1009153.s010.zip › parameters2d.txt]

params_friction_gamma0 1.0 		// friction coefficient, unit: [s^(-1)]	; 
params_ChemForce_kappa 10.0 		// chemotactic drift coefficient, unit: [mm^4/s^2]; scales the velocity towards the maxima of the chemotactic field 
params_ChemForce_beta 1.0			// chemotactic saturation coefficient, unit: [mm^2]; essentially scales how strongly the motility is reduced in areas with high concentration. 
params_noiseAmp 1.0			// noise intensity, unit: [mm^2/s]; scales the random motion of agents.
params_ChemField_prod 0.5 		// chemical ligand production rate, unit: [s^(-1)]; scales the production of chemoattractant per time
params_ChemField_decay 0.4		// chemical ligand decay rate, unit: [s^(-1)]; scales the decay of chemoattractant per time
params_ChemField_diff 1.0			// chemical ligand diffusion coefficient, unit: [mm^2/s] 
params_VelAlign_interact_Dist 0		// no velocity alignment 
params_VelAlig_Ampl 1.0			// irrelevant, as above is set to zero 
params_DampingConst 0.0			// no damping 
params_SpringConst 5.0			// stiffness of elastic force to implement finite size of agents
params_particleRadius 0.1			// introduces finite size of agents
params_v_stat 0.0			// Unused parameter
params_attraction 0.4			// Unused parameter	
params_sitter_threshold 6.0		// Chemoattractant concentration that makes cells transition to immotile state
params_t_escape 1.0			// Constant time that cells remain in immotile state
params_t_random_walk 5.0			// Time that cells perform random motion after regaining motility
params_p_escape 0.0005			// Sets a variable additional time that cells remain in immotile state
params_worldOrigin.x 0.0			// simulation domain x 
params_worldOrigin.y 0.0 			// simulation domain y
params_delta_t 0.005			// time-step
params_simtime 2000			// simulation time 
params_output 10  			// scale the number of outputs you write ; irrelevant
