# Supplementary material for: Formation, collective motion, and merging of macroscopic bacterial aggregates
Source: PLoS Comput Biol. 2022 Jan 4;18(1):e1009153. doi: 10.1371/journal.pcbi.1009153 (PMC8759663; doi:10.1371/journal.pcbi.1009153)
Supplement: S1 Table — (XLSX) [file pcbi.1009153.s011.xlsx]

## Sheet: Sheet1
Parameter name in file	Parameter raw magnitude	Parameter physical unit magnitude	Short Description
params_friction_gamma0	1	0.00556	Friction term magnitude unit: [s^(-1)]
params_ChemForce_kappa	10	1.33e-07	Chemotactic force magnitude unit: [mm^4/s^2] scales the velocity towards the maxima of the chemotactic field
params_ChemForce_beta	1	0.0207	Chemotactic saturation magnitude unit: [mm^2]; essentially scales how strongly the motility is reduced in areas with high concentration.
params_noiseAmp	1	0.0001152	Noise intensity, unit: [mm^2/s]; scales the random motion of agents.
params_ChemField_prod	0.5	0.00278	Chemotactic ligand production magnitude unit: [s^(-1)]; scales the production of chemoattractant per unit time
params_ChemField_decay	0.4	0.00222	Chemotactic ligand decay magnitude unit: [s^(-1)]; scales the decay of chemoattractant per unit time
params_ChemField_diff	1	0.000115	Chemotactic ligand diffusion magnitude unit: [mm^2/s]
params_SpringConst	5	0.000154	Spring force constant for short range repulsion unit: [s^(-2)] ; sets how stiff the agents are
params_particleRadius	0.1	0.0144	Spring force range and resting length unit: [mm] ; sets the size of the agents
params_sitter_threshold	6	6	Chemotactic concetration magnitude that triggers immotility unit: [a.u.]
params_t_escape	1	180	Duration of immotile state before probabilistic switching unit: [s]
params_t_random_walk	5	900	Time scale of random walk without chemotactic force after regaining motility unit: [s]
params_p_escape	0.0005		Probability of regaining motiltiy after deterministic immotile duration
params_worldOrigin.x	0		Simulation domain x
params_worldOrigin.y	0		Simulation domain y
params_delta_t	0.005		Simulation step size
params_simtime	2000		Simulation run time
params_output	10		Output step size
	Conversion factors for simulation	Source
	0.144 = pixel/mm	Matching average aggregate size of simulation (at the middle time point) with that of experiment at T=22.5 hrs
	0.05 = simtime/hr	Matching average agent speed of simulation (throughout the simulation exluding immotile agents) with that of experiment. See main text for details.
