# Supplementary material for: Formation, collective motion, and merging of macroscopic bacterial aggregates
Source: PLoS Comput Biol. 2022 Jan 4;18(1):e1009153. doi: 10.1371/journal.pcbi.1009153 (PMC8759663; doi:10.1371/journal.pcbi.1009153)
Supplement: S2 Table — (XLSX) [file pcbi.1009153.s012.xlsx]

## Sheet: 1d
	Time (hrs)	Aggregate Number
	0	8
	0.25	7
	0.5	8
	0.75	7
	1	7
	1.25	9
	1.5	7
	1.75	8
	2	8
	2.25	9
	2.5	10
	2.75	10
	3	9
	3.25	15
	3.5	22
	3.75	44
	4	75
	4.25	109
	4.5	169
	4.75	222
	5	292
	5.25	363
	5.5	481
	5.75	560
	6	647
	6.25	740
	6.5	807
	6.75	876
	7	923
	7.25	992
	7.5	1038
	7.75	1099
	8	1129
	8.25	1187
	8.5	1250
	8.75	1306
	9	1368
	9.25	1427
	9.5	1494
	9.75	1570
	10	1637
	10.25	1712
	10.5	1791
	10.75	1866
	11	1947
	11.25	2039
	11.5	2130
	11.75	2236
	12	2329
	12.25	2451
	12.5	2649
	12.75	2715
	13	2825
	13.25	2970
	13.5	3076
	13.75	3217
	14	3368
	14.25	3505
	14.5	3613
	14.75	3725
	15	3874
	15.25	3924
	15.5	4070
	15.75	4170
	16	4266
	16.25	4281
	16.5	4365
	16.75	4433
	17	4489
	17.25	4514
	17.5	4551
	17.75	4581
	18	4636
	18.25	4678
	18.5	4684
	18.75	4684
	19	4684
	19.25	4684
	19.5	4794
	19.75	4809
	20	4810
	20.25	4820
	20.5	4825
	20.75	4810
	21	4830
	21.25	4830
	21.5	4824
	21.75	4821
	22	4819
	22.25	4832
	22.5	4832
	22.75	4829
	23	4800
	23.25	4796
	23.5	4782
	23.75	4793
	24	4781
	24.25	4791
	24.5	4761
	24.75	4751
	25	4747
	25.25	4722
	25.5	4722
	25.75	4702
	26	4700
	26.25	4678
	26.5	4634
	26.75	4650
	27	4637
	27.25	4634
	27.5	4608
	27.75	4603
	28	4586
	28.25	4577
	28.5	4554
	28.75	4538
	29	4514
	29.25	4514
	29.5	4468
	29.75	4447
	30	4442
	30.25	4417
	30.5	4386
	30.75	4370
	31	4373
	31.25	4354
	31.5	4344
	31.75	4311
	32	4282
	32.25	4290
	32.5	4268
	32.75	4233
	33	4206
	33.25	4203
	33.5	4186
	33.75	4168
	34	4154
	34.25	4132
	34.5	4098
	34.75	4036
	35	4038
	35.25	4005
	35.5	3969
	35.75	3944
	36	3945
	36.25	3926
	36.5	3897
	36.75	3838
	37	3836
	37.25	3857
	37.5	3798
	37.75	3759
	38	3729
	38.25	3697
	38.5	3614
	38.75	3611
	39	3554
	39.25	3499
	39.5	3437
	39.75	3333
	40	3358
	40.25	3284
	40.5	3220
	40.75	3186
	41	3061
	41.25	3036
	41.5	3000
	41.75	2942
	42	2848
	42.25	2776
	42.5	2722
	42.75	2591
	43	2521
	43.25	2434
	43.5	2408
	43.75	2370
	44	2284
	44.25	2177
	44.5	2195
	44.75	2067
	45	2014
	45.25	1926
	45.5	1857

## Sheet: 2a
	List of aggregate areas (mm^2)
	1.19723
	1.20773
	1.17097
	1.14472
	1.08171
	1.90611
	1.92187
	1.11321
	1.02394
	0.99769
	1.0292
	0.992439
	2.24218
	1.14997
	1.09221
	1.11321
	0.908423
	0.882168
	1.03445
	1.27074
	1.05545
	1.03445
	1.02394
	1.10796
	1.09221
	1.07645
	1.12896
	1.0712
	1.03445
	1.07645
	1.13422
	1.26024
	0.934678
	1.12896
	1.00819
	1.01344
	1.14997
	1.02394
	1.08696
	1.10271
	1.07645
	1.05545
	1.86936
	0.955682
	0.955682
	0.866415
	1.12896
	1.00294
	1.38101
	1.10271
	1.08171
	1.22348
	1.11321
	1.10796
	1.12896
	1.0292
	1.09221
	1.05545
	1.03445
	1.0607
	1.0712
	0.99769
	1.11321
	1.88511
	1.09221
	1.11321
	1.06595
	1.18147
	1.93237
	1.11321
	1.14472
	1.09746
	1.03445
	1.0712
	1.10796
	1.14472
	1.13947
	0.939929
	2.04264
	1.12371
	1.05545
	1.09221
	1.0502
	1.01344
	1.09221
	1.0397
	0.918925
	1.04495
	0.918925
	1.08696
	1.11846
	1.04495
	0.918925
	1.14997
	1.08696
	1.00294
	1.20248
	1.02394
	1.04495
	1.03445
	0.955682
	1.13422
	1.08696
	1.19198
	1.13422
	1.03445
	0.976686
	1.69607
	1.0397
	1.04495
	1.07645
	1.65932
	0.803403
	1.0607
	0.834909
	1.08696
	1.38101
	1.02394
	1.8326
	1.10796
	1.20773
	0.924176
	1.37576
	1.11321
	1.13422
	0.955682
	1.0397
	1.0502
	0.913674
	1.06595
	1.04495
	1.10271
	1.08696
	1.72233
	1.01344
	1.0607
	1.24974
	1.12371
	1.23398
	1.88511
	1.08696
	0.960933
	1.01869
	1.17622
	0.903172
	1.06595
	1.10796
	1.0712
	0.966184
	0.903172
	1.12371
	1.16047
	0.871666
	2.01113
	0.99769
	1.14472
	1.13422
	0.882168
	0.987188
	1.12896
	1.02394
	1.08696
	1.0397
	0.960933
	1.03445
	1.09221
	1.08696
	0.913674
	1.12371
	0.94518
	0.908423
	0.960933
	1.04495
	0.992439
	1.07645
	1.04495
	1.10796
	1.0502
	0.971435
	1.26549
	1.14997
	1.11846
	0.99769
	0.99769
	0.861164
	1.11321
	1.00819
	1.78009
	1.08171
	1.0502
	0.99769
	0.971435
	1.12371
	0.908423
	0.99769
	1.34951
	0.981937
	1.08696
	0.955682
	1.05545
	0.981937
	1.72758
	0.966184
	1.06595
	1.02394
	1.01869
	0.992439
	1.12896
	1.0292
	0.850662
	1.89561
	1.0712
	0.99769
	1.14472
	0.971435
	1.05545
	0.976686
	1.0397
	1.70132
	0.803403
	1.12896
	0.960933
	1.05545
	1.03445
	2.59924
	1.05545
	0.897921
	0.950431
	0.908423
	0.981937
	0.908423
	1.93762
	1.0292
	1.00819
	0.971435
	1.00294
	0.987188
	1.45978
	1.13947
	1.08696
	1.0607
	1.0397
	0.819156
	1.38626
	0.987188
	1.0292
	0.939929
	0.934678
	1.0292
	0.955682
	1.03445
	1.0607
	0.981937
	1.03445
	0.976686
	0.924176
	1.09746
	1.0397
	0.782399
	1.02394
	0.987188
	0.929427
	0.94518
	1.03445
	1.03445
	6.02815
	1.01869
	1.05545
	1.06595
	1.72758
	1.09221
	0.992439
	0.955682
	1.01344
	1.09746
	1.0502
	0.84016
	0.94518
	0.976686
	1.79059
	1.96387
	1.02394
	1.01869
	1.60681
	0.913674
	1.40727
	1.05545
	1.10271
	0.976686
	1.02394
	1.03445
	0.908423
	1.09221
	0.960933
	0.966184
	1.14997
	1.04495
	0.934678
	0.992439
	1.04495
	0.992439
	0.777148
	1.09746
	1.0502
	1.04495
	1.0502
	0.897921
	1.04495
	0.876917
	1.20248
	0.971435
	0.855913
	0.708885
	1.01869
	0.871666
	0.89267
	0.89267
	0.829658
	0.992439
	1.0292
	0.871666
	1.00819
	1.03445
	0.94518
	1.03445
	1.01869
	1.10796
	1.01869
	0.94518
	1.42827
	0.992439
	0.714136
	0.976686
	0.745642
	0.976686
	1.02394
	0.992439
	1.00819
	1.18147
	0.782399
	1.52279
	1.01869
	1.89036
	0.94518
	1.04495
	1.0502
	1.0607
	0.987188
	0.677379
	0.913674
	1.08171
	0.976686
	0.918925
	1.07645
	0.871666
	0.971435
	0.782399
	0.850662
	1.00294
	0.94518
	0.866415
	0.89267
	0.960933
	0.966184
	0.813905
	0.99769
	0.672128
	1.08171
	1.14997
	1.43877
	0.960933
	0.950431
	0.950431
	0.981937
	1.03445
	0.981937
	1.0502
	0.966184
	1.06595
	0.99769
	0.929427
	0.992439
	0.981937
	1.90611
	1.0397
	1.06595
	0.798152
	1.04495
	1.02394
	0.89267
	0.813905
	0.971435
	0.934678
	1.0712
	0.971435
	0.966184
	1.19723
	0.861164
	0.698383
	0.971435
	0.929427
	0.850662
	0.981937
	0.740391
	0.929427
	1.01344
	0.99769
	0.934678
	1.10271
	0.729889
	1.01869
	0.976686
	0.824407
	0.913674
	1.75908
	1.65932
	1.03445
	0.950431
	0.756144
	0.887419
	1.0292
	1.02394
	0.934678
	0.966184
	0.918925
	0.803403
	0.924176
	1.00294
	1.02394
	0.966184
	1.0502
	0.966184
	1.03445
	1.75383
	0.777148
	0.813905
	1.00294
	0.99769
	0.939929
	1.04495
	0.89267
	0.987188
	0.929427
	1.01344
	0.992439
	1.0712
	1.01869
	1.70132
	1.0502
	1.01869
	1.00819
	1.05545
	1.01344
	0.99769
	1.31275
	0.950431
	0.876917
	1.05545
	0.966184
	0.882168
	1.00294
	0.966184
	1.0292
	1.70132
	0.771897
	0.803403
	0.918925
	0.78765
	0.987188
	1.03445
	1.04495
	1.00819
	1.34426
	1.01869
	1.09221
	0.876917
	1.22873
	1.11846
	1.01344
	1.06595
	0.813905
	1.10796
	0.987188
	0.782399
	0.99769
	1.01344
	0.987188
	0.861164
	1.00819
	0.897921
	1.09746
	0.94518
	1.0712
	0.871666
	1.69607
	1.0607
	0.992439
	1.0292
	1.08171
	0.976686
	1.00294
	1.0397
	1.0397
	0.897921
	1.01869
	1.54379
	1.00294
	0.966184
	0.971435
	1.14472
	0.976686
	1.00294
	0.976686
	0.924176
	0.861164
	1.02394
	1.45978
	1.5858
	0.913674
	0.971435
	0.824407
	0.971435
	1.01869
	1.00819
	0.955682
	0.934678
	0.981937
	1.01344
	0.939929
	0.861164
	1.04495
	0.99769
	1.27074
	0.882168
	1.04495
	1.04495
	0.855913
	0.934678
	0.73514
	0.950431
	0.908423
	0.84016
	1.05545
	0.950431
	0.876917
	1.03445
	0.656375
	0.908423
	0.882168
	0.866415
	1.00819
	0.950431
	0.955682
	0.981937
	1.297
	0.934678
	0.939929
	0.987188
	0.976686
	0.94518
	0.792901
	0.829658
	1.0292
	0.866415
	0.99769
	0.903172
	0.918925
	0.955682
	0.913674
	0.708885
	0.834909
	0.897921
	0.808654
	1.01344
	0.672128
	1.0292
	0.934678
	0.740391
	0.693132
	1.00294
	0.876917
	0.903172
	0.971435
	0.955682
	0.708885
	1.13422
	0.798152
	1.10796
	0.924176
	0.866415
	0.976686
	0.777148
	0.966184
	0.834909
	1.03445
	0.94518
	1.09746
	1.0607
	0.876917
	0.724638
	0.897921
	0.94518
	1.09221
	1.8221
	0.850662
	1.08696
	1.66457
	0.966184
	1.09746
	0.829658
	1.10271
	1.04495
	0.929427
	1.0292
	0.640622
	1.01344
	0.819156
	0.808654
	0.971435
	0.861164
	1.03445
	0.887419
	1.0712
	0.987188
	0.624869
	1.11321
	1.0607
	1.01344
	0.924176
	0.651124
	0.992439
	0.913674
	1.07645
	0.766646
	0.960933
	0.971435
	0.782399
	0.939929
	0.708885
	0.976686
	0.593363
	0.897921
	1.06595
	0.934678
	0.955682
	0.792901
	0.981937
	0.966184
	1.13947
	0.708885
	0.924176
	0.866415
	0.939929
	0.934678
	0.955682
	0.813905
	1.0712
	0.960933
	0.939929
	0.687881
	0.939929
	0.808654
	0.84016
	0.882168
	0.939929
	1.0607
	0.750893
	0.971435
	1.49128
	0.981937
	0.635371
	0.987188
	0.824407
	0.792901
	0.934678
	0.929427
	0.729889
	0.834909
	0.908423
	1.07645
	0.861164
	0.99769
	1.00294
	0.955682
	0.824407
	0.987188
	0.966184
	0.771897
	1.0292
	1.0712
	0.845411
	0.89267
	0.861164
	1.0292
	0.929427
	0.971435
	0.745642
	0.903172
	0.950431
	1.00819
	1.0607
	1.0292
	0.971435
	0.976686
	1.0292
	0.761395
	0.598614
	0.966184
	1.00819
	0.866415
	0.94518
	0.808654
	0.777148
	0.966184
	0.672128
	0.913674
	1.00294
	1.02394
	0.834909
	0.908423
	0.897921
	0.777148
	0.866415
	0.929427
	0.966184
	1.02394
	0.876917
	0.908423
	1.12896
	0.976686
	0.866415
	0.84016
	0.771897
	0.866415
	1.14472
	1.60681
	0.887419
	0.84016
	0.913674
	0.955682
	0.882168
	0.908423
	0.882168
	0.782399
	1.0292
	0.808654
	0.908423
	0.981937
	0.976686
	0.94518
	0.703634
	0.981937
	1.0292
	0.960933
	0.68263
	0.987188
	0.661626
	0.924176
	1.0397
	0.966184
	0.829658
	0.971435
	0.94518
	0.897921
	0.813905
	0.939929
	0.819156
	0.94518
	0.803403
	0.950431
	0.960933
	0.955682
	0.661626
	0.850662
	0.866415
	0.924176
	0.813905
	0.798152
	1.00819
	1.00819
	0.939929
	0.782399
	0.918925
	1.00294
	1.02394
	0.855913
	0.824407
	0.971435
	1.08696
	0.782399
	1.01344
	0.976686
	1.03445
	0.614367
	0.94518
	1.0292
	0.939929
	0.834909
	0.845411
	0.792901
	0.955682
	0.761395
	1.04495
	0.73514
	0.939929
	0.939929
	1.10796
	0.99769
	0.897921
	0.798152
	0.950431
	0.798152
	0.897921
	0.84016
	0.89267
	0.987188
	1.04495
	0.771897
	0.782399
	0.955682
	0.84016
	0.918925
	0.813905
	0.913674
	0.976686
	0.939929
	0.813905
	1.00294
	0.992439
	1.01344
	0.798152
	1.09746
	0.981937
	0.987188
	0.987188
	0.829658
	0.950431
	1.10796
	0.929427
	0.939929
	0.981937
	0.934678
	0.934678
	1.0397
	0.871666
	0.703634
	0.976686
	0.992439
	1.00294
	0.908423
	0.693132
	0.939929
	1.50704
	1.0607
	1.05545
	0.94518
	0.551355
	0.971435
	0.871666
	0.955682
	0.976686
	0.934678
	0.84016
	0.703634
	1.00819
	0.724638
	0.966184
	0.971435
	0.808654
	0.714136
	0.813905
	0.824407
	0.918925
	0.913674
	1.12371
	0.992439
	0.782399
	0.771897
	1.12896
	1.03445
	0.908423
	0.929427
	0.934678
	0.887419
	0.987188
	0.771897
	0.981937
	0.955682
	0.960933
	1.0292
	0.955682
	1.00819
	0.89267
	0.960933
	0.94518
	0.661626
	0.808654
	1.08171
	1.04495
	0.924176
	1.02394
	0.913674
	0.866415
	0.798152
	0.966184
	0.918925
	1.06595
	0.903172
	1.03445
	0.845411
	0.929427
	0.882168
	0.971435
	0.782399
	0.934678
	1.0292
	0.866415
	0.913674
	1.05545
	1.11321
	0.834909
	0.666877
	0.987188
	0.913674
	0.871666
	0.677379
	0.84016
	1.02394
	0.971435
	0.971435
	0.924176
	0.987188
	1.00294
	0.929427
	0.987188
	0.976686
	0.876917
	0.981937
	0.845411
	0.976686
	0.955682
	0.94518
	1.08171
	0.939929
	0.756144
	0.89267
	0.992439
	0.913674
	0.750893
	0.976686
	0.850662
	1.12371
	0.981937
	0.876917
	1.11846
	0.939929
	0.976686
	1.00819
	0.94518
	0.987188
	0.876917
	1.10271
	0.955682
	1.01344
	0.777148
	0.876917
	0.677379
	1.01869
	0.918925
	0.976686
	0.976686
	0.94518
	0.950431
	0.798152
	0.882168
	1.0397
	1.0502
	0.829658
	0.955682
	1.0397
	0.924176
	1.03445
	0.960933
	0.987188
	0.813905
	1.0502
	0.971435
	0.855913
	1.02394
	1.02394
	1.25499
	0.960933
	1.11321
	0.918925
	0.792901
	0.955682
	0.719387
	1.00294
	0.766646
	1.07645
	0.913674
	0.934678
	0.745642
	1.01869
	1.03445
	1.0397
	1.00819
	0.882168
	0.829658
	0.929427
	0.960933
	0.976686
	1.11321
	0.855913
	1.0607
	0.845411
	0.987188
	1.01869
	1.08696
	0.971435
	1.16047
	1.63306
	1.01344
	0.966184
	0.934678
	1.13422
	1.08171
	0.939929
	0.866415
	1.0502
	0.761395
	0.850662
	0.955682
	1.04495
	0.981937
	1.65932
	0.950431
	0.782399
	1.09221
	0.992439
	1.0607
	1.04495
	0.819156
	0.918925
	1.0502
	1.07645
	1.0502
	0.756144
	1.00294
	1.09221
	0.651124
	0.729889
	0.677379
	1.0607
	0.766646
	0.866415
	0.866415
	0.992439
	0.693132
	1.12896
	0.89267
	0.924176
	0.73514
	1.17097
	1.05545
	1.10796
	1.04495
	0.966184
	1.10796
	0.782399
	0.966184
	0.99769
	0.966184
	0.871666
	1.17622
	1.18673
	1.0292
	0.976686
	1.34951
	0.866415
	0.976686
	0.808654
	0.73514
	1.04495
	0.84016
	0.939929
	1.01344
	0.976686
	1.05545
	0.745642
	0.866415
	1.06595
	1.04495
	0.803403
	0.913674
	1.21298
	0.939929
	0.950431
	0.913674
	1.08696
	1.01869
	0.966184
	0.981937
	0.73514
	1.12371
	0.651124
	1.01869
	1.10796
	0.766646
	1.17622
	1.07645
	0.882168
	1.01344
	1.0712
	1.05545
	0.803403
	1.12896
	1.05545
	1.0607
	0.614367
	1.06595
	1.00819
	0.897921
	0.850662
	1.11321
	0.992439
	0.955682
	1.01869
	0.871666
	0.866415
	1.19198
	0.903172
	1.28124
	1.14997
	0.987188
	0.887419
	1.10796
	1.10796
	1.07645
	0.73514
	1.0712
	0.624869
	0.876917
	1.18147
	1.09746
	0.693132
	0.939929
	1.23924
	0.850662
	0.934678
	1.11846
	1.18147
	0.94518
	1.11846
	1.48078
	0.845411
	0.976686
	0.861164
	1.14472
	0.918925
	1.17097
	1.11846
	1.09746
	1.12371
	0.966184
	0.78765
	1.01344
	1.0502
	1.05545
	1.08171
	0.99769
	1.18147
	0.824407
	1.0607
	1.25499
	0.84016
	1.04495
	0.924176
	1.0397
	1.70657
	1.30225
	1.13947
	1.0292
	0.808654
	0.99769
	1.54379
	1.0292
	1.5753
	1.29175
	0.971435
	1.0502
	0.897921
	1.0712
	0.987188
	1.11846
	1.46503
	1.08171
	0.855913
	0.903172
	0.792901
	0.971435
	0.876917
	0.971435
	0.808654
	0.955682
	0.845411
	1.03445
	1.04495
	0.824407
	0.934678
	1.08171
	1.00819
	0.619618
	0.924176
	1.0397
	1.13422
	0.745642
	0.992439
	1.18147
	0.950431
	0.871666
	1.01344
	0.955682
	0.813905
	0.624869
	0.992439
	1.19723
	1.08696
	1.03445
	0.924176
	0.824407
	1.01869
	1.02394
	1.0397
	0.918925
	0.955682
	1.22348
	1.23924
	1.0292
	1.80634
	0.992439
	0.803403
	2.01638
	0.908423
	0.929427
	0.871666
	1.12371
	0.824407
	1.14997
	1.19198
	0.861164
	1.83785
	1.69082
	1.07645
	1.00819
	1.27599
	1.63306
	1.17622
	0.99769
	0.808654
	0.89267
	0.99769
	0.94518
	1.0502
	0.903172
	0.934678
	1.06595
	0.871666
	1.08696
	0.845411
	1.10796
	0.719387
	0.918925
	0.913674
	1.75908
	1.83785
	1.03445
	1.19198
	1.04495
	1.03445
	1.12371
	1.12896
	0.614367
	1.30225
	1.65406
	0.89267
	1.02394
	0.745642
	1.23398
	1.17622
	0.792901
	1.08171
	1.31275
	0.971435
	1.15522
	0.882168
	0.918925
	0.939929
	1.0502
	2.26318
	0.656375
	1.0502
	0.666877
	0.966184
	1.08696
	1.13422
	0.750893
	0.687881
	1.18147
	1.19723
	0.981937
	1.11846
	1.08171
	0.861164
	1.11846
	0.987188
	0.971435
	1.03445
	1.14472
	0.955682
	0.666877
	1.06595
	1.14997
	0.777148
	1.15522
	1.10271
	0.992439
	1.16572
	0.740391
	1.08171
	0.687881
	1.00819
	1.19198
	1.09221
	0.99769
	1.36001
	0.771897
	0.798152
	0.976686
	0.719387

## Sheet: 2b
	List of nearest neighbor distances of aggregates (mm)	List of nearest neighbor distances of random point patterns (mm)
	29.4584	1.94536
	37.4852	3.59056
	18.9107	4.19998
	2.98457	2.1497
	4.12928	3.76497
	8.98267	4.38623
	23.0969	4.40122
	6.57661	3.32117
	11.4564	4.29059
	3.57097	2.12764
	29.4584	1.87007
	10.5546	3.83565
	22.7057	2.52983
	2.32761	2.77213
	14.3865	2.47762
	4.68316	3.62757
	4.30595	0.432023
	3.69954	2.04953
	4.90163	1.14641
	37.4852	2.12102
	2.93585	3.74745
	14.4047	3.26832
	4.1946	1.70511
	5.799	2.43702
	3.14704	1.04684
	18.9107	3.74651
	10.5546	2.12447
	8.3287	0.784367
	9.94843	3.19351
	1.87195	3.07192
	6.79042	0.956318
	3.6794	2.06127
	22.7057	1.86623
	4.53731	2.21917
	2.61701	5.4736
	8.33814	3.34551
	5.1044	3.35646
	3.80445	2.98804
	4.12928	4.27756
	2.80866	1.61737
	4.91811	2.66436
	6.09171	3.59814
	2.38622	1.28203
	2.32761	2.91466
	8.3287	3.02561
	4.8143	4.40494
	3.18504	3.06389
	5.58066	2.18589
	3.36601	1.37776
	4.53731	4.58267
	6.0823	4.42115
	4.59804	1.87462
	8.98267	2.96088
	2.0439	2.33556
	9.94843	4.06141
	4.91811	4.11157
	2.55534	0.640169
	3.54797	1.72364
	23.0969	5.89515
	14.4047	6.0622
	2.36468	2.53536
	11.6585	1.12668
	10.2054	5.39187
	7.19625	0.367844
	2.82233	1.71659
	8.75995	2.44327
	3.74029	5.14691
	2.97455	4.93079
	14.3865	6.47262
	8.33814	4.00312
	2.04435	12.2378
	9.73906	0.779591
	3.24271	1.99121
	3.13412	1.29905
	4.68316	3.20475
	1.85971	3.51313
	9.73906	3.1686
	6.81069	4.97412
	2.8495	2.89894
	1.81581	3.34947
	6.57661	4.28501
	3.07441	3.19445
	4.91317	1.8221
	3.42858	3.92812
	4.20759	4.30473
	3.95412	4.30007
	11.4564	3.36215
	3.0381	4.71031
	2.1619	2.66039
	11.6585	3.14084
	4.91317	1.6701
	1.46081	2.71681
	5.1044	3.97144
	4.07464	3.16932
	3.24271	3.02327
	2.85981	2.12039
	4.67482	1.04778
	4.40837	2.57125
	3.80037	3.65569
	4.77939	2.42886
	2.38622	0.918886
	2.55534	2.77003
	5.49152	2.14083
	1.91437	3.16798
	10.2054	2.56383
	1.46081	2.03443
	3.0337	4.53381
	3.76401	3.12164
	1.84977	5.45045
	7.19625	2.40577
	3.0337	6.36254
	3.36511	1.87782
	4.55689	1.83425
	4.19564	5.38844
	2.13045	5.10897
	2.82233	1.68918
	5.97242	2.13611
	3.11368	2.75316
	4.48991	1.79737
	1.87195	3.49029
	4.28745	2.58478
	5.10407	3.93001
	1.53418	4.90156
	3.15814	4.62207
	4.66849	1.59715
	5.799	2.98532
	8.75995	5.0308
	3.89108	0.480964
	5.97242	3.66926
	2.78744	3.58536
	3.41484	4.28127
	2.88677	0.32449
	3.97572	1.50878
	3.14704	3.7182
	2.78744	2.85856
	2.18446	1.01317
	4.16505	2.38018
	3.11368	2.55109
	2.88677	4.88957
	3.15363	3.29009
	2.86613	5.44258
	3.13412	2.83418
	6.81069	5.03581
	3.21353	4.2754
	2.98356	4.14076
	4.10302	3.40305
	2.55045	3.67734
	2.8495	3.29118
	2.66151	4.33728
	4.10302	0.641065
	2.40187	1.66964
	6.79042	4.54395
	3.54797	3.24779
	1.68492	3.28164
	5.10407	5.77199
	2.04991	4.99471
	3.69954	6.61699
	1.78645	0.754539
	1.81581	3.41791
	3.74611	1.03308
	3.49253	5.04672
	3.68148	1.54656
	2.97455	1.65948
	1.9083	3.59814
	4.55689	2.1643
	2.79556	1.83111
	1.53418	2.99666
	4.66835	0.734521
	1.66998	3.30428
	4.01083	5.09072
	1.57989	5.50347
	4.17521	1.37036
	3.15814	1.72674
	2.04991	5.90596
	1.66998	9.11299
	3.57097	0.704327
	4.54341	5.18298
	3.8933	2.44327
	3.95412	3.09182
	3.31747	2.62683
	4.82423	1.68822
	4.00247	0.986094
	3.6794	1.86959
	5.58066	2.83404
	2.40512	3.79022
	4.66849	6.29851
	3.90061	1.72754
	2.0439	2.92323
	4.1553	6.20042
	3.34419	2.13298
	3.80037	2.61919
	2.40187	0.402243
	2.98457	2.6435
	2.80866	1.32874
	6.13096	1.84071
	2.67899	3.60267
	4.54341	6.52648
	1.85971	2.93041
	4.32787	4.83426
	4.23941	5.72523
	2.55045	3.35233
	1.78645	2.36515
	2.76842	2.13415
	2.93585	0.88463
	46.0607	2.45939
	4.27306	3.23685
	7.22	3.57307
	10.4834	4.87217
	15.7776	3.69148
	5.62267	3.79353
	3.30939	5.65565
	3.07441	4.74969
	3.0381	5.01762
	2.68025	3.29538
	3.54015	4.77235
	2.04435	4.96046
	3.76332	1.65861
	4.07464	0.918886
	2.86613	2.537
	3.98863	3.53177
	2.30248	3.66484
	3.30939	2.08844
	2.1619	2.26098
	1.91437	3.01357
	2.72087	1.27671
	3.40219	1.38734
	3.74745	3.40342
	3.18757	3.01197
	2.36468	3.79097
	2.13045	7.67135
	2.7533	1.38734
	3.34985	12.2303
	3.42557	3.07434
	2.3792	10.9941
	1.84977	3.28722
	2.66709	8.67655
	3.68148	3.16956
	2.61701	4.09657
	5.79309	2.78998
	4.59804	2.39745
	2.36326	3.93612
	4.34603	3.27704
	3.84195	3.89755
	5.258	2.05996
	2.79519	1.47632
	2.85981	3.6623
	3.55857	2.66289
	3.13659	5.26793
	3.34419	4.13299
	3.38542	4.55723
	3.23735	1.94267
	1.68492	3.76368
	1.57989	2.2439
	2.3792	5.97106
	2.16101	1.57572
	1.9083	5.99965
	2.99743	6.00544
	4.1946	6.52119
	4.27306	5.18759
	3.89108	6.2717
	2.18446	1.78734
	1.55487	3.18953
	4.22366	4.18985
	4.17624	3.33754
	3.80445	1.10653
	5.98111	1.73687
	2.36326	3.64724
	2.79519	1.65172
	4.67482	1.5629
	4.32787	4.66001
	4.50031	4.03938
	3.21353	7.36268
	1.60037	2.72693
	2.66151	4.94477
	3.82809	1.80773
	4.66767	7.49854
	4.8143	1.85105
	1.82418	3.61129
	3.77406	1.65827
	2.40512	1.21426
	3.55903	0.955543
	3.36601	0.646475
	4.34603	2.95262
	3.56011	4.33875
	1.52081	4.27364
	4.30595	4.60761
	3.18504	2.20269
	3.95789	1.04008
	2.3849	4.59722
	3.77406	4.60111
	3.06432	4.30809
	2.68025	3.41684
	3.42858	4.39332
	2.05157	1.1844
	3.38492	1.43484
	4.23439	3.00014
	4.1026	1.76691
	2.72087	4.13429
	2.66709	1.42701
	3.38821	1.95278
	3.76401	2.5562
	3.36511	3.67155
	3.01135	2.06187
	3.07221	5.29815
	4.13383	5.24658
	3.44207	0.289474
	2.7533	2.42984
	3.11839	4.81168
	3.74029	3.17249
	2.99743	2.64643
	2.6672	5.44957
	3.46825	2.74772
	2.79556	3.46622
	3.4288	4.09831
	5.31739	5.50077
	3.41484	2.54535
	3.15363	3.94197
	5.00147	3.90606
	3.69229	4.24993
	3.60183	2.77111
	3.98863	3.45968
	4.30329	2.88474
	4.18427	2.3969
	1.60037	3.67428
	2.98356	4.46334
	3.81837	1.49358
	2.30248	3.52921
	3.13659	0.901021
	2.2864	3.71131
	4.40837	3.2784
	2.50488	5.4805
	2.3802	9.16939
	4.20759	9.81464
	2.05157	2.42538
	2.98147	8.62066
	3.31747	2.25205
	1.55487	6.32696
	3.97572	7.54235
	2.45244	3.7434
	3.69229	2.81159
	3.78972	6.44795
	4.90163	6.10889
	3.36411	4.08512
	1.85428	7.49972
	3.06432	1.86744
	3.74611	4.44304
	3.18922	2.09111
	2.67899	4.62702
	4.21347	0.734521
	5.42767	6.10948
	2.28067	3.79845
	2.90939	5.28715
	4.82423	1.86553
	2.59112	5.16002
	3.84195	4.59722
	3.84868	4.20554
	1.52081	4.52053
	2.76842	5.72523
	3.79745	2.9051
	3.69555	3.26081
	2.11608	3.0416
	3.49253	3.37461
	3.18922	1.74395
	3.54015	3.7181
	3.40219	3.78452
	4.1026	5.77439
	4.22121	6.45877
	4.13383	3.95504
	3.46399	3.65996
	2.40835	3.79476
	3.01561	4.92024
	3.74745	3.98427
	2.40201	3.01972
	4.19564	2.49119
	4.16505	1.79723
	3.4288	1.8038
	3.44292	4.54795
	1.67274	5.70215
	4.77408	1.84071
	4.66767	2.65029
	4.48991	1.45677
	2.34877	2.22675
	4.00247	1.78291
	3.34985	2.29727
	1.51341	1.67172
	4.15008	3.85894
	2.16101	5.33108
	2.70609	26.3428
	3.44207	2.1587
	3.90061	6.03641
	3.90796	3.86666
	1.56907	3.00946
	4.26477	9.42239
	4.77939	0.508476
	5.63877	1.22552
	4.00178	3.93616
	4.34631	0.757393
	3.04916	4.11543
	2.3802	4.37457
	3.37684	4.25045
	4.21347	1.07634
	3.8933	2.66706
	17.0932	2.21316
	6.36301	2.94272
	6.0823	2.9051
	3.55903	1.95103
	3.78291	1.77787
	1.67274	1.06061
	4.85465	1.41364
	3.51493	0.539856
	4.28745	1.09365
	4.97883	1.62741
	4.01083	1.42654
	3.12478	1.17807
	4.77408	3.18863
	2.89717	3.62905
	3.33446	3.57573
	1.82418	6.45008
	3.95789	2.38354
	4.43886	0.774903
	2.40201	2.94664
	3.54938	1.65047
	3.18757	4.00255
	3.11839	2.27959
	1.9246	2.76499
	5.29985	3.53176
	1.51341	0.907622
	3.42557	3.29724
	4.33794	2.17594
	3.38821	2.6499
	2.25603	3.93536
	4.1553	2.31572
	3.90796	2.7964
	3.8006	3.02327
	3.38542	3.33045
	2.65964	5.7442
	3.47537	1.07058
	3.33446	1.49165
	3.42698	3.04985
	2.85236	3.53455
	2.3849	4.25045
	3.36411	3.27705
	4.69399	4.52996
	3.51493	2.4574
	2.67381	4.19793
	2.65964	3.89301
	3.23735	4.26627
	4.66835	1.78657
	4.17521	2.48642
	6.13096	5.78661
	1.96407	3.04355
	1.56907	5.17819
	6.09171	4.02086
	3.18689	4.63624
	5.49152	3.70287
	3.57284	2.47389
	5.42767	5.12555
	2.80824	3.03744
	3.76332	2.08064
	2.60949	4.24198
	4.18427	5.38817
	2.2864	1.90207
	4.4818	2.94592
	4.54945	0.891515
	3.55857	2.84638
	2.60949	3.2794
	3.76063	3.09901
	2.50488	2.99221
	4.02109	2.80879
	2.1003	2.69638
	2.85236	2.92079
	1.85428	3.15191
	4.03397	4.99012
	3.69555	5.27015
	2.36596	0.569329
	2.70609	5.92841
	2.66226	3.19445
	2.6672	1.96339
	4.23941	5.28054
	3.98045	1.71985
	4.50031	4.05562
	3.39254	3.05598
	2.70125	1.93311
	2.11608	2.31733
	1.67159	3.66163
	3.04916	3.83113
	3.06447	6.47262
	2.9499	10.5998
	2.28067	3.32739
	5.35298	3.69377
	5.00302	2.46954
	2.25603	1.1844
	2.49102	2.72978
	3.01135	1.55711
	1.53572	2.47289
	1.97443	3.42872
	3.54416	4.11394
	1.53572	1.96695
	3.07221	6.12068
	3.46399	0.912189
	4.59593	2.47602
	3.68436	0.635267
	5.00147	4.38941
	2.45244	2.32005
	2.04161	2.98382
	2.66172	1.18642
	2.44989	6.39353
	3.57284	4.01284
	2.14529	5.56249
	2.9499	2.71507
	2.90939	2.32764
	3.88612	1.91156
	1.9246	2.82544
	1.68192	13.5226
	3.62822	8.18755
	2.36596	7.19642
	3.46825	2.32468
	4.30523	4.38114
	3.78291	1.68384
	2.75841	0.603284
	4.76623	0.630681
	3.56011	1.41893
	2.59112	3.66871
	4.04605	2.52965
	3.82809	3.65081
	2.70125	4.31049
	4.10051	2.61765
	3.81837	6.05854
	4.21895	1.43287
	3.68427	1.40142
	3.37684	2.01124
	1.55192	2.44038
	3.38492	5.9318
	3.49558	2.77855
	2.98147	2.01538
	3.37561	6.29851
	5.62267	4.18515
	4.66897	1.19145
	4.22366	1.50734
	2.69168	1.63165
	2.04161	2.66994
	3.78972	2.2725
	2.34877	3.24464
	3.12478	4.33457
	4.43886	3.58319
	4.91173	4.11003
	4.6789	5.62852
	3.53294	3.74318
	4.23439	6.08958
	3.04952	3.60498
	2.79547	5.05662
	3.37561	2.68435
	2.40835	1.73575
	3.44292	2.77111
	2.0443	3.98465
	3.05404	2.07383
	3.60183	2.72402
	2.86428	0.80969
	3.83006	4.47142
	5.258	5.41827
	4.17624	2.32468
	4.54945	6.08958
	4.83288	3.72098
	3.10263	2.78166
	3.13783	2.7898
	2.99781	4.10691
	1.96407	1.41257
	1.737	2.14347
	2.66172	2.74872
	3.01561	4.07775
	3.54938	4.47186
	3.46683	4.36479
	1.31363	4.90888
	3.88612	2.99725
	3.67632	2.87771
	2.0443	3.59516
	3.95234	2.7581
	2.1003	3.42505
	3.98045	2.56434
	3.44419	3.62904
	3.17473	2.94785
	3.79745	2.89637
	1.67159	1.3605
	2.18155	2.32412
	2.218	1.38471
	2.44989	2.93985
	2.80824	3.12024
	4.30329	6.22109
	4.04605	2.85643
	4.31428	2.57371
	2.46186	6.58967
	3.83006	2.01757
	3.48218	6.48493
	5.79309	2.17209
	5.98111	5.14316
	1.88755	0.906149
	2.75841	3.88602
	3.84868	4.90401
	2.89717	6.10948
	3.28077	2.59204
	5.17098	0.303371
	3.42698	3.60267
	4.74736	3.3147
	4.91173	3.1075
	3.39261	0.304573
	2.89578	3.2317
	4.85465	2.59171
	3.8006	3.93001
	2.67381	4.69487
	2.69896	5.66091
	4.29501	2.83626
	3.46683	2.8897
	3.46202	2.09618
	2.8312	1.80109
	1.68192	6.85491
	2.61483	1.71168
	4.31834	4.09663
	4.00178	3.70171
	2.58695	0.826597
	3.94041	2.46983
	4.84338	2.86613
	2.81932	1.57567
	1.55192	2.7677
	2.44439	4.75653
	4.15008	4.96884
	4.33794	3.58536
	3.46202	3.03753
	2.66226	3.02279
	3.62822	1.08078
	1.6003	1.85753
	3.6926	0.741281
	2.49102	1.60443
	2.56267	0.560558
	1.97443	2.29051
	4.61405	0.977656
	2.99781	1.36612
	2.218	1.00932
	2.72478	1.09561
	3.64718	3.97228
	3.63927	2.63671
	3.96818	2.47544
	2.14529	4.05027
	1.737	1.32394
	4.26477	2.17889
	3.64718	2.54692
	3.18689	2.4574
	2.94991	4.80023
	3.24304	3.07705
	5.11493	4.01883
	2.18155	1.24449
	4.34631	4.69396
	4.84338	2.52266
	3.93632	2.31572
	3.10175	2.12039
	3.63927	3.24554
	2.69207	3.03383
	3.06447	1.50823
	1.31363	1.42023
	4.93497	1.47538
	2.8312	4.7799
	3.62848	2.62995
	4.87388	4.49211
	3.95719	4.33875
	3.43586	0.937103
	3.44161	6.5784
	3.68436	5.06374
	5.31739	5.16002
	2.03358	6.04568
	3.05404	2.85266
	2.22136	1.77387
	5.63877	2.15628
	2.69896	2.09887
	3.47537	4.30572
	4.07257	4.16271
	5.11493	4.59861
	3.38015	5.05068
	3.40152	2.83698
	7.22	3.67591
	2.69168	2.67601
	4.1642	3.93582
	2.56267	4.75398
	5.7555	3.19556
	3.54416	3.40402
	3.33921	4.06886
	4.22121	4.39647
	3.04952	2.58774
	4.17716	2.75192
	3.10263	2.72942
	4.7123	2.12562
	4.79102	2.61446
	3.33682	2.41267
	1.88755	3.57703
	4.65783	2.47519
	3.44419	2.96711
	3.80516	3.20422
	3.39254	1.27902
	3.01475	1.05809
	4.10051	4.31136
	3.40059	4.27845
	3.13783	3.7957
	3.76063	2.90832
	3.02165	1.08078
	3.03043	2.76345
	2.83961	3.09901
	3.88459	3.18962
	3.19715	1.75617
	2.81932	2.22102
	4.93349	2.04346
	3.33921	1.14132
	3.49558	1.04778
	2.79547	3.33494
	2.85131	3.85405
	2.61483	2.21722
	1.6003	4.80579
	2.96198	2.74772
	3.60882	0.820218
	3.67632	1.17807
	3.62848	2.62931
	2.03358	1.98737
	3.69591	3.55789
	3.55457	1.55615
	2.64736	3.74505
	2.86428	4.38623
	4.31428	4.03561
	5.03255	3.34716
	4.34847	1.56869
	4.4818	4.1546
	4.02109	1.5026
	2.53925	3.26695
	2.83961	0.715918
	4.81828	2.87511
	3.17473	3.34505
	4.74736	1.89411
	2.79442	3.0765
	4.90743	2.95886
	4.69399	1.50823
	4.03397	1.91755
	3.09757	1.62313
	1.64906	3.2456
	4.97883	2.25447
	4.29501	5.33292
	3.46859	5.46744
	1.79964	2.02134
	3.53294	2.75188
	2.46186	6.10889
	1.96526	1.31234
	4.21895	1.11785
	4.81828	1.35094
	3.99403	1.12096
	2.9327	1.4397
	2.9327	0.506871
	3.40059	1.44786
	3.84162	2.92952
	3.68427	2.443
	2.37715	1.50889
	2.68541	4.6987
	5.29985	5.43705
	2.44439	2.53243
	3.91518	2.87807
	5.35298	3.88185
	2.85131	2.28165
	2.79508	3.99627
	3.87487	1.8372
	3.39261	2.77199
	2.03788	4.24725
	2.8346	5.40406
	1.64906	2.20237
	3.87487	4.28672
	2.89578	4.26084
	3.17725	2.41465
	3.66851	2.07383
	3.07036	5.05662
	2.22136	3.72098
	2.16399	2.66077
	2.65243	1.91928
	2.96574	2.29859
	3.48218	3.61224
	3.02693	3.25294
	3.33682	2.65994
	4.30523	3.61129
	3.19715	3.53432
	3.20663	0.890922
	2.58695	2.13995
	2.22554	2.14236
	2.68541	3.73562
	3.6926	4.03938
	2.87927	4.27673
	3.62431	1.87704
	5.00302	2.66638
	3.5905	4.41108
	2.78682	4.47489
	3.43586	1.35025
	4.1642	4.90888
	1.72354	1.71965
	4.59593	4.86008
	4.51851	3.08417
	4.66897	2.09174
	3.02693	4.19684
	6.36301	3.33494
	3.25197	1.86601
	10.9713	2.17714
	6.72012	2.53011
	4.76623	2.53712
	3.95234	3.05598
	2.48823	1.48186
	3.80516	1.04722
	3.01094	1.36909
	3.79717	2.12246
	2.79442	4.05754
	3.28077	1.19592
	2.999	4.59154
	3.27418	4.0358
	3.989	3.4847
	3.58538	5.28236
	4.90743	2.95772
	5.17098	5.52884
	3.69703	0.501001
	3.27418	2.53491
	2.86748	4.23342
	3.24026	4.42406
	4.6789	2.89109
	3.46859	3.56025
	5.14253	3.0416
	5.68361	2.68926
	2.72478	1.51856
	3.03541	4.09663
	3.93632	3.89504
	3.88545	3.10582
	5.63673	4.41381
	4.69371	1.79689
	2.22554	2.67225
	4.95081	1.36699
	3.94041	2.33782
	3.10175	0.893921
	1.68026	3.37016
	5.55823	3.96533
	3.24304	1.312
	2.90792	3.34551
	1.60302	0.537499
	4.07257	3.01516
	3.60268	1.86744
	3.69849	4.91848
	2.80301	2.1643
	3.93394	2.06557
	1.96526	1.31018
	4.34847	2.68952
	3.74669	0.440391
	5.12037	2.33816
	3.03541	1.65185
	3.96818	0.919973
	2.94991	2.60437
	2.90792	0.415626
	3.3565	1.81713
	2.03788	0.193688
	2.86748	1.5114
	3.59147	2.83561
	4.03926	4.55353
	3.73693	4.38058
	1.79964	32.3199
	4.17163	3.65195
	4.2767	4.46509
	4.81571	16.3794
	3.88545	6.03641
	1.68026	8.46743
	2.69207	2.43933
	3.07036	0.630151
	1.60302	1.77745
	2.98412	2.6435
	3.38015	3.79476
	3.19209	2.27525
	4.67871	3.09917
	2.34337	4.50549
	2.5602	1.87448
	3.02165	4.74912
	2.53925	3.40387
	4.83288	4.4635
	1.70711	4.35775
	3.48892	4.2582
	2.5602	3.35492
	4.65783	2.22448
	3.03043	2.88664
	2.80079	1.49951
	1.72354	3.63393
	1.85306	3.46355
	3.44161	0.769073
	3.69591	3.62716
	2.52299	5.68939
	2.8346	6.15379
	2.16399	5.3577
	1.89125	2.91796
	4.03926	2.50454
	3.27713	2.70645
	4.86755	2.33101
	4.24542	0.631569
	4.08877	2.28225
	3.01094	2.17475
	3.11781	2.56791
	3.01475	3.24996
	3.54873	2.32914
	3.57628	4.28332
	3.84162	2.42926
	10.4834	0.661098
	3.62894	2.52107
	4.51851	21.8579
	1.87797	4.12249
	3.40152	3.39228
	5.31043	11.4518
	3.31912	2.71927
	2.88827	18.1808
	3.79717	3.14375
	3.58538	4.5756
	2.90401	3.04118
	3.09757	0.849525
	2.79508	3.80786
	3.15482	2.523
	2.96198	1.50864
	2.80553	3.93682
	3.55834	1.23415
	1.97666	5.06374
	4.31834	3.82454
	4.87388	2.98235
	3.60882	2.75593
	2.80553	0.361632
	3.55451	4.20399
	2.48343	5.71419
	4.33102	5.10486
	3.95719	2.68447
	3.55457	4.5837
	2.93418	6.63971
	3.12906	2.54748
	4.63797	5.77794
	2.52299	1.58666
	2.9191	3.7957
	2.64736	1.23106
	2.93418	5.09383
	3.37761	2.77133
	1.43107	2.95841
	3.74669	5.88607
	3.57628	4.36846
	4.91098	3.09116
	3.99403	3.95413
	2.37715	2.88752
	3.5905	3.44307
	3.15781	11.4298
	4.61405	2.32745
	4.26617	2.42204
	4.17716	5.76731
	2.4133	1.545
	4.5586	4.91376
	3.69405	3.08003
	3.99965	7.39362
	2.75613	2.8481
	1.70711	3.25627
	4.7123	1.79794
	3.20663	3.29118
	4.69371	2.93748
	2.01068	0.909023
	3.88459	6.39358
	2.55228	3.78155
	4.5586	2.26443
	2.65243	1.28372
	1.84448	5.10903
	2.6346	0.453336
	4.06945	7.04896
	4.27664	0.846349
	4.79102	5.56405
	4.66333	4.30973
	4.93497	4.24993
	3.96339	6.40301
	1.97666	5.51199
	2.48343	6.38746
	3.98847	2.76204
	2.78682	2.58857
	1.97034	1.86017
	2.8714	3.5933
	3.14443	2.44277
	2.80079	1.83802
	3.62894	5.80119
	1.84448	1.26348
	2.96574	4.64745
	3.75682	2.66039
	3.25197	5.7783
	3.34457	2.46356
	3.72183	3.04335
	2.48823	5.67662
	2.94783	0.425156
	4.24542	21.8579
	2.88827	3.68525
	1.97034	2.25614
	2.70036	25.2428
	1.85306	4.12798
	2.37912	3.70287
	3.12906	3.46242
	4.59843	2.71913
	2.999	1.68918
	3.69703	1.50843
	3.40078	3.61028
	3.50935	0.543248
	2.1762	3.96393
	3.17725	4.04736
	2.20227	2.68125
	1.79909	3.63317
	1.89125	3.69148
	2.06964	2.16679
	2.28517	1.62498
	2.69665	2.3601
	1.43107	4.20711
	3.11781	3.07611
	2.67856	2.08267
	1.61697	4.56173
	4.0865	7.39182
	2.80301	4.33457
	4.67871	2.66077
	5.03255	0.467507
	2.87927	4.50782
	2.24668	4.89457
	3.20468	3.38136
	4.0496	2.34316
	3.11203	4.21215
	3.15781	0.620174
	3.14443	2.1821
	4.3838	2.41174
	4.55699	1.58332
	1.87797	3.20043
	3.49915	4.25215
	3.99965	2.19496
	1.59343	0.937329
	2.69554	3.23003
	2.92963	7.71702
	4.0865	4.37421
	2.34337	3.52748
	3.48892	4.19079
	3.66851	4.55714
	2.2503	2.54405
	1.79909	3.61033
	3.45643	3.86034
	2.98412	4.35341
	2.44618	1.25272
	2.01068	2.83974
	2.78054	2.39478
	5.7555	2.86044
	4.12232	5.77199
	4.93349	0.640169
	4.22622	1.15276
	2.89372	6.83148
	4.26617	6.91753
	3.91518	1.45432
	3.62431	3.02678
	2.24668	3.50425
	2.98909	0.707925
	3.15482	2.53942
	4.07779	0.596221
	3.50935	3.51579
	3.24026	6.70326
	2.34415	3.17249
	3.59147	5.98683
	1.19701	4.80579
	2.75613	5.47648
	2.6346	2.76948
	2.76984	3.06024
	4.50854	2.78998
	3.83023	3.50425
	2.99235	1.68864
	3.00845	3.89072
	3.60268	1.62548
	3.3565	3.02561
	2.56463	3.27524
	3.72462	4.05922
	3.81312	1.12555
	2.09258	4.11003
	2.1762	4.73267
	3.989	1.0849
	2.90401	3.52368
	1.60685	4.47755
	3.69849	4.31919
	2.44618	2.16951
	3.19209	2.15235
	2.56463	7.47099
	2.37912	2.32905
	3.13163	4.24513
	4.26674	5.22737
	3.14989	1.44934
	5.00745	3.205
	2.9191	3.21618
	3.44895	3.6625
	2.61646	3.47512
	3.73693	4.0152
	1.19701	4.61919
	1.77229	3.96974
	3.11203	4.26358
	4.22622	2.54535
	2.54324	3.80786
	2.52843	4.59224
	2.4133	2.09295
	1.76295	3.01197
	2.06964	3.07434
	3.50946	2.50718
	3.27713	3.47157
	3.58908	2.15069
	3.00727	3.02142
	3.43523	1.82883
	2.64277	2.55002
	4.38003	2.64178
	1.61697	1.04008
	3.93394	0.931472
	4.46466	4.20554
	4.91098	1.77578
	3.1253	2.06127
	2.38503	3.56602
	3.42324	1.79051
	2.28517	1.9823
	3.54873	2.36193
	2.55228	3.0612
	3.29774	2.84638
	5.55823	2.42926
	2.89372	2.6816
	2.16805	1.80099
	2.88214	3.87976
	3.45913	1.57587
	3.98847	2.65268
	2.3534	3.29009
	4.07779	5.00188
	3.82169	3.27427
	4.02135	1.8207
	3.55834	2.72102
	3.55451	0.826597
	3.93433	2.39389
	4.17163	3.94135
	4.86755	2.5562
	1.77229	3.57571
	3.00727	4.29904
	2.65662	1.65097
	3.82814	1.85105
	3.10293	0.14045
	5.14253	2.74599
	2.16803	2.77499
	2.22424	2.93595
	4.2767	4.93893
	1.70844	5.1442
	1.59343	4.19834
	2.4686	2.88079
	2.24616	3.00965
	3.80783	4.37421
	1.71148	0.738176
	3.34457	6.35427
	3.11649	1.59431
	2.09258	6.11858
	3.31912	3.44307
	3.69405	5.24658
	1.70844	3.1525
	3.06956	3.76446
	2.69554	14.7756
	5.37046	8.68519
	4.1951	5.23941
	4.50854	3.84977
	3.48636	1.14132
	4.32037	1.33471
	2.20227	4.14998
	3.3652	1.45368
	3.9703	3.0338
	2.2503	4.08887
	1.76295	0.879635
	3.19644	0.644827
	2.95275	3.11224
	2.69665	2.36506
	3.43523	4.63043
	3.1253	5.14691
	3.37761	4.14563
	2.4686	7.23045
	2.67856	2.91798
	2.92963	3.63379
	3.57264	2.81703
	1.54449	2.65509
	2.64277	3.30799
	3.72183	2.34133
	4.49056	1.55519
	3.0211	2.56524
	2.502	1.45222
	4.08877	2.95291
	4.63476	3.17907
	2.38503	1.60071
	3.10293	3.59056
	4.95081	0.787869
	1.30118	0.613525
	4.81571	2.99023
	3.29774	0.444686
	2.82447	2.27525
	5.68361	8.72759
	2.82833	3.95504
	5.12037	2.88752
	4.55287	4.80314
	2.99235	2.15706
	2.1258	3.42239
	2.28891	4.91291
	3.74572	4.32525
	2.8714	4.86883
	2.70036	0.556644
	4.55699	2.67191
	4.07131	0.468652
	3.13163	2.44159
	3.81383	3.9796
	2.18261	3.01826
	3.40078	4.93812
	3.38823	5.46218
	2.34415	2.09093
	3.06107	1.82184
	2.61646	2.42353
	3.11469	5.69675
	3.9703	5.46767
	2.6108	3.66676
	3.45643	4.05493
	3.00845	5.84529
	1.60685	5.15028
	4.66333	1.57168
	2.69771	3.09966
	3.14989	3.94135
	3.04347	4.41225
	4.33102	1.49358
	4.63797	0.974469
	3.11649	2.63903
	2.94783	4.31585
	2.502	1.93102
	2.5585	3.09866
	2.77899	2.08582
	2.16803	1.66694
	4.13135	2.07431
	2.82833	1.91736
	5.63673	2.02136
	3.18959	1.44934
	2.22424	2.00333
	2.48218	2.37773
	3.38084	3.13979
	1.30118	1.72364
	2.94277	1.15276
	2.78054	6.53349
	3.53152	2.93188
	2.16805	5.6088
	3.27429	4.95136
	1.35576	1.55094
	3.20468	0.731747
	3.63586	1.05729
	3.22279	2.86529
	3.50621	2.59493
	2.54324	2.28858
	3.30665	0.737842
	4.06945	3.12732
	5.37046	2.78198
	2.46796	1.86017
	2.76984	1.78654
	4.41345	3.56534
	2.88045	2.55109
	4.0496	1.53773
	2.98909	1.87602
	3.63586	3.31639
	3.72712	2.83909
	3.74598	3.27195
	2.24925	1.45677
	3.82169	3.99627
	6.24607	0.307237
	4.27664	1.7535
	3.75682	4.55365
	6.72012	2.88802
	5.85447	0.757393
	3.20793	5.67915
	2.88045	0.883973
	2.24616	1.87782
	3.48636	0.574018
	1.54449	1.0079
	4.03498	1.14641
	2.69635	5.22207
	3.15812	0.76397
	2.50682	5.74872
	4.12232	4.68583
	3.53152	2.90804
	3.22279	2.65118
	2.52843	3.97475
	4.03168	3.15099
	1.81512	3.06777
	3.96339	0.889626
	4.43829	3.78452
	3.04347	5.06558
	3.3685	73.4463
	4.02135	0.974469
	3.23822	5.88836
	1.71148	5.24223
	3.7286	0.901021
	4.11991	4.59721
	2.77899	3.17907
	3.54129	2.08064
	2.24925	1.88306
	3.583	2.73411
	3.25685	0.795092
	2.3534	5.38559
	3.80584	2.39807
	15.7776	1.91801
	1.74213	2.04033
	30.2846	1.55329
	11.7295	5.36464
	3.49915	1.65181
	5.14074	3.27427
	5.31043	1.73984
	21.7706	0.415626
	3.6203	1.39232
	2.39192	4.39647
	3.58908	2.88628
	2.54794	4.19998
	2.65662	1.5049
	3.91349	2.41039
	1.44867	1.5026
	2.1258	1.2302
	4.20371	1.79181
	4.63742	0.912982
	3.72462	2.23752
	3.55526	4.42164
	3.67777	3.24996
	2.82447	1.80099
	4.74173	1.46806
	3.38084	5.26793
	3.27429	6.29743
	2.88214	9.83454
	2.74905	3.46574
	3.63033	5.21002
	3.91985	0.644827
	2.29475	2.38349
	1.35576	4.20711
	2.74905	0.254638
	4.32037	3.49877
	3.21816	4.31191
	4.30461	2.40822
	3.11469	2.60551
	4.22446	3.04888
	3.15954	2.11887
	3.80783	3.26119
	4.02143	0.640074
	4.59843	1.36663
	3.43837	4.29059
	3.81383	1.48886
	2.34328	3.2769
	3.81312	2.02007
	3.23822	1.49329
	1.74058	5.02076
	1.81512	3.65848
	3.54129	5.67915
	3.16215	3.59208
	3.45913	5.45054
	3.85216	4.98366
	2.1803	4.33728
	3.05565	2.73121
	2.28891	3.05202
	2.98421	2.20312
	2.84112	2.15334
	2.1803	1.41893
	3.74572	2.63829
	4.3838	3.29584
	1.74213	3.49974
	2.18261	1.66454
	3.48375	1.60686
	1.55751	3.71091
	3.44895	3.30729
	3.6203	2.99561
	4.47179	2.14477
	3.93433	4.3747
	3.21816	6.58176
	2.6108	7.36268
	4.0568	5.4805
	4.72442	4.27595
	3.83023	3.38508
	1.44867	3.7047
	3.82814	5.20029
	3.56738	1.11504
	4.13135	2.40779
	2.48218	4.29591
	3.80865	4.65015
	3.37481	3.62904
	3.67777	4.85406
	2.67882	5.67662
	3.19644	5.66091
	4.49056	3.94692
	2.43329	5.25194
	2.99938	2.08202
	3.42324	4.74083
	2.65877	30.9089
	3.17307	2.14477
	2.95275	2.58119
	2.43329	5.34162
	4.59585	5.7821
	4.38003	5.77368
	4.64508	1.76642
	3.0211	2.60825
	2.5585	3.45968
	1.32315	2.09022
	4.11991	2.10236
	3.08443	1.30857
	4.30461	1.53391
	3.3652	1.26266
	3.11903	1.6396
	3.50946	2.36934
	2.39192	1.58657
	2.80737	0.947717
	2.69771	3.63001
	3.14928	5.46218
	4.26674	3.11672
	4.43829	2.31909
	3.69079	2.7289
	1.93883	3.27649
	3.06956	0.425471
	5.42515	2.37697
	1.68585	1.86829
	4.03498	0.948998
	3.04827	0.285414
	3.35638	3.0568
	2.94277	2.96747
	2.50682	1.26348
	4.31898	1.71307
	4.55262	0.955543
	2.29475	2.4341
	3.51444	0.631633
	3.57264	2.65351
	4.59585	1.96095
	4.6207	4.89457
	2.69635	4.1913
	2.47308	1.24482
	4.46466	3.72247
	5.10496	1.51065
	2.5279	3.94199
	2.46796	4.14101
	4.10732	3.30362
	3.20793	2.65029
	3.39723	2.55896
	2.34328	2.32238
	3.00703	1.00326
	3.38823	2.83974
	1.35147	4.99471
	3.62995	4.6361
	1.55751	1.67621
	2.63245	2.45328
	3.06107	1.87047
	1.35147	1.6639
	3.40686	1.59686
	2.01484	3.11642
	3.37481	2.32705
	4.55287	3.90637
	3.18959	1.5016
	2.76634	2.77486
	4.63742	7.75897
	4.1951	1.93993
	3.34658	0.457699
	5.05828	6.36254
	1.68585	7.12983
	4.10732	7.88899
	4.41345	1.56232
	3.27578	2.71913
	1.74058	4.75653
	2.45076	5.9729
	3.21865	5.12555
	3.583	2.52114
	3.01826	3.8037
	3.83217	6.84111
	2.98421	2.69294
	2.36234	1.58332
	4.07131	2.47252
	3.14928	2.9942
	5.00745	2.05074
	2.89725	3.03962
	3.77119	4.68155
	1.32315	1.93683
	4.24852	2.8555
	2.51562	4.67124
	2.97696	3.29514
	3.50621	3.19709
	3.74598	2.17833
	2.53079	1.17567
	1.9739	2.20727
	3.39353	1.24749
	3.6378	2.08668
	3.21647	3.39452
	4.86563	0.752429
	3.04827	2.63665
	2.47308	2.05098
	3.15812	6.1253
	1.9739	4.95732
	4.55262	0.486923
	3.30665	2.12232
	2.64811	3.23317
	4.03168	3.28456
	3.19548	3.14778
	2.88241	2.14067
	4.63476	2.92042
	2.99938	1.09742
	3.08443	3.1604
	5.01314	3.1417
	2.51562	1.44066
	3.71616	4.40264
	2.93658	2.7289
	3.16215	4.69126
	3.69079	5.48391
	2.10488	5.10658
	3.01826	5.16223
	3.3685	3.71131
	2.73782	4.59721
	4.47179	3.42106
	4.19909	2.97736
	4.39191	2.84271
	2.80737	2.35575
	3.22812	2.10236
	3.73369	4.32908
	2.54794	4.46334
	4.03794	4.74489
	3.20405	4.24898
	3.72712	2.69514
	3.83217	0.709215
	3.39353	4.19767
	3.25685	1.9885
	2.67856	4.42758
	2.58682	2.4602
	3.30102	3.27704
	1.93883	4.33751
	3.77119	2.49456
	4.35851	2.74085
	2.73782	3.38712
	3.4542	3.88268
	2.65877	4.32536
	5.82632	4.61184
	3.51444	2.67601
	4.58179	3.90856
	3.10047	4.56128
	3.47996	2.33264
	3.40011	2.82012
	3.26837	1.09742
	2.01484	3.09133
	3.91349	2.70615
	3.85216	2.4788
	2.84112	5.5207
	3.17197	4.8218
	1.55207	6.91187
	3.80584	4.18515
	4.02143	6.1308
	3.36938	5.53672
	4.64508	6.20042
	2.95037	0.851424
	1.90573	2.28835
	4.45375	3.39297
	3.7286	2.74197
	4.24852	1.19145
	3.4542	3.5623
	2.67882	3.12757
	3.17307	3.41046
	1.95326	6.46305
	4.94435	2.05584
	2.88241	1.24335
	4.59995	4.71515
	3.17197	1.42195
	3.05565	3.54442
	3.57783	0.567375
	3.90342	0.537914
	2.36234	2.96542
	2.27378	1.70766
	3.34765	2.60825
	2.0105	4.95207
	3.94624	2.35575
	3.55526	1.21582
	3.63033	2.95886
	1.64155	1.26212
	3.13851	1.40247
	25.5986	2.19611
	17.0932	1.60943
	10.9713	2.81703
	47.2589	3.02279
	21.7774	1.5406
	6.81076	4.48187
	5.85447	1.57238
	38.9006	2.90832
	9.44321	2.74003
	3.6196	3.48792
	2.5279	2.96804
	3.90034	5.7891
	3.34658	3.00114
	2.39204	2.60919
	2.46464	5.20827
	5.82632	4.79557
	4.52867	1.08637
	2.74682	4.75398
	4.6207	1.6276
	4.69671	4.2916
	5.0723	4.78969
	3.21647	1.73984
	3.43837	5.21385
	2.95037	2.06791
	3.00703	5.98895
	1.73497	3.89134
	3.85113	5.46988
	3.63258	5.53383
	3.48375	2.18342
	3.0481	1.93095
	2.63245	6.58758
	1.61294	1.6396
	3.73369	3.17863
	4.22446	2.05505
	2.76379	7.03455
	3.11903	1.54391
	4.06037	2.72656
	4.10711	6.39358
	3.22812	3.18863
	3.34765	3.63835
	3.56738	3.54756
	3.50453	3.38472
	2.83281	3.65996
	5.08689	6.64754
	4.74173	1.35088
	4.48164	7.3737
	2.0105	6.89868
	3.35638	5.22737
	3.33263	1.72895
	4.12043	3.34309
	3.91985	4.70838
	3.40011	7.93556
	3.53842	5.24738
	4.0568	0.458665
	3.39891	5.05068
	3.04922	3.80654
	3.24774	2.87267
	4.20371	4.2074
	1.70775	1.70354
	2.17557	3.42116
	2.33904	2.65994
	2.89853	2.66746
	2.45076	0.715918
	3.20405	2.42746
	3.15954	1.18582
	4.72442	6.995
	4.06037	2.80103
	3.42067	2.25335
	3.24774	3.3797
	3.90352	2.71142
	2.02245	3.57573
	3.26837	3.36389
	3.80865	0.490726
	4.15059	2.86529
	3.50453	3.11489
	2.88488	3.34411
	2.76634	0.488433
	4.32134	1.09449
	4.00252	3.37075
	1.90573	1.7063
	3.31084	4.92088
	1.73497	1.32874
	3.49714	3.83565
	2.51925	3.74892
	2.56333	4.99263
	3.3821	4.01284
	2.89853	2.20537
	3.21865	3.00958
	2.10488	3.75871
	1.55207	2.40359
	3.90342	2.70511
	6.61289	2.40779
	4.62065	2.28107
	3.0379	2.74197
	5.14074	2.42353
	3.24521	2.19664
	2.53079	2.93819
	1.68354	3.55789
	3.27835	3.19925
	3.28322	3.78545
	2.64811	2.09022
	2.97513	4.46789
	4.45375	2.23019
	2.53948	2.3969
	4.63024	1.41052
	3.74162	3.30464
	2.97696	2.87381
	5.19912	7.03455
	3.71616	2.12972
	3.50976	2.10148
	5.45879	6.83983
	4.12043	0.754539
	4.31898	3.29538
	3.27835	2.52766
	3.2255	2.27229
	3.19548	2.3601
	2.95749	1.70084
	2.27378	0.910781
	3.55177	2.07458
	2.56663	2.6131
	2.89725	1.58319
	4.35851	1.48462
	2.39204	1.2669
	3.39723	1.47996
	2.57423	1.42673
	1.91968	0.7782
	3.10047	0.506871
	1.95326	1.58508
	4.3272	3.62793
	3.53954	3.63317
	2.89973	0.738464
	3.04307	3.63506
	3.63258	2.70597
	1.61294	3.71235
	3.62995	1.4823
	3.40686	4.12418
	2.92878	4.26627
	4.39702	4.01883
	3.84284	7.03155
	2.02245	6.97332
	1.70775	3.16708
	1.87595	2.90811
	2.46464	4.56511
	2.24927	1.61624
	3.27578	7.05599
	3.06068	1.54337
	3.27768	2.17913
	2.51546	0.635766
	3.20822	2.49425
	2.97513	4.08512
	3.6378	1.8482
	2.67856	2.49735
	1.78651	0.774624
	5.3431	2.96509
	1.64155	2.20285
	2.57301	1.96044
	1.40791	2.83041
	2.51925	3.59904
	2.93658	1.12935
	2.58682	3.95066
	1.78651	1.51505
	3.13851	4.51963
	2.97344	4.13299
	5.10496	4.25505
	5.26356	4.50061
	6.24607	2.09464
	2.57423	3.19709
	5.12204	2.73044
	2.57301	3.73392
	2.61003	4.38801
	2.25253	0.750051
	3.87908	1.37776
	4.10339	2.20045
	2.95749	3.9161
	3.30102	4.36481
	3.35113	3.66422
	3.36938	2.95773
	3.10362	4.07775
	3.31084	1.32974
	2.53948	5.63684
	2.81697	1.87699
	2.93915	1.93683
	1.68354	5.44258
	2.61501	3.26465
	2.51546	2.71338
	1.96843	0.991821
	4.62385	1.01215
	2.17557	1.82883
	4.63233	4.10645
	2.56333	0.344443
	4.35529	3.0522
	4.02243	1.49522
	1.96843	1.48135
	3.27482	2.43896
	2.33904	6.39918
	4.70318	2.44038
	4.03794	6.19412
	3.20822	2.69649
	4.96688	1.33576
	4.1617	3.95818
	3.59907	5.5207
	2.76379	4.27437
	3.00867	2.94773
	4.19909	1.02135
	4.58447	4.21519
	4.1617	2.77003
	3.0481	3.63981
	1.48082	0.539856
	3.04307	3.68335
	4.39191	1.49957
	3.47996	1.41407
	2.68013	1.83708
	3.39891	4.61919
	2.60127	6.54117
	4.15059	3.42198
	1.20122	5.17829
	4.47624	1.33675
	3.57783	2.62167
	2.22506	4.12418
	3.0379	1.01158
	3.55177	1.83802
	2.02583	1.49788
	2.74682	1.71307
	4.55098	1.21426
	5.42515	0.411551
	3.21961	1.35892
	5.05828	0.770827
	4.22519	1.51275
	4.86563	0.741133
	3.06068	2.50454
	1.40791	2.443
	2.43505	1.93731
	2.25253	1.81713
	4.62385	2.05107
	3.94615	1.48345
	3.3821	5.10486
	2.97344	4.42143
	4.7432	6.41779
	3.6196	3.41595
	3.95646	0.14045
	3.59878	1.80773
	1.91968	1.5797
	4.2519	1.74103
	4.0518	1.95105
	3.07693	3.06481
	3.04922	3.96974
	3.42067	3.04118
	3.08263	1.91052
	2.92998	1.91094
	4.3679	1.33275
	1.87595	2.50812
	3.48604	0.978101
	2.60127	1.48986
	4.34491	2.26443
	2.88488	3.26556
	4.35141	6.00544
	3.14675	0.477323
	3.83492	5.78747
	3.87908	3.86756
	2.22506	3.2769
	3.82876	2.85643
	2.56663	5.15028
	3.90034	5.07677
	2.06497	0.261272
	3.21961	2.21301
	3.59878	1.66454
	2.24927	2.41013
	2.83281	4.22014
	2.75456	0.133897
	4.35141	3.89654
	2.33608	0.994033
	4.32134	0.248202
	4.42062	1.93864
	1.63812	1.98737
	3.94624	2.61159
	5.08689	3.10582
	3.33263	2.74764
	3.44134	3.67212
	4.42062	2.13228
	3.79989	3.70565
	4.58179	3.368
	2.05538	3.63981
	4.69671	3.23833
	3.12561	3.06255
	2.91864	2.84801
	4.3272	5.10141
	3.93528	4.28332
	4.94435	4.42164
	3.74162	4.02148
	3.31827	3.77105
	5.01314	0.93184
	1.36568	4.3442
	3.2535	3.08732
	4.39419	3.04813
	3.54047	2.02136
	1.48082	0.88733
	2.92878	4.8588
	3.33494	0.638274
	1.88959	3.53177
	1.20122	4.53003
	2.92998	2.89959
	3.53842	2.11495
	2.02814	3.22966
	2.61501	2.75188
	2.29386	1.61513
	3.28322	4.30533
	3.2255	2.97871
	1.81982	3.40305
	3.00867	2.73121
	4.10711	4.29971
	2.74975	4.41381
	1.9197	3.70565
	4.3679	2.48889
	3.90352	3.15864
	2.31226	4.58708
	1.78283	2.74568
	3.85113	2.84271
	3.49714	1.84497
	4.39702	1.5693
	3.14033	0.997087
	2.8988	3.42106
	4.59995	3.61434
	1.36568	3.0505
	3.53954	5.39741
	3.26938	3.3472
	1.79024	3.28456
	4.20853	26.7904
	2.02583	4.8417
	1.47066	4.56374
	3.24521	3.95066
	2.89528	10.2329
	3.93528	10.1785
	2.57229	2.52734
	2.89973	1.96827
	1.79024	6.34948
	4.11955	5.97187
	4.35377	5.40406
	3.33494	6.1308
	1.78283	1.90207
	3.84284	1.84602
	3.48341	2.68069
	2.59159	0.795092
	3.76135	3.26119
	3.65571	2.12447
	3.85245	0.662672
	3.50976	2.95024
	2.02814	2.42984
	2.81697	3.50316
	2.47624	2.33117
	4.02243	1.83744
	2.6279	0.998077
	4.43517	4.40184
	5.19181	1.58508
	3.27768	5.06364
	3.42507	3.82082
	3.35113	3.08951
	2.54858	3.05253
	3.65034	5.7401
	4.00252	4.088
	2.31226	4.41597
	2.47398	3.08732
	2.61003	4.49313
	2.43505	5.85299
	3.7222	1.39031
	5.0225	3.41046
	2.26574	2.94592
	4.95908	3.16812
	3.76135	4.73289
	2.25402	3.69358
	2.97689	4.09932
	4.48164	5.4219
	1.63812	3.92412
	5.45879	4.11394
	3.53843	4.33088
	4.52867	0.93184
	2.05538	5.0974
	4.15394	3.82082
	2.32406	3.50633
	4.91976	3.79966
	3.65571	1.98141
	2.47624	6.32696
	4.07045	4.53003
	2.93915	5.33292
	3.34596	2.485
	2.29386	3.86029
	4.18853	5.388
	1.53279	3.19196
	2.54858	2.44402
	3.10362	0.486923
	4.63024	3.0505
	3.36818	7.33461
	3.95905	1.6751
	1.53979	4.07392
	1.32686	2.66119
	3.66729	0.873027
	1.81982	3.56602
	4.08997	3.61224
	2.68013	1.49788
	4.0518	1.65827
	3.48604	1.4034
	3.63682	1.4604
	4.08313	3.89646
	4.33916	3.42674
	1.88959	3.19948
	4.45632	2.79077
	2.09644	5.92841
	4.55098	2.43933
	3.95646	3.09402
	2.06497	2.71291
	4.21374	2.38909
	5.30902	6.02806
	3.57895	2.83626
	2.03991	3.94692
	1.47066	3.86427
	4.62065	4.19849
	4.68781	3.20796
	3.59907	1.70569
	1.53979	2.21393
	2.8802	4.47526
	1.9197	1.05904
	1.32686	1.81331
	3.07693	4.14706
	3.04418	4.03437
	1.65591	3.94091
	2.74975	0.900818
	2.40698	2.94664
	2.75456	3.28491
	3.44134	2.98248
	1.45294	1.89839
	2.97367	5.75016
	2.6279	11.8267
	3.34866	3.9661
	3.27482	4.21729
	4.4954	4.30999
	3.86814	7.87548
[truncated: 797,559+ more rows]

## Sheet: 2c
	k (1/mm)	s(k)
	0.816814	0.152056
	0.879646	0.209281
	0.942478	0.237533
	1.00531	0.368924
	1.06814	0.445403
	1.13097	0.365626
	1.19381	0.369481
	1.25664	0.399056
	1.31947	0.281681
	1.3823	0.2801
	1.44513	0.460073
	1.50796	0.518648
	1.5708	0.501273
	1.63363	0.555016
	1.69646	0.551223
	1.75929	0.563006
	1.82212	0.71348
	1.88496	0.737311
	1.94779	0.601452
	2.01062	0.7408
	2.07345	1.11372
	2.13628	1.1564
	2.19911	0.910365
	2.26195	0.948947
	2.32478	1.24641
	2.38761	1.3668
	2.45044	1.297
	2.51327	1.11671
	2.57611	0.859743
	2.63894	0.926476
	2.70177	1.31189
	2.7646	1.33815
	2.82743	1.06154
	2.89027	1.05191
	2.9531	1.06716
	3.01593	0.927126
	3.07876	1.02144
	3.14159	1.09176
	3.20442	0.856388
	3.26726	0.904349
	3.33009	1.24438
	3.39292	1.23636
	3.45575	1.06421
	3.51858	1.03816
	3.58142	0.921103
	3.64425	0.859227
	3.70708	1.02913
	3.76991	1.09463
	3.83274	1.04953
	3.89557	1.06501
	3.95841	0.974527
	4.02124	0.907443
	4.08407	1.03566
	4.1469	1.02349
	4.20973	0.844097
	4.27257	0.827908
	4.3354	0.911552
	4.39823	1.0083
	4.46106	1.14457
	4.52389	1.11656
	4.58673	0.991715
	4.64956	1.03595
	4.71239	1.08529
	4.77522	1.05865
	4.83805	1.15101
	4.90088	1.2334
	4.96372	1.19702
	5.02655	1.1654
	5.08938	1.01572
	5.15221	0.795617
	5.21504	0.862905
	5.27788	1.06172
	5.34071	1.04493
	5.40354	0.964264
	5.46637	0.942295
	5.5292	0.901479
	5.59203	0.913775
	5.65487	0.959983
	5.7177	0.988023
	5.78053	1.10739
	5.84336	1.19212
	5.90619	1.07906
	5.96903	0.980064
	6.03186	0.960541
	6.09469	0.884021
	6.15752	0.906216
	6.22035	1.04064
	6.28319	0.9874
	6.34602	0.836164
	6.40885	0.87329
	6.47168	0.983107
	6.53451	1.00286
	6.59734	0.98399
	6.66018	0.9553
	6.72301	0.976334
	6.78584	1.08554
	6.84867	1.10469
	6.9115	0.95507
	6.97434	0.84698
	7.03717	0.874759
	7.1	0.916082
	7.16283	0.965669
	7.22566	1.10268
	7.28849	1.23334
	7.35133	1.21753
	7.41416	1.1006
	7.47699	1.00441
	7.53982	0.966661
	7.60265	0.966116
	7.66549	0.950742
	7.72832	0.920563
	7.79115	0.991664
	7.85398	1.14106
	7.91681	1.10883
	7.97965	0.857086
	8.04248	0.729532
	8.10531	0.906103
	8.16814	1.11785
	8.23097	1.09282
	8.2938	0.959014
	8.35664	0.949152
	8.41947	0.98754
	8.4823	0.969988
	8.54513	1.02371
	8.60796	1.10922
	8.6708	1.07352
	8.73363	1.07867
	8.79646	1.14354
	8.85929	0.982982
	8.92212	0.809051
	8.98495	0.970505
	9.04779	1.09042
	9.11062	0.926993
	9.17345	0.902494
	9.23628	1.04958
	9.29911	1.04545
	9.36195	1.02249
	9.42478	1.07323
	9.48761	0.997951
	9.55044	0.925916
	9.61327	1.01561
	9.67611	1.0375
	9.73894	0.942019
	9.80177	0.958112
	9.8646	1.07964
	9.92743	1.13989
	9.99026	1.10905
	10.0531	1.06098
	10.1159	1.03567
	10.1788	0.977183
	10.2416	0.911937
	10.3044	0.997767
	10.3673	1.16122
	10.4301	1.15968
	10.4929	1.04215
	10.5558	0.983263
	10.6186	0.962301
	10.6814	0.941801
	10.7442	0.925344
	10.8071	0.906938
	10.8699	0.969731
	10.9327	1.08182
	10.9956	1.03233
	11.0584	0.882797
	11.1212	0.889067
	11.1841	0.971853
	11.2469	0.931375
	11.3097	0.869707
	11.3726	0.922533
	11.4354	1.00521
	11.4982	1.01457
	11.5611	0.956907
	11.6239	0.913743
	11.6867	0.993208
	11.7496	1.15327
	11.8124	1.16732
	11.8752	0.991622
	11.9381	0.900284
	12.0009	1.00111
	12.0637	1.04275
	12.1265	0.926919
	12.1894	0.876784
	12.2522	0.988594
	12.315	1.11847
	12.3779	1.15431
	12.4407	1.09888
	12.5035	1.03657

## Sheet: 2d
	r (mm)	g(r)
	0.0704733	0
	0.21142	0
	0.352367	0
	0.493313	0
	0.63426	0
	0.775206	0
	0.916153	0
	1.0571	0
	1.19805	0.0937834
	1.33899	0.251734
	1.47994	0.645319
	1.62089	0.554545
	1.76183	0.573954
	1.90278	0.797159
	2.04373	0.879623
	2.18467	0.951448
	2.32562	0.869628
	2.46657	1.04769
	2.60751	1.52968
	2.74846	1.18552
	2.88941	0.952702
	3.03035	1.27916
	3.1713	1.00973
	3.31225	0.949806
	3.45319	0.959844
	3.59414	0.969095
	3.73509	1.05285
	3.87603	0.956591
	4.01698	0.825129
	4.15792	0.93227
	4.29887	1.00625
	4.43982	1.03757
	4.58076	0.833951
	4.72171	0.916138
	4.86266	0.635416
	5.0036	1.16767
	5.14455	0.895439
	5.2855	1.17979
	5.42644	1.09739
	5.56739	1.04942
	5.70834	1.01367
	5.84928	0.950828
	5.99023	1.00348
	6.13118	1.0079
	6.27212	0.797159
	6.41307	1.0512
	6.55402	0.942876
	6.69496	1.17476
	6.83591	0.895776
	6.97686	1.03872
	7.1178	0.939227
	7.25875	0.804898
	7.3997	0.926223
	7.54064	1.09516
	7.68159	0.95074
	7.82254	0.998244
	7.96348	1.07934
	8.10443	0.859545
	8.24538	1.06288
	8.38632	0.817255
	8.52727	1.00139
	8.66822	1.06288
	8.80916	1.02674
	8.95011	0.916419
	9.09106	0.902211
	9.232	1.02231
	9.37295	0.869083
	9.5139	1.0924
	9.65484	1.01245
	9.79579	1.03229
	9.93674	0.785852
	10.0777	0.930948
	10.2186	1.00057
	10.3596	1.07372
	10.5005	0.749008
	10.6415	1.06112
	10.7824	0.885732
	10.9234	1.00288
	11.0643	0.91394
	11.2053	1.08293
	11.3462	0.995211
	11.4871	1.05636
	11.6281	1.10636
	11.769	0.859213
	11.91	0.990552
	12.0509	1.0116
	12.1919	1.04138
	12.3328	0.933815
	12.4738	0.855707
	12.6147	0.806066
	12.7557	1.1539
	12.8966	0.967045
	13.0376	1.08586
	13.1785	1.09556
	13.3195	0.96587
	13.4604	0.951582
	13.6013	0.801289
	13.7423	1.09967
	13.8832	1.02376
	14.0242	1.0295
	14.1651	0.967695
	14.3061	0.895331
	14.447	0.999365
	14.588	1.05133
	14.7289	0.869628
	14.8699	0.906721
	15.0108	0.943117
	15.1518	1.0085
	15.2927	1.00288
	15.4337	1.08472
	15.5746	0.984726
	15.7155	0.975894
	15.8565	0.935333
	15.9974	0.976256
	16.1384	0.981654
	16.2793	0.980057
	16.4203	1.03665
	16.5612	1.00069
	16.7022	0.975426
	16.8431	1.074
	16.9841	0.952621
	17.125	0.974305
	17.266	0.924053
	17.4069	0.961754
	17.5479	0.970037
	17.6888	0.984539
	17.8297	0.976756
	17.9707	0.906573
	18.1116	0.989469
	18.2526	1.07416
	18.3935	1.07204
	18.5345	1.0457
	18.6754	1.00472
	18.8164	1.03004
	18.9573	1.00163
	19.0983	0.935411
	19.2392	1.022
	19.3802	1.00587
	19.5211	0.906516
	19.6621	0.900018
	19.803	0.956023
	19.9439	0.912648
	20.0849	1.0377
	20.2258	1.00825
	20.3668	1.01783
	20.5077	0.977958
	20.6487	0.952237
	20.7896	1.04576
	20.9306	1.04677
	21.0715	0.967788
	21.2125	0.958709
	21.3534	1.04972
	21.4944	1.10557
	21.6353	0.955552
	21.7763	1.00612
	21.9172	0.935572
	22.0581	0.929594
	22.1991	0.9161
	22.34	1.0436
	22.481	1.01956
	22.6219	0.95361
	22.7629	0.890942
	22.9038	0.986024
	23.0448	1.06044
	23.1857	1.00311
	23.3267	0.910351
	23.4676	0.979093
	23.6086	1.00894
	23.7495	0.965106
	23.8904	0.950006
	24.0314	1.06366
	24.1723	1.02724
	24.3133	0.949659
	24.4542	0.997023
	24.5952	0.973036
	24.7361	0.965221
	24.8771	1.03879
	25.018	0.963327
	25.159	0.964629
	25.2999	1.00144
	25.4409	0.949524
	25.5818	0.975037
	25.7228	0.971879
	25.8637	0.990475
	26.0046	0.967824
	26.1456	1.01418
	26.2865	1.00446
	26.4275	0.954465
	26.5684	1.03398
	26.7094	0.971734
	26.8503	0.941526
	26.9913	0.984481
	27.1322	1.01871
	27.2732	0.994904
	27.4141	0.983641
	27.5551	0.980648
	27.696	0.971601
	27.837	1.00301
	27.9779	1.02205
	28.1188	0.998946
	28.2598	0.942277
	28.4007	1.00881
	28.5417	1.01958
	28.6826	0.983228
	28.8236	1.00766
	28.9645	0.92323
	29.1055	0.92648
	29.2464	1.03919
	29.3874	0.999794
	29.5283	0.960776
	29.6693	0.958105
	29.8102	1.00257
	29.9512	1.02411
	30.0921	1.00812
	30.233	1.04058
	30.374	1.00986
	30.5149	1.00151
	30.6559	1.05188
	30.7968	0.972278
	30.9378	1.02777
	31.0787	0.961652
	31.2197	1.0077
	31.3606	0.978087
	31.5016	1.00046
	31.6425	0.967598
	31.7835	0.935027
	31.9244	0.992489
	32.0654	1.04769
	32.2063	0.999501
	32.3472	1.04551
	32.4882	0.997745
	32.6291	1.00204
	32.7701	1.00802
	32.911	0.967857
	33.052	0.984126
	33.1929	0.956252
	33.3339	1.03479

## Sheet: 3b
	List of average speed (mm/hr) entries
	0.0548183
	0.0365137
	0.0641059
	0.0813603
	0.0385193
	0.0368758
	0.0494361
	0.040286
	0.0533827
	0.0458304
	0.0441935
	0.0398074
	0.0824017
	0.0769801
	0.0690497
	0.0470942
	0.0515871
	0.067521
	0.0614764
	0.0475539
	0.0577705
	0.0400509
	0.0712858
	0.0465602
	0.0585743
	0.0837665
	0.0397612
	0.0353119
	0.0307518
	0.0497814
	0.0519881
	0.0416853
	0.0480789
	0.104282
	0.0647665
	0.129999
	0.0415855
	0.0376184
	0.0570273
	0.0383232
	0.0384804
	0.0802826
	0.0570243
	0.06917
	0.0397328
	0.0488403
	0.137414
	0.0415947
	0.0566833
	0.073295
	0.0518298
	0.0426257
	0.0452151
	0.0370386
	0.0391891
	0.0427495
	0.0580773
	0.0378413
	0.0277987
	0.0412893
	0.0311022
	0.0478015
	0.0515498
	0.170653
	0.036379
	0.0597164
	0.035925
	0.0320604
	0.035019
	0.0881967
	0.0372505
	0.0385512
	0.0322284
	0.114734
	0.112493
	0.00966184
	0.117869
	0.084783
	0.104825
	0.11464
	0.0445581
	0.0502682
	0.0347995
	0.0401552
	0.0473368
	0.0376679
	0.0418725
	0.0391623
	0.0446306
	0.0339385
	0.0425419
	0.0335542
	0.0443245
	0.0459711
	0.0556253
	0.038128
	0.0439895
	0.0315591
	0.0493287
	0.0382802
	0.0375772
	0.0474773
	0.0395728
	0.0385022
	0.0583658
	0.0462028
	0.040949
	0.0675541
	0.0393289
	0.0405623
	0.0323667
	0.0402893
	0.0392946
	0.0485345
	0.0437235
	0.0617496
	0.0828691
	0.0377105
	0.0383938
	0.0388661
	0.0554833
	0.0405172
	0.0355293
	0.0682497
	0.0375217
	0.0371502
	0.0422699
	0.0357211
	0.0359103
	0.0356054
	0.0374987
	0.0588573
	0.0322239
	0.0383126
	0.0394125
	0.108366
	0.0517713
	0.0396705
	0.0355373
	0.0380896
	0.0388274
	0.0304264
	0.0334265
	0.0389763
	0.047839
	0.0422626
	0.109969
	0.0409291
	0.0524687
	0.0454067
	0.0498978
	0.0388362
	0.049244
	0.0530735
	0.0375917
	0.0449062
	0.0450416
	0.0351107
	0.0389566
	0.0477828
	0.0928065
	0.0571358
	0.0606106
	0.0409001
	0.0354759
	0.0440718
	0.0653524
	0.0467544
	0.0745366
	0.0376274
	0.0548043
	0.037058
	0.047933
	0.0421863
	0.0553394
	0.0590892
	0.0540021
	0.105418
	0.0438536
	0.074927
	0.0546893
	0.0530242
	0.0565065
	0.0584422
	0.0554631
	0.0459061
	0.0471304
	0.0502787
	0.0509107
	0.100361
	0.0382338
	0.0484692
	0.0544654
	0.0628051
	0.0383589
	0.0532465
	0.0464868
	0.0400115
	0.0636456
	0.0364659
	0.0465035
	0.055353
	0.0570591
	0.0431903
	0.0586088
	0.0452614
	0.0508547
	0.0453244
	0.0486475
	0.0437022
	0.065616
	0.0631624
	0.0479145
	0.0656168
	0.0398034
	0.0435811
	0.042874
	0.0583808
	0.04014
	0.0742148
	0.0331991
	0.0593509
	0.0619205
	0.0608255
	0.0265371
	0.0259948
	0.0806884
	0.0414161
	0.0324755
	0.064339
	0.0997634
	0.107441
	0.0490358
	0.0389263
	0.0569717
	0.0388337
	0.0452158
	0.0566776
	0.0429847
	0.0563766
	0.0398564
	0.0405161
	0.0393009
	0.0427371
	0.0590131
	0.0469081
	0.0406156
	0.0392503
	0.0428609
	0.0549615
	0.0436895
	0.0440069
	0.0543895
	0.0522754
	0.0425018
	0.0702688
	0.0406387
	0.0400676
	0.0388646
	0.0419687
	0.0516291
	0.0464891
	0.056437
	0.0464068
	0.0379131
	0.0645448
	0.0548081
	0.0451483
	0.040253
	0.0921561
	0.0442005
	0.0386499
	0.0465523
	0.0472706
	0.0471235
	0.0543109
	0.0511277
	0.0497051
	0.0640565
	0.0508641
	0.0365642
	0.043636
	0.0445525
	0.0521727
	0.039827
	0.0390233
	0.0713532
	0.0402223
	0.0433729
	0.0396482
	0.0492078
	0.0406899
	0.0469237
	0.0431463
	0.0479281
	0.0454076
	0.056648
	0.0456235
	0.0419192
	0.0384733
	0.0438643
	0.0472824
	0.0431537
	0.0446646
	0.054928
	0.0517358
	0.0455351
	0.0374952
	0.0428849
	0.0359283
	0.0467136
	0.0427469
	0.0517634
	0.0443045
	0.0520127
	0.0485187
	0.0496037
	0.0658726
	0.065673
	0.0428611
	0.0696087
	0.042919
	0.0638905
	0.0493861
	0.0554598
	0.0622572
	0.0287787
	0.0717021
	0.0458754
	0.106467
	0.0661961
	0.052829
	0.0601377
	0.0531702
	0.0386196
	0.0682435
	0.0473374
	0.047974
	0.0645735
	0.0410135
	0.0774937
	0.0415422
	0.0595785
	0.077059
	0.0517422
	0.0489194
	0.057782
	0.0509407
	0.0471892
	0.0669757
	0.0641849
	0.0404117
	0.0522404
	0.0436088
	0.0282402
	0.0420336
	0.0436872
	0.0371199
	0.0554004
	0.0466199
	0.0583917
	0.0656049
	0.0506866
	0.0393178
	0.0485127
	0.0479799
	0.0335134
	0.0831548
	0.0374946
	0.0450991
	0.045495
	0.0739828
	0.0541938
	0.0338954
	0.0551607
	0.0439748
	0.0410968
	0.0473644
	0.0362263
	0.0387172
	0.0460019
	0.0464606
	0.04185
	0.0380753
	0.0551916
	0.0668015
	0.0592819
	0.106652
	0.062306
	0.0567262
	0.0446589
	0.0383437
	0.0658775
	0.0413955
	0.0363292
	0.073397
	0.0363487
	0.0490483
	0.0275876
	0.0681684
	0.0546057
	0.0244884
	0.0551833
	0.0437682
	0.1145
	0.0351482
	0.0361959
	0.0363759
	0.032466
	0.0391288
	0.0357396
	0.0451476
	0.0386566
	0.0393245
	0.0511189
	0.030251
	0.0411734
	0.0416306
	0.0491553
	0.0430438
	0.0565613
	0.042498
	0.0387383
	0.0454306
	0.0663287
	0.0473477
	0.0437126
	0.0419355
	0.0478587
	0.0479954
	0.0456696
	0.0468683
	0.0409769
	0.0496309
	0.040271
	0.0406947
	0.0420305
	0.040891
	0.0501335
	0.0438459
	0.0430779
	0.0476264
	0.0451199
	0.0439691
	0.0388577
	0.039033
	0.0497698
	0.0357431
	0.0429348
	0.0508652
	0.0418976
	0.056757
	0.0408994
	0.0564127
	0.0366635
	0.0440218
	0.0451928
	0.0373538
	0.0371983
	0.0385122
	0.0426798
	0.0402345
	0.0330661
	0.0411828
	0.0505199
	0.0471061
	0.040541
	0.0394616
	0.0426918
	0.0257381
	0.0422898
	0.046506
	0.0377419
	0.0393933
	0.0420466
	0.0334655
	0.0482568
	0.0461797
	0.0379544
	0.0465486
	0.0392849
	0.0378798
	0.0418334
	0.0465539
	0.0541058
	0.0387594
	0.0401114
	0.0458313
	0.0487279
	0.0701146
	0.0580757
	0.0356469
	0.0500292
	0.0426188
	0.0377994
	0.0660092

## Sheet: 3c
	List of distance/displacement entries
	1.47547
	3.9528
	1.4586
	1.86416
	1.61547
	3.01966
	2.21247
	1.91171
	3.15817
	2.17453
	1.41036
	2.12266
	3.04012
	1.42187
	1.52881
	6.09567
	1.52964
	1.39003
	1.98235
	1.4667
	1.42946
	2.43161
	2.23732
	2.31375
	1.09636
	1.04778
	3.15615
	2.30202
	2.77694
	1.72885
	3.24244
	2.24314
	2.09581
	1.13325
	2.49205
	1.11743
	2.32599
	5.62434
	2.2645
	3.42793
	5.45367
	1.89564
	1.60611
	1.98113
	3.09258
	2.28414
	1.01376
	3.24005
	1.89887
	1.23746
	1.5654
	2.5
	1.91892
	1.85196
	3.13065
	2.27863
	1.52405
	3.7492
	7.8019
	1.62578
	2.15567
	1.51032
	2.45499
	1.08347
	2.36093
	6.53011
	1.88099
	1.10839
	3.03091
	1.24383
	1.33333
	2.3403
	4.83139
	1
	1.50785
	1
	1.50287
	1.12467
	1.61329
	1.31214
	1.55256
	1.24282
	2.3595
	2.3047
	2.04439
	2.02354
	1.43616
	1.83006
	1.49255
	1.68369
	1.48514
	2.79582
	1.46392
	1.94113
	1.27198
	1.69308
	1.39145
	1.94396
	1.31123
	1.5566
	2.01747
	1.31699
	1.86387
	1.91244
	1.98986
	1.44378
	1.48694
	1.07996
	2.22128
	1.52216
	2.2204
	1.91264
	1.48145
	1.48902
	1.4629
	1.28151
	1.1111
	1.70541
	2.56224
	1.42365
	3.42557
	1.57365
	1.43606
	1.19028
	2.11437
	2.1894
	1.45894
	1.67061
	2.33745
	2.26835
	1.85477
	1.50329
	2.38052
	1.37715
	2.08603
	1.11863
	1.69729
	2.20494
	1.86812
	1.94805
	1.35658
	2.90837
	2.28204
	1.27015
	1.5524
	1.5308
	1.08411
	1.44915
	1.39133
	1.78632
	1.26228
	1.89873
	1.30906
	1.21164
	2.27348
	1.36068
	1.53566
	1.83432
	1.60516
	1.83089
	1.0501
	1.41942
	1.40222
	1.35851
	1.66252
	1.398
	1.17866
	3.83183
	1.05261
	1.65902
	2.40119
	1.33769
	3.63275
	2.2245
	2.5574
	2.34942
	1.38294
	1.05004
	4.69028
	1.49017
	1.61828
	1.88986
	2.67629
	1.86078
	1.30321
	2.64177
	1.95556
	1.93757
	1.78508
	2.7794
	6.09208
	2.47518
	1.36093
	1.35367
	5.90972
	1.44539
	2.47455
	2.23484
	1.66244
	5.6681
	1.76133
	1.57006
	1.72401
	2.2537
	1.48934
	1.78763
	1.92298
	1.84334
	1.55577
	6.55684
	1.27847
	1.47852
	2.20506
	1.60252
	2.12896
	3.70911
	2.52355
	2.37684
	5.41915
	2.31861
	2.49627
	5.94588
	1.96627
	1.31123
	4.05159
	1.13529
	3.34026
	4.05817
	6.04818
	1.75638
	1.13601
	1.70306
	2.02378
	2.84533
	1.18709
	1.4704
	1.76057
	1.60196
	1.67158
	1.565
	1.4883
	3.31222
	3.76656
	1.74117
	1.34993
	2.40839
	1.12125
	2.33922
	2.14818
	1.81899
	1.98474
	1.80074
	1.5047
	1.82882
	2.06647
	1.20888
	1.89341
	2.92408
	1.77985
	1.92762
	1.50478
	1.69855
	1.62631
	1.96727
	2.0323
	1.55601
	2.3717
	1.54163
	3.10795
	1.06033
	2.52824
	2.66991
	1.96312
	1.6138
	1.53329
	1.3382
	1.48541
	1.60817
	1.16851
	1.67275
	2.30644
	1.40131
	1.51091
	1.75371
	1.87477
	2.22581
	1.24559
	1.81777
	2.07829
	1.99854
	1.77446
	2.37685
	1.80671
	1.77115
	1.73607
	1.6087
	1.62947
	1.58815
	1.92823
	2.81068
	1.77602
	1.72012
	2.18759
	2.41267
	1.15154
	1.63993
	1.92263
	3.03551
	2.14087
	2.95911
	1.96957
	2.08486
	1.29007
	1.77912
	1.77708
	1.43486
	1.23638
	1.20138
	1.48117
	1.72386
	1.03307
	1.28424
	1.18553
	1.53107
	1.50859
	2.58119
	1.93568
	2.04805
	2.31779
	1.0767
	1.21686
	1.22792
	1.75444
	1.52563
	4.54532
	1.43912
	2.1534
	1.55408
	1.50724
	1.92489
	1.55082
	3.18583
	1.79774
	1.23515
	1.54086
	1.25911
	1.4782
	1.64188
	1.83934
	1.30315
	1.5649
	2.08947
	1.55905
	1.87211
	7.77914
	2.36862
	2.19992
	3.18563
	2.60218
	1.56615
	1.30823
	1.04185
	1.98422
	1.1333
	1.73594
	1.64457
	1.91642
	1.11274
	2.65699
	2.23831
	4.00282
	1.4672
	5.49387
	1.73408
	1.36727
	2.23988
	1.28929
	1.67569
	2.13866
	9.39314
	1.70432
	1.54397
	1.8831
	1.80347
	1.79716
	1.14856
	1.36752
	1.05732
	2.26211
	1.72691
	2.82864
	3.24236
	1.48024
	2.35359
	2.44782
	1.33661
	1.40356
	2.66789
	1.49175
	1.23596
	1.23699
	1.12945
	1.07917
	2.20231
	1.0625
	4.0647
	2.03041
	2.04375
	2.37189
	2.11194
	2.17611
	1.68393
	2.10188
	1.37942
	1.69553
	2.0058
	2.16403
	2.08072
	1.38824
	2.09543
	1.50161
	2.58085
	2.51128
	1.79691
	1.29653
	2.11002
	1.76126
	1.94438
	1.79609
	1.68818
	2.17483
	1.9705
	2.10567
	1.40333
	2.19713
	2.09453
	4.56338
	1.78771
	1.53386
	1.79644
	1.79782
	1.8388
	1.75332
	3.45634
	2.51449
	2.61688
	1.60085
	2.7129
	1.69643
	1.9254
	1.98745
	1.49797
	2.3922
	1.63006
	9.64089
	1.85414
	2.09396
	2.16878
	3.07097
	2.04407
	1.93043
	2.06124
	1.54184
	2.13099
	1.59538
	1.70464
	3.33091
	2.19045
	1.98507
	1.41794
	1.83538
	1.90245
	2.10062
	2.01193
	2.32257
	1.64245
	1.83324
	1.7843
	4.50361
	2.69688
	2.19218
	2.70037
	2.1679
	1.05558
	1.48691
	2.44475
	2.06173
	2.03946
	1.79652
	1.32259
	1.31525
	3.55579
	1.61998
	1.64427
	1.05288
	2.09966

## Sheet: 3d
	log(<x^2>)	log(t)
	-3.19079	-0.30103
	-2.71045	0
	-2.19395	0.176091
	-1.94132	0.30103
	-1.82698	0.39794
	-1.76184	0.477121
	-1.71787	0.544068
	-1.65772	0.60206
	-1.59691	0.653213
	-1.53557	0.69897
	-1.47656	0.740363
	-1.42094	0.778151
	-1.36846	0.812913
	-1.31792	0.845098
	-1.26517	0.875061
	-1.21897	0.90309
	-1.17182	0.929419
	-1.14098	0.954243
	-1.0985	0.977724
	-1.06075	1
	-1.02957	1.02119
	-0.998696	1.04139
	-0.97942	1.0607
	-0.9473	1.07918
	-0.915742	1.09691
	-0.870414	1.11394
	-0.825107	1.13033
	-0.810053	1.14613
	-0.786434	1.16137
	-0.768832	1.17609
	-0.740707	1.19033
	-0.724951	1.20412
	-0.704171	1.21748
	-0.689137	1.23045
	-0.669058	1.24304
	-0.654512	1.25527
	-0.635881	1.26717
	-0.629341	1.27875
	-0.617862	1.29003

## Sheet: 4d
No. of movie		Displacement of the boundary (mm/hr)
1		0.0713461
2		0.0192036
3		0.0064053
4		0.00355914
5		0.0638797
6		0.0457715
7		0.0517887
8		0.070676
9		0.0592418
10		0.0342764
11		0.00140887
12		0.013866
13		0.0259705
14		0.0346641
15		0.0319763
16		0.0382207
17		0.0219982
18		0.015408
19		0.0140693
20		0.00367456
21		0.0130235
22		0.0193112
23		0.0321995
24		0.0284889
25		0.00248762
26		0.00197762
27		0.00784975
28		0.0126695
29		0.0181932
30		0.0228496
31		0.0186519
32		0.012645
33		0.000918574
34		0.00320366
35		0.00604885
36		0.0170156
37		0.0181188
38		0.0253384
39		0.0228076
40		0.0103509
		0.0230389
		0.0188572

## Sheet: 5b
	Relative distance (mm) n=1	Time (hrs) n=1	Relative distance (mm) n=2	Time (hrs) n=2	Relative distance (mm) n=3	Time (hrs) n=3	Relative distance (mm) n=4	Time (hrs) n=4	Relative distance (mm) n=5	Time (hrs) n=5	Relative distance (mm) n=6	Time (hrs) n=6	Relative distance (mm) n=7	Time (hrs) n=7	Relative distance (mm) n=8	Time (hrs) n=8	Relative distance (mm) n=9	Time (hrs) n=9	Relative distance (mm) n=10	Time (hrs) n=10	Relative distance (mm) n=11	Time (hrs) n=11	Relative distance (mm) n=12	Time (hrs) n=12	Relative distance (mm) n=13	Time (hrs) n=13	Relative distance (mm) n=14	Time (hrs) n=14	Relative distance (mm) n=15	Time (hrs) n=15	Relative distance (mm) n=16	Time (hrs) n=16	Relative distance (mm) n=17	Time (hrs) n=17	Relative distance (mm) n=18	Time (hrs) n=18	Relative distance (mm) n=19	Time (hrs) n=19	Relative distance (mm) n=20	Time (hrs) n=20	Relative distance (mm) n=21	Time (hrs) n=21	Relative distance (mm) n=22	Time (hrs) n=22	Relative distance (mm) n=23	Time (hrs) n=23	Relative distance (mm) n=24	Time (hrs) n=24	Relative distance (mm) n=25
	2.00204	0.25	1.83285	3	1.6718	0.25	1.89997	0.5	1.99424	0.25	1.76955	0.25	1.49422	0.25	1.66714	0.25	1.45516	0.25	1.83243	0.25	1.5106	2.25	1.61912	0.25	1.60342	0.25	1.75281	3.75	1.67658	0.25	2.06756	0.75	2.13761	0.25	2.44375	0.25	1.73486	0.25	1.76621	0.25	1.72509	0.25	1.60963	0.25	1.44241	0.25	1.38456	0.25	1.53965
	1.99436	0.75	1.75734	3.5	1.61728	0.75	1.91044	1	1.98787	0.75	1.77549	0.75	1.46321	0.75	1.65567	0.75	1.42469	0.75	1.82962	0.75	1.5073	2.75	1.60791	0.75	1.59351	0.75	1.73715	4.25	1.66273	0.75	2.08647	1.25	2.08801	0.75	2.43952	0.75	1.72416	0.75	1.80417	0.75	1.70659	0.75	1.599	0.75	1.4458	0.75	1.38258	0.75	1.52017
	1.96073	1.25	1.69565	4	1.59401	1.25	1.89475	1.5	1.9886	1.25	1.77904	1.25	1.47116	1.25	1.6263	1.25	1.43693	1.25	1.8359	1.25	1.49868	3.25	1.58967	1.25	1.59652	1.25	1.73308	4.75	1.6686	1.25	2.07777	1.75	2.02976	1.25	2.4204	1.25	1.6631	1.25	1.79133	1.25	1.66779	1.25	1.56966	1.25	1.47053	1.25	1.39437	1.25	1.53339
	1.98447	1.75	1.68528	4.5	1.57636	1.75	1.85887	2	1.96201	1.75	1.7759	1.75	1.41209	1.75	1.59347	1.75	1.44102	1.75	1.81204	1.75	1.48209	3.75	1.57933	1.75	1.5732	1.75	1.72756	5.25	1.62485	1.75	2.0697	2.25	1.97517	1.75	2.38984	1.75	1.62608	1.75	1.77465	1.75	1.60133	1.75	1.576	1.75	1.49822	1.75	1.40915	1.75	1.5051
	1.94575	2.25	1.6652	5	1.57274	2.25	1.86637	2.5	1.94801	2.25	1.75959	2.25	1.41487	2.25	1.56584	2.25	1.44352	2.25	1.80035	2.25	1.46622	4.25	1.58147	2.25	1.55631	2.25	1.71068	5.75	1.62738	2.25	2.05907	2.75	1.9328	2.25	2.34681	2.25	1.60011	2.25	1.77217	2.25	1.6279	2.25	1.56253	2.25	1.50456	2.25	1.40637	2.25	1.49991
	1.94868	2.75	1.65257	5.5	1.5334	2.75	1.85418	3	1.96192	2.75	1.7571	2.75	1.42664	2.75	1.55442	2.75	1.4195	2.75	1.81307	2.75	1.47727	4.75	1.5783	2.75	1.55895	2.75	1.7124	6.25	1.61813	2.75	2.02442	3.25	1.94845	2.75	2.35086	2.75	1.62523	2.75	1.76741	2.75	1.61516	2.75	1.53794	2.75	1.50598	2.75	1.40943	2.75	1.47386
	1.94278	3.25	1.60738	6	1.53233	3.25	1.83982	3.5	1.95614	3.25	1.73342	3.25	1.4041	3.25	1.5056	3.25	1.40383	3.25	1.81828	3.25	1.47003	5.25	1.57251	3.25	1.52886	3.25	1.69341	6.75	1.60473	3.25	2.03478	3.75	1.91044	3.25	2.33265	3.25	1.58861	3.25	1.75104	3.25	1.6052	3.25	1.5287	3.25	1.48558	3.25	1.38689	3.25	1.45319
	1.93101	3.75	1.59355	6.5	1.4978	3.75	1.84435	4	1.94993	3.75	1.71472	3.75	1.35648	3.75	1.47512	3.75	1.40221	3.75	1.79388	3.75	1.48399	5.75	1.58849	3.75	1.51924	3.75	1.67933	7.25	1.60463	3.75	2.02393	4.25	1.88615	3.75	2.32675	3.75	1.58086	3.75	1.74063	3.75	1.57518	3.75	1.50771	3.75	1.50027	3.75	1.38818	3.75	1.44311
	1.90603	4.25	1.56042	7	1.47759	4.25	1.83315	4.5	1.94949	4.25	1.71623	4.25	1.32848	4.25	1.45226	4.25	1.37925	4.25	1.80105	4.25	1.4697	6.25	1.5663	4.25	1.49579	4.25	1.6839	7.75	1.58448	4.25	2.02787	4.75	1.86847	4.25	2.30262	4.25	1.54773	4.25	1.75718	4.25	1.55898	4.25	1.48247	4.25	1.49932	4.25	1.41487	4.25	1.42411
	1.89848	4.75	1.51274	7.5	1.43308	4.75	1.81672	5	1.93831	4.75	1.69889	4.75	1.27645	4.75	1.4495	4.75	1.37362	4.75	1.8032	4.75	1.45195	6.75	1.56422	4.75	1.49133	4.75	1.67474	8.25	1.58242	4.75	2.03156	5.25	1.85349	4.75	2.2974	4.75	1.5418	4.75	1.73543	4.75	1.53112	4.75	1.45752	4.75	1.49691	4.75	1.39953	4.75	1.39166
	1.89326	5.25	1.46524	8	1.39895	5.25	1.79223	5.5	1.92966	5.25	1.6935	5.25	1.29741	5.25	1.43259	5.25	1.35124	5.25	1.77808	5.25	1.46057	7.25	1.57038	5.25	1.46309	5.25	1.64733	8.75	1.55477	5.25	2.02366	5.75	1.82857	5.25	2.28174	5.25	1.51535	5.25	1.74891	5.25	1.50907	5.25	1.44433	5.25	1.51122	5.25	1.3946	5.25	1.36444
	1.87724	5.75	1.44019	8.5	1.34956	5.75	1.78569	6	1.90568	5.75	1.6646	5.75	1.26938	5.75	1.37951	5.75	1.33288	5.75	1.79993	5.75	1.44492	7.75	1.57532	5.75	1.46198	5.75	1.63824	9.25	1.54282	5.75	2.00223	6.25	1.80103	5.75	2.26805	5.75	1.46432	5.75	1.73805	5.75	1.49898	5.75	1.38572	5.75	1.48911	5.75	1.40032	5.75	1.35581
	1.88393	6.25	1.39419	9	1.33195	6.25	1.75777	6.5	1.90303	6.25	1.65061	6.25	1.22309	6.25	1.33159	6.25	1.33459	6.25	1.78127	6.25	1.41314	8.25	1.57356	6.25	1.4309	6.25	1.63387	9.75	1.53965	6.25	1.99682	6.75	1.77878	6.25	2.2508	6.25	1.42915	6.25	1.72393	6.25	1.48566	6.25	1.39091	6.25	1.48095	6.25	1.39599	6.25	1.35018
	1.8531	6.75	1.35349	9.5	1.23634	6.75	1.75008	7	1.87949	6.75	1.60607	6.75	1.21156	6.75	1.305	6.75	1.32609	6.75	1.77122	6.75	1.39752	8.75	1.55189	6.75	1.4309	6.75	1.59577	10.25	1.51377	6.75	1.9779	7.25	1.74031	6.75	2.23437	6.75	1.39276	6.75	1.71515	6.75	1.4621	6.75	1.3576	6.75	1.46792	6.75	1.38549	6.75	1.32999
	1.84131	7.25	1.25911	10	1.20557	7.25	1.73003	7.5	1.90622	7.25	1.58314	7.25	1.14796	7.25	1.22395	7.25	1.30425	7.25	1.76369	7.25	1.4059	9.25	1.5389	7.25	1.4127	7.25	1.56192	10.75	1.49727	7.25	1.98649	7.75	1.7395	7.25	2.20962	7.25	1.3635	7.25	1.70246	7.25	1.44226	7.25	1.31485	7.25	1.46211	7.25	1.39766	7.25	1.30621
	1.83329	7.75	1.15089	10.5	1.11357	7.75	1.70292	8	1.86584	7.75	1.55716	7.75	1.11601	7.75	1.15141	7.75	1.27423	7.75	1.76504	7.75	1.39075	9.75	1.52701	7.75	1.40294	7.75	1.55624	11.25	1.48945	7.75	1.9666	8.25	1.72596	7.75	2.19348	7.75	1.31897	7.75	1.70113	7.75	1.42279	7.75	1.27442	7.75	1.44791	7.75	1.39027	7.75	1.25539
	1.8257	8.25	1.08863	11	1.02519	8.25	1.69378	8.5	1.85624	8.25	1.53328	8.25	1.01766	8.25	1.08754	8.25	1.27476	8.25	1.74539	8.25	1.35634	10.25	1.5307	8.25	1.37816	8.25	1.56489	11.75	1.46818	8.25	1.97478	8.75	1.70639	8.25	2.17931	8.25	1.28265	8.25	1.6987	8.25	1.39934	8.25	1.24416	8.25	1.44463	8.25	1.37362	8.25	1.18351
	1.8092	8.75	0.993126	11.5	0.957041	8.75	1.65496	9	1.8336	8.75	1.50595	8.75	0.975671	8.75	1.02122	8.75	1.24278	8.75	1.74932	8.75	1.36911	10.75	1.52828	8.75	1.36145	8.75	1.54071	12.25	1.41398	8.75	1.95959	9.25	1.67951	8.75	2.17063	8.75	1.25122	8.75	1.70076	8.75	1.33855	8.75	1.17215	8.75	1.4575	8.75	1.37523	8.75	1.14864
	1.78426	9.25	0.885354	12	0.869499	9.25	1.62604	9.5	1.83942	9.25	1.46775	9.25	0.94028	9.25	0.929846	9.25	1.20122	9.25	1.73012	9.25	1.33741	11.25	1.52271	9.25	1.34354	9.25	1.52868	12.75	1.3715	9.25	1.95366	9.75	1.66801	9.25	2.15515	9.25	1.18973	9.25	1.67666	9.25	1.31239	9.25	1.08754	9.25	1.46209	9.25	1.36279	9.25	1.07442
	1.78677	9.75					1.51064	10	1.81399	9.75	1.43552	9.75	0.908679	9.75			1.19091	9.75	1.71774	9.75	1.31589	11.75	1.51105	9.75	1.33025	9.75	1.48797	13.25	1.37145	9.75	1.94944	10.25	1.64041	9.75	2.13599	9.75	1.12066	9.75	1.65895	9.75	1.23286	9.75	1.02142	9.75	1.44411	9.75	1.35339	9.75	1.00212
	1.77236	10.25					1.37727	10.5	1.80728	10.25	1.40501	10.25					1.16742	10.25	1.71438	10.25	1.29514	12.25	1.49742	10.25	1.32219	10.25	1.47384	13.75	1.29761	10.25	1.94308	10.75	1.60789	10.25	2.12458	10.25	1.04356	10.25	1.64883	10.25	1.17624	10.25	0.945215	10.25	1.44242	10.25	1.33908	10.25	0.957145
	1.76464	10.75					1.30854	11	1.7962	10.75	1.32948	10.75					1.12703	10.75	1.69549	10.75	1.25062	12.75	1.48921	10.75	1.30759	10.75	1.45828	14.25	1.2461	10.75	1.90457	11.25	1.59822	10.75	2.11165	10.75	0.961749	10.75	1.62729	10.75	1.10977	10.75	0.854528	10.75	1.42502	10.75	1.31541	10.75	0.873284
	1.73603	11.25					1.24462	11.5	1.78187	11.25	1.26584	11.25					1.07797	11.25	1.68532	11.25	1.24121	13.25	1.45848	11.25	1.27632	11.25			1.19432	11.25	1.90849	11.75	1.56099	11.25	2.10472	11.25	0.835143	11.25	1.60771	11.25	1.049	11.25			1.39037	11.25	1.30054	11.25
	1.73154	11.75							1.76936	11.75	1.18737	11.75					1.05161	11.75	1.69438	11.75	1.24924	13.75	1.45892	11.75	1.24608	11.75			1.13177	11.75	1.89844	12.25	1.55592	11.75	2.08832	11.75			1.59559	11.75	0.940356	11.75			1.37417	11.75	1.27415	11.75
	1.72907	12.25							1.76169	12.25	1.0759	12.25					1.0446	12.25	1.69568	12.25	1.17856	14.25	1.45007	12.25	1.2234	12.25			1.05343	12.25	1.87713	12.75	1.52923	12.25	2.08166	12.25			1.57841	12.25					1.36948	12.25	1.27607	12.25
	1.70237	12.75							1.74958	12.75	0.936446	12.75					0.984326	12.75	1.68687	12.75			1.41804	12.75	1.18648	12.75			0.981638	12.75	1.86084	13.25	1.49858	12.75	2.05728	12.75			1.56505	12.75					1.32448	12.75	1.25288	12.75
	1.69763	13.25							1.71841	13.25	0.80452	13.25							1.6804	13.25			1.39302	13.25	1.19258	13.25			0.908031	13.25	1.84347	13.75	1.46527	13.25	2.05079	13.25			1.53614	13.25					1.3025	13.25	1.22127	13.25
	1.68443	13.75							1.70688	13.75									1.66763	13.75			1.38979	13.75	1.16837	13.75					1.81862	14.25	1.43316	13.75	2.04865	13.75			1.52089	13.75					1.28476	13.75	1.1825	13.75
	1.64352	14.25							1.71234	14.25									1.66639	14.25			1.35094	14.25	1.05562	14.25					1.80451	14.75	1.41205	14.25	2.02606	14.25			1.49954	14.25					1.26752	14.25	1.15803	14.25
	1.63859	14.75							1.6648	14.75									1.65468	14.75			1.32044	14.75	1.05971	14.75					1.79088	15.25	1.34307	14.75	2.00713	14.75			1.46036	14.75					1.25272	14.75	1.1269	14.75
	1.61239	15.25							1.67345	15.25									1.64138	15.25			1.25931	15.25	1.07219	15.25					1.76474	15.75	1.29894	15.25	1.99508	15.25			1.42371	15.25							1.09651	15.25
	1.60337	15.75							1.64219	15.75									1.65365	15.75			1.22126	15.75	1.01298	15.75					1.73258	16.25	1.2738	15.75	1.96395	15.75			1.3679	15.75							1.0493	15.75
	1.59019	16.25							1.60919	16.25									1.62695	16.25			1.17023	16.25	1.01462	16.25					1.71972	16.75	1.23526	16.25	1.9702	16.25			1.35161	16.25							1.04832	16.25
	1.54534	16.75							1.58188	16.75									1.62029	16.75			1.09499	16.75	0.949013	16.75					1.68497	17.25	1.18214	16.75	1.94031	16.75			1.27322	16.75							1.03965	16.75
	1.50979	17.25							1.50278	17.25									1.64653	17.25			1.014	17.25	0.956443	17.25					1.66647	17.75	1.12584	17.25	1.93702	17.25			1.24426	17.25							1.00635	17.25
	1.44466	17.75							1.38006	17.75									1.63921	17.75					0.891199	17.75					1.62437	18.25	1.10328	17.75	1.91284	17.75			1.14321	17.75							0.935376	17.75
	1.42105	18.25							1.3194	18.25									1.63648	18.25					0.906566	18.25					1.60567	18.75	1.02601	18.25	1.90647	18.25			1.0314	18.25							0.880541	18.25
	1.3816	18.75																	1.61471	18.75					0.817489	18.75					1.60052	19.25	0.984541	18.75	1.88558	18.75			1.03851	18.75							0.84331	18.75
	1.33935	19.25																	1.60893	19.25											1.5539	19.75	0.878109	19.25	1.86768	19.25			0.860895	19.25							0.792682	19.25
	1.28521	19.75																													1.51171	20.25			1.85754	19.75											0.760538	19.75
	1.16312	20.25																													1.47467	20.75			1.85066	20.25
																															1.43003	21.25			1.81765	20.75
																															1.35995	21.75			1.83612	21.25
																															1.32532	22.25			1.80174	21.75
																															1.22264	22.75			1.7915	22.25
																															1.18567	23.25			1.77065	22.75
																															1.078	23.75			1.76553	23.25
																															0.961315	24.25			1.75265	23.75
																																			1.72195	24.25
																																			1.70432	24.75
																																			1.69792	25.25
																																			1.69412	25.75
																																			1.66039	26.25
[truncated: 43 more columns]

[truncated: 14 more sheets: 5c, 5d, 5e, 6a, 6b, 6c, 6e, 6f, 6g, 6h, 7d, 7e, S8ab, S8cd]
